# Supplementary material for: Transcriptome analysis of Anastrepha fraterculus sp. 1 males, females, and embryos: insights into development, courtship, and reproduction
Source: BMC Genet. 2020 Dec 18;21(Suppl 2):136. doi: 10.1186/s12863-020-00943-2 (PMC7747455; doi:10.1186/s12863-020-00943-2)
Supplement: Supplementary file 5 — Additional file 5. EdgeR results. Each Excel sheet shows the paired-comparison between libraries (72 h embryo vs male; female vs male; and female vs 72 h embryo). LogFC: logarithm of the fold change for each contrast performed; LogCPM: logarithm of the counts per million for each transcript; P value: statistical P value for the individual test performed; FDR: false discovery rate (adjusted P value considering multiple testing). [file 12863_2020_943_MOESM5_ESM.xlsx]

## Sheet: 72 h embryo vs male
Contrast: 72 h Embryo vs Male
Name_Transcripts	logFC	logCPM	PValue	FDR
TRINITY_DN12566_c0_g1_i1	18.1583	12.0748	5.26522e-23	1.91707e-18
TRINITY_DN12470_c0_g10_i1	14.3642	12.3342	3.51545e-22	4.44548e-18
TRINITY_DN14141_c1_g1_i1	17.7104	11.5283	3.66285e-22	4.44548e-18
TRINITY_DN15179_c2_g3_i1	17.5906	10.9683	6.15202e-22	5.59988e-18
TRINITY_DN15181_c2_g21_i1	16.9461	10.5663	1.00288e-20	7.30295e-17
TRINITY_DN14141_c1_g5_i1	16.6775	10.2485	3.20861e-20	1.94709e-16
TRINITY_DN10727_c0_g1_i1	13.0293	11.0361	4.33297e-20	2.25376e-16
TRINITY_DN5049_c0_g1_i1	16.426	10.1961	9.52662e-20	3.98823e-16
TRINITY_DN15179_c2_g4_i2	16.4094	9.95746	1.02444e-19	3.98823e-16
TRINITY_DN10320_c0_g1_i1	13.4817	9.96625	1.09537e-19	3.98823e-16
TRINITY_DN8975_c150_g1_i3	-16.3613	10.6819	1.26039e-19	4.1719e-16
TRINITY_DN11354_c1_g4_i1	16.2822	9.59149	1.77617e-19	5.1845e-16
TRINITY_DN13510_c0_g1_i1	13.3605	9.77216	1.8511e-19	5.1845e-16
TRINITY_DN15179_c2_g8_i1	16.1385	9.51711	3.30819e-19	8.60366e-16
TRINITY_DN14141_c1_g3_i1	12.7222	10.2506	4.30362e-19	9.8518e-16
TRINITY_DN12436_c0_g1_i2	12.7208	10.2695	4.32927e-19	9.8518e-16
TRINITY_DN12436_c0_g2_i1	16.0591	9.74533	4.66337e-19	9.98784e-16
TRINITY_DN14889_c1_g1_i4	16.0427	9.66444	5.01026e-19	1.01346e-15
TRINITY_DN15181_c0_g3_i1	15.9767	9.29034	6.6637e-19	1.27698e-15
TRINITY_DN15397_c1_g1_i1	12.5766	9.92559	8.08128e-19	1.4712e-15
TRINITY_DN12575_c0_g1_i2	-15.9085	10.061	8.93966e-19	1.52596e-15
TRINITY_DN14889_c1_g1_i2	15.9017	9.65555	9.2203e-19	1.52596e-15
TRINITY_DN13478_c0_g1_i1	15.8685	9.64	1.06394e-18	1.68427e-15
TRINITY_DN12885_c0_g3_i1	15.6778	9.24379	2.42791e-18	3.68334e-15
TRINITY_DN15928_c1_g1_i1	12.6632	8.95229	3.78365e-18	5.48083e-15
TRINITY_DN11354_c2_g5_i1	11.9889	9.68223	3.91381e-18	5.48083e-15
TRINITY_DN15179_c2_g4_i1	15.5161	9.03752	4.88784e-18	6.59134e-15
TRINITY_DN12564_c0_g1_i1	11.6897	10.7735	5.24905e-18	6.82565e-15
TRINITY_DN14141_c1_g8_i2	11.1773	11.1858	6.00579e-18	7.54037e-15
TRINITY_DN15105_c0_g3_i9	15.4374	9.49076	6.87839e-18	8.34807e-15
TRINITY_DN12470_c0_g10_i3	12.4995	9.80121	7.68363e-18	9.02455e-15
TRINITY_DN12885_c0_g4_i2	15.3902	9.02307	8.42731e-18	9.5887e-15
TRINITY_DN14434_c0_g1_i1	11.2757	10.8876	9.13736e-18	1.00816e-14
TRINITY_DN3259_c1_g1_i1	15.3383	8.64705	1.0551e-17	1.12989e-14
TRINITY_DN15603_c0_g1_i1	15.2833	8.97239	1.33896e-17	1.3929e-14
TRINITY_DN12436_c0_g1_i3	11.8753	9.59023	1.68027e-17	1.6994e-14
TRINITY_DN11658_c0_g1_i1	11.6106	9.60366	2.01126e-17	1.95719e-14
TRINITY_DN8975_c231_g1_i1	15.1811	8.58904	2.08292e-17	1.95719e-14
TRINITY_DN11203_c0_g3_i1	11.8242	9.33482	2.09642e-17	1.95719e-14
TRINITY_DN14198_c3_g7_i1	-15.1559	8.76383	2.31839e-17	2.11032e-14
TRINITY_DN12564_c0_g1_i2	12.2054	8.96299	2.74191e-17	2.43495e-14
TRINITY_DN17356_c1_g6_i2	11.3263	9.68225	3.79754e-17	3.2921e-14
TRINITY_DN10842_c0_g3_i2	14.9776	8.46167	5.02009e-17	4.25073e-14
TRINITY_DN14141_c1_g7_i1	14.9707	8.83906	5.17419e-17	4.28165e-14
TRINITY_DN12024_c0_g1_i3	12.045	8.2974	5.4815e-17	4.43514e-14
TRINITY_DN15181_c1_g1_i1	14.9435	10.1679	5.81962e-17	4.60636e-14
TRINITY_DN15181_c2_g18_i1	14.9071	8.38904	6.80462e-17	5.19613e-14
TRINITY_DN12470_c0_g11_i1	14.9057	8.50006	6.85016e-17	5.19613e-14
TRINITY_DN13566_c0_g1_i3	14.8984	8.629	7.07137e-17	5.25446e-14
TRINITY_DN17307_c1_g9_i1	14.8866	8.6213	7.43775e-17	5.38235e-14
TRINITY_DN12470_c0_g6_i1	14.8836	8.68643	7.53914e-17	5.38235e-14
TRINITY_DN10546_c0_g1_i2	14.8767	8.32993	7.75996e-17	5.43347e-14
TRINITY_DN11354_c2_g1_i1	14.8613	9.07536	8.29552e-17	5.61261e-14
TRINITY_DN11494_c0_g2_i2	14.8608	8.73659	8.32412e-17	5.61261e-14
TRINITY_DN10432_c0_g12_i1	-14.8531	8.40121	8.57189e-17	5.67459e-14
TRINITY_DN12575_c0_g1_i1	-10.5428	11.9404	9.60102e-17	6.24238e-14
TRINITY_DN16256_c0_g11_i2	11.8831	8.56189	1.10522e-16	7.02622e-14
TRINITY_DN15179_c2_g11_i1	11.8799	10.0191	1.11925e-16	7.02622e-14
TRINITY_DN15455_c0_g7_i2	14.7878	8.65386	1.13967e-16	7.03311e-14
TRINITY_DN11070_c0_g1_i1	11.863	8.51828	1.20575e-16	7.31691e-14
TRINITY_DN14434_c0_g1_i2	14.7243	8.77209	1.50145e-16	8.96194e-14
TRINITY_DN14141_c1_g9_i1	11.8	8.43285	1.58046e-16	9.2814e-14
TRINITY_DN14143_c0_g2_i2	11.7572	8.36184	1.90324e-16	1.09995e-13
TRINITY_DN14141_c1_g8_i1	14.6485	8.65836	2.0805e-16	1.18361e-13
TRINITY_DN14868_c0_g1_i2	11.7236	8.36911	2.20045e-16	1.23259e-13
TRINITY_DN13143_c0_g2_i4	11.7201	8.07055	2.23619e-16	1.23363e-13
TRINITY_DN12470_c0_g2_i3	10.2271	11.3314	2.41839e-16	1.31423e-13
TRINITY_DN15105_c0_g4_i1	14.6085	8.30159	2.4754e-16	1.32543e-13
TRINITY_DN15119_c0_g3_i1	11.2146	9.0499	2.92674e-16	1.54438e-13
TRINITY_DN15179_c2_g4_i3	10.499	9.20303	2.99401e-16	1.55731e-13
TRINITY_DN11916_c1_g4_i2	11.6404	8.0186	3.15427e-16	1.61219e-13
TRINITY_DN11793_c0_g1_i3	14.5501	8.31523	3.18808e-16	1.61219e-13
TRINITY_DN13510_c0_g1_i2	10.8283	9.23338	3.273e-16	1.63246e-13
TRINITY_DN11324_c0_g1_i1	11.6167	8.24355	3.48927e-16	1.71681e-13
TRINITY_DN14198_c3_g5_i1	-14.4957	8.03716	4.01408e-16	1.9487e-13
TRINITY_DN11097_c0_g2_i1	14.4696	8.31172	4.50872e-16	2.16003e-13
TRINITY_DN11771_c0_g1_i1	14.4577	8.04671	4.74983e-16	2.24599e-13
TRINITY_DN11203_c0_g2_i1	11.4806	7.9316	6.2938e-16	2.93791e-13
TRINITY_DN15285_c0_g1_i1	11.4722	8.37985	6.52314e-16	3.00642e-13
TRINITY_DN17269_c1_g8_i2	14.3555	8.00832	7.37873e-16	3.35825e-13
TRINITY_DN4605_c0_g1_i1	14.3282	8.14085	8.30503e-16	3.73316e-13
TRINITY_DN15292_c0_g4_i1	14.3202	7.99439	8.60015e-16	3.79159e-13
TRINITY_DN13581_c0_g1_i1	14.3188	7.84617	8.64329e-16	3.79159e-13
TRINITY_DN15105_c0_g3_i6	14.3144	8.07989	8.8184e-16	3.82236e-13
TRINITY_DN13633_c0_g5_i1	14.2773	8.07959	1.0351e-15	4.40497e-13
TRINITY_DN15050_c0_g1_i2	14.2758	7.62344	1.04045e-15	4.40497e-13
TRINITY_DN13577_c1_g1_i1	14.2706	7.93847	1.06492e-15	4.45676e-13
TRINITY_DN15181_c2_g8_i3	10.6794	9.08369	1.12769e-15	4.64179e-13
TRINITY_DN14198_c3_g4_i1	-10.1741	9.88301	1.13463e-15	4.64179e-13
TRINITY_DN11411_c0_g1_i1	14.2409	7.93834	1.21049e-15	4.8971e-13
TRINITY_DN15050_c0_g1_i4	10.517	8.59791	1.25683e-15	5.0287e-13
TRINITY_DN14497_c0_g7_i1	14.2215	7.98387	1.31803e-15	5.21624e-13
TRINITY_DN13274_c0_g1_i5	10.8632	8.31743	1.33535e-15	5.22797e-13
TRINITY_DN10842_c0_g1_i1	14.2129	7.56886	1.36853e-15	5.24509e-13
TRINITY_DN12550_c0_g1_i1	14.2129	7.84714	1.36853e-15	5.24509e-13
TRINITY_DN16489_c0_g4_i1	14.1899	7.50265	1.50906e-15	5.72343e-13
TRINITY_DN15292_c0_g7_i1	14.1503	7.67973	1.7923e-15	6.72761e-13
TRINITY_DN12358_c0_g1_i1	11.2333	8.24637	1.828e-15	6.79159e-13
TRINITY_DN16361_c0_g6_i1	14.1363	7.47144	1.9019e-15	6.99478e-13
TRINITY_DN15181_c2_g9_i1	14.1272	7.65922	1.97929e-15	7.2066e-13
TRINITY_DN8472_c0_g6_i1	14.1188	8.13764	2.04854e-15	7.3849e-13
TRINITY_DN15119_c0_g3_i2	14.096	8.07951	2.26055e-15	8.06927e-13
TRINITY_DN12527_c0_g1_i1	-9.68004	11.1075	2.61068e-15	9.22862e-13
TRINITY_DN15181_c2_g8_i1	14.0572	7.60673	2.67585e-15	9.36804e-13
TRINITY_DN15494_c0_g1_i2	14.0379	7.48197	2.91192e-15	1.00974e-12
TRINITY_DN15551_c0_g2_i3	14.0325	7.70251	2.97466e-15	1.01222e-12
TRINITY_DN15653_c0_g1_i1	14.0325	7.47162	2.97466e-15	1.01222e-12
TRINITY_DN14497_c0_g2_i2	11.1159	7.8194	3.03898e-15	1.02146e-12
TRINITY_DN13298_c0_g1_i3	10.671	8.31261	3.05793e-15	1.02146e-12
TRINITY_DN7179_c0_g3_i1	14.0011	7.3293	3.40694e-15	1.1277e-12
TRINITY_DN16256_c0_g9_i1	10.6335	8.33839	3.5985e-15	1.18037e-12
TRINITY_DN27349_c0_g1_i1	13.9809	7.63958	3.71997e-15	1.20242e-12
TRINITY_DN14141_c1_g4_i1	13.98	8.10199	3.73175e-15	1.20242e-12
TRINITY_DN10160_c0_g3_i1	-13.9763	7.81077	3.77932e-15	1.20706e-12
TRINITY_DN14707_c0_g1_i2	11.0512	7.63119	4.01508e-15	1.27121e-12
TRINITY_DN13164_c0_g1_i2	10.1491	9.05536	4.1028e-15	1.28755e-12
TRINITY_DN13274_c0_g1_i4	13.9549	7.53052	4.15936e-15	1.28755e-12
TRINITY_DN16423_c0_g1_i1	13.9539	7.66809	4.17277e-15	1.28755e-12
TRINITY_DN12346_c0_g1_i1	-13.9402	8.45826	4.40864e-15	1.34889e-12
TRINITY_DN12527_c0_g1_i3	-9.66068	9.70767	4.88614e-15	1.48254e-12
TRINITY_DN16489_c0_g5_i1	10.9853	7.20996	5.33819e-15	1.60631e-12
TRINITY_DN15105_c0_g3_i2	13.8857	8.38286	5.6144e-15	1.67557e-12
TRINITY_DN10432_c0_g9_i1	-13.8746	7.51832	5.84734e-15	1.73091e-12
TRINITY_DN7169_c0_g2_i1	10.9577	7.60197	6.00887e-15	1.76438e-12
TRINITY_DN15050_c0_g1_i3	13.8668	7.17593	6.09158e-15	1.76444e-12
TRINITY_DN11646_c0_g1_i1	10.5094	8.394	6.14655e-15	1.76444e-12
TRINITY_DN14868_c0_g1_i1	13.8638	7.85838	6.15447e-15	1.76444e-12
TRINITY_DN15455_c0_g2_i1	10.5022	8.09751	6.34975e-15	1.80402e-12
TRINITY_DN13136_c0_g1_i5	10.9437	7.23403	6.39162e-15	1.80402e-12
TRINITY_DN8182_c0_g1_i1	-13.8474	7.24115	6.57076e-15	1.84032e-12
TRINITY_DN13274_c0_g1_i1	13.8335	7.59274	7.02006e-15	1.95115e-12
TRINITY_DN8181_c0_g2_i1	13.8315	7.28475	7.09421e-15	1.95682e-12
TRINITY_DN11203_c0_g4_i1	10.9163	7.8707	7.19451e-15	1.96866e-12
TRINITY_DN11793_c0_g1_i2	13.8264	7.51449	7.24527e-15	1.96866e-12
TRINITY_DN13560_c0_g1_i7	13.8015	7.38774	8.05886e-15	2.1735e-12
TRINITY_DN12847_c0_g1_i1	13.7942	7.38087	8.32327e-15	2.22831e-12
TRINITY_DN14732_c0_g3_i2	10.88	9.11484	8.41364e-15	2.23606e-12
TRINITY_DN15179_c2_g10_i1	13.7709	7.62504	9.21261e-15	2.43066e-12
TRINITY_DN14584_c0_g1_i2	13.7634	7.16808	9.52155e-15	2.4854e-12
TRINITY_DN14571_c0_g1_i1	10.8502	7.46374	9.55661e-15	2.4854e-12
TRINITY_DN15397_c1_g2_i1	10.3991	7.90791	9.90249e-15	2.54244e-12
TRINITY_DN17356_c0_g2_i1	13.7538	7.26644	9.9156e-15	2.54244e-12
TRINITY_DN6541_c0_g1_i1	13.7494	7.07534	1.01009e-14	2.57186e-12
TRINITY_DN10128_c0_g1_i1	13.7451	7.93654	1.02903e-14	2.59357e-12
TRINITY_DN16523_c0_g3_i2	13.744	7.27433	1.03287e-14	2.59357e-12
TRINITY_DN15093_c0_g2_i2	13.7397	7.08435	1.0523e-14	2.61617e-12
TRINITY_DN12738_c0_g2_i3	-13.7373	7.66098	1.05624e-14	2.61617e-12
TRINITY_DN14478_c0_g1_i1	13.7375	7.30631	1.06417e-14	2.618e-12
TRINITY_DN14543_c0_g1_i2	-13.7297	7.11748	1.09246e-14	2.66956e-12
TRINITY_DN11563_c0_g1_i1	-13.7122	7.04574	1.17823e-14	2.85996e-12
TRINITY_DN14868_c0_g3_i1	10.7989	7.68801	1.19176e-14	2.87364e-12
TRINITY_DN17671_c4_g4_i1	-13.6939	7.35055	1.27682e-14	3.05848e-12
TRINITY_DN14141_c1_g14_i1	13.6887	7.55963	1.31178e-14	3.10143e-12
TRINITY_DN16361_c0_g9_i2	13.6887	7.20255	1.31178e-14	3.10143e-12
TRINITY_DN11354_c2_g6_i1	13.6853	7.58307	1.33226e-14	3.10166e-12
TRINITY_DN15818_c0_g4_i2	13.6853	8.08864	1.33226e-14	3.10166e-12
TRINITY_DN12961_c0_g2_i1	13.6841	7.5439	1.33744e-14	3.10166e-12
TRINITY_DN16999_c0_g7_i1	10.7629	7.39361	1.39052e-14	3.20435e-12
TRINITY_DN14008_c0_g1_i1	9.95196	8.19422	1.44031e-14	3.29821e-12
TRINITY_DN15181_c0_g2_i1	9.20541	9.62467	1.53802e-14	3.49995e-12
TRINITY_DN10807_c0_g7_i1	13.6451	7.35104	1.58385e-14	3.58186e-12
TRINITY_DN16242_c0_g1_i1	10.7283	7.29656	1.61579e-14	3.61607e-12
TRINITY_DN16653_c3_g9_i1	-13.6381	7.41458	1.62226e-14	3.61607e-12
TRINITY_DN15551_c0_g2_i1	13.6381	7.37382	1.62877e-14	3.61607e-12
TRINITY_DN15099_c0_g1_i2	13.637	7.49184	1.64187e-14	3.62307e-12
TRINITY_DN15050_c0_g1_i1	9.51388	8.57248	1.67159e-14	3.65988e-12
TRINITY_DN15494_c0_g1_i1	10.2762	7.53956	1.68397e-14	3.65988e-12
TRINITY_DN15733_c4_g31_i1	13.6299	6.94606	1.68871e-14	3.65988e-12
TRINITY_DN17440_c0_g4_i1	10.7119	7.09207	1.73711e-14	3.74249e-12
TRINITY_DN14738_c0_g1_i1	10.7036	7.44055	1.7944e-14	3.84318e-12
TRINITY_DN11502_c0_g5_i4	13.6026	7.26269	1.90002e-14	4.0456e-12
TRINITY_DN13876_c0_g1_i1	13.5966	7.23498	1.94749e-14	4.12255e-12
TRINITY_DN15775_c0_g1_i3	13.587	7.22076	2.03812e-14	4.28948e-12
TRINITY_DN17502_c0_g2_i3	13.5723	7.41476	2.16972e-14	4.51425e-12
TRINITY_DN13677_c0_g15_i2	-13.57	7.23751	2.16972e-14	4.51425e-12
TRINITY_DN8975_c211_g6_i1	13.5699	6.95111	2.188e-14	4.52642e-12
TRINITY_DN16166_c0_g1_i1	13.5662	7.23147	2.2251e-14	4.57716e-12
TRINITY_DN15105_c0_g3_i5	13.5514	7.69348	2.37087e-14	4.84309e-12
TRINITY_DN12527_c0_g1_i4	-13.549	7.63913	2.38098e-14	4.84309e-12
TRINITY_DN15397_c2_g1_i1	13.5439	7.79373	2.45314e-14	4.96215e-12
TRINITY_DN16166_c0_g3_i4	13.5414	7.13172	2.47422e-14	4.97714e-12
TRINITY_DN12819_c0_g1_i1	13.5352	6.93079	2.53873e-14	5.07885e-12
TRINITY_DN17440_c0_g4_i2	10.6193	7.06064	2.58282e-14	5.13299e-12
TRINITY_DN18147_c0_g2_i1	13.5301	7.06096	2.59398e-14	5.13299e-12
TRINITY_DN15455_c0_g2_i3	9.94962	8.35154	2.62766e-14	5.17151e-12
TRINITY_DN13442_c0_g1_i2	13.5021	7.64529	2.93046e-14	5.73646e-12
TRINITY_DN16502_c0_g1_i4	13.4983	6.85202	2.98256e-14	5.80721e-12
TRINITY_DN17731_c1_g2_i1	13.4854	7.04614	3.14539e-14	6.09169e-12
TRINITY_DN12470_c0_g2_i1	10.568	7.49626	3.21627e-14	6.196e-12
TRINITY_DN15105_c0_g5_i1	13.4762	7.37038	3.27431e-14	6.24176e-12
TRINITY_DN17410_c0_g10_i2	13.4762	7.00187	3.27431e-14	6.24176e-12
TRINITY_DN12033_c0_g1_i1	13.4338	7.05752	3.92679e-14	7.40801e-12
TRINITY_DN17269_c1_g2_i5	13.4338	7.41528	3.92679e-14	7.40801e-12
TRINITY_DN11368_c0_g2_i1	10.5189	7.10052	3.98153e-14	7.47256e-12
TRINITY_DN13298_c0_g1_i2	13.4257	7.34638	4.07475e-14	7.60829e-12
TRINITY_DN14990_c1_g1_i14	10.0648	7.53717	4.18602e-14	7.77617e-12
TRINITY_DN16566_c0_g2_i3	-13.4166	7.55149	4.20953e-14	7.78016e-12
TRINITY_DN7588_c0_g1_i1	13.412	6.9446	4.3292e-14	7.96091e-12
TRINITY_DN9866_c0_g2_i1	13.4024	7.30055	4.49493e-14	8.22415e-12
TRINITY_DN9809_c0_g1_i1	13.3983	6.97569	4.58056e-14	8.33891e-12
TRINITY_DN16704_c0_g1_i2	13.3886	6.84168	4.78022e-14	8.61469e-12
TRINITY_DN13560_c0_g1_i5	10.0338	7.34513	4.78486e-14	8.61469e-12
TRINITY_DN16523_c0_g1_i1	13.3872	6.8706	4.80303e-14	8.61469e-12
TRINITY_DN16704_c1_g1_i1	13.3858	6.92335	4.84901e-14	8.65453e-12
TRINITY_DN16899_c0_g1_i3	13.383	6.79947	4.8955e-14	8.69489e-12
TRINITY_DN10203_c0_g1_i1	13.3718	8.17535	5.13588e-14	9.07755e-12
TRINITY_DN11537_c0_g1_i2	10.0144	7.62434	5.20272e-14	9.15126e-12
TRINITY_DN12260_c0_g1_i4	13.3449	6.89674	5.77083e-14	1.01017e-11
TRINITY_DN13752_c0_g1_i1	9.62921	8.14005	5.8011e-14	1.01061e-11
TRINITY_DN11027_c0_g1_i5	13.3406	8.43157	5.8853e-14	1.0204e-11
TRINITY_DN14198_c3_g3_i1	-13.3323	6.95957	6.0321e-14	1.04089e-11
TRINITY_DN15282_c1_g8_i3	-13.3305	7.20944	6.09201e-14	1.04136e-11
TRINITY_DN9438_c0_g1_i3	10.4198	7.87494	6.09201e-14	1.04136e-11
TRINITY_DN13581_c0_g1_i2	13.3305	6.67481	6.15261e-14	1.04681e-11
TRINITY_DN11120_c0_g5_i1	13.329	6.89517	6.18317e-14	1.04711e-11
TRINITY_DN13467_c0_g1_i2	13.3261	7.32892	6.24482e-14	1.05266e-11
TRINITY_DN10546_c0_g1_i3	13.3232	6.64276	6.33864e-14	1.06355e-11
TRINITY_DN10186_c0_g1_i1	-13.3103	6.84566	6.63007e-14	1.10734e-11
TRINITY_DN13633_c0_g4_i1	13.2938	7.49561	7.18744e-14	1.19495e-11
TRINITY_DN10688_c1_g7_i1	-13.2897	7.15989	7.26086e-14	1.20057e-11
TRINITY_DN14008_c0_g2_i1	9.71302	7.6412	7.2872e-14	1.20057e-11
TRINITY_DN14961_c0_g2_i1	13.2864	6.95511	7.41033e-14	1.21536e-11
TRINITY_DN16361_c0_g2_i1	13.2849	6.84629	7.48641e-14	1.21688e-11
TRINITY_DN16851_c0_g3_i2	13.2849	6.70334	7.48641e-14	1.21688e-11
TRINITY_DN13755_c0_g1_i3	10.3623	6.9237	7.7999e-14	1.2622e-11
TRINITY_DN15292_c0_g10_i6	13.2729	7.12266	7.88063e-14	1.26962e-11
TRINITY_DN15181_c2_g7_i1	9.69041	7.60877	8.03969e-14	1.28954e-11
TRINITY_DN15181_c2_g14_i2	9.12905	8.85966	8.0769e-14	1.28982e-11
TRINITY_DN15105_c0_g3_i8	13.2638	7.12147	8.17094e-14	1.29914e-11
TRINITY_DN13019_c0_g4_i1	10.3441	7.32038	8.42969e-14	1.33446e-11
TRINITY_DN15928_c0_g1_i2	13.2517	6.74869	8.60747e-14	1.35522e-11
TRINITY_DN17414_c0_g7_i1	9.53676	7.83135	8.63527e-14	1.35522e-11
TRINITY_DN16250_c0_g12_i1	13.2114	6.98796	1.02525e-13	1.60212e-11
TRINITY_DN13442_c0_g2_i1	13.194	7.57686	1.10588e-13	1.72073e-11
TRINITY_DN10432_c0_g3_i1	-13.1864	6.77458	1.13025e-13	1.75116e-11
TRINITY_DN11368_c0_g2_i2	10.2755	6.86887	1.13644e-13	1.75329e-11
TRINITY_DN16166_c0_g4_i1	13.178	6.80048	1.18088e-13	1.81418e-11
TRINITY_DN11479_c0_g3_i1	9.59906	7.89416	1.19137e-13	1.8226e-11
TRINITY_DN17514_c0_g6_i2	13.1748	6.49717	1.20055e-13	1.82895e-11
TRINITY_DN17410_c0_g4_i4	13.1471	6.51178	1.34934e-13	2.04706e-11
TRINITY_DN14486_c0_g1_i3	13.1455	6.85992	1.3646e-13	2.0531e-11
TRINITY_DN15452_c0_g1_i5	13.1455	6.45547	1.3646e-13	2.0531e-11
TRINITY_DN3253_c0_g1_i1	13.1422	7.00403	1.38005e-13	2.06781e-11
TRINITY_DN15490_c0_g2_i1	13.1323	6.47252	1.44394e-13	2.15467e-11
TRINITY_DN11857_c0_g1_i2	13.1289	6.74693	1.46045e-13	2.1704e-11
TRINITY_DN15579_c0_g5_i1	10.2085	6.53034	1.51129e-13	2.23683e-11
TRINITY_DN17356_c0_g1_i1	13.1038	6.55141	1.62865e-13	2.40078e-11
TRINITY_DN14378_c2_g1_i2	13.0987	6.69586	1.66687e-13	2.4472e-11
TRINITY_DN15818_c0_g4_i4	13.0953	7.10101	1.68636e-13	2.45602e-11
TRINITY_DN16523_c0_g1_i2	13.0953	6.49337	1.68636e-13	2.45602e-11
TRINITY_DN14278_c0_g2_i1	13.0884	6.76152	1.73628e-13	2.49873e-11
TRINITY_DN17714_c0_g5_i3	13.0884	6.52542	1.73628e-13	2.49873e-11
TRINITY_DN8422_c0_g1_i1	10.1763	6.9368	1.73628e-13	2.49873e-11
TRINITY_DN7364_c0_g1_i1	9.3698	8.06806	1.77291e-13	2.53791e-11
TRINITY_DN15661_c0_g3_i1	13.0833	6.86097	1.77744e-13	2.53791e-11
TRINITY_DN16679_c0_g3_i5	13.0764	6.42285	1.8305e-13	2.60346e-11
TRINITY_DN17410_c0_g4_i6	13.0712	6.58737	1.87428e-13	2.65535e-11
TRINITY_DN16652_c0_g3_i3	13.0643	6.50182	1.93072e-13	2.7247e-11
TRINITY_DN11656_c0_g1_i1	13.0608	6.7283	1.95384e-13	2.74669e-11
TRINITY_DN11062_c0_g1_i1	13.0556	7.78715	2.00106e-13	2.80226e-11
TRINITY_DN16525_c0_g1_i2	13.0485	6.65637	2.06196e-13	2.87647e-11
TRINITY_DN11494_c0_g1_i1	10.1329	7.28766	2.09953e-13	2.91771e-11
TRINITY_DN13906_c0_g1_i2	-13.0387	6.66854	2.1379e-13	2.95973e-11
TRINITY_DN13647_c0_g1_i6	-10.3149	7.16915	2.21735e-13	3.0581e-11
TRINITY_DN17123_c0_g2_i1	9.67368	7.1691	2.25294e-13	3.09071e-11
TRINITY_DN14543_c0_g1_i3	-13.0252	6.40432	2.25798e-13	3.09071e-11
TRINITY_DN16489_c0_g3_i1	13.0219	6.36475	2.31384e-13	3.15532e-11
TRINITY_DN17269_c1_g15_i1	13.0129	6.84132	2.40068e-13	3.26058e-11
TRINITY_DN10442_c0_g1_i1	-9.27581	8.37699	2.40894e-13	3.26058e-11
TRINITY_DN17719_c0_g1_i2	10.0972	6.68925	2.44551e-13	3.29525e-11
TRINITY_DN10890_c0_g1_i1	9.65407	7.15302	2.45266e-13	3.29525e-11
TRINITY_DN10454_c0_g1_i1	13.0057	6.98161	2.47594e-13	3.3143e-11
TRINITY_DN17307_c1_g6_i1	13.0021	6.89376	2.52241e-13	3.36414e-11
TRINITY_DN15550_c0_g1_i4	9.64217	6.88115	2.57765e-13	3.42527e-11
TRINITY_DN13677_c0_g15_i1	-12.984	6.53864	2.70167e-13	3.57701e-11
TRINITY_DN6541_c0_g2_i1	9.40762	7.10164	2.72061e-13	3.58904e-11
TRINITY_DN11120_c0_g4_i1	12.9708	6.32893	2.87757e-13	3.7824e-11
TRINITY_DN14141_c1_g2_i1	9.60316	8.08889	3.05579e-13	4.00221e-11
TRINITY_DN12470_c0_g10_i2	9.59359	7.63201	3.18719e-13	4.15934e-11
TRINITY_DN17452_c0_g3_i1	12.9446	6.28759	3.22881e-13	4.19861e-11
TRINITY_DN13633_c0_g4_i2	12.9427	7.17866	3.24974e-13	4.21078e-11
TRINITY_DN13019_c0_g3_i1	12.9408	7.57791	3.27083e-13	4.22308e-11
TRINITY_DN13302_c0_g1_i1	10.0192	6.59365	3.42295e-13	4.40388e-11
TRINITY_DN16523_c0_g3_i1	12.9256	6.29777	3.51356e-13	4.49928e-11
TRINITY_DN15181_c2_g8_i2	8.43381	9.99837	3.52182e-13	4.49928e-11
TRINITY_DN16166_c0_g6_i2	10.0115	6.52984	3.53665e-13	4.50242e-11
TRINITY_DN17541_c0_g1_i1	-9.18011	8.25931	3.63577e-13	4.61248e-11
TRINITY_DN14209_c0_g1_i2	12.914	6.47773	3.67891e-13	4.63492e-11
TRINITY_DN14340_c2_g8_i4	-12.9112	6.59147	3.67891e-13	4.63492e-11
TRINITY_DN13989_c0_g2_i4	12.9043	6.50701	3.82785e-13	4.80594e-11
TRINITY_DN17140_c1_g8_i3	12.9005	6.26651	3.90494e-13	4.88588e-11
TRINITY_DN11027_c0_g1_i2	12.8887	8.21996	4.09193e-13	5.1023e-11
TRINITY_DN13633_c0_g7_i1	12.8788	6.76219	4.28938e-13	5.29411e-11
TRINITY_DN14842_c0_g1_i2	12.8788	6.68549	4.28938e-13	5.29411e-11
TRINITY_DN17060_c1_g8_i1	12.8788	6.21409	4.28938e-13	5.29411e-11
TRINITY_DN14588_c1_g5_i7	-12.8678	7.01181	4.4372e-13	5.45805e-11
TRINITY_DN11362_c0_g2_i3	12.8629	6.39908	4.59095e-13	5.62817e-11
TRINITY_DN13190_c0_g1_i2	-12.8577	6.32729	4.65418e-13	5.68653e-11
TRINITY_DN11411_c0_g4_i3	12.8509	6.68627	4.81671e-13	5.82646e-11
TRINITY_DN15459_c0_g2_i3	12.8509	6.35161	4.81671e-13	5.82646e-11
TRINITY_DN17541_c0_g1_i3	-12.8488	6.76214	4.81671e-13	5.82646e-11
TRINITY_DN15653_c0_g4_i2	12.8489	6.40039	4.88357e-13	5.88777e-11
TRINITY_DN11411_c0_g4_i2	12.8468	6.45715	4.9174e-13	5.90899e-11
TRINITY_DN8472_c0_g2_i1	12.8448	6.57471	4.9515e-13	5.93039e-11
TRINITY_DN15775_c0_g1_i2	12.8387	6.62076	5.09067e-13	6.05724e-11
TRINITY_DN17430_c0_g1_i1	-12.836	7.3853	5.09067e-13	6.05724e-11
TRINITY_DN10464_c0_g2_i1	9.121	7.66691	5.17391e-13	6.13623e-11
TRINITY_DN17691_c2_g2_i6	-12.8295	6.63474	5.23441e-13	6.18782e-11
TRINITY_DN17440_c0_g5_i1	8.7665	7.6528	5.28092e-13	6.2226e-11
TRINITY_DN13532_c0_g1_i9	12.8224	6.27346	5.45893e-13	6.4116e-11
TRINITY_DN15282_c1_g10_i1	-12.8178	6.5739	5.49743e-13	6.43606e-11
TRINITY_DN13442_c0_g1_i3	12.8182	6.75584	5.53624e-13	6.46072e-11
TRINITY_DN12117_c0_g1_i1	9.89989	6.51662	5.6947e-13	6.62442e-11
TRINITY_DN14209_c0_g1_i1	9.89366	6.36696	5.85845e-13	6.79319e-11
TRINITY_DN12498_c0_g4_i1	8.41148	8.55514	6.01559e-13	6.94519e-11
TRINITY_DN15653_c0_g4_i5	12.7995	6.46557	6.02769e-13	6.94519e-11
TRINITY_DN14143_c0_g2_i1	9.87901	6.61502	6.24727e-13	7.17549e-11
TRINITY_DN14143_c0_g2_i3	9.43564	7.03781	6.28206e-13	7.18189e-11
TRINITY_DN17452_c0_g3_i3	12.789	6.15189	6.29229e-13	7.18189e-11
TRINITY_DN11097_c0_g2_i2	12.7806	6.33954	6.52313e-13	7.39897e-11
TRINITY_DN11120_c0_g1_i1	12.7806	6.45242	6.52313e-13	7.39897e-11
TRINITY_DN15699_c0_g2_i1	12.7764	6.0892	6.66634e-13	7.53793e-11
TRINITY_DN10186_c0_g1_i4	-8.38588	9.03375	6.92976e-13	7.81153e-11
TRINITY_DN11857_c0_g1_i1	9.18436	7.42322	7.10683e-13	7.98641e-11
TRINITY_DN15805_c0_g3_i1	-10.0405	7.10619	7.1982e-13	8.0642e-11
TRINITY_DN15181_c2_g23_i1	12.7485	6.7363	7.49464e-13	8.37055e-11
TRINITY_DN15668_c1_g2_i6	-12.7374	6.9863	7.77756e-13	8.65996e-11
TRINITY_DN8975_c105_g1_i1	12.7288	6.09811	8.13356e-13	9.0013e-11
TRINITY_DN9466_c1_g1_i2	12.7288	6.95225	8.13356e-13	9.0013e-11
TRINITY_DN17126_c0_g2_i2	9.14269	7.06242	8.4819e-13	9.35837e-11
TRINITY_DN16999_c0_g3_i1	12.7156	6.38726	8.63805e-13	9.50185e-11
TRINITY_DN12875_c0_g1_i8	12.7134	6.35512	8.70363e-13	9.54515e-11
TRINITY_DN16166_c0_g6_i5	9.79904	6.24997	8.76979e-13	9.58883e-11
TRINITY_DN17292_c0_g1_i3	12.7089	6.56006	8.90386e-13	9.70627e-11
TRINITY_DN13946_c1_g4_i4	9.78564	8.01535	9.32057e-13	1.01302e-10
TRINITY_DN13131_c0_g1_i6	-12.6897	7.13627	9.53739e-13	1.0335e-10
TRINITY_DN12790_c0_g1_i1	12.6888	6.53273	9.68518e-13	1.0464e-10
TRINITY_DN13633_c0_g11_i1	12.6865	6.01928	9.76007e-13	1.05137e-10
TRINITY_DN17583_c1_g1_i1	12.682	6.4614	9.98882e-13	1.07284e-10
TRINITY_DN10842_c0_g3_i4	12.6797	6.04898	1.00664e-12	1.078e-10
TRINITY_DN16741_c0_g1_i2	9.76531	6.36734	1.01448e-12	1.0832e-10
TRINITY_DN15459_c0_g2_i1	9.76303	6.35367	1.03036e-12	1.09694e-10
TRINITY_DN17437_c0_g3_i1	12.6706	6.31428	1.04652e-12	1.1109e-10
TRINITY_DN15282_c1_g8_i1	-12.6653	6.26123	1.05472e-12	1.11634e-10
TRINITY_DN13226_c0_g1_i1	8.95146	7.49858	1.0734e-12	1.13283e-10
TRINITY_DN4867_c0_g3_i1	12.6637	6.09839	1.07975e-12	1.13623e-10
TRINITY_DN15455_c0_g6_i1	8.56282	7.7855	1.11566e-12	1.17064e-10
TRINITY_DN14497_c0_g1_i1	12.6545	6.79879	1.12302e-12	1.17497e-10
TRINITY_DN17232_c0_g1_i3	12.6522	5.9678	1.13191e-12	1.17751e-10
TRINITY_DN16089_c1_g1_i3	9.74006	6.29559	1.13191e-12	1.17751e-10
TRINITY_DN10668_c0_g1_i4	12.6429	6.14209	1.17762e-12	1.2181e-10
TRINITY_DN11654_c0_g2_i5	-12.6404	6.49943	1.17762e-12	1.2181e-10
TRINITY_DN12527_c0_g1_i2	-8.22741	10.1628	1.18775e-12	1.22509e-10
TRINITY_DN16999_c0_g2_i1	12.6382	5.97854	1.20607e-12	1.23699e-10
TRINITY_DN13308_c0_g1_i2	9.7261	6.19002	1.20607e-12	1.23699e-10
TRINITY_DN16361_c0_g14_i1	12.6359	6.09971	1.21573e-12	1.24339e-10
TRINITY_DN14278_c0_g6_i2	9.28059	6.98918	1.22455e-12	1.2489e-10
TRINITY_DN17430_c0_g2_i2	-12.6286	6.77958	1.23532e-12	1.25637e-10
TRINITY_DN16736_c0_g1_i7	12.6147	6.11942	1.32815e-12	1.34702e-10
TRINITY_DN16250_c0_g2_i1	12.6027	6.16663	1.40597e-12	1.42198e-10
TRINITY_DN15455_c0_g9_i1	12.5979	6.29495	1.42916e-12	1.44144e-10
TRINITY_DN16250_c0_g13_i1	12.5859	6.23467	1.50146e-12	1.51017e-10
TRINITY_DN14990_c1_g1_i7	9.23204	6.71512	1.5064e-12	1.51096e-10
TRINITY_DN14588_c1_g5_i2	-12.5802	6.32231	1.5265e-12	1.52692e-10
TRINITY_DN17049_c0_g3_i3	12.581	6.20643	1.5392e-12	1.53541e-10
TRINITY_DN16999_c0_g2_i6	12.5688	6.44473	1.61802e-12	1.60962e-10
TRINITY_DN11957_c0_g2_i2	12.5614	6.58224	1.67318e-12	1.65995e-10
TRINITY_DN17440_c0_g3_i2	12.5565	5.94487	1.70157e-12	1.68353e-10
TRINITY_DN11221_c0_g1_i1	12.5465	6.37356	1.77503e-12	1.75146e-10
TRINITY_DN11362_c0_g2_i6	12.5365	6.23542	1.85219e-12	1.81774e-10
TRINITY_DN16361_c0_g1_i2	12.5365	5.98245	1.85219e-12	1.81774e-10
TRINITY_DN13131_c0_g1_i2	-9.80715	7.68169	1.95856e-12	1.91697e-10
TRINITY_DN13937_c0_g2_i1	12.5239	6.49744	1.96685e-12	1.91992e-10
TRINITY_DN145_c0_g2_i1	12.5189	5.99302	2.00111e-12	1.94814e-10
TRINITY_DN14273_c0_g1_i1	8.80427	7.31951	2.01602e-12	1.95742e-10
TRINITY_DN11097_c0_g1_i1	12.5163	6.61034	2.03607e-12	1.97163e-10
TRINITY_DN12935_c0_g1_i3	12.5087	6.0037	2.08983e-12	2.01832e-10
TRINITY_DN13718_c0_g1_i5	12.5061	6.22357	2.12659e-12	2.04839e-10
TRINITY_DN15607_c0_g1_i1	12.5036	6.41262	2.14525e-12	2.06092e-10
TRINITY_DN10584_c0_g1_i1	-12.4979	6.89609	2.16411e-12	2.07355e-10
TRINITY_DN15015_c0_g2_i1	-9.78094	7.41537	2.19975e-12	2.09919e-10
TRINITY_DN7804_c0_g1_i4	-12.493	6.55581	2.20239e-12	2.09919e-10
TRINITY_DN12044_c0_g6_i1	12.4958	6.86742	2.22182e-12	2.11218e-10
TRINITY_DN12470_c0_g9_i1	12.4855	5.79714	2.32203e-12	2.19598e-10
TRINITY_DN16992_c0_g3_i3	12.4855	5.86353	2.32203e-12	2.19598e-10
TRINITY_DN8650_c0_g1_i2	12.4803	5.90601	2.36358e-12	2.22948e-10
TRINITY_DN14062_c0_g1_i13	8.1894	8.24275	2.39983e-12	2.25783e-10
TRINITY_DN17295_c2_g1_i1	-12.47	6.25542	2.44928e-12	2.29251e-10
TRINITY_DN17652_c0_g2_i1	9.56029	6.30942	2.44928e-12	2.29251e-10
TRINITY_DN12470_c0_g8_i1	12.4698	6.61812	2.47127e-12	2.30125e-10
TRINITY_DN17049_c0_g3_i1	9.55766	6.36978	2.47127e-12	2.30125e-10
TRINITY_DN17671_c4_g4_i2	-12.4633	6.05034	2.51593e-12	2.33687e-10
TRINITY_DN13991_c0_g6_i1	12.4566	6.25765	2.6081e-12	2.40407e-10
TRINITY_DN16704_c1_g1_i2	12.4566	5.98706	2.6081e-12	2.40407e-10
TRINITY_DN17126_c0_g1_i2	12.4566	6.05595	2.6081e-12	2.40407e-10
TRINITY_DN12996_c0_g1_i1	12.4539	5.77085	2.65565e-12	2.43557e-10
TRINITY_DN15366_c0_g2_i1	12.4539	5.76829	2.65565e-12	2.43557e-10
TRINITY_DN12498_c0_g3_i1	7.80371	11.8143	2.77115e-12	2.53512e-10
TRINITY_DN11354_c2_g7_i1	12.4406	6.83396	2.80445e-12	2.55914e-10
TRINITY_DN12875_c0_g1_i1	12.4379	6.12329	2.83017e-12	2.57617e-10
TRINITY_DN15668_c1_g2_i5	-8.48249	7.55265	2.87988e-12	2.6107e-10
TRINITY_DN13581_c0_g6_i1	12.4352	6.09077	2.88246e-12	2.6107e-10
TRINITY_DN16168_c0_g7_i2	9.5204	5.76171	2.90902e-12	2.62822e-10
TRINITY_DN15733_c4_g31_i2	8.27643	9.05479	2.95893e-12	2.65721e-10
TRINITY_DN12044_c0_g5_i1	12.4271	6.67463	2.963e-12	2.65721e-10
TRINITY_DN15914_c0_g1_i6	12.4271	6.13901	2.963e-12	2.65721e-10
TRINITY_DN10942_c0_g2_i2	12.4108	6.07785	3.19086e-12	2.85453e-10
TRINITY_DN16168_c0_g6_i15	12.4081	6.06113	3.22075e-12	2.8742e-10
TRINITY_DN17541_c0_g1_i5	-12.4002	6.07117	3.28151e-12	2.92126e-10
TRINITY_DN7862_c0_g2_i2	12.4026	6.23073	3.31238e-12	2.94156e-10
TRINITY_DN12629_c0_g1_i1	9.48768	6.30623	3.3436e-12	2.96205e-10
TRINITY_DN17671_c5_g10_i6	-12.3862	6.0081	3.50488e-12	3.09739e-10
TRINITY_DN8975_c220_g1_i3	12.386	9.26155	3.5382e-12	3.11927e-10
TRINITY_DN14300_c0_g3_i2	12.3804	6.07718	3.64042e-12	3.19176e-10
TRINITY_DN17514_c0_g10_i2	12.3804	5.71392	3.64042e-12	3.19176e-10
TRINITY_DN15366_c0_g1_i1	9.02575	6.33984	3.64672e-12	3.19176e-10
TRINITY_DN17030_c1_g2_i3	9.46545	5.95995	3.67525e-12	3.20901e-10
TRINITY_DN13560_c0_g1_i4	12.3748	6.39538	3.71047e-12	3.2243e-10
TRINITY_DN15015_c0_g3_i1	12.3748	6.1359	3.71047e-12	3.2243e-10
TRINITY_DN15668_c1_g2_i4	-12.3632	5.99376	3.85531e-12	3.34218e-10
TRINITY_DN17320_c0_g12_i1	12.3635	6.12569	3.89253e-12	3.36644e-10
TRINITY_DN15179_c2_g6_i1	12.3607	5.80131	3.96825e-12	3.42379e-10
TRINITY_DN12566_c0_g1_i2	12.3578	6.65152	4.00674e-12	3.4407e-10
TRINITY_DN15179_c2_g2_i1	12.3578	5.91457	4.00674e-12	3.4407e-10
TRINITY_DN16602_c0_g4_i1	12.355	5.82604	4.04567e-12	3.45782e-10
TRINITY_DN14307_c0_g3_i2	-12.3506	6.07568	4.04567e-12	3.45782e-10
TRINITY_DN14478_c0_g1_i2	12.3464	6.10922	4.20585e-12	3.5863e-10
TRINITY_DN12818_c0_g3_i1	12.3436	5.70489	4.24703e-12	3.60453e-10
TRINITY_DN17440_c0_g2_i1	12.3436	5.79836	4.24703e-12	3.60453e-10
TRINITY_DN16166_c0_g6_i4	12.3407	5.73665	4.28869e-12	3.63142e-10
TRINITY_DN17140_c1_g1_i2	12.3349	5.97088	4.41652e-12	3.73099e-10
TRINITY_DN11643_c0_g1_i1	9.41992	6.56766	4.46011e-12	3.75909e-10
TRINITY_DN9466_c1_g1_i3	12.3204	5.93213	4.68569e-12	3.93101e-10
TRINITY_DN11502_c0_g5_i3	12.3204	6.5352	4.68569e-12	3.93101e-10
TRINITY_DN7862_c0_g2_i1	12.3175	6.07997	4.73238e-12	3.95197e-10
TRINITY_DN10456_c0_g2_i2	12.3175	5.65505	4.73238e-12	3.95197e-10
TRINITY_DN13532_c0_g1_i6	12.3146	5.6494	4.82739e-12	4.0129e-10
TRINITY_DN15179_c2_g11_i2	12.3146	5.85192	4.82739e-12	4.0129e-10
TRINITY_DN11362_c0_g2_i2	12.3117	6.4656	4.87572e-12	4.04385e-10
TRINITY_DN14278_c0_g4_i2	12.3087	6.44003	4.92461e-12	4.06588e-10
TRINITY_DN17232_c0_g1_i1	12.3087	5.70664	4.92461e-12	4.06588e-10
TRINITY_DN16889_c0_g3_i1	12.3029	6.13243	5.07474e-12	4.17091e-10
TRINITY_DN16616_c0_g9_i2	-12.2992	5.95794	5.07474e-12	4.17091e-10
TRINITY_DN14141_c1_g10_i1	12.2851	6.16752	5.44617e-12	4.45607e-10
TRINITY_DN14198_c3_g10_i1	-12.2823	6.09221	5.44617e-12	4.45607e-10
TRINITY_DN17327_c0_g2_i5	12.2791	5.93348	5.61495e-12	4.5634e-10
TRINITY_DN15668_c1_g2_i1	-12.2747	6.60701	5.61495e-12	4.5634e-10
TRINITY_DN17609_c0_g6_i1	-12.2747	5.9162	5.61495e-12	4.5634e-10
TRINITY_DN12470_c0_g3_i1	12.27	6.64747	5.84951e-12	4.74344e-10
TRINITY_DN12829_c0_g6_i1	12.2579	5.98913	6.15887e-12	4.97216e-10
TRINITY_DN13340_c0_g1_i1	9.34578	6.0635	6.15887e-12	4.97216e-10
TRINITY_DN3670_c0_g1_i1	12.2518	5.59658	6.28791e-12	5.0651e-10
TRINITY_DN14160_c1_g6_i4	-12.244	6.08937	6.42008e-12	5.16016e-10
TRINITY_DN12818_c0_g4_i5	12.2426	5.87903	6.5555e-12	5.22288e-10
TRINITY_DN15146_c0_g2_i2	12.2426	5.82083	6.5555e-12	5.22288e-10
TRINITY_DN15181_c2_g11_i1	12.2426	5.68331	6.5555e-12	5.22288e-10
TRINITY_DN15679_c0_g1_i2	12.2426	5.78577	6.5555e-12	5.22288e-10
TRINITY_DN11479_c0_g3_i2	9.31813	5.92015	6.90878e-12	5.49233e-10
TRINITY_DN11793_c0_g4_i1	12.2272	5.68564	6.98206e-12	5.52645e-10
TRINITY_DN15179_c2_g5_i1	12.2272	5.85713	6.98206e-12	5.52645e-10
TRINITY_DN10350_c0_g1_i5	7.79419	8.92045	7.01741e-12	5.54239e-10
TRINITY_DN15237_c0_g6_i1	12.2241	6.31773	7.05624e-12	5.54898e-10
TRINITY_DN17671_c5_g10_i4	-12.2205	5.6068	7.05624e-12	5.54898e-10
TRINITY_DN15388_c0_g1_i9	8.10578	7.65054	7.1727e-12	5.6284e-10
TRINITY_DN16242_c0_g1_i3	12.2178	5.80783	7.28433e-12	5.70371e-10
TRINITY_DN17057_c0_g2_i1	-8.26467	8.21252	7.31694e-12	5.71695e-10
TRINITY_DN13137_c2_g2_i4	12.2147	6.16813	7.36226e-12	5.74004e-10
TRINITY_DN17667_c0_g3_i1	-12.2086	5.58429	7.44115e-12	5.78915e-10
TRINITY_DN13095_c0_g5_i1	12.2052	5.54826	7.68378e-12	5.95248e-10
TRINITY_DN14318_c0_g1_i8	12.2052	6.20822	7.68378e-12	5.95248e-10
TRINITY_DN17339_c0_g6_i1	12.1989	5.64355	7.85063e-12	6.05596e-10
TRINITY_DN15179_c2_g3_i3	9.28678	5.74271	7.85063e-12	6.05596e-10
TRINITY_DN12959_c0_g1_i2	-12.1946	6.18917	7.93563e-12	6.10859e-10
TRINITY_DN13926_c1_g1_i2	-12.1886	5.5708	8.10885e-12	6.22876e-10
TRINITY_DN14937_c0_g3_i4	12.1894	5.97664	8.19711e-12	6.2833e-10
TRINITY_DN17714_c0_g4_i1	7.80522	8.14423	8.27891e-12	6.33267e-10
TRINITY_DN13560_c0_g1_i8	8.03372	7.83351	8.3747e-12	6.39251e-10
TRINITY_DN15174_c1_g2_i1	12.1733	6.03506	8.84707e-12	6.73895e-10
TRINITY_DN17437_c0_g6_i1	12.1669	5.86061	9.04362e-12	6.87428e-10
TRINITY_DN17736_c1_g11_i1	-12.1601	6.41529	9.14379e-12	6.93595e-10
TRINITY_DN13532_c0_g1_i8	12.1571	5.75298	9.45212e-12	7.15492e-10
TRINITY_DN2887_c0_g1_i1	8.57561	6.63426	9.68998e-12	7.31975e-10
TRINITY_DN15805_c0_g8_i1	-12.1435	5.73004	9.77258e-12	7.36687e-10
TRINITY_DN13442_c0_g1_i5	12.144	6.45349	9.99322e-12	7.50213e-10
TRINITY_DN15818_c0_g4_i3	12.144	6.53862	9.99322e-12	7.50213e-10
TRINITY_DN14141_c1_g6_i1	12.1374	6.43251	1.02197e-11	7.64062e-10
TRINITY_DN13637_c0_g1_i1	-12.1352	6.04807	1.02197e-11	7.64062e-10
TRINITY_DN9866_c0_g1_i1	12.1308	5.59632	1.05706e-11	7.88678e-10
TRINITY_DN15459_c0_g2_i2	9.21529	5.75146	1.06907e-11	7.96005e-10
TRINITY_DN17105_c0_g5_i1	-12.1183	7.2115	1.09356e-11	8.12579e-10
TRINITY_DN9325_c0_g1_i1	7.68724	8.62615	1.11047e-11	8.23468e-10
TRINITY_DN13906_c0_g1_i1	-12.1056	6.68867	1.15769e-11	8.56734e-10
TRINITY_DN14715_c0_g1_i9	12.1073	6.34363	1.17103e-11	8.61357e-10
TRINITY_DN16992_c0_g4_i1	12.1073	5.70704	1.17103e-11	8.61357e-10
TRINITY_DN2285_c0_g4_i1	-12.1034	5.65704	1.17103e-11	8.61357e-10
TRINITY_DN16749_c0_g2_i2	12.1039	5.69351	1.18455e-11	8.69546e-10
TRINITY_DN14990_c1_g1_i5	8.74844	6.31772	1.19557e-11	8.74318e-10
TRINITY_DN17140_c1_g5_i1	12.1005	5.50912	1.19825e-11	8.74318e-10
TRINITY_DN16870_c0_g2_i1	9.18839	5.91513	1.19825e-11	8.74318e-10
TRINITY_DN16612_c0_g1_i1	12.0937	5.58961	1.24048e-11	9.03319e-10
TRINITY_DN8964_c0_g2_i2	12.0835	5.67125	1.28445e-11	9.31608e-10
TRINITY_DN14755_c0_g1_i1	12.0835	5.65746	1.28445e-11	9.31608e-10
TRINITY_DN3274_c0_g1_i1	12.08	5.45537	1.31476e-11	9.47929e-10
TRINITY_DN17437_c0_g1_i1	12.08	5.85153	1.31476e-11	9.47929e-10
TRINITY_DN17394_c0_g10_i2	9.16789	5.66202	1.31476e-11	9.47929e-10
TRINITY_DN9466_c1_g1_i1	12.0766	5.81467	1.33023e-11	9.55298e-10
TRINITY_DN16123_c0_g8_i1	12.0766	5.67109	1.33023e-11	9.55298e-10
TRINITY_DN9962_c0_g1_i2	12.0731	5.83434	1.34591e-11	9.64656e-10
TRINITY_DN14118_c0_g2_i1	12.0697	5.60636	1.37791e-11	9.7988e-10
TRINITY_DN15833_c0_g1_i4	12.0697	5.65158	1.37791e-11	9.7988e-10
TRINITY_DN17121_c0_g4_i1	12.0697	6.06895	1.37791e-11	9.7988e-10
TRINITY_DN17635_c0_g2_i1	-12.0644	6.65245	1.37791e-11	9.7988e-10
TRINITY_DN17637_c0_g5_i1	12.0662	5.58894	1.39425e-11	9.87637e-10
TRINITY_DN12582_c0_g2_i1	9.15405	5.40858	1.39425e-11	9.87637e-10
TRINITY_DN15105_c0_g3_i3	12.0592	5.80433	1.42759e-11	1.00929e-09
TRINITY_DN14445_c1_g10_i2	-12.0533	5.91472	1.44461e-11	1.01935e-09
TRINITY_DN16792_c0_g4_i1	12.0522	5.74022	1.47936e-11	1.04001e-09
TRINITY_DN13552_c0_g2_i2	8.69826	6.18065	1.4796e-11	1.04001e-09
TRINITY_DN11659_c0_g2_i1	-8.31523	7.32355	1.49095e-11	1.04596e-09
TRINITY_DN7244_c0_g1_i1	12.0487	5.84117	1.4971e-11	1.04625e-09
TRINITY_DN12885_c0_g2_i1	12.0487	5.72436	1.4971e-11	1.04625e-09
TRINITY_DN17714_c0_g8_i2	8.33455	6.77406	1.50887e-11	1.05245e-09
TRINITY_DN16528_c0_g1_i14	12.0417	5.3689	1.55181e-11	1.08034e-09
TRINITY_DN14802_c0_g1_i4	12.0381	5.66471	1.57057e-11	1.0913e-09
TRINITY_DN17414_c0_g5_i1	7.65547	8.2588	1.57425e-11	1.09178e-09
TRINITY_DN17502_c0_g2_i1	7.88563	7.69328	1.57814e-11	1.09239e-09
TRINITY_DN10464_c0_g4_i1	12.0346	5.74246	1.58958e-11	1.09823e-09
TRINITY_DN16410_c0_g1_i2	8.67769	6.12516	1.61464e-11	1.11343e-09
TRINITY_DN599_c0_g1_i1	12.0274	5.37528	1.64824e-11	1.13231e-09
TRINITY_DN8823_c0_g1_i2	12.0274	6.17266	1.64824e-11	1.13231e-09
TRINITY_DN8975_c212_g10_i1	12.0203	5.5071	1.68875e-11	1.15361e-09
TRINITY_DN12847_c0_g3_i1	12.0203	5.81847	1.68875e-11	1.15361e-09
TRINITY_DN16316_c0_g3_i1	-12.0152	5.96506	1.68875e-11	1.15361e-09
TRINITY_DN12010_c0_g2_i2	12.0167	5.93497	1.70944e-11	1.16338e-09
TRINITY_DN17188_c0_g4_i1	12.0167	5.65316	1.70944e-11	1.16338e-09
TRINITY_DN16229_c0_g4_i3	-12.0106	6.04548	1.73042e-11	1.17546e-09
TRINITY_DN17030_c1_g2_i1	12.0131	6.06379	1.75169e-11	1.18769e-09
TRINITY_DN16901_c0_g1_i1	9.09734	5.68781	1.77328e-11	1.20009e-09
TRINITY_DN12570_c0_g1_i1	12.0059	5.49439	1.79517e-11	1.21266e-09
TRINITY_DN14318_c0_g1_i3	11.9986	6.22547	1.86275e-11	1.25366e-09
TRINITY_DN17356_c1_g8_i1	11.9986	5.98406	1.86275e-11	1.25366e-09
TRINITY_DN15805_c0_g6_i1	-11.9899	5.62024	1.88593e-11	1.26692e-09
TRINITY_DN16229_c0_g4_i7	-11.983	6.19933	1.95751e-11	1.31016e-09
TRINITY_DN16653_c2_g1_i4	-11.983	5.7872	1.95751e-11	1.31016e-09
TRINITY_DN17121_c0_g1_i2	8.63031	6.28514	1.98328e-11	1.32498e-09
TRINITY_DN12629_c0_g1_i2	7.68928	7.93496	1.98736e-11	1.32527e-09
TRINITY_DN16229_c0_g6_i2	-11.9736	6.08703	2.03225e-11	1.35026e-09
TRINITY_DN14160_c1_g8_i4	-11.9713	5.55997	2.03225e-11	1.35026e-09
TRINITY_DN15181_c2_g22_i1	11.9729	5.42686	2.0579e-11	1.36481e-09
TRINITY_DN16305_c0_g3_i2	9.04582	5.65654	2.1919e-11	1.45104e-09
TRINITY_DN11307_c0_g1_i2	8.1457	7.01677	2.273e-11	1.502e-09
TRINITY_DN16316_c0_g1_i2	-11.9453	5.93811	2.27716e-11	1.50202e-09
TRINITY_DN17269_c1_g2_i2	8.23588	6.72243	2.30884e-11	1.52016e-09
TRINITY_DN17104_c0_g7_i1	7.88041	6.80994	2.35951e-11	1.55072e-09
TRINITY_DN13532_c0_g1_i7	9.03076	5.28856	2.36629e-11	1.55237e-09
TRINITY_DN13442_c0_g3_i1	11.9391	6.2376	2.39689e-11	1.56962e-09
TRINITY_DN16653_c3_g4_i3	-11.9309	5.56419	2.42796e-11	1.58711e-09
TRINITY_DN10668_c0_g1_i2	11.9315	5.44203	2.45949e-11	1.60197e-09
TRINITY_DN16232_c0_g1_i3	9.01936	5.36496	2.45949e-11	1.60197e-09
TRINITY_DN15316_c0_g2_i2	8.12204	6.859	2.51685e-11	1.6323e-09
TRINITY_DN11916_c1_g4_i1	8.57299	5.9706	2.52354e-11	1.6323e-09
TRINITY_DN16555_c0_g2_i1	11.9277	5.32464	2.52399e-11	1.6323e-09
TRINITY_DN17269_c1_g7_i1	11.9277	6.53584	2.52399e-11	1.6323e-09
TRINITY_DN17232_c0_g4_i1	11.9238	5.97389	2.55697e-11	1.64778e-09
TRINITY_DN17392_c0_g5_i2	11.9238	5.85333	2.55697e-11	1.64778e-09
TRINITY_DN17579_c0_g3_i3	11.92	5.47988	2.59046e-11	1.66641e-09
TRINITY_DN14588_c1_g5_i1	-11.9114	6.59928	2.62445e-11	1.6853e-09
TRINITY_DN12270_c0_g2_i1	-11.909	5.78495	2.65897e-11	1.70146e-09
TRINITY_DN17635_c0_g5_i1	-11.909	6.80848	2.65897e-11	1.70146e-09
TRINITY_DN17514_c0_g1_i4	11.9123	5.25997	2.69401e-11	1.72086e-09
TRINITY_DN17585_c1_g3_i4	11.9084	5.32415	2.72959e-11	1.73749e-09
TRINITY_DN15679_c0_g1_i1	8.99628	5.67479	2.72959e-11	1.73749e-09
TRINITY_DN16116_c0_g3_i3	11.9045	5.52276	2.76571e-11	1.7513e-09
TRINITY_DN17736_c1_g4_i1	-11.9016	6.24414	2.76571e-11	1.7513e-09
TRINITY_DN15452_c0_g1_i1	8.9924	5.30889	2.76571e-11	1.7513e-09
TRINITY_DN14819_c2_g1_i1	11.9006	5.57349	2.80239e-11	1.76531e-09
TRINITY_DN15366_c0_g1_i3	11.9006	5.35164	2.80239e-11	1.76531e-09
TRINITY_DN6221_c0_g1_i1	-11.8967	5.66005	2.80239e-11	1.76531e-09
TRINITY_DN12954_c0_g1_i5	-8.5092	7.0556	2.82458e-11	1.77622e-09
TRINITY_DN17519_c0_g1_i11	11.8967	5.35496	2.87746e-11	1.80324e-09
TRINITY_DN12989_c0_g3_i1	-11.8917	6.30708	2.87746e-11	1.80324e-09
TRINITY_DN13281_c0_g1_i5	11.8928	5.86721	2.91587e-11	1.82104e-09
TRINITY_DN16754_c0_g1_i1	-11.8893	6.15727	2.91587e-11	1.82104e-09
TRINITY_DN11027_c0_g1_i1	7.7407	9.62011	2.94061e-11	1.83282e-09
TRINITY_DN16704_c1_g1_i3	11.8889	5.21859	2.95487e-11	1.83282e-09
TRINITY_DN5496_c0_g1_i1	-11.8843	5.49111	2.95487e-11	1.83282e-09
TRINITY_DN17719_c0_g1_i7	8.97676	5.84706	2.95487e-11	1.83282e-09
TRINITY_DN13906_c0_g4_i1	-8.14993	7.16395	3.01636e-11	1.86778e-09
TRINITY_DN14703_c0_g1_i4	-11.8667	5.8374	3.20201e-11	1.97268e-09
TRINITY_DN17311_c0_g1_i1	-11.8642	6.11079	3.20201e-11	1.97268e-09
TRINITY_DN17542_c1_g1_i3	8.95698	5.93846	3.20201e-11	1.97268e-09
TRINITY_DN14213_c0_g1_i6	11.8651	5.36442	3.28966e-11	2.01576e-09
TRINITY_DN9668_c0_g3_i1	-11.8592	5.46135	3.28966e-11	2.01576e-09
TRINITY_DN16930_c1_g1_i3	7.47924	7.52325	3.29131e-11	2.01576e-09
TRINITY_DN17378_c0_g1_i1	-9.14705	6.79002	3.29409e-11	2.01576e-09
TRINITY_DN16414_c0_g1_i2	-7.52058	7.95845	3.33369e-11	2.03367e-09
TRINITY_DN14046_c0_g1_i1	8.94899	5.50859	3.33453e-11	2.03367e-09
TRINITY_DN7179_c0_g2_i1	11.8531	5.31226	3.42641e-11	2.0758e-09
TRINITY_DN16902_c0_g1_i1	11.8531	5.2838	3.42641e-11	2.0758e-09
TRINITY_DN17330_c0_g1_i4	-11.849	6.43987	3.42641e-11	2.0758e-09
TRINITY_DN17369_c0_g3_i1	-11.849	5.75441	3.42641e-11	2.0758e-09
TRINITY_DN12847_c0_g3_i2	11.8491	5.89256	3.52124e-11	2.12971e-09
TRINITY_DN15181_c2_g16_i1	11.841	5.43348	3.61913e-11	2.18166e-09
TRINITY_DN16736_c0_g1_i1	11.841	5.60994	3.61913e-11	2.18166e-09
TRINITY_DN17629_c0_g1_i1	-11.8258	5.89431	3.77194e-11	2.27002e-09
TRINITY_DN12357_c0_g1_i1	8.47804	5.94138	3.80218e-11	2.28445e-09
TRINITY_DN9616_c0_g1_i1	-11.8206	5.27132	3.87798e-11	2.32615e-09
TRINITY_DN17719_c0_g1_i1	11.8205	5.57767	3.98749e-11	2.38398e-09
TRINITY_DN10813_c0_g1_i2	-11.8128	5.6991	3.98749e-11	2.38398e-09
TRINITY_DN15397_c1_g3_i2	11.8164	5.6123	4.04359e-11	2.40175e-09
TRINITY_DN17005_c0_g1_i2	11.8164	5.45222	4.04359e-11	2.40175e-09
TRINITY_DN17365_c0_g3_i11	11.8164	5.49936	4.04359e-11	2.40175e-09
TRINITY_DN17356_c1_g7_i1	8.90423	5.13816	4.04359e-11	2.40175e-09
TRINITY_DN15181_c2_g4_i1	7.31077	8.36598	4.07348e-11	2.41556e-09
TRINITY_DN11432_c1_g3_i1	11.8122	7.13379	4.10061e-11	2.42769e-09
TRINITY_DN17327_c0_g6_i1	11.8081	5.6544	4.15856e-11	2.458e-09
TRINITY_DN10162_c0_g1_i1	-11.7997	5.56633	4.21746e-11	2.48878e-09
TRINITY_DN17091_c0_g1_i1	8.09419	6.29348	4.22784e-11	2.49087e-09
TRINITY_DN7177_c0_g3_i1	11.8039	7.11773	4.27733e-11	2.51596e-09
TRINITY_DN17598_c0_g2_i1	7.9958	6.85257	4.30192e-11	2.52633e-09
TRINITY_DN14726_c0_g1_i1	11.7997	5.59472	4.3382e-11	2.54354e-09
TRINITY_DN13989_c0_g2_i1	8.44495	6.02895	4.38598e-11	2.56741e-09
TRINITY_DN12943_c0_g2_i1	11.7956	5.1664	4.40006e-11	2.56741e-09
TRINITY_DN23398_c0_g2_i1	11.7956	5.18576	4.40006e-11	2.56741e-09
TRINITY_DN15949_c1_g5_i1	-11.789	5.77323	4.46296e-11	2.59994e-09
TRINITY_DN11972_c0_g1_i1	-9.07183	6.44944	4.54777e-11	2.64512e-09
TRINITY_DN16661_c0_g4_i4	8.87078	5.27735	4.65799e-11	2.7049e-09
TRINITY_DN13532_c0_g1_i4	8.20548	6.02259	4.70122e-11	2.72566e-09
TRINITY_DN13991_c0_g1_i1	11.7787	5.4321	4.72519e-11	2.73086e-09
TRINITY_DN17635_c0_g2_i2	-11.773	6.46934	4.72519e-11	2.73086e-09
TRINITY_DN14318_c0_g1_i2	11.7744	5.7787	4.79351e-11	2.76595e-09
TRINITY_DN15079_c0_g1_i1	8.19811	6.33975	4.86071e-11	2.80029e-09
TRINITY_DN15914_c0_g1_i10	11.7702	5.4953	4.93362e-11	2.82887e-09
TRINITY_DN14776_c0_g1_i1	-11.7622	5.63783	4.93362e-11	2.82887e-09
TRINITY_DN15179_c2_g7_i1	8.85804	5.50666	4.93362e-11	2.82887e-09
TRINITY_DN14961_c0_g4_i1	11.7616	5.55286	5.07851e-11	2.90737e-09
TRINITY_DN17519_c0_g2_i1	7.66944	6.73814	5.12156e-11	2.92741e-09
TRINITY_DN16386_c0_g2_i10	11.7573	5.23396	5.1528e-11	2.93605e-09
TRINITY_DN17098_c0_g2_i3	-11.754	5.56195	5.1528e-11	2.93605e-09
TRINITY_DN15397_c1_g2_i3	11.753	5.58218	5.30519e-11	3.01816e-09
TRINITY_DN15181_c2_g15_i1	11.7487	5.1574	5.38335e-11	3.03888e-09
TRINITY_DN15292_c0_g12_i1	11.7487	5.88382	5.38335e-11	3.03888e-09
TRINITY_DN17331_c0_g2_i1	11.7487	5.32033	5.38335e-11	3.03888e-09
TRINITY_DN15074_c0_g2_i1	-11.7431	5.33002	5.38335e-11	3.03888e-09
TRINITY_DN16653_c3_g4_i5	-11.7431	5.90153	5.38335e-11	3.03888e-09
TRINITY_DN15587_c0_g1_i1	8.83221	5.24359	5.46284e-11	3.07898e-09
TRINITY_DN14198_c3_g11_i1	-7.28991	8.52215	5.49014e-11	3.08959e-09
TRINITY_DN14497_c0_g6_i1	7.45492	7.78554	5.50181e-11	3.09137e-09
TRINITY_DN10372_c0_g1_i1	11.74	5.07653	5.5437e-11	3.11011e-09
TRINITY_DN8783_c0_g1_i1	11.7356	5.23716	5.70962e-11	3.19827e-09
TRINITY_DN14577_c0_g1_i1	-11.7265	6.03327	5.79474e-11	3.23599e-09
TRINITY_DN17190_c0_g1_i2	8.81911	5.83215	5.79474e-11	3.23599e-09
TRINITY_DN13309_c0_g2_i3	11.7269	5.32683	5.88133e-11	3.27932e-09
TRINITY_DN13137_c2_g1_i2	11.7225	5.60189	5.96943e-11	3.31827e-09
TRINITY_DN14868_c0_g1_i3	11.7225	5.72064	5.96943e-11	3.31827e-09
TRINITY_DN11622_c0_g1_i2	7.91549	6.62313	6.07539e-11	3.37202e-09
TRINITY_DN9887_c0_g1_i2	7.1606	9.5247	6.14742e-11	3.39804e-09
TRINITY_DN12734_c0_g2_i1	11.718	5.14877	6.15026e-11	3.39804e-09
TRINITY_DN16597_c0_g1_i1	-11.7125	5.5758	6.15026e-11	3.39804e-09
TRINITY_DN15068_c0_g1_i4	-11.7097	5.14425	6.24305e-11	3.43887e-09
TRINITY_DN15909_c0_g1_i2	-11.7069	5.26189	6.24305e-11	3.43887e-09
TRINITY_DN15877_c0_g1_i1	11.7092	5.29115	6.33747e-11	3.48561e-09
TRINITY_DN13991_c0_g9_i1	11.7047	5.68273	6.43355e-11	3.5271e-09
TRINITY_DN14588_c1_g3_i1	-11.7013	5.22151	6.43355e-11	3.5271e-09
TRINITY_DN10167_c1_g2_i1	-7.42708	7.60494	6.44196e-11	3.5271e-09
TRINITY_DN13810_c0_g1_i2	11.6957	5.52146	6.73209e-11	3.67489e-09
TRINITY_DN16682_c0_g1_i8	-11.6899	5.29279	6.73209e-11	3.67489e-09
TRINITY_DN15443_c0_g1_i2	11.6912	5.44639	6.83515e-11	3.71445e-09
TRINITY_DN14445_c1_g2_i1	-11.6871	5.41602	6.83515e-11	3.71445e-09
TRINITY_DN15209_c0_g2_i1	-11.6871	5.71978	6.83515e-11	3.71445e-09
TRINITY_DN11516_c0_g1_i2	11.6867	5.51518	7.04682e-11	3.81808e-09
TRINITY_DN13581_c0_g5_i1	8.7746	5.47072	7.04682e-11	3.81808e-09
TRINITY_DN14497_c0_g3_i1	11.6822	5.0792	7.1555e-11	3.86546e-09
TRINITY_DN13399_c0_g1_i2	8.77007	5.20471	7.1555e-11	3.86546e-09
TRINITY_DN15204_c0_g1_i3	11.6777	5.13988	7.26613e-11	3.91361e-09
TRINITY_DN13551_c0_g1_i3	8.76553	5.35912	7.26613e-11	3.91361e-09
TRINITY_DN12814_c1_g1_i1	7.54372	7.0661	7.29232e-11	3.92191e-09
TRINITY_DN10888_c0_g1_i1	11.6731	5.58359	7.37875e-11	3.96254e-09
TRINITY_DN12470_c0_g2_i2	11.6685	6.41845	7.61012e-11	4.07477e-09
TRINITY_DN15067_c0_g9_i1	11.6685	5.37357	7.61012e-11	4.07477e-09
TRINITY_DN17437_c0_g4_i1	11.6639	5.60656	7.72895e-11	4.13232e-09
TRINITY_DN12738_c0_g1_i1	-11.6524	5.32049	7.84994e-11	4.18472e-09
TRINITY_DN17722_c1_g2_i1	-11.6524	5.19376	7.84994e-11	4.18472e-09
TRINITY_DN16424_c1_g1_i5	8.08265	6.43596	7.90886e-11	4.20996e-09
TRINITY_DN11362_c0_g2_i5	11.6547	5.44245	7.97314e-11	4.23181e-09
TRINITY_DN15397_c1_g4_i1	11.6547	5.31476	7.97314e-11	4.23181e-09
TRINITY_DN16792_c0_g8_i1	8.30107	5.88892	8.04326e-11	4.26281e-09
TRINITY_DN17410_c0_g4_i8	11.6501	5.01491	8.22632e-11	4.32833e-09
TRINITY_DN17414_c0_g9_i6	11.6501	5.23148	8.22632e-11	4.32833e-09
TRINITY_DN17736_c0_g4_i1	-11.6436	5.5048	8.22632e-11	4.32833e-09
TRINITY_DN16389_c0_g1_i2	8.73797	5.76813	8.22632e-11	4.32833e-09
TRINITY_DN17123_c1_g5_i1	8.73797	5.17717	8.22632e-11	4.32833e-09
TRINITY_DN9242_c0_g1_i2	11.6455	5.46777	8.3564e-11	4.37779e-09
TRINITY_DN15397_c2_g6_i5	11.6455	5.3932	8.3564e-11	4.37779e-09
TRINITY_DN17745_c1_g4_i2	-11.6406	7.18888	8.3564e-11	4.37779e-09
TRINITY_DN11656_c0_g3_i7	11.6408	5.24977	8.48887e-11	4.43443e-09
TRINITY_DN17018_c0_g2_i4	11.6408	5.49894	8.48887e-11	4.43443e-09
TRINITY_DN16399_c0_g3_i2	11.6361	5.31084	8.62379e-11	4.49845e-09
TRINITY_DN15446_c0_g2_i1	8.28075	5.59643	8.81519e-11	4.59172e-09
TRINITY_DN17281_c0_g8_i1	11.6314	5.04443	8.90115e-11	4.61668e-09
TRINITY_DN14160_c1_g8_i2	-11.6258	5.40872	8.90115e-11	4.61668e-09
TRINITY_DN17164_c0_g1_i2	-11.6258	5.10242	8.90115e-11	4.61668e-09
TRINITY_DN15397_c2_g3_i1	11.6267	5.04855	9.04371e-11	4.66702e-09
TRINITY_DN17578_c0_g2_i4	11.6267	5.54433	9.04371e-11	4.66702e-09
TRINITY_DN15133_c0_g1_i1	-11.6198	5.79195	9.04371e-11	4.66702e-09
TRINITY_DN16566_c0_g1_i1	-7.8919	7.07961	9.04948e-11	4.66702e-09
TRINITY_DN17575_c0_g1_i1	11.6173	5.63698	9.33684e-11	4.80841e-09
TRINITY_DN14216_c0_g2_i3	11.6125	5.13437	9.64105e-11	4.95107e-09
TRINITY_DN14690_c0_g2_i2	11.6125	5.70279	9.64105e-11	4.95107e-09
TRINITY_DN16905_c0_g3_i2	11.603	5.07312	9.95682e-11	5.10603e-09
TRINITY_DN9774_c0_g1_i1	11.5982	5.32409	1.01192e-10	5.16746e-09
TRINITY_DN14690_c0_g2_i1	11.5982	5.24147	1.01192e-10	5.16746e-09
TRINITY_DN17709_c1_g5_i1	-11.5927	5.19854	1.01192e-10	5.16746e-09
TRINITY_DN10750_c0_g1_i2	7.11907	7.86615	1.03111e-10	5.25809e-09
TRINITY_DN13152_c0_g2_i4	11.5934	5.10577	1.04532e-10	5.30087e-09
TRINITY_DN16889_c0_g2_i3	11.5934	5.49496	1.04532e-10	5.30087e-09
TRINITY_DN17153_c0_g4_i1	11.5934	5.23395	1.04532e-10	5.30087e-09
TRINITY_DN15284_c0_g7_i1	-11.5865	5.63705	1.04532e-10	5.30087e-09
TRINITY_DN15181_c2_g17_i1	11.5885	5.29212	1.06251e-10	5.36558e-09
TRINITY_DN17619_c0_g3_i1	11.5885	5.09342	1.06251e-10	5.36558e-09
TRINITY_DN17704_c2_g1_i4	11.5885	5.10971	1.06251e-10	5.36558e-09
TRINITY_DN16250_c0_g10_i1	11.5837	5.19609	1.08002e-10	5.43141e-09
TRINITY_DN14860_c0_g1_i2	-11.5804	6.36787	1.08002e-10	5.43141e-09
TRINITY_DN11731_c0_g2_i1	-11.5773	5.65878	1.08002e-10	5.43141e-09
TRINITY_DN13637_c0_g1_i3	-11.5742	5.22359	1.09786e-10	5.51354e-09
TRINITY_DN12780_c0_g1_i1	-7.50282	6.87625	1.10201e-10	5.52673e-09
TRINITY_DN15344_c0_g2_i1	11.5739	5.01302	1.13459e-10	5.67451e-09
TRINITY_DN13095_c0_g3_i1	8.66179	5.00297	1.13459e-10	5.67451e-09
TRINITY_DN17461_c0_g2_i2	11.569	5.37158	1.15349e-10	5.75321e-09
TRINITY_DN12504_c0_g2_i1	-11.5649	5.39391	1.15349e-10	5.75321e-09
TRINITY_DN17210_c1_g1_i5	11.5641	5.15306	1.17275e-10	5.83331e-09
TRINITY_DN8401_c0_g1_i1	-11.5587	5.60907	1.17275e-10	5.83331e-09
TRINITY_DN16817_c0_g2_i2	7.85395	6.21793	1.17442e-10	5.83366e-09
TRINITY_DN16229_c0_g4_i5	-7.48624	7.60983	1.1832e-10	5.86923e-09
TRINITY_DN17113_c0_g2_i2	7.75655	6.13986	1.19518e-10	5.92063e-09
TRINITY_DN9844_c0_g5_i1	-11.5493	5.20372	1.21241e-10	5.99779e-09
TRINITY_DN17312_c0_g4_i2	11.5542	5.5815	1.23282e-10	6.0658e-09
TRINITY_DN15064_c0_g5_i1	-11.5462	5.4692	1.23282e-10	6.0658e-09
TRINITY_DN17671_c5_g10_i1	-11.5462	5.58448	1.23282e-10	6.0658e-09
TRINITY_DN17712_c1_g2_i1	-11.5462	6.19477	1.23282e-10	6.0658e-09
TRINITY_DN15179_c2_g9_i1	11.5493	5.18	1.25363e-10	6.15987e-09
TRINITY_DN10309_c0_g1_i1	-7.59331	8.67031	1.28696e-10	6.31512e-09
TRINITY_DN15913_c0_g2_i1	7.96586	5.87634	1.30199e-10	6.38029e-09
TRINITY_DN15676_c0_g7_i1	11.5393	5.29112	1.31855e-10	6.45274e-09
TRINITY_DN17544_c0_g1_i15	11.5343	5.16806	1.34105e-10	6.54526e-09
TRINITY_DN11500_c0_g3_i2	-11.5272	5.21902	1.34105e-10	6.54526e-09
TRINITY_DN14740_c0_g5_i1	11.5292	4.99012	1.364e-10	6.63059e-09
TRINITY_DN16489_c0_g4_i3	11.5292	4.88039	1.364e-10	6.63059e-09
TRINITY_DN17232_c0_g5_i1	11.5292	5.57816	1.364e-10	6.63059e-09
TRINITY_DN16287_c0_g3_i1	11.5242	5.74635	1.3874e-10	6.72641e-09
TRINITY_DN16801_c0_g1_i3	-11.5176	5.20793	1.3874e-10	6.72641e-09
TRINITY_DN10167_c1_g4_i1	-7.34661	6.88296	1.41778e-10	6.86453e-09
TRINITY_DN12776_c0_g8_i1	11.5191	6.40379	1.43562e-10	6.9417e-09
TRINITY_DN13552_c0_g2_i5	11.514	5.06273	1.46046e-10	7.03378e-09
TRINITY_DN16183_c0_g2_i3	11.514	4.90358	1.46046e-10	7.03378e-09
TRINITY_DN16423_c0_g10_i2	11.514	4.94504	1.46046e-10	7.03378e-09
TRINITY_DN13552_c0_g2_i7	11.5089	5.62674	1.4858e-10	7.13693e-09
TRINITY_DN5368_c0_g4_i1	-11.5014	5.55432	1.4858e-10	7.13693e-09
TRINITY_DN15181_c2_g2_i1	11.5038	5.27606	1.51165e-10	7.25152e-09
TRINITY_DN15119_c0_g3_i4	7.9277	6.30481	1.54125e-10	7.38382e-09
TRINITY_DN15133_c1_g1_i3	-8.78203	6.42984	1.55685e-10	7.43851e-09
TRINITY_DN182_c0_g1_i1	11.4987	5.0199	1.56493e-10	7.43851e-09
TRINITY_DN8650_c0_g1_i1	11.4987	5.3116	1.56493e-10	7.43851e-09
TRINITY_DN8975_c147_g1_i1	11.4987	5.98314	1.56493e-10	7.43851e-09
TRINITY_DN14378_c2_g1_i1	11.4987	4.97613	1.56493e-10	7.43851e-09
TRINITY_DN15455_c0_g2_i4	11.4987	5.70369	1.56493e-10	7.43851e-09
TRINITY_DN13991_c0_g4_i3	11.4935	4.86517	1.59238e-10	7.53948e-09
TRINITY_DN14358_c0_g2_i1	11.4935	5.37689	1.59238e-10	7.53948e-09
TRINITY_DN16187_c1_g11_i10	-11.4851	5.3244	1.59238e-10	7.53948e-09
TRINITY_DN13698_c0_g1_i2	11.4883	4.82611	1.6204e-10	7.64231e-09
TRINITY_DN17232_c0_g2_i6	11.4883	5.38351	1.6204e-10	7.64231e-09
TRINITY_DN17365_c0_g2_i8	11.4883	4.88412	1.6204e-10	7.64231e-09
TRINITY_DN11516_c0_g1_i1	11.4831	5.73003	1.64898e-10	7.74704e-09
TRINITY_DN16424_c1_g1_i2	11.4831	5.05364	1.64898e-10	7.74704e-09
TRINITY_DN28173_c0_g1_i1	11.4831	4.87925	1.64898e-10	7.74704e-09
TRINITY_DN13137_c2_g1_i4	11.4779	5.46788	1.70794e-10	7.98279e-09
TRINITY_DN14213_c0_g1_i2	11.4779	4.93963	1.70794e-10	7.98279e-09
TRINITY_DN17330_c0_g1_i8	-11.4719	6.1731	1.70794e-10	7.98279e-09
TRINITY_DN17709_c1_g6_i1	-11.4686	5.66149	1.70794e-10	7.98279e-09
TRINITY_DN16424_c1_g1_i1	7.90069	6.31491	1.72329e-10	8.04421e-09
TRINITY_DN17241_c0_g2_i6	-11.4652	5.19711	1.73833e-10	8.09366e-09
TRINITY_DN17738_c1_g1_i1	-11.4652	5.47843	1.73833e-10	8.09366e-09
TRINITY_DN10199_c0_g1_i2	11.4674	5.14311	1.76935e-10	8.20661e-09
TRINITY_DN12180_c0_g2_i1	11.4674	5.26084	1.76935e-10	8.20661e-09
TRINITY_DN16250_c0_g10_i2	11.4674	5.2164	1.76935e-10	8.20661e-09
TRINITY_DN13843_c0_g1_i2	11.4622	5.96937	1.80101e-10	8.31112e-09
TRINITY_DN15206_c0_g10_i3	11.4622	5.48332	1.80101e-10	8.31112e-09
TRINITY_DN15818_c0_g4_i5	11.4622	6.63594	1.80101e-10	8.31112e-09
TRINITY_DN13294_c0_g2_i2	-11.4585	5.91014	1.80101e-10	8.31112e-09
TRINITY_DN15714_c0_g2_i1	11.4569	4.92999	1.86633e-10	8.59077e-09
TRINITY_DN17339_c0_g11_i1	11.4569	4.86907	1.86633e-10	8.59077e-09
TRINITY_DN15676_c0_g9_i1	7.39441	6.48585	1.88031e-10	8.6442e-09
TRINITY_DN13532_c0_g1_i1	11.4515	4.8545	1.90002e-10	8.70184e-09
TRINITY_DN16999_c0_g7_i2	11.4515	5.18568	1.90002e-10	8.70184e-09
TRINITY_DN17030_c1_g2_i5	11.4515	5.34552	1.90002e-10	8.70184e-09
TRINITY_DN16602_c0_g1_i1	11.4462	5.14267	1.93441e-10	8.83713e-09
TRINITY_DN17585_c1_g3_i3	11.4462	4.97047	1.93441e-10	8.83713e-09
TRINITY_DN17378_c0_g1_i2	-8.72817	6.95275	1.95099e-10	8.9017e-09
TRINITY_DN20849_c1_g1_i1	11.4409	5.04003	1.96953e-10	8.90816e-09
TRINITY_DN17311_c0_g1_i3	-11.4383	5.28131	1.96953e-10	8.90816e-09
TRINITY_DN17690_c0_g2_i1	-11.4383	5.35274	1.96953e-10	8.90816e-09
TRINITY_DN17551_c0_g3_i1	-11.4349	4.97099	1.96953e-10	8.90816e-09
TRINITY_DN13515_c0_g1_i4	8.52873	4.95551	1.96953e-10	8.90816e-09
TRINITY_DN16370_c0_g5_i1	8.52873	5.02158	1.96953e-10	8.90816e-09
TRINITY_DN16820_c0_g2_i1	8.52873	5.17267	1.96953e-10	8.90816e-09
TRINITY_DN5454_c0_g1_i1	-11.4315	5.29736	2.00539e-10	9.04788e-09
TRINITY_DN10117_c0_g1_i2	-11.4315	4.99344	2.00539e-10	9.04788e-09
TRINITY_DN17694_c1_g2_i1	-7.48694	6.80232	2.02625e-10	9.13064e-09
TRINITY_DN14216_c0_g1_i1	11.4355	5.07353	2.04202e-10	9.15638e-09
TRINITY_DN16675_c0_g3_i1	11.4355	4.90169	2.04202e-10	9.15638e-09
TRINITY_DN17188_c0_g4_i3	11.4355	4.97913	2.04202e-10	9.15638e-09
TRINITY_DN17334_c0_g2_i9	11.4355	5.0271	2.04202e-10	9.15638e-09
TRINITY_DN17392_c0_g8_i1	8.07985	5.55664	2.06599e-10	9.25251e-09
TRINITY_DN16502_c0_g1_i6	11.4301	4.82959	2.07941e-10	9.26701e-09
TRINITY_DN16175_c0_g1_i3	-11.4247	5.2961	2.07941e-10	9.26701e-09
TRINITY_DN17028_c0_g1_i1	-11.4247	4.99605	2.07941e-10	9.26701e-09
TRINITY_DN17736_c0_g2_i4	-11.4213	5.63011	2.07941e-10	9.26701e-09
TRINITY_DN13294_c0_g2_i1	-8.71043	6.47606	2.09989e-10	9.34683e-09
TRINITY_DN17701_c1_g2_i5	11.4247	5.09801	2.11761e-10	9.41419e-09
TRINITY_DN16189_c0_g1_i2	8.07199	5.70057	2.12149e-10	9.41991e-09
TRINITY_DN15457_c0_g2_i1	11.4193	5.54979	2.15662e-10	9.54103e-09
TRINITY_DN17586_c0_g1_i1	11.4193	4.85373	2.15662e-10	9.54103e-09
TRINITY_DN7880_c0_g1_i2	-11.4144	4.82773	2.15662e-10	9.54103e-09
TRINITY_DN1519_c0_g1_i1	11.4138	5.05215	2.23718e-10	9.83764e-09
TRINITY_DN13137_c2_g1_i3	11.4138	5.40216	2.23718e-10	9.83764e-09
TRINITY_DN16779_c0_g2_i3	11.4138	4.87759	2.23718e-10	9.83764e-09
TRINITY_DN17731_c0_g1_i2	11.4138	4.96079	2.23718e-10	9.83764e-09
TRINITY_DN16754_c0_g9_i2	-11.4075	5.60864	2.23718e-10	9.83764e-09
TRINITY_DN16414_c0_g1_i1	-7.00318	7.63635	2.24625e-10	9.86561e-09
TRINITY_DN14889_c1_g1_i1	7.03687	7.7919	2.27849e-10	9.93649e-09
TRINITY_DN15067_c0_g3_i5	11.4083	5.04781	2.27876e-10	9.93649e-09
TRINITY_DN15174_c1_g2_i2	11.4083	5.05203	2.27876e-10	9.93649e-09
TRINITY_DN16817_c0_g2_i1	11.4083	5.25607	2.27876e-10	9.93649e-09
TRINITY_DN17731_c1_g2_i8	11.4083	5.14586	2.27876e-10	9.93649e-09
TRINITY_DN14349_c0_g1_i4	-11.4005	5.90454	2.27876e-10	9.93649e-09
TRINITY_DN14340_c2_g8_i7	11.3973	4.94689	2.36465e-10	1.02864e-08
TRINITY_DN14612_c0_g1_i2	8.48519	5.29087	2.36465e-10	1.02864e-08
TRINITY_DN17105_c0_g10_i7	-11.39	6.10629	2.409e-10	1.04419e-08
TRINITY_DN15074_c0_g3_i2	-11.3865	5.21997	2.409e-10	1.04419e-08
TRINITY_DN17031_c0_g5_i7	-11.3865	5.50384	2.409e-10	1.04419e-08
TRINITY_DN13345_c0_g1_i1	7.58947	6.12333	2.436e-10	1.05398e-08
TRINITY_DN13610_c0_g2_i7	-7.14215	6.88075	2.43739e-10	1.05398e-08
TRINITY_DN1225_c0_g1_i1	11.3918	4.83359	2.45431e-10	1.05753e-08
TRINITY_DN16933_c0_g1_i1	11.3918	4.88657	2.45431e-10	1.05753e-08
TRINITY_DN15829_c0_g4_i1	-11.383	6.13541	2.45431e-10	1.05753e-08
TRINITY_DN8823_c0_g1_i1	11.3862	5.45684	2.50062e-10	1.07367e-08
TRINITY_DN16889_c0_g1_i2	11.3862	4.85778	2.50062e-10	1.07367e-08
TRINITY_DN16967_c0_g10_i1	-11.3795	5.19667	2.50062e-10	1.07367e-08
TRINITY_DN11845_c0_g1_i1	11.3807	4.73694	2.54794e-10	1.09014e-08
TRINITY_DN12067_c0_g1_i9	11.3807	5.42131	2.54794e-10	1.09014e-08
TRINITY_DN17104_c0_g5_i1	11.3807	5.12142	2.54794e-10	1.09014e-08
TRINITY_DN12044_c0_g13_i1	6.85446	8.67774	2.59645e-10	1.10958e-08
TRINITY_DN14966_c1_g2_i2	-7.63927	6.63519	2.65508e-10	1.13331e-08
TRINITY_DN17414_c0_g4_i2	7.08854	7.17515	2.65938e-10	1.13382e-08
TRINITY_DN16256_c0_g12_i1	11.3694	5.31977	2.69628e-10	1.14686e-08
TRINITY_DN17430_c0_g2_i4	-11.3617	5.69374	2.69628e-10	1.14686e-08
TRINITY_DN13462_c0_g2_i4	6.89166	7.62517	2.72288e-10	1.15683e-08
TRINITY_DN11493_c0_g2_i2	11.3638	5.75964	2.74793e-10	1.16475e-08
TRINITY_DN17407_c1_g1_i1	11.3638	5.14103	2.74793e-10	1.16475e-08
TRINITY_DN11362_c0_g2_i4	11.3581	5.31256	2.80073e-10	1.18163e-08
TRINITY_DN11558_c0_g1_i2	11.3581	4.89524	2.80073e-10	1.18163e-08
TRINITY_DN13453_c0_g1_i1	11.3581	4.99947	2.80073e-10	1.18163e-08
TRINITY_DN17403_c0_g1_i1	-11.3545	5.66603	2.80073e-10	1.18163e-08
TRINITY_DN16232_c0_g1_i4	11.3524	4.68822	2.90991e-10	1.22203e-08
TRINITY_DN16256_c0_g10_i1	11.3524	4.92764	2.90991e-10	1.22203e-08
TRINITY_DN17269_c1_g5_i1	11.3524	4.95946	2.90991e-10	1.22203e-08
TRINITY_DN17331_c0_g1_i5	11.3524	4.74149	2.90991e-10	1.22203e-08
TRINITY_DN11123_c0_g2_i1	7.9951	5.90673	2.94252e-10	1.2343e-08
TRINITY_DN16382_c0_g1_i1	7.25863	6.43636	2.95044e-10	1.23575e-08
TRINITY_DN11627_c0_g2_i1	11.3467	4.71496	2.96635e-10	1.23575e-08
TRINITY_DN12180_c0_g4_i1	11.3467	5.20655	2.96635e-10	1.23575e-08
TRINITY_DN15181_c2_g19_i1	11.3467	5.82989	2.96635e-10	1.23575e-08
TRINITY_DN15190_c0_g1_i2	11.3467	4.9683	2.96635e-10	1.23575e-08
TRINITY_DN16250_c0_g6_i1	11.3467	4.67718	2.96635e-10	1.23575e-08
TRINITY_DN15292_c0_g1_i1	11.341	6.09599	3.02406e-10	1.25692e-08
TRINITY_DN17671_c5_g10_i10	-11.3364	5.06497	3.02406e-10	1.25692e-08
TRINITY_DN16314_c0_g1_i3	-8.62459	5.94589	3.04036e-10	1.26081e-08
TRINITY_DN17714_c0_g3_i1	7.76745	5.73154	3.04036e-10	1.26081e-08
TRINITY_DN9956_c0_g1_i2	11.3352	4.68236	3.08308e-10	1.27273e-08
TRINITY_DN14700_c0_g1_i3	11.3352	4.767	3.08308e-10	1.27273e-08
TRINITY_DN16834_c1_g4_i6	11.3352	4.97252	3.08308e-10	1.27273e-08
TRINITY_DN17330_c0_g1_i5	-11.3291	6.14708	3.08308e-10	1.27273e-08
TRINITY_DN3326_c0_g1_i1	-11.3254	5.10832	3.14344e-10	1.29471e-08
TRINITY_DN17658_c0_g2_i5	-11.3254	5.03631	3.14344e-10	1.29471e-08
TRINITY_DN8969_c0_g1_i1	11.3294	5.2325	3.20517e-10	1.31716e-08
TRINITY_DN13830_c0_g9_i3	11.3294	4.9945	3.20517e-10	1.31716e-08
TRINITY_DN17679_c0_g2_i1	11.3236	4.8271	3.26831e-10	1.33857e-08
TRINITY_DN17311_c0_g2_i1	-11.3181	5.47372	3.26831e-10	1.33857e-08
TRINITY_DN15969_c0_g1_i2	8.41151	4.74444	3.26831e-10	1.33857e-08
TRINITY_DN7641_c0_g1_i2	11.3178	4.93149	3.3329e-10	1.36044e-08
TRINITY_DN17731_c1_g2_i3	11.3178	4.87065	3.3329e-10	1.36044e-08
TRINITY_DN17709_c1_g10_i1	-11.3107	5.25812	3.3329e-10	1.36044e-08
TRINITY_DN14141_c1_g11_i1	11.312	4.98975	3.39898e-10	1.38276e-08
TRINITY_DN15349_c0_g2_i2	11.312	4.63751	3.39898e-10	1.38276e-08
TRINITY_DN26523_c0_g1_i1	11.312	4.78687	3.39898e-10	1.38276e-08
TRINITY_DN10167_c1_g1_i1	-6.81425	8.35215	3.40765e-10	1.38474e-08
TRINITY_DN13095_c0_g2_i1	7.02865	6.91611	3.42955e-10	1.39208e-08
TRINITY_DN14418_c0_g2_i1	7.01812	7.34222	3.51567e-10	1.42545e-08
TRINITY_DN16653_c2_g1_i1	-11.2958	5.31814	3.53575e-10	1.432e-08
TRINITY_DN16051_c0_g4_i1	11.3002	7.08605	3.60652e-10	1.45419e-08
TRINITY_DN17269_c1_g2_i4	11.3002	4.95386	3.60652e-10	1.45419e-08
TRINITY_DN17437_c0_g3_i3	11.3002	4.75068	3.60652e-10	1.45419e-08
TRINITY_DN14445_c1_g10_i6	-11.292	4.96419	3.60652e-10	1.45419e-08
TRINITY_DN6622_c0_g2_i1	11.2943	4.64268	3.67894e-10	1.47522e-08
TRINITY_DN11095_c0_g1_i1	11.2943	4.83137	3.67894e-10	1.47522e-08
TRINITY_DN15520_c0_g2_i2	11.2943	5.23188	3.67894e-10	1.47522e-08
TRINITY_DN16834_c0_g2_i2	11.2943	4.82645	3.67894e-10	1.47522e-08
TRINITY_DN16992_c0_g3_i1	11.2943	4.86054	3.67894e-10	1.47522e-08
TRINITY_DN11349_c0_g1_i3	11.2883	4.71357	3.75305e-10	1.49999e-08
TRINITY_DN17525_c0_g1_i3	11.2883	4.68666	3.75305e-10	1.49999e-08
TRINITY_DN16653_c2_g1_i3	-11.2845	4.85582	3.75305e-10	1.49999e-08
TRINITY_DN17295_c2_g1_i7	-11.2769	4.82144	3.8289e-10	1.52862e-08
TRINITY_DN17295_c2_g1_i2	-7.32846	7.0881	3.96515e-10	1.58128e-08
TRINITY_DN13492_c0_g1_i2	11.2764	4.66448	3.986e-10	1.58266e-08
TRINITY_DN16322_c0_g2_i1	11.2764	4.96237	3.986e-10	1.58266e-08
TRINITY_DN17369_c0_g2_i2	-11.2693	4.71743	3.986e-10	1.58266e-08
TRINITY_DN15969_c0_g1_i4	8.36422	4.64055	3.986e-10	1.58266e-08
TRINITY_DN14255_c0_g1_i4	7.6994	5.69805	4.05033e-10	1.60447e-08
TRINITY_DN8504_c0_g1_i1	11.2703	4.68079	4.06735e-10	1.60447e-08
TRINITY_DN16229_c0_g4_i8	-11.2617	5.17092	4.06735e-10	1.60447e-08
TRINITY_DN12570_c0_g2_i1	8.3582	6.28039	4.06735e-10	1.60447e-08
TRINITY_DN14654_c0_g2_i5	8.3582	4.98313	4.06735e-10	1.60447e-08
TRINITY_DN14672_c0_g1_i2	8.3582	4.78438	4.06735e-10	1.60447e-08
TRINITY_DN13858_c0_g1_i2	7.69591	5.59177	4.09821e-10	1.61489e-08
TRINITY_DN14363_c0_g1_i4	11.2643	4.9026	4.15063e-10	1.62674e-08
TRINITY_DN17216_c0_g2_i1	11.2643	5.02788	4.15063e-10	1.62674e-08
TRINITY_DN17327_c0_g5_i1	11.2643	5.3145	4.15063e-10	1.62674e-08
TRINITY_DN17479_c0_g6_i2	11.2643	4.89792	4.15063e-10	1.62674e-08
TRINITY_DN17525_c0_g1_i1	11.2643	4.86471	4.15063e-10	1.62674e-08
TRINITY_DN11368_c0_g1_i1	11.2521	5.78633	4.41259e-10	1.722e-08
TRINITY_DN17437_c0_g6_i2	11.2521	5.1028	4.41259e-10	1.722e-08
TRINITY_DN16639_c0_g6_i4	-11.2462	5.37219	4.41259e-10	1.722e-08
TRINITY_DN17391_c0_g5_i2	-11.2462	6.04448	4.41259e-10	1.722e-08
TRINITY_DN6251_c0_g1_i1	11.246	4.59018	4.50414e-10	1.75584e-08
TRINITY_DN15443_c0_g1_i1	7.44437	6.34457	4.53174e-10	1.76471e-08
TRINITY_DN15388_c0_g1_i12	11.2398	5.03597	4.59789e-10	1.78665e-08
TRINITY_DN16749_c0_g2_i4	11.2398	4.72836	4.59789e-10	1.78665e-08
TRINITY_DN13742_c0_g1_i3	7.6677	5.74506	4.61492e-10	1.79136e-08
TRINITY_DN15067_c0_g3_i3	7.66413	5.65903	4.72712e-10	1.83295e-08
TRINITY_DN17671_c5_g24_i1	-11.2267	6.35762	4.79229e-10	1.85231e-08
TRINITY_DN16108_c0_g1_i1	8.32153	5.02596	4.79229e-10	1.85231e-08
TRINITY_DN16546_c0_g1_i4	8.32153	5.08481	4.79229e-10	1.85231e-08
TRINITY_DN12014_c0_g1_i2	11.2275	5.03573	4.89305e-10	1.87533e-08
TRINITY_DN12691_c0_g6_i1	11.2275	4.98366	4.89305e-10	1.87533e-08
TRINITY_DN14183_c0_g1_i1	11.2275	4.83484	4.89305e-10	1.87533e-08
TRINITY_DN14433_c0_g1_i2	11.2275	4.90652	4.89305e-10	1.87533e-08
TRINITY_DN17173_c0_g1_i2	11.2275	5.02289	4.89305e-10	1.87533e-08
TRINITY_DN17327_c0_g1_i2	11.2275	4.80012	4.89305e-10	1.87533e-08
TRINITY_DN17519_c0_g2_i7	11.2275	4.72808	4.89305e-10	1.87533e-08
TRINITY_DN16591_c0_g3_i2	-11.2188	5.31934	4.89305e-10	1.87533e-08
TRINITY_DN8717_c0_g7_i1	-8.51072	5.83532	4.90141e-10	1.87655e-08
TRINITY_DN17002_c0_g1_i1	-7.83767	5.96083	4.91128e-10	1.87836e-08
TRINITY_DN9118_c0_g1_i1	11.2212	4.70668	4.99628e-10	1.90486e-08
TRINITY_DN16123_c0_g8_i2	11.2212	4.81993	4.99628e-10	1.90486e-08
TRINITY_DN21269_c0_g1_i1	11.2212	4.88289	4.99628e-10	1.90486e-08
TRINITY_DN13560_c0_g1_i1	11.215	4.566	5.10204e-10	1.9391e-08
TRINITY_DN15492_c0_g1_i3	11.215	5.0692	5.10204e-10	1.9391e-08
TRINITY_DN15258_c0_g2_i8	-11.2109	4.74519	5.10204e-10	1.9391e-08
TRINITY_DN13463_c0_g1_i2	-11.203	5.4351	5.21041e-10	1.97822e-08
TRINITY_DN13633_c0_g10_i1	11.2087	4.93385	5.32146e-10	2.0099e-08
TRINITY_DN15809_c0_g6_i1	11.2087	4.55993	5.32146e-10	2.0099e-08
TRINITY_DN16528_c0_g1_i6	11.2087	4.52997	5.32146e-10	2.0099e-08
TRINITY_DN13677_c0_g15_i3	-11.199	5.1823	5.32146e-10	2.0099e-08
TRINITY_DN16682_c0_g1_i10	-11.199	5.47352	5.32146e-10	2.0099e-08
TRINITY_DN17414_c0_g2_i1	6.73327	7.83654	5.33276e-10	2.01208e-08
TRINITY_DN10243_c0_g1_i3	11.2024	4.83431	5.43527e-10	2.0444e-08
TRINITY_DN16168_c0_g6_i1	11.2024	4.70626	5.43527e-10	2.0444e-08
TRINITY_DN17614_c0_g2_i1	-11.1949	5.44341	5.43527e-10	2.0444e-08
TRINITY_DN16089_c1_g1_i4	7.62798	5.46911	5.47077e-10	2.05563e-08
TRINITY_DN10406_c1_g1_i2	11.196	4.62343	5.5519e-10	2.08397e-08
TRINITY_DN17607_c1_g6_i1	-11.1869	5.28672	5.67145e-10	2.12446e-08
TRINITY_DN15609_c0_g2_i1	-11.1828	4.68528	5.67145e-10	2.12446e-08
TRINITY_DN17059_c0_g1_i3	11.1897	5.04354	5.794e-10	2.16369e-08
TRINITY_DN17519_c0_g1_i8	11.1897	4.91506	5.794e-10	2.16369e-08
TRINITY_DN15452_c0_g1_i2	8.27754	5.37416	5.794e-10	2.16369e-08
TRINITY_DN17737_c1_g6_i1	-8.46911	6.20248	5.82011e-10	2.17121e-08
TRINITY_DN8975_c220_g1_i4	11.1833	4.91494	5.91963e-10	2.20608e-08
TRINITY_DN9829_c0_g1_i4	11.1769	4.5292	6.04843e-10	2.2426e-08
TRINITY_DN16287_c0_g2_i1	11.1769	4.92865	6.04843e-10	2.2426e-08
TRINITY_DN16602_c0_g3_i2	11.1769	4.84356	6.04843e-10	2.2426e-08
TRINITY_DN16999_c0_g2_i4	11.1769	5.2074	6.04843e-10	2.2426e-08
TRINITY_DN17622_c0_g6_i1	-11.1706	5.26306	6.04843e-10	2.2426e-08
TRINITY_DN16175_c1_g2_i1	7.374	6.45733	6.05634e-10	2.24325e-08
TRINITY_DN16138_c0_g1_i2	7.82315	5.62702	6.0836e-10	2.25106e-08
TRINITY_DN17479_c0_g10_i1	11.1704	4.56494	6.18049e-10	2.27535e-08
TRINITY_DN17719_c0_g1_i5	11.1704	4.57083	6.18049e-10	2.27535e-08
TRINITY_DN17197_c0_g2_i6	-11.1666	4.62341	6.18049e-10	2.27535e-08
TRINITY_DN16026_c0_g1_i2	-11.1624	4.71343	6.18049e-10	2.27535e-08
TRINITY_DN16374_c0_g6_i1	-11.1624	5.84483	6.18049e-10	2.27535e-08
TRINITY_DN12517_c0_g6_i2	11.1639	4.56479	6.45478e-10	2.37153e-08
TRINITY_DN17213_c0_g4_i2	-11.1542	5.7292	6.45478e-10	2.37153e-08
TRINITY_DN16444_c0_g2_i1	6.78755	7.01811	6.49104e-10	2.38245e-08
TRINITY_DN13180_c0_g3_i2	11.1574	4.7579	6.59721e-10	2.41411e-08
TRINITY_DN15418_c0_g1_i3	11.1574	4.84804	6.59721e-10	2.41411e-08
TRINITY_DN17356_c1_g6_i1	8.24528	5.38041	6.59721e-10	2.41411e-08
TRINITY_DN1544_c0_g2_i1	11.1509	4.65051	6.74329e-10	2.46015e-08
TRINITY_DN16747_c0_g2_i3	-11.1459	5.19752	6.74329e-10	2.46015e-08
TRINITY_DN12208_c1_g1_i1	-11.1418	4.5899	6.74329e-10	2.46015e-08
TRINITY_DN7636_c0_g2_i1	11.1443	4.97768	6.89314e-10	2.50478e-08
TRINITY_DN8975_c238_g2_i1	11.1443	4.84291	6.89314e-10	2.50478e-08
TRINITY_DN15455_c0_g8_i1	11.1443	7.41566	6.89314e-10	2.50478e-08
TRINITY_DN13302_c0_g1_i3	8.23217	5.09963	6.89314e-10	2.50478e-08
TRINITY_DN16242_c0_g1_i2	11.1377	4.69409	7.20459e-10	2.61534e-08
TRINITY_DN11658_c0_g1_i2	11.1311	5.56353	7.36642e-10	2.66083e-08
TRINITY_DN13237_c0_g6_i1	11.1311	4.56403	7.36642e-10	2.66083e-08
TRINITY_DN17327_c0_g1_i4	11.1311	4.99068	7.36642e-10	2.66083e-08
TRINITY_DN17740_c0_g2_i2	11.1311	4.58748	7.36642e-10	2.66083e-08
TRINITY_DN15974_c0_g2_i4	-11.125	4.82454	7.36642e-10	2.66083e-08
TRINITY_DN11245_c0_g1_i1	-6.80376	7.0333	7.37839e-10	2.66251e-08
TRINITY_DN17125_c1_g1_i5	-7.3971	6.71582	7.40528e-10	2.66957e-08
TRINITY_DN16992_c0_g2_i2	11.1244	4.99496	7.53248e-10	2.70471e-08
TRINITY_DN17320_c0_g5_i1	11.1244	5.43369	7.53248e-10	2.70471e-08
TRINITY_DN17331_c0_g3_i1	11.1244	4.76752	7.53248e-10	2.70471e-08
TRINITY_DN16839_c0_g8_i1	-11.1165	5.38923	7.53248e-10	2.70471e-08
TRINITY_DN13718_c0_g1_i2	6.74822	7.27178	7.54551e-10	2.70672e-08
TRINITY_DN14460_c0_g1_i1	7.7707	5.0825	7.61124e-10	2.72761e-08
TRINITY_DN9753_c0_g1_i1	11.1177	4.7467	7.7029e-10	2.75774e-08
TRINITY_DN17060_c1_g1_i1	-11.1038	4.54942	7.8778e-10	2.81759e-08
TRINITY_DN11311_c0_g1_i2	6.47782	11.5438	7.90401e-10	2.82419e-08
TRINITY_DN2970_c1_g1_i1	11.111	4.75177	8.05733e-10	2.86212e-08
TRINITY_DN8284_c0_g1_i1	11.111	4.67175	8.05733e-10	2.86212e-08
TRINITY_DN14887_c0_g1_i1	11.111	4.98151	8.05733e-10	2.86212e-08
TRINITY_DN17519_c0_g1_i1	11.111	4.5337	8.05733e-10	2.86212e-08
TRINITY_DN17737_c1_g9_i1	-11.0995	4.9332	8.05733e-10	2.86212e-08
TRINITY_DN17073_c0_g1_i1	8.19887	4.61981	8.05733e-10	2.86212e-08
TRINITY_DN16316_c0_g1_i1	-8.39204	6.1366	8.11297e-10	2.87907e-08
TRINITY_DN16183_c0_g2_i4	7.75606	4.98834	8.12656e-10	2.88109e-08
TRINITY_DN14213_c0_g1_i8	11.1042	4.44001	8.24163e-10	2.90491e-08
TRINITY_DN14295_c0_g1_i4	11.1042	5.2979	8.24163e-10	2.90491e-08
TRINITY_DN17437_c0_g4_i2	11.1042	4.62704	8.24163e-10	2.90491e-08
TRINITY_DN13906_c0_g1_i6	-11.0952	5.81872	8.24163e-10	2.90491e-08
TRINITY_DN16928_c0_g1_i4	-11.0952	5.49498	8.24163e-10	2.90491e-08
TRINITY_DN17261_c0_g1_i10	8.19211	4.66995	8.24163e-10	2.90491e-08
TRINITY_DN8471_c0_g1_i3	11.0975	4.85172	8.43083e-10	2.94594e-08
TRINITY_DN12890_c0_g1_i2	11.0975	4.88048	8.43083e-10	2.94594e-08
TRINITY_DN14173_c0_g1_i3	11.0975	4.52734	8.43083e-10	2.94594e-08
TRINITY_DN15067_c0_g7_i1	11.0975	4.93175	8.43083e-10	2.94594e-08
TRINITY_DN14990_c1_g1_i8	-11.0909	5.50202	8.43083e-10	2.94594e-08
TRINITY_DN15131_c0_g1_i4	-11.0909	5.39221	8.43083e-10	2.94594e-08
TRINITY_DN17060_c1_g4_i1	-11.0909	4.53756	8.43083e-10	2.94594e-08
TRINITY_DN17736_c1_g3_i3	-11.0909	5.25957	8.43083e-10	2.94594e-08
TRINITY_DN13340_c0_g1_i3	8.18533	4.697	8.43083e-10	2.94594e-08
TRINITY_DN10171_c0_g4_i1	11.0906	4.58658	8.62509e-10	3.00229e-08
TRINITY_DN11001_c0_g1_i2	-11.0865	4.80439	8.62509e-10	3.00229e-08
TRINITY_DN16647_c0_g2_i1	-11.0865	4.57838	8.62509e-10	3.00229e-08
TRINITY_DN16435_c2_g11_i1	8.17851	4.44421	8.62509e-10	3.00229e-08
TRINITY_DN16256_c0_g7_i1	6.47206	10.0272	8.63541e-10	3.00301e-08
TRINITY_DN17005_c0_g1_i1	6.70947	7.09633	8.73897e-10	3.03612e-08
TRINITY_DN14733_c0_g2_i2	11.0838	4.49017	9.0294e-10	3.1251e-08
TRINITY_DN15455_c0_g5_i1	11.0838	4.88968	9.0294e-10	3.1251e-08
TRINITY_DN16893_c0_g2_i1	11.0838	4.8122	9.0294e-10	3.1251e-08
TRINITY_DN16754_c0_g9_i1	-11.0735	5.02658	9.0294e-10	3.1251e-08
TRINITY_DN13051_c0_g1_i4	11.0769	4.7819	9.23978e-10	3.18278e-08
TRINITY_DN14454_c0_g1_i3	11.0769	5.24688	9.23978e-10	3.18278e-08
TRINITY_DN17292_c0_g1_i4	11.0769	5.01156	9.23978e-10	3.18278e-08
TRINITY_DN14860_c0_g1_i3	-11.0691	4.86644	9.23978e-10	3.18278e-08
TRINITY_DN16639_c0_g6_i2	-11.0691	4.98162	9.23978e-10	3.18278e-08
TRINITY_DN15661_c0_g3_i2	7.7213	5.13011	9.44135e-10	3.24188e-08
TRINITY_DN14793_c0_g1_i4	11.07	4.79693	9.45586e-10	3.24188e-08
TRINITY_DN15413_c0_g1_i1	11.07	4.43274	9.45586e-10	3.24188e-08
TRINITY_DN17269_c1_g2_i1	11.07	4.55673	9.45586e-10	3.24188e-08
TRINITY_DN26334_c0_g1_i1	11.07	4.40661	9.45586e-10	3.24188e-08
TRINITY_DN17072_c0_g1_i2	7.49782	5.44695	9.51552e-10	3.25927e-08
TRINITY_DN7664_c0_g1_i1	11.063	4.55062	9.67783e-10	3.29318e-08
TRINITY_DN12598_c0_g1_i3	11.063	4.65419	9.67783e-10	3.29318e-08
TRINITY_DN15034_c0_g3_i5	11.063	5.01132	9.67783e-10	3.29318e-08
TRINITY_DN17315_c1_g8_i6	11.063	6.16516	9.67783e-10	3.29318e-08
TRINITY_DN17365_c0_g3_i6	11.063	4.41957	9.67783e-10	3.29318e-08
TRINITY_DN17701_c1_g1_i4	11.063	4.58015	9.67783e-10	3.29318e-08
TRINITY_DN17027_c0_g1_i2	-11.0559	5.37106	9.67783e-10	3.29318e-08
TRINITY_DN16616_c0_g3_i4	-11.0515	4.8675	9.90586e-10	3.36762e-08
TRINITY_DN17665_c0_g1_i2	7.48575	5.22525	1.00442e-09	3.41147e-08
TRINITY_DN16730_c0_g1_i1	11.0561	5.03697	1.01402e-09	3.43445e-08
TRINITY_DN17369_c0_g11_i2	-11.047	5.56777	1.01402e-09	3.43445e-08
TRINITY_DN16376_c0_g1_i3	8.14392	4.61293	1.01402e-09	3.43445e-08
TRINITY_DN14578_c0_g2_i3	11.049	4.55627	1.03809e-09	3.49971e-08
TRINITY_DN17272_c0_g1_i2	11.049	4.83621	1.03809e-09	3.49971e-08
TRINITY_DN34304_c0_g1_i1	11.049	4.95812	1.03809e-09	3.49971e-08
TRINITY_DN17304_c0_g1_i2	-11.0426	5.22895	1.03809e-09	3.49971e-08
TRINITY_DN13996_c0_g1_i4	8.13691	4.76446	1.03809e-09	3.49971e-08
TRINITY_DN13633_c0_g8_i1	11.042	5.6485	1.06283e-09	3.56004e-08
TRINITY_DN15006_c0_g1_i5	11.042	4.6593	1.06283e-09	3.56004e-08
TRINITY_DN16806_c1_g1_i15	11.042	4.38602	1.06283e-09	3.56004e-08
TRINITY_DN17456_c0_g1_i7	11.042	4.71358	1.06283e-09	3.56004e-08
TRINITY_DN17457_c0_g4_i2	11.042	4.68126	1.06283e-09	3.56004e-08
TRINITY_DN17714_c0_g5_i2	11.042	4.53215	1.06283e-09	3.56004e-08
TRINITY_DN16369_c0_g1_i3	-11.0336	5.28817	1.06283e-09	3.56004e-08
TRINITY_DN14896_c0_g1_i2	11.0349	4.68655	1.08826e-09	3.64186e-08
TRINITY_DN11685_c1_g3_i2	7.68569	4.88145	1.10094e-09	3.68091e-08
TRINITY_DN15279_c0_g2_i1	6.92065	5.96871	1.12364e-09	3.75337e-08
TRINITY_DN12357_c0_g1_i2	7.45718	5.38376	1.13633e-09	3.79229e-08
TRINITY_DN14358_c0_g4_i1	11.0278	5.76597	1.14126e-09	3.79481e-08
TRINITY_DN15146_c0_g3_i1	11.0278	4.63671	1.14126e-09	3.79481e-08
TRINITY_DN16834_c1_g3_i1	11.0278	4.6479	1.14126e-09	3.79481e-08
TRINITY_DN17450_c0_g1_i6	-11.0201	4.91354	1.14126e-09	3.79481e-08
TRINITY_DN8975_c212_g7_i1	6.64692	6.7727	1.16255e-09	3.8621e-08
TRINITY_DN9707_c0_g2_i2	-7.63389	5.61315	1.16793e-09	3.8725e-08
TRINITY_DN6095_c0_g1_i3	11.0206	4.70782	1.16888e-09	3.8725e-08
TRINITY_DN16523_c0_g5_i1	11.0206	4.46363	1.16888e-09	3.8725e-08
TRINITY_DN14508_c0_g1_i1	11.0134	4.69155	1.19728e-09	3.95579e-08
TRINITY_DN15733_c4_g35_i1	11.0134	4.43143	1.19728e-09	3.95579e-08
TRINITY_DN12979_c0_g1_i2	8.1013	4.65705	1.19728e-09	3.95579e-08
TRINITY_DN14801_c0_g1_i2	11.0062	4.63064	1.22648e-09	4.03762e-08
TRINITY_DN16361_c0_g1_i10	11.0062	4.60215	1.22648e-09	4.03762e-08
TRINITY_DN17679_c0_g3_i3	11.0062	4.57894	1.22648e-09	4.03762e-08
TRINITY_DN13967_c0_g1_i5	-11.0018	5.63357	1.22648e-09	4.03762e-08
TRINITY_DN17389_c0_g8_i2	6.95124	5.90817	1.23663e-09	4.06737e-08
TRINITY_DN15456_c0_g1_i1	6.91682	5.95532	1.2603e-09	4.14148e-08
TRINITY_DN8975_c212_g6_i1	7.2915	5.46962	1.28255e-09	4.21078e-08
TRINITY_DN9242_c0_g1_i1	10.9989	4.49449	1.2874e-09	4.2153e-08
TRINITY_DN14887_c0_g1_i2	10.9989	5.01891	1.2874e-09	4.2153e-08
TRINITY_DN17708_c1_g3_i1	-10.988	5.3637	1.2874e-09	4.2153e-08
TRINITY_DN16510_c0_g1_i2	7.28447	5.63058	1.31321e-09	4.29595e-08
TRINITY_DN17140_c1_g1_i8	10.9916	4.45025	1.31917e-09	4.29999e-08
TRINITY_DN17219_c0_g2_i10	10.9916	4.99708	1.31917e-09	4.29999e-08
TRINITY_DN17701_c1_g2_i7	10.9916	4.38485	1.31917e-09	4.29999e-08
TRINITY_DN17622_c1_g1_i6	-10.9833	4.54424	1.31917e-09	4.29999e-08
TRINITY_DN14192_c0_g4_i2	10.9843	4.91596	1.35185e-09	4.39081e-08
TRINITY_DN14288_c0_g1_i3	10.9843	5.05696	1.35185e-09	4.39081e-08
TRINITY_DN16550_c0_g3_i5	10.9843	4.72308	1.35185e-09	4.39081e-08
TRINITY_DN14581_c0_g9_i1	-10.9787	6.503	1.35185e-09	4.39081e-08
TRINITY_DN16229_c0_g6_i1	-10.9693	4.955	1.38548e-09	4.49602e-08
TRINITY_DN13143_c0_g2_i3	6.43567	8.58645	1.40258e-09	4.54745e-08
TRINITY_DN17247_c0_g1_i2	6.69005	6.75518	1.41983e-09	4.5838e-08
TRINITY_DN16152_c0_g2_i1	10.9769	4.31599	1.42008e-09	4.5838e-08
TRINITY_DN16251_c1_g3_i2	10.9769	4.4878	1.42008e-09	4.5838e-08
TRINITY_DN17690_c0_g3_i1	-10.9646	4.84825	1.42008e-09	4.5838e-08
TRINITY_DN13921_c0_g21_i3	8.06479	4.6396	1.42008e-09	4.5838e-08
TRINITY_DN15585_c0_g1_i3	6.91787	5.83578	1.42643e-09	4.6002e-08
TRINITY_DN16256_c0_g13_i1	6.37535	10.0189	1.44057e-09	4.64168e-08
TRINITY_DN16754_c0_g11_i1	-10.9599	4.76833	1.45569e-09	4.68628e-08
TRINITY_DN17579_c0_g3_i2	6.90863	6.28428	1.47138e-09	4.73258e-08
TRINITY_DN10404_c0_g1_i2	10.9621	4.80995	1.49234e-09	4.79578e-08
TRINITY_DN16834_c1_g7_i3	7.3897	5.33798	1.50843e-09	4.84106e-08
TRINITY_DN14062_c0_g1_i9	6.52414	7.54724	1.50909e-09	4.84106e-08
TRINITY_DN1673_c0_g1_i1	10.9546	4.44303	1.53007e-09	4.87399e-08
TRINITY_DN10668_c0_g1_i1	10.9546	4.30843	1.53007e-09	4.87399e-08
TRINITY_DN13991_c0_g4_i2	10.9546	4.83451	1.53007e-09	4.87399e-08
TRINITY_DN14358_c0_g5_i4	10.9546	5.16951	1.53007e-09	4.87399e-08
TRINITY_DN15913_c0_g5_i1	10.9546	4.3773	1.53007e-09	4.87399e-08
TRINITY_DN28294_c0_g1_i1	10.9546	4.80982	1.53007e-09	4.87399e-08
TRINITY_DN16438_c0_g2_i1	-10.9456	4.66635	1.53007e-09	4.87399e-08
TRINITY_DN16897_c1_g2_i1	-10.9456	5.42832	1.53007e-09	4.87399e-08
TRINITY_DN15478_c0_g2_i1	7.37668	5.16522	1.57568e-09	5.0149e-08
TRINITY_DN12776_c0_g6_i1	10.947	5.49783	1.60888e-09	5.1161e-08
TRINITY_DN17414_c0_g13_i1	7.36794	5.57893	1.64643e-09	5.23095e-08
TRINITY_DN17068_c1_g1_i2	10.9395	4.28676	1.65005e-09	5.23787e-08
TRINITY_DN11027_c0_g1_i4	7.58435	6.51281	1.66012e-09	5.26064e-08
TRINITY_DN14763_c0_g16_i2	7.58435	4.92118	1.66012e-09	5.26064e-08
TRINITY_DN15178_c1_g7_i3	-10.9216	5.81966	1.69245e-09	5.35843e-08
TRINITY_DN13678_c0_g1_i1	-6.31779	9.86746	1.72362e-09	5.4524e-08
TRINITY_DN15306_c0_g3_i2	7.21955	5.68455	1.7346e-09	5.47288e-08
TRINITY_DN16106_c0_g1_i1	10.9242	4.27922	1.73611e-09	5.47288e-08
TRINITY_DN16817_c0_g2_i3	10.9242	4.61769	1.73611e-09	5.47288e-08
TRINITY_DN17737_c0_g5_i6	-10.9167	5.59654	1.73611e-09	5.47288e-08
TRINITY_DN17456_c0_g1_i3	6.63522	6.6863	1.79819e-09	5.66368e-08
TRINITY_DN12288_c0_g1_i2	-6.64217	7.55389	1.81438e-09	5.7048e-08
TRINITY_DN14198_c3_g9_i1	-6.64217	6.76681	1.81438e-09	5.7048e-08
TRINITY_DN14155_c0_g3_i3	10.9165	4.33551	1.82742e-09	5.71619e-08
TRINITY_DN14388_c0_g2_i4	10.9165	4.59459	1.82742e-09	5.71619e-08
TRINITY_DN16423_c0_g3_i6	10.9165	4.45502	1.82742e-09	5.71619e-08
TRINITY_DN17327_c0_g2_i4	10.9165	4.75843	1.82742e-09	5.71619e-08
TRINITY_DN12527_c0_g1_i5	-10.9069	4.48518	1.82742e-09	5.71619e-08
TRINITY_DN15078_c4_g6_i1	-10.902	5.24875	1.82742e-09	5.71619e-08
TRINITY_DN16502_c0_g1_i2	6.48911	7.15952	1.83782e-09	5.74377e-08
TRINITY_DN16009_c0_g1_i4	10.9088	4.5233	1.87516e-09	5.84043e-08
TRINITY_DN16440_c1_g1_i5	10.9088	4.42914	1.87516e-09	5.84043e-08
TRINITY_DN17691_c2_g3_i2	-10.8971	5.05885	1.87516e-09	5.84043e-08
TRINITY_DN13019_c0_g4_i2	7.99666	5.93351	1.87516e-09	5.84043e-08
TRINITY_DN17566_c0_g3_i2	-6.69156	7.19609	1.89597e-09	5.90021e-08
TRINITY_DN15472_c0_g3_i2	-6.83042	6.95385	1.91743e-09	5.95796e-08
TRINITY_DN14733_c0_g2_i4	10.901	4.47369	1.92435e-09	5.95796e-08
TRINITY_DN15834_c0_g1_i6	10.901	4.58267	1.92435e-09	5.95796e-08
TRINITY_DN14588_c1_g5_i4	-10.8921	4.91059	1.92435e-09	5.95796e-08
TRINITY_DN17287_c0_g1_i5	-10.8921	5.6892	1.92435e-09	5.95796e-08
TRINITY_DN17714_c0_g3_i2	7.98888	4.79231	1.92435e-09	5.95796e-08
TRINITY_DN10974_c0_g1_i1	10.8932	4.32108	1.97505e-09	6.08388e-08
TRINITY_DN15067_c0_g4_i1	10.8932	4.76831	1.97505e-09	6.08388e-08
TRINITY_DN15292_c0_g1_i2	10.8932	4.94653	1.97505e-09	6.08388e-08
TRINITY_DN17648_c0_g3_i1	10.8932	4.41578	1.97505e-09	6.08388e-08
TRINITY_DN16754_c0_g15_i2	-10.8872	5.19369	1.97505e-09	6.08388e-08
TRINITY_DN13326_c0_g2_i2	7.98107	4.54531	1.97505e-09	6.08388e-08
TRINITY_DN16834_c0_g1_i1	7.32342	5.64667	1.99891e-09	6.15219e-08
TRINITY_DN13272_c0_g1_i6	-10.8772	4.37397	2.0273e-09	6.23428e-08
TRINITY_DN13360_c0_g1_i2	7.31435	5.02881	2.06059e-09	6.3313e-08
TRINITY_DN15064_c0_g7_i1	-7.15216	6.04487	2.06904e-09	6.35192e-08
TRINITY_DN17339_c0_g11_i2	10.8853	4.73183	2.08116e-09	6.37836e-08
TRINITY_DN15990_c0_g1_i10	-10.8722	4.82868	2.08116e-09	6.37836e-08
TRINITY_DN13810_c0_g1_i1	10.8774	4.78334	2.13668e-09	6.51018e-08
TRINITY_DN14506_c0_g3_i2	10.8774	5.39117	2.13668e-09	6.51018e-08
TRINITY_DN15292_c0_g10_i3	10.8774	4.77826	2.13668e-09	6.51018e-08
TRINITY_DN10266_c0_g1_i1	-10.8671	4.53387	2.13668e-09	6.51018e-08
TRINITY_DN14540_c0_g2_i1	-10.8671	4.43958	2.13668e-09	6.51018e-08
TRINITY_DN17138_c1_g8_i2	-10.8671	4.56222	2.13668e-09	6.51018e-08
TRINITY_DN16389_c0_g1_i1	7.96531	4.90347	2.13668e-09	6.51018e-08
TRINITY_DN16568_c0_g1_i1	7.52225	5.00065	2.16146e-09	6.58017e-08
TRINITY_DN16287_c0_g1_i1	6.37713	7.67121	2.17108e-09	6.60391e-08
TRINITY_DN11681_c0_g1_i2	10.8695	4.42182	2.19394e-09	6.63465e-08
TRINITY_DN16189_c0_g1_i1	10.8695	4.63364	2.19394e-09	6.63465e-08
TRINITY_DN16361_c0_g1_i6	10.8695	4.4348	2.19394e-09	6.63465e-08
TRINITY_DN16675_c0_g3_i4	10.8695	4.46674	2.19394e-09	6.63465e-08
TRINITY_DN17389_c0_g4_i3	10.8695	4.4348	2.19394e-09	6.63465e-08
TRINITY_DN17637_c0_g11_i1	10.8695	4.60522	2.19394e-09	6.63465e-08
TRINITY_DN17045_c0_g1_i3	7.95736	4.91729	2.19394e-09	6.63465e-08
TRINITY_DN8300_c0_g1_i3	10.8615	4.4475	2.25298e-09	6.78502e-08
TRINITY_DN9928_c0_g1_i1	10.8615	4.40196	2.25298e-09	6.78502e-08
TRINITY_DN10842_c0_g4_i1	10.8615	4.18867	2.25298e-09	6.78502e-08
TRINITY_DN17210_c1_g1_i4	10.8615	4.65584	2.25298e-09	6.78502e-08
TRINITY_DN17598_c0_g2_i3	10.8615	4.38868	2.25298e-09	6.78502e-08
TRINITY_DN10554_c0_g1_i1	-7.13132	5.85771	2.25984e-09	6.80005e-08
TRINITY_DN16851_c0_g3_i1	6.35001	7.94496	2.36873e-09	7.12184e-08
TRINITY_DN5625_c0_g1_i1	10.8535	4.64456	2.37668e-09	7.1222e-08
TRINITY_DN15028_c0_g2_i3	10.8535	4.83282	2.37668e-09	7.1222e-08
TRINITY_DN17407_c1_g13_i2	10.8535	5.59252	2.37668e-09	7.1222e-08
TRINITY_DN16760_c0_g5_i9	-10.8417	4.52523	2.37668e-09	7.1222e-08
TRINITY_DN16661_c0_g4_i7	7.49899	5.07673	2.38167e-09	7.13129e-08
TRINITY_DN13908_c1_g1_i2	10.8454	4.79292	2.44147e-09	7.28791e-08
TRINITY_DN14822_c0_g1_i1	10.8454	4.79795	2.44147e-09	7.28791e-08
TRINITY_DN17210_c1_g1_i6	10.8454	4.28464	2.44147e-09	7.28791e-08
TRINITY_DN8717_c0_g4_i1	-8.12958	5.49974	2.44198e-09	7.28791e-08
TRINITY_DN9466_c1_g2_i1	10.8373	5.02075	2.50832e-09	7.42505e-08
TRINITY_DN11414_c0_g1_i2	10.8373	4.49737	2.50832e-09	7.42505e-08
TRINITY_DN13281_c0_g1_i3	10.8373	5.2436	2.50832e-09	7.42505e-08
TRINITY_DN14318_c0_g1_i1	10.8373	4.76223	2.50832e-09	7.42505e-08
TRINITY_DN15492_c0_g1_i2	10.8373	4.18811	2.50832e-09	7.42505e-08
TRINITY_DN16250_c0_g4_i1	10.8373	4.40146	2.50832e-09	7.42505e-08
TRINITY_DN16570_c0_g2_i13	10.8373	4.25549	2.50832e-09	7.42505e-08
TRINITY_DN17578_c0_g2_i2	10.8373	4.55794	2.50832e-09	7.42505e-08
TRINITY_DN16583_c0_g1_i2	-10.8262	4.62508	2.50832e-09	7.42505e-08
TRINITY_DN11513_c0_g1_i1	7.92514	4.65926	2.50832e-09	7.42505e-08
TRINITY_DN8406_c0_g1_i2	10.8291	4.8027	2.57731e-09	7.59837e-08
TRINITY_DN15833_c0_g1_i1	10.8291	4.99458	2.57731e-09	7.59837e-08
TRINITY_DN17312_c0_g3_i5	10.8291	5.092	2.57731e-09	7.59837e-08
TRINITY_DN15332_c1_g1_i1	-10.821	5.02037	2.57731e-09	7.59837e-08
TRINITY_DN16754_c0_g12_i1	-10.821	5.56817	2.57731e-09	7.59837e-08
TRINITY_DN16279_c0_g1_i1	7.02517	5.83084	2.64512e-09	7.79196e-08
TRINITY_DN13736_c0_g1_i3	-10.8158	4.29292	2.64851e-09	7.79564e-08
TRINITY_DN8975_c220_g1_i2	10.8209	4.74121	2.72199e-09	7.96687e-08
TRINITY_DN11606_c0_g1_i1	10.8209	4.20299	2.72199e-09	7.96687e-08
TRINITY_DN14868_c0_g7_i1	10.8209	5.22857	2.72199e-09	7.96687e-08
TRINITY_DN15309_c0_g1_i1	10.8209	4.31251	2.72199e-09	7.96687e-08
TRINITY_DN15876_c0_g1_i1	10.8209	4.57532	2.72199e-09	7.96687e-08
TRINITY_DN16322_c0_g1_i1	10.8209	4.62712	2.72199e-09	7.96687e-08
TRINITY_DN17479_c0_g6_i1	10.8209	4.66065	2.72199e-09	7.96687e-08
TRINITY_DN17176_c1_g2_i1	7.46938	5.02556	2.7352e-09	7.99908e-08
TRINITY_DN11877_c0_g3_i1	-6.26844	8.43427	2.76632e-09	8.0836e-08
TRINITY_DN7114_c1_g1_i1	10.8126	4.24024	2.79786e-09	8.1236e-08
TRINITY_DN9025_c0_g2_i3	10.8126	4.6605	2.79786e-09	8.1236e-08
TRINITY_DN11411_c0_g3_i1	10.8126	4.69327	2.79786e-09	8.1236e-08
TRINITY_DN16767_c1_g1_i6	10.8126	4.34707	2.79786e-09	8.1236e-08
TRINITY_DN10390_c0_g1_i1	-10.8001	4.3251	2.79786e-09	8.1236e-08
TRINITY_DN16374_c0_g6_i2	-10.8001	5.53971	2.79786e-09	8.1236e-08
TRINITY_DN25383_c0_g1_i1	-10.8001	4.5101	2.79786e-09	8.1236e-08
TRINITY_DN16546_c0_g1_i1	7.90049	4.40562	2.79786e-09	8.1236e-08
TRINITY_DN17647_c1_g2_i1	6.75563	6.15019	2.80082e-09	8.12572e-08
TRINITY_DN15133_c1_g1_i1	-8.09656	5.62806	2.81586e-09	8.16286e-08
TRINITY_DN14703_c0_g1_i7	-8.09047	5.43262	2.86137e-09	8.28817e-08
TRINITY_DN9505_c0_g1_i2	10.8043	4.55733	2.87619e-09	8.30467e-08
TRINITY_DN12928_c0_g1_i4	10.8043	4.99422	2.87619e-09	8.30467e-08
TRINITY_DN17327_c0_g4_i2	10.8043	4.26207	2.87619e-09	8.30467e-08
TRINITY_DN17491_c0_g2_i3	-10.7948	4.62405	2.87619e-09	8.30467e-08
TRINITY_DN11640_c0_g2_i1	10.796	4.14042	2.95707e-09	8.4777e-08
TRINITY_DN13156_c0_g4_i3	10.796	4.48415	2.95707e-09	8.4777e-08
TRINITY_DN13281_c0_g1_i4	10.796	4.61533	2.95707e-09	8.4777e-08
TRINITY_DN13466_c0_g1_i2	10.796	4.25459	2.95707e-09	8.4777e-08
TRINITY_DN14273_c0_g1_i3	10.796	4.5089	2.95707e-09	8.4777e-08
TRINITY_DN14354_c0_g1_i2	10.796	4.55717	2.95707e-09	8.4777e-08
TRINITY_DN16889_c0_g2_i2	10.796	4.5631	2.95707e-09	8.4777e-08
TRINITY_DN17317_c0_g1_i8	10.796	4.4526	2.95707e-09	8.4777e-08
TRINITY_DN15554_c0_g3_i1	-10.7895	5.2305	2.95707e-09	8.4777e-08
TRINITY_DN14382_c0_g1_i2	6.25117	8.26244	2.98914e-09	8.56291e-08
TRINITY_DN9956_c0_g4_i3	10.7876	6.0046	3.12688e-09	8.90844e-08
TRINITY_DN11656_c0_g3_i4	10.7876	4.58057	3.12688e-09	8.90844e-08
TRINITY_DN12506_c0_g3_i1	10.7876	4.40707	3.12688e-09	8.90844e-08
TRINITY_DN15484_c0_g2_i3	10.7876	4.36022	3.12688e-09	8.90844e-08
TRINITY_DN27256_c0_g1_i1	10.7876	4.70896	3.12688e-09	8.90844e-08
TRINITY_DN15284_c0_g3_i1	-10.7788	5.13904	3.12688e-09	8.90844e-08
TRINITY_DN17609_c0_g3_i1	-10.7734	5.53261	3.12688e-09	8.90844e-08
TRINITY_DN15146_c0_g2_i1	10.7791	4.27603	3.21602e-09	9.1338e-08
TRINITY_DN19155_c0_g1_i1	10.7791	4.29038	3.21602e-09	9.1338e-08
TRINITY_DN25085_c0_g1_i1	10.7791	4.38032	3.21602e-09	9.1338e-08
TRINITY_DN17541_c0_g2_i2	-10.768	4.71613	3.21602e-09	9.1338e-08
TRINITY_DN14868_c0_g9_i1	10.7706	4.63751	3.30812e-09	9.34434e-08
TRINITY_DN15518_c0_g1_i3	10.7706	4.11588	3.30812e-09	9.34434e-08
TRINITY_DN16792_c0_g8_i3	10.7706	4.98495	3.30812e-09	9.34434e-08
TRINITY_DN17423_c0_g1_i5	10.7706	4.09968	3.30812e-09	9.34434e-08
TRINITY_DN18840_c0_g1_i1	10.7706	4.25406	3.30812e-09	9.34434e-08
TRINITY_DN7594_c0_g1_i3	7.85845	4.35789	3.30812e-09	9.34434e-08
TRINITY_DN17414_c0_g9_i5	7.85845	4.61886	3.30812e-09	9.34434e-08
TRINITY_DN16851_c0_g2_i1	6.39196	6.80848	3.35804e-09	9.47799e-08
TRINITY_DN16516_c0_g1_i1	7.19588	5.22223	3.36663e-09	9.49489e-08
TRINITY_DN5538_c0_g1_i1	10.762	4.45832	3.40329e-09	9.54651e-08
TRINITY_DN10931_c0_g1_i1	10.762	4.59175	3.40329e-09	9.54651e-08
TRINITY_DN17619_c0_g3_i2	10.762	4.17874	3.40329e-09	9.54651e-08
TRINITY_DN14465_c0_g1_i3	-10.7572	4.60282	3.40329e-09	9.54651e-08
TRINITY_DN15133_c0_g1_i2	-10.7572	5.03179	3.40329e-09	9.54651e-08
TRINITY_DN16187_c1_g11_i8	-10.7572	4.23999	3.40329e-09	9.54651e-08
TRINITY_DN16754_c0_g15_i1	-10.7572	4.9638	3.40329e-09	9.54651e-08
TRINITY_DN17647_c0_g1_i1	7.19093	5.68029	3.47971e-09	9.75337e-08
TRINITY_DN17445_c0_g1_i4	-10.7517	4.60995	3.50165e-09	9.78473e-08
TRINITY_DN17635_c0_g2_i3	-10.7517	6.12323	3.50165e-09	9.78473e-08
TRINITY_DN27424_c0_g1_i1	-10.7517	4.28285	3.50165e-09	9.78473e-08
TRINITY_DN11056_c1_g1_i2	-10.7462	4.44451	3.50165e-09	9.78473e-08
TRINITY_DN13190_c0_g1_i1	-7.37049	5.24552	3.51636e-09	9.8183e-08
TRINITY_DN16736_c0_g1_i4	7.04736	5.6027	3.56547e-09	9.9478e-08
TRINITY_DN14942_c0_g1_i1	10.7534	4.0829	3.60332e-09	1.00074e-07
TRINITY_DN15397_c2_g7_i1	10.7534	4.17082	3.60332e-09	1.00074e-07
TRINITY_DN15481_c0_g1_i2	10.7534	4.78133	3.60332e-09	1.00074e-07
TRINITY_DN17018_c0_g2_i2	10.7534	4.48959	3.60332e-09	1.00074e-07
TRINITY_DN17169_c0_g1_i2	10.7534	4.41952	3.60332e-09	1.00074e-07
TRINITY_DN17575_c0_g1_i3	10.7534	4.60887	3.60332e-09	1.00074e-07
TRINITY_DN9603_c0_g4_i1	10.7448	4.14718	3.70844e-09	1.02136e-07
TRINITY_DN10644_c0_g1_i1	10.7448	4.60299	3.70844e-09	1.02136e-07
TRINITY_DN15566_c0_g1_i7	10.7448	4.28967	3.70844e-09	1.02136e-07
TRINITY_DN15661_c0_g3_i5	10.7448	4.63145	3.70844e-09	1.02136e-07
TRINITY_DN17140_c1_g12_i3	10.7448	4.43235	3.70844e-09	1.02136e-07
TRINITY_DN16026_c0_g1_i1	-10.7352	4.36721	3.70844e-09	1.02136e-07
TRINITY_DN16374_c0_g8_i1	-10.7352	4.54801	3.70844e-09	1.02136e-07
TRINITY_DN16897_c1_g3_i3	-10.7352	5.41263	3.70844e-09	1.02136e-07
TRINITY_DN17513_c0_g3_i4	-10.7352	5.15641	3.70844e-09	1.02136e-07
TRINITY_DN10913_c0_g1_i1	7.83263	4.79481	3.70844e-09	1.02136e-07
TRINITY_DN16138_c0_g5_i3	7.83263	5.46963	3.70844e-09	1.02136e-07
TRINITY_DN8472_c0_g3_i1	10.7361	4.62565	3.81712e-09	1.0434e-07
TRINITY_DN10807_c0_g19_i1	10.7361	4.0989	3.81712e-09	1.0434e-07
TRINITY_DN13391_c0_g1_i2	10.7361	4.26791	3.81712e-09	1.0434e-07
TRINITY_DN16510_c0_g1_i3	10.7361	4.20114	3.81712e-09	1.0434e-07
TRINITY_DN13149_c0_g4_i3	-10.7297	4.74212	3.81712e-09	1.0434e-07
TRINITY_DN15668_c1_g1_i1	-10.7297	4.88138	3.81712e-09	1.0434e-07
TRINITY_DN17547_c1_g1_i4	-10.7297	5.60679	3.81712e-09	1.0434e-07
TRINITY_DN13926_c1_g1_i3	-10.7242	4.31257	3.81712e-09	1.0434e-07
TRINITY_DN14204_c0_g1_i1	-10.7242	4.8782	3.81712e-09	1.0434e-07
TRINITY_DN16967_c0_g6_i1	-10.7242	4.73358	3.81712e-09	1.0434e-07
TRINITY_DN7731_c0_g1_i2	7.38307	5.04525	3.87933e-09	1.05961e-07
TRINITY_DN14305_c0_g1_i1	-10.7186	4.55879	3.92952e-09	1.07091e-07
TRINITY_DN17609_c0_g5_i4	-10.7186	4.85179	3.92952e-09	1.07091e-07
TRINITY_DN17736_c1_g3_i1	-10.7186	4.73006	3.92952e-09	1.07091e-07
TRINITY_DN9349_c0_g1_i1	10.7273	4.35904	4.04578e-09	1.09849e-07
TRINITY_DN12411_c0_g1_i1	10.7273	4.28216	4.04578e-09	1.09849e-07
TRINITY_DN14008_c0_g2_i2	10.7273	4.26773	4.04578e-09	1.09849e-07
TRINITY_DN15756_c0_g4_i3	10.7273	4.43848	4.04578e-09	1.09849e-07
TRINITY_DN17619_c0_g6_i4	10.7273	4.06573	4.04578e-09	1.09849e-07
TRINITY_DN14860_c0_g1_i1	-6.98796	6.45428	4.14183e-09	1.12373e-07
TRINITY_DN14192_c0_g6_i1	10.7185	4.32443	4.16605e-09	1.1261e-07
TRINITY_DN15556_c0_g2_i7	10.7185	5.07405	4.16605e-09	1.1261e-07
TRINITY_DN16304_c0_g1_i1	10.7185	4.54985	4.16605e-09	1.1261e-07
TRINITY_DN17153_c0_g6_i1	10.7185	4.70249	4.16605e-09	1.1261e-07
TRINITY_DN10357_c0_g1_i2	-10.7074	4.17368	4.16605e-09	1.1261e-07
TRINITY_DN14620_c0_g2_i4	6.91566	6.28448	4.19286e-09	1.13251e-07
TRINITY_DN14143_c0_g1_i1	10.7096	4.08192	4.29048e-09	1.15374e-07
TRINITY_DN15551_c0_g2_i2	10.7096	4.4888	4.29048e-09	1.15374e-07
TRINITY_DN17392_c0_g2_i4	10.7096	4.59085	4.29048e-09	1.15374e-07
TRINITY_DN15408_c0_g1_i2	-10.7017	4.51225	4.29048e-09	1.15374e-07
TRINITY_DN16311_c0_g4_i3	-10.696	5.795	4.29048e-09	1.15374e-07
TRINITY_DN17386_c0_g2_i1	-10.696	5.51917	4.29048e-09	1.15374e-07
TRINITY_DN4842_c0_g1_i3	10.7007	4.08173	4.41925e-09	1.18225e-07
TRINITY_DN16424_c1_g1_i3	10.7007	5.01456	4.41925e-09	1.18225e-07
TRINITY_DN17049_c0_g1_i1	10.7007	4.32408	4.41925e-09	1.18225e-07
TRINITY_DN13101_c0_g3_i2	-10.6904	4.21542	4.41925e-09	1.18225e-07
TRINITY_DN17027_c0_g1_i1	-10.6904	5.52612	4.41925e-09	1.18225e-07
TRINITY_DN17639_c1_g2_i4	-10.6904	4.60618	4.41925e-09	1.18225e-07
TRINITY_DN12809_c0_g1_i2	7.78853	4.48054	4.41925e-09	1.18225e-07
TRINITY_DN17410_c0_g10_i3	6.32477	6.37838	4.45651e-09	1.19135e-07
TRINITY_DN15443_c0_g5_i3	6.98797	5.3676	4.60142e-09	1.22918e-07
TRINITY_DN17638_c0_g5_i3	-6.95749	6.09991	4.68653e-09	1.24839e-07
TRINITY_DN428_c0_g1_i1	10.6917	4.36515	4.69047e-09	1.24839e-07
TRINITY_DN11793_c0_g1_i1	10.6917	6.37424	4.69047e-09	1.24839e-07
TRINITY_DN16767_c1_g1_i3	10.6917	4.07326	4.69047e-09	1.24839e-07
TRINITY_DN17622_c1_g7_i2	-10.6789	5.85593	4.69047e-09	1.24839e-07
TRINITY_DN9630_c0_g1_i1	10.6826	4.56702	4.8333e-09	1.27522e-07
TRINITY_DN12432_c0_g1_i17	10.6826	4.4182	4.8333e-09	1.27522e-07
TRINITY_DN12961_c0_g2_i2	10.6826	5.67527	4.8333e-09	1.27522e-07
TRINITY_DN14763_c0_g2_i7	10.6826	4.07306	4.8333e-09	1.27522e-07
TRINITY_DN15028_c0_g2_i4	10.6826	4.42472	4.8333e-09	1.27522e-07
TRINITY_DN15999_c0_g1_i1	10.6826	4.28844	4.8333e-09	1.27522e-07
TRINITY_DN16134_c0_g2_i15	10.6826	4.09774	4.8333e-09	1.27522e-07
TRINITY_DN16386_c0_g2_i9	10.6826	4.04796	4.8333e-09	1.27522e-07
TRINITY_DN8975_c150_g1_i1	-10.6732	5.10758	4.8333e-09	1.27522e-07
TRINITY_DN16187_c1_g11_i14	-10.6732	4.82561	4.8333e-09	1.27522e-07
TRINITY_DN16789_c0_g1_i1	-10.6674	5.31194	4.8333e-09	1.27522e-07
TRINITY_DN17241_c0_g2_i11	-10.6674	4.8079	4.8333e-09	1.27522e-07
TRINITY_DN17714_c0_g8_i1	7.10937	5.15918	4.89047e-09	1.28937e-07
TRINITY_DN10347_c0_g2_i3	10.6735	4.47566	4.9812e-09	1.30761e-07
TRINITY_DN15479_c0_g3_i1	10.6735	4.46937	4.9812e-09	1.30761e-07
TRINITY_DN16399_c0_g3_i4	10.6735	4.41149	4.9812e-09	1.30761e-07
TRINITY_DN17407_c1_g6_i10	10.6735	4.31657	4.9812e-09	1.30761e-07
TRINITY_DN22337_c0_g1_i1	10.6735	4.16135	4.9812e-09	1.30761e-07
TRINITY_DN34245_c0_g1_i1	10.6735	4.34433	4.9812e-09	1.30761e-07
TRINITY_DN16140_c0_g1_i6	7.09884	5.09495	5.06505e-09	1.32866e-07
TRINITY_DN12807_c0_g1_i3	10.6644	4.24455	5.13437e-09	1.34105e-07
TRINITY_DN14937_c0_g2_i1	10.6644	4.00472	5.13437e-09	1.34105e-07
TRINITY_DN15587_c0_g1_i2	10.6644	4.63013	5.13437e-09	1.34105e-07
TRINITY_DN16287_c0_g3_i3	10.6644	4.22974	5.13437e-09	1.34105e-07
TRINITY_DN16440_c1_g1_i1	10.6644	4.16116	5.13437e-09	1.34105e-07
TRINITY_DN14100_c0_g1_i2	-10.6558	4.36153	5.13437e-09	1.34105e-07
TRINITY_DN14126_c0_g1_i5	-7.95302	5.84543	5.15504e-09	1.34548e-07
TRINITY_DN13085_c0_g3_i1	7.31144	5.25262	5.25347e-09	1.36921e-07
TRINITY_DN13628_c0_g1_i3	7.31144	5.60237	5.25347e-09	1.36921e-07
TRINITY_DN15367_c0_g1_i3	-10.6499	5.22282	5.29304e-09	1.37755e-07
TRINITY_DN17736_c1_g3_i2	-10.6499	4.69231	5.29304e-09	1.37755e-07
TRINITY_DN15244_c0_g2_i3	10.6552	4.48785	5.45742e-09	1.41427e-07
TRINITY_DN16841_c0_g2_i4	10.6552	3.99579	5.45742e-09	1.41427e-07
TRINITY_DN17375_c0_g1_i2	10.6552	4.20706	5.45742e-09	1.41427e-07
TRINITY_DN16369_c0_g4_i3	-10.6381	4.78128	5.45742e-09	1.41427e-07
TRINITY_DN16777_c0_g1_i1	-10.6381	4.74149	5.45742e-09	1.41427e-07
TRINITY_DN16959_c0_g2_i5	-10.6381	5.05471	5.45742e-09	1.41427e-07
TRINITY_DN11502_c0_g5_i1	10.6459	4.30196	5.62775e-09	1.45221e-07
TRINITY_DN12771_c1_g1_i1	10.6459	4.5723	5.62775e-09	1.45221e-07
TRINITY_DN15840_c0_g1_i2	10.6459	4.20688	5.62775e-09	1.45221e-07
TRINITY_DN17365_c0_g2_i6	10.6459	4.69598	5.62775e-09	1.45221e-07
TRINITY_DN16374_c0_g21_i1	-10.6322	5.44693	5.62775e-09	1.45221e-07
TRINITY_DN13555_c0_g1_i1	7.73377	4.0782	5.62775e-09	1.45221e-07
TRINITY_DN13525_c0_g1_i1	6.84419	5.29048	5.66738e-09	1.4614e-07
TRINITY_DN10284_c0_g2_i2	10.6366	4.09676	5.80428e-09	1.48932e-07
TRINITY_DN12679_c0_g1_i1	10.6366	4.18383	5.80428e-09	1.48932e-07
TRINITY_DN13742_c0_g1_i1	10.6366	4.74354	5.80428e-09	1.48932e-07
TRINITY_DN16076_c0_g1_i3	10.6366	4.46241	5.80428e-09	1.48932e-07
TRINITY_DN13463_c0_g1_i4	-10.6263	4.74456	5.80428e-09	1.48932e-07
TRINITY_DN17274_c0_g1_i3	-10.6263	5.4225	5.80428e-09	1.48932e-07
TRINITY_DN17541_c0_g1_i2	-10.6263	4.13729	5.80428e-09	1.48932e-07
TRINITY_DN17342_c0_g1_i4	7.06679	5.18162	5.83963e-09	1.49733e-07
TRINITY_DN13633_c0_g2_i1	10.6272	5.86653	5.98726e-09	1.53195e-07
TRINITY_DN16546_c0_g1_i5	10.6272	4.08838	5.98726e-09	1.53195e-07
TRINITY_DN17593_c0_g5_i2	-10.6203	4.55932	5.98726e-09	1.53195e-07
TRINITY_DN17302_c0_g1_i3	6.49905	6.07146	6.13561e-09	1.5688e-07
TRINITY_DN16348_c0_g2_i7	-10.6083	4.52258	6.17697e-09	1.57827e-07
TRINITY_DN16749_c0_g2_i1	6.5149	5.80953	6.19406e-09	1.58153e-07
TRINITY_DN17005_c0_g3_i1	6.11895	7.43534	6.27284e-09	1.60052e-07
TRINITY_DN13951_c0_g1_i5	7.27082	4.82402	6.29026e-09	1.60384e-07
TRINITY_DN16133_c0_g1_i4	10.6177	4.19112	6.37369e-09	1.61719e-07
TRINITY_DN16870_c0_g2_i2	10.6177	4.99611	6.37369e-09	1.61719e-07
TRINITY_DN16903_c0_g1_i8	10.6177	4.04656	6.37369e-09	1.61719e-07
TRINITY_DN9040_c0_g1_i2	-10.6022	4.73557	6.37369e-09	1.61719e-07
TRINITY_DN16718_c1_g1_i1	-10.6022	4.13095	6.37369e-09	1.61719e-07
TRINITY_DN15689_c0_g2_i10	7.70559	4.2562	6.37369e-09	1.61719e-07
TRINITY_DN17334_c0_g5_i7	7.70559	3.98372	6.37369e-09	1.61719e-07
TRINITY_DN13281_c0_g1_i8	10.6082	4.9196	6.57772e-09	1.66085e-07
TRINITY_DN15152_c0_g1_i1	10.6082	4.0035	6.57772e-09	1.66085e-07
TRINITY_DN16992_c0_g7_i1	10.6082	4.04636	6.57772e-09	1.66085e-07
TRINITY_DN17232_c0_g2_i8	10.6082	4.7274	6.57772e-09	1.66085e-07
TRINITY_DN17149_c0_g1_i3	-10.5962	4.37395	6.57772e-09	1.66085e-07
TRINITY_DN17559_c0_g1_i10	-10.5962	4.64326	6.57772e-09	1.66085e-07
TRINITY_DN15561_c0_g4_i2	7.69608	4.73631	6.57772e-09	1.66085e-07
TRINITY_DN16934_c0_g1_i3	7.25702	4.97359	6.58539e-09	1.66164e-07
TRINITY_DN12195_c0_g1_i1	6.07312	8.17429	6.63824e-09	1.67381e-07
TRINITY_DN17365_c0_g3_i12	10.5986	4.06296	6.78936e-09	1.70837e-07
TRINITY_DN16754_c0_g2_i2	-10.5901	4.66092	6.78936e-09	1.70837e-07
TRINITY_DN15370_c0_g1_i3	7.6865	4.27759	6.78936e-09	1.70837e-07
TRINITY_DN17609_c0_g5_i1	-6.45102	7.12968	7.00781e-09	1.74791e-07
TRINITY_DN15397_c2_g9_i1	10.589	4.10393	7.00893e-09	1.74791e-07
TRINITY_DN15914_c0_g1_i4	10.589	4.8338	7.00893e-09	1.74791e-07
TRINITY_DN16361_c0_g17_i1	10.589	3.98558	7.00893e-09	1.74791e-07
TRINITY_DN16834_c1_g7_i1	10.589	4.15183	7.00893e-09	1.74791e-07
TRINITY_DN16886_c1_g5_i1	10.589	3.99436	7.00893e-09	1.74791e-07
TRINITY_DN17392_c0_g2_i3	10.589	4.09579	7.00893e-09	1.74791e-07
TRINITY_DN17491_c0_g8_i1	-10.5839	4.22386	7.00893e-09	1.74791e-07
TRINITY_DN16877_c0_g2_i3	-10.5778	4.44201	7.00893e-09	1.74791e-07
TRINITY_DN17617_c0_g1_i2	-10.5778	4.31458	7.00893e-09	1.74791e-07
TRINITY_DN12118_c0_g1_i4	7.67685	4.26295	7.00893e-09	1.74791e-07
TRINITY_DN14979_c0_g1_i5	7.67685	4.35449	7.00893e-09	1.74791e-07
TRINITY_DN17060_c1_g2_i1	7.67685	4.01796	7.00893e-09	1.74791e-07
TRINITY_DN16940_c0_g4_i2	7.24309	5.06386	7.05875e-09	1.75913e-07
TRINITY_DN17361_c0_g6_i3	6.88008	5.0351	7.2143e-09	1.79667e-07
TRINITY_DN13169_c1_g1_i1	-10.5716	4.44382	7.23679e-09	1.80104e-07
TRINITY_DN8865_c0_g1_i3	6.78515	5.17743	7.27206e-09	1.80858e-07
TRINITY_DN7704_c0_g1_i1	10.5793	4.13584	7.47329e-09	1.84978e-07
TRINITY_DN13151_c0_g2_i1	10.5793	4.42941	7.47329e-09	1.84978e-07
TRINITY_DN13696_c0_g1_i6	10.5793	3.92235	7.47329e-09	1.84978e-07
TRINITY_DN14853_c0_g2_i3	10.5793	4.49279	7.47329e-09	1.84978e-07
TRINITY_DN27847_c0_g1_i1	10.5793	4.10373	7.47329e-09	1.84978e-07
TRINITY_DN16813_c0_g1_i2	-10.5654	4.48187	7.47329e-09	1.84978e-07
TRINITY_DN13440_c0_g1_i3	7.66714	4.21096	7.47329e-09	1.84978e-07
TRINITY_DN10892_c0_g3_i1	10.5695	4.07898	7.7188e-09	1.90279e-07
TRINITY_DN12928_c0_g1_i2	10.5695	4.12769	7.7188e-09	1.90279e-07
TRINITY_DN16166_c0_g10_i2	10.5695	4.07898	7.7188e-09	1.90279e-07
TRINITY_DN25792_c0_g1_i1	10.5695	3.98516	7.7188e-09	1.90279e-07
TRINITY_DN17744_c0_g1_i1	-10.5592	4.63686	7.7188e-09	1.90279e-07
TRINITY_DN17582_c0_g1_i13	7.65737	3.94696	7.7188e-09	1.90279e-07
TRINITY_DN12498_c0_g2_i1	6.19186	6.33718	7.76877e-09	1.91381e-07
TRINITY_DN14382_c0_g1_i1	6.76899	5.53769	7.77827e-09	1.91485e-07
TRINITY_DN5102_c0_g1_i1	-6.39637	5.97783	7.87098e-09	1.93637e-07
TRINITY_DN16792_c0_g4_i6	7.21481	4.79807	7.93829e-09	1.94978e-07
TRINITY_DN12180_c0_g1_i1	10.5597	4.65092	7.97371e-09	1.94978e-07
TRINITY_DN13850_c0_g2_i1	10.5597	3.99374	7.97371e-09	1.94978e-07
TRINITY_DN15733_c4_g16_i1	10.5597	7.14839	7.97371e-09	1.94978e-07
TRINITY_DN31085_c0_g1_i1	10.5597	4.26452	7.97371e-09	1.94978e-07
TRINITY_DN17399_c0_g1_i2	-10.5529	5.21933	7.97371e-09	1.94978e-07
TRINITY_DN17448_c0_g6_i7	-10.5529	4.68632	7.97371e-09	1.94978e-07
TRINITY_DN6504_c0_g1_i1	-10.5467	5.50111	7.97371e-09	1.94978e-07
TRINITY_DN17410_c0_g4_i3	7.64753	4.29121	7.97371e-09	1.94978e-07
TRINITY_DN11548_c0_g1_i1	6.43706	5.8979	7.98575e-09	1.95142e-07
TRINITY_DN17447_c0_g2_i3	-6.83135	5.87443	7.99213e-09	1.95167e-07
TRINITY_DN16256_c0_g11_i1	5.92746	10.8729	8.06969e-09	1.96929e-07
TRINITY_DN16774_c0_g1_i1	-6.82876	5.64603	8.1016e-09	1.97575e-07
TRINITY_DN9167_c0_g3_i2	6.50088	5.28714	8.21283e-09	2.00153e-07
TRINITY_DN15323_c0_g2_i3	10.5498	4.66185	8.23844e-09	2.00241e-07
TRINITY_DN16386_c0_g2_i7	10.5498	4.72129	8.23844e-09	2.00241e-07
TRINITY_DN16646_c0_g1_i1	10.5498	3.99354	8.23844e-09	2.00241e-07
TRINITY_DN15370_c0_g1_i5	7.63762	4.33318	8.23844e-09	2.00241e-07
TRINITY_DN895_c0_g2_i1	10.5398	4.12712	8.79911e-09	2.12733e-07
TRINITY_DN5788_c0_g1_i1	10.5398	4.08662	8.79911e-09	2.12733e-07
TRINITY_DN8034_c0_g1_i2	10.5398	4.3488	8.79911e-09	2.12733e-07
TRINITY_DN15418_c0_g1_i1	10.5398	4.29293	8.79911e-09	2.12733e-07
TRINITY_DN17107_c0_g2_i10	10.5398	4.03648	8.79911e-09	2.12733e-07
TRINITY_DN17140_c1_g10_i1	10.5398	3.99333	8.79911e-09	2.12733e-07
TRINITY_DN17731_c1_g2_i6	10.5398	4.10296	8.79911e-09	2.12733e-07
TRINITY_DN21570_c0_g1_i1	10.5398	3.9757	8.79911e-09	2.12733e-07
TRINITY_DN13497_c0_g1_i1	10.5297	4.05319	9.09598e-09	2.18604e-07
TRINITY_DN13895_c0_g1_i1	10.5297	4.2567	9.09598e-09	2.18604e-07
TRINITY_DN14273_c0_g1_i2	10.5297	4.36227	9.09598e-09	2.18604e-07
TRINITY_DN16035_c0_g3_i10	10.5297	3.9666	9.09598e-09	2.18604e-07
TRINITY_DN16035_c0_g3_i11	10.5297	4.05319	9.09598e-09	2.18604e-07
TRINITY_DN16423_c0_g3_i5	10.5297	4.09462	9.09598e-09	2.18604e-07
TRINITY_DN16736_c0_g1_i5	10.5297	3.9755	9.09598e-09	2.18604e-07
TRINITY_DN14445_c1_g8_i1	-10.5148	4.14582	9.09598e-09	2.18604e-07
TRINITY_DN17257_c0_g2_i3	-10.5148	4.40454	9.09598e-09	2.18604e-07
TRINITY_DN17121_c0_g1_i4	6.40209	6.05892	9.2401e-09	2.21921e-07
TRINITY_DN13086_c0_g2_i5	-7.13717	5.29081	9.29824e-09	2.2317e-07
TRINITY_DN17018_c1_g3_i1	7.17133	4.81724	9.39237e-09	2.24684e-07
TRINITY_DN8534_c0_g1_i1	10.5196	4.3553	9.40452e-09	2.24684e-07
TRINITY_DN10279_c0_g1_i1	10.5196	4.02755	9.40452e-09	2.24684e-07
TRINITY_DN12715_c0_g1_i5	10.5196	4.11067	9.40452e-09	2.24684e-07
TRINITY_DN14805_c0_g1_i2	10.5196	4.27105	9.40452e-09	2.24684e-07
TRINITY_DN16899_c0_g1_i2	10.5196	4.04456	9.40452e-09	2.24684e-07
TRINITY_DN17392_c0_g2_i1	10.5196	4.69953	9.40452e-09	2.24684e-07
TRINITY_DN11857_c0_g2_i2	10.5094	5.26554	9.72528e-09	2.31134e-07
TRINITY_DN15079_c0_g1_i2	10.5094	4.06118	9.72528e-09	2.31134e-07
TRINITY_DN15618_c0_g2_i4	10.5094	4.78291	9.72528e-09	2.31134e-07
TRINITY_DN15618_c0_g2_i5	10.5094	4.35513	9.72528e-09	2.31134e-07
TRINITY_DN17519_c0_g1_i3	10.5094	4.11853	9.72528e-09	2.31134e-07
TRINITY_DN15604_c0_g1_i1	-10.5019	4.4697	9.72528e-09	2.31134e-07
TRINITY_DN16339_c0_g1_i1	-10.5019	4.65149	9.72528e-09	2.31134e-07
TRINITY_DN16901_c0_g1_i3	7.59729	3.9457	9.72528e-09	2.31134e-07
TRINITY_DN16851_c0_g2_i2	6.00866	7.69229	9.92209e-09	2.35658e-07
TRINITY_DN8717_c0_g10_i1	-10.4954	4.08446	1.00588e-08	2.38128e-07
TRINITY_DN8881_c0_g1_i2	-10.4954	4.26592	1.00588e-08	2.38128e-07
TRINITY_DN15576_c0_g1_i1	-10.4954	4.57626	1.00588e-08	2.38128e-07
TRINITY_DN17736_c0_g2_i9	-10.4954	4.89524	1.00588e-08	2.38128e-07
TRINITY_DN10255_c0_g2_i2	-10.4889	4.00801	1.00588e-08	2.38128e-07
TRINITY_DN6351_c0_g2_i1	10.4992	3.87384	1.04056e-08	2.45223e-07
TRINITY_DN11808_c0_g1_i1	10.4992	4.36176	1.04056e-08	2.45223e-07
TRINITY_DN14192_c0_g5_i2	10.4992	4.86653	1.04056e-08	2.45223e-07
TRINITY_DN15413_c0_g1_i2	10.4992	4.34812	1.04056e-08	2.45223e-07
TRINITY_DN16166_c0_g9_i1	10.4992	4.32741	1.04056e-08	2.45223e-07
TRINITY_DN17356_c1_g9_i1	10.4992	4.10218	1.04056e-08	2.45223e-07
TRINITY_DN16300_c0_g1_i2	7.58703	3.97239	1.04056e-08	2.45223e-07
TRINITY_DN17339_c0_g7_i2	6.2167	6.08464	1.06568e-08	2.50644e-07
TRINITY_DN8835_c0_g1_i2	10.4888	3.99231	1.07665e-08	2.50644e-07
TRINITY_DN10611_c0_g2_i1	10.4888	4.23391	1.07665e-08	2.50644e-07
TRINITY_DN12250_c0_g1_i4	10.4888	4.09384	1.07665e-08	2.50644e-07
TRINITY_DN13344_c0_g1_i1	10.4888	4.14993	1.07665e-08	2.50644e-07
TRINITY_DN13991_c0_g4_i1	10.4888	4.18104	1.07665e-08	2.50644e-07
TRINITY_DN15122_c0_g1_i1	10.4888	4.28491	1.07665e-08	2.50644e-07
TRINITY_DN16035_c0_g4_i1	10.4888	4.11009	1.07665e-08	2.50644e-07
TRINITY_DN17331_c0_g1_i7	10.4888	3.98352	1.07665e-08	2.50644e-07
TRINITY_DN17429_c3_g2_i7	10.4888	4.04396	1.07665e-08	2.50644e-07
TRINITY_DN17714_c0_g1_i1	10.4888	4.57575	1.07665e-08	2.50644e-07
TRINITY_DN11012_c0_g2_i5	-10.4757	4.04438	1.07665e-08	2.50644e-07
TRINITY_DN14299_c0_g2_i1	-10.4757	4.3454	1.07665e-08	2.50644e-07
TRINITY_DN14607_c0_g1_i1	-10.4757	4.58132	1.07665e-08	2.50644e-07
TRINITY_DN16374_c0_g15_i2	-10.4757	4.74614	1.07665e-08	2.50644e-07
TRINITY_DN17635_c0_g2_i4	-10.4757	4.44041	1.07665e-08	2.50644e-07
TRINITY_DN17670_c1_g1_i5	-10.4757	4.2162	1.07665e-08	2.50644e-07
TRINITY_DN9958_c0_g1_i5	7.57669	4.80626	1.07665e-08	2.50644e-07
TRINITY_DN14096_c0_g1_i2	7.57669	3.88049	1.07665e-08	2.50644e-07
TRINITY_DN2339_c0_g1_i1	10.4784	4.42128	1.11419e-08	2.58227e-07
TRINITY_DN17160_c0_g3_i3	10.4784	4.10179	1.11419e-08	2.58227e-07
TRINITY_DN17461_c0_g3_i1	10.4784	4.38833	1.11419e-08	2.58227e-07
TRINITY_DN18147_c0_g3_i1	10.4784	4.80266	1.11419e-08	2.58227e-07
TRINITY_DN16045_c0_g1_i3	-10.4691	4.07006	1.11419e-08	2.58227e-07
TRINITY_DN13581_c0_g5_i2	7.56628	4.23158	1.11419e-08	2.58227e-07
TRINITY_DN16376_c0_g1_i1	7.56628	4.17091	1.11419e-08	2.58227e-07
TRINITY_DN15190_c0_g1_i3	6.37344	5.66192	1.12911e-08	2.6152e-07
TRINITY_DN9539_c0_g3_i1	10.4679	3.9831	1.15325e-08	2.65255e-07
TRINITY_DN14734_c0_g1_i4	10.4679	4.37477	1.15325e-08	2.65255e-07
TRINITY_DN15914_c0_g1_i5	10.4679	4.29881	1.15325e-08	2.65255e-07
TRINITY_DN16305_c0_g3_i1	10.4679	4.06038	1.15325e-08	2.65255e-07
TRINITY_DN17320_c0_g13_i3	10.4679	4.60443	1.15325e-08	2.65255e-07
TRINITY_DN25984_c0_g1_i1	10.4679	4.12577	1.15325e-08	2.65255e-07
TRINITY_DN29825_c0_g1_i1	10.4679	3.96535	1.15325e-08	2.65255e-07
TRINITY_DN14860_c0_g2_i1	-10.4624	4.75424	1.15325e-08	2.65255e-07
TRINITY_DN16369_c0_g1_i1	-10.4624	4.4379	1.15325e-08	2.65255e-07
TRINITY_DN13322_c0_g2_i1	-10.4557	4.05106	1.15325e-08	2.65255e-07
TRINITY_DN15576_c0_g2_i2	-10.4557	4.63593	1.15325e-08	2.65255e-07
TRINITY_DN17676_c1_g1_i2	-10.449	4.69078	1.19392e-08	2.74435e-07
TRINITY_DN15756_c0_g4_i2	6.75841	5.33202	1.21135e-08	2.78267e-07
TRINITY_DN17666_c0_g4_i4	-7.74406	5.41447	1.22922e-08	2.82193e-07
TRINITY_DN5956_c0_g1_i1	10.4574	3.82459	1.23625e-08	2.82384e-07
TRINITY_DN10061_c0_g1_i1	10.4574	3.91055	1.23625e-08	2.82384e-07
TRINITY_DN12533_c0_g1_i2	10.4574	4.25545	1.23625e-08	2.82384e-07
TRINITY_DN16940_c0_g1_i1	10.4574	4.58696	1.23625e-08	2.82384e-07
TRINITY_DN17033_c0_g3_i3	10.4574	4.22592	1.23625e-08	2.82384e-07
TRINITY_DN17456_c0_g1_i6	10.4574	3.88246	1.23625e-08	2.82384e-07
TRINITY_DN9525_c0_g1_i2	-10.4422	3.93344	1.23625e-08	2.82384e-07
TRINITY_DN15611_c0_g7_i1	-10.4422	4.16169	1.23625e-08	2.82384e-07
TRINITY_DN17216_c0_g2_i3	6.6549	5.63156	1.25438e-08	2.86344e-07
TRINITY_DN16646_c0_g1_i2	7.10355	4.89329	1.26696e-08	2.89036e-07
TRINITY_DN10177_c0_g2_i1	10.4467	3.90103	1.28034e-08	2.90089e-07
TRINITY_DN13972_c0_g1_i3	10.4467	4.07662	1.28034e-08	2.90089e-07
TRINITY_DN15902_c0_g1_i1	10.4467	3.97384	1.28034e-08	2.90089e-07
TRINITY_DN16536_c0_g1_i1	10.4467	3.93789	1.28034e-08	2.90089e-07
TRINITY_DN16570_c0_g2_i9	10.4467	4.09306	1.28034e-08	2.90089e-07
TRINITY_DN16880_c0_g1_i2	10.4467	4.1956	1.28034e-08	2.90089e-07
TRINITY_DN17232_c0_g2_i9	10.4467	4.32655	1.28034e-08	2.90089e-07
TRINITY_DN28730_c0_g1_i1	10.4467	3.89167	1.28034e-08	2.90089e-07
TRINITY_DN12236_c0_g1_i3	-10.4355	5.10324	1.28034e-08	2.90089e-07
TRINITY_DN17617_c0_g5_i4	-10.4355	4.92591	1.28034e-08	2.90089e-07
TRINITY_DN13726_c0_g1_i2	7.5346	4.02372	1.28034e-08	2.90089e-07
TRINITY_DN8906_c0_g3_i1	5.86365	8.88711	1.29816e-08	2.93942e-07
TRINITY_DN17714_c0_g5_i1	6.3358	6.18944	1.30926e-08	2.96273e-07
TRINITY_DN14438_c0_g1_i2	5.94913	7.02675	1.31637e-08	2.968e-07
TRINITY_DN3908_c0_g1_i1	10.436	4.03448	1.32627e-08	2.968e-07
TRINITY_DN8088_c0_g1_i1	10.436	4.19541	1.32627e-08	2.968e-07
TRINITY_DN9157_c0_g1_i1	10.436	3.93768	1.32627e-08	2.968e-07
TRINITY_DN9783_c0_g1_i1	10.436	4.05979	1.32627e-08	2.968e-07
TRINITY_DN11980_c0_g1_i1	10.436	4.4592	1.32627e-08	2.968e-07
TRINITY_DN13026_c0_g1_i1	10.436	4.1801	1.32627e-08	2.968e-07
TRINITY_DN13492_c0_g1_i3	10.436	3.89145	1.32627e-08	2.968e-07
TRINITY_DN14868_c0_g4_i1	10.436	4.93129	1.32627e-08	2.968e-07
TRINITY_DN15388_c0_g1_i13	10.436	3.88203	1.32627e-08	2.968e-07
TRINITY_DN17312_c0_g7_i5	10.436	4.42712	1.32627e-08	2.968e-07
TRINITY_DN11870_c0_g1_i3	-10.4286	5.02691	1.32627e-08	2.968e-07
TRINITY_DN16311_c0_g4_i6	-10.4286	4.54782	1.32627e-08	2.968e-07
TRINITY_DN16314_c0_g1_i5	-10.4286	4.98441	1.32627e-08	2.968e-07
TRINITY_DN17098_c0_g1_i2	-10.4286	4.51884	1.32627e-08	2.968e-07
TRINITY_DN17537_c1_g1_i2	-10.4286	3.92969	1.32627e-08	2.968e-07
TRINITY_DN17614_c0_g4_i3	-10.4286	4.81101	1.32627e-08	2.968e-07
TRINITY_DN16936_c0_g10_i1	-10.4218	4.36067	1.32627e-08	2.968e-07
TRINITY_DN13249_c0_g1_i3	-6.49016	6.04456	1.34461e-08	3.00721e-07
TRINITY_DN16503_c0_g2_i3	6.35166	5.80793	1.36487e-08	3.05064e-07
TRINITY_DN17691_c1_g1_i3	-10.4149	4.24156	1.37411e-08	3.06941e-07
TRINITY_DN12498_c0_g1_i1	5.79633	10.9308	1.38304e-08	3.08746e-07
TRINITY_DN17141_c1_g2_i6	-6.48218	6.0962	1.38754e-08	3.09561e-07
TRINITY_DN16461_c0_g1_i1	-7.70875	5.23758	1.4189e-08	3.15754e-07
TRINITY_DN10135_c0_g2_i1	6.33988	5.67993	1.41934e-08	3.15754e-07
TRINITY_DN10182_c0_g1_i1	10.4252	4.01715	1.42397e-08	3.15754e-07
TRINITY_DN15078_c3_g1_i2	10.4252	3.91915	1.42397e-08	3.15754e-07
TRINITY_DN15455_c0_g4_i1	10.4252	4.14091	1.42397e-08	3.15754e-07
TRINITY_DN15549_c0_g1_i4	10.4252	3.77385	1.42397e-08	3.15754e-07
TRINITY_DN16102_c0_g3_i1	10.4252	3.9006	1.42397e-08	3.15754e-07
TRINITY_DN17153_c0_g8_i2	10.4252	4.7869	1.42397e-08	3.15754e-07
TRINITY_DN17365_c0_g2_i4	10.4252	3.79408	1.42397e-08	3.15754e-07
TRINITY_DN17614_c0_g11_i6	-10.408	4.31188	1.42397e-08	3.15754e-07
TRINITY_DN12006_c0_g1_i3	-6.20638	6.99993	1.45033e-08	3.21403e-07
TRINITY_DN10248_c0_g2_i1	5.81915	9.19571	1.47139e-08	3.24511e-07
TRINITY_DN10908_c0_g1_i4	10.4143	4.08427	1.47594e-08	3.24511e-07
TRINITY_DN13117_c0_g1_i1	10.4143	3.98207	1.47594e-08	3.24511e-07
TRINITY_DN15237_c0_g8_i1	10.4143	5.55336	1.47594e-08	3.24511e-07
TRINITY_DN17232_c0_g3_i1	10.4143	4.12482	1.47594e-08	3.24511e-07
TRINITY_DN17410_c0_g4_i2	10.4143	4.36041	1.47594e-08	3.24511e-07
TRINITY_DN17575_c0_g3_i2	10.4143	5.02837	1.47594e-08	3.24511e-07
TRINITY_DN17734_c1_g10_i1	10.4143	4.16425	1.47594e-08	3.24511e-07
TRINITY_DN26880_c0_g1_i1	10.4143	4.19504	1.47594e-08	3.24511e-07
TRINITY_DN30213_c0_g1_i1	10.4143	4.37393	1.47594e-08	3.24511e-07
TRINITY_DN15209_c0_g3_i1	-10.401	4.00525	1.47594e-08	3.24511e-07
TRINITY_DN15696_c0_g1_i3	-10.401	4.6597	1.47594e-08	3.24511e-07
TRINITY_DN11104_c0_g1_i3	7.5022	3.9884	1.47594e-08	3.24511e-07
TRINITY_DN15767_c0_g1_i3	6.84539	5.02711	1.47919e-08	3.25029e-07
TRINITY_DN5237_c0_g1_i1	10.4034	4.35343	1.53012e-08	3.33005e-07
TRINITY_DN10961_c0_g1_i1	10.4034	3.81359	1.53012e-08	3.33005e-07
TRINITY_DN13584_c0_g1_i3	10.4034	3.80365	1.53012e-08	3.33005e-07
TRINITY_DN14213_c0_g1_i4	10.4034	4.45236	1.53012e-08	3.33005e-07
TRINITY_DN15814_c0_g1_i1	10.4034	3.88138	1.53012e-08	3.33005e-07
TRINITY_DN16133_c0_g1_i1	10.4034	4.19486	1.53012e-08	3.33005e-07
TRINITY_DN16370_c0_g5_i2	10.4034	3.8908	1.53012e-08	3.33005e-07
TRINITY_DN16741_c0_g1_i4	10.4034	3.79363	1.53012e-08	3.33005e-07
TRINITY_DN17173_c0_g1_i1	10.4034	3.76316	1.53012e-08	3.33005e-07
TRINITY_DN17732_c1_g7_i1	10.4034	3.98187	1.53012e-08	3.33005e-07
TRINITY_DN14034_c0_g1_i5	-10.3941	4.59589	1.53012e-08	3.33005e-07
TRINITY_DN14350_c1_g2_i3	-10.3941	3.95824	1.53012e-08	3.33005e-07
TRINITY_DN16802_c0_g2_i3	-10.3941	4.3091	1.53012e-08	3.33005e-07
TRINITY_DN11302_c0_g1_i3	-10.387	3.93538	1.53012e-08	3.33005e-07
TRINITY_DN8936_c0_g2_i2	7.49123	4.29569	1.53012e-08	3.33005e-07
TRINITY_DN8939_c0_g1_i2	7.49123	4.17733	1.53012e-08	3.33005e-07
TRINITY_DN17701_c1_g2_i4	6.83274	4.84433	1.54247e-08	3.35493e-07
TRINITY_DN8971_c0_g2_i3	10.3923	4.56262	1.58663e-08	3.42437e-07
TRINITY_DN11819_c0_g1_i3	10.3923	4.33954	1.58663e-08	3.42437e-07
TRINITY_DN14715_c0_g2_i1	10.3923	4.33263	1.58663e-08	3.42437e-07
TRINITY_DN15566_c0_g1_i4	10.3923	4.26166	1.58663e-08	3.42437e-07
TRINITY_DN16902_c0_g2_i8	10.3923	3.80342	1.58663e-08	3.42437e-07
TRINITY_DN17072_c0_g2_i2	10.3923	4.04216	1.58663e-08	3.42437e-07
TRINITY_DN17671_c5_g10_i9	10.3923	3.94592	1.58663e-08	3.42437e-07
TRINITY_DN32044_c0_g1_i1	10.3923	3.84281	1.58663e-08	3.42437e-07
TRINITY_DN13299_c0_g3_i6	-10.38	4.40391	1.58663e-08	3.42437e-07
TRINITY_DN16609_c0_g1_i1	-10.38	5.13676	1.58663e-08	3.42437e-07
TRINITY_DN17666_c0_g4_i8	-10.38	4.77251	1.58663e-08	3.42437e-07
TRINITY_DN12470_c0_g7_i1	7.48019	5.70459	1.58663e-08	3.42437e-07
TRINITY_DN13905_c0_g2_i2	7.48019	4.19248	1.58663e-08	3.42437e-07
TRINITY_DN12954_c0_g1_i1	-5.82368	9.23892	1.59033e-08	3.43032e-07
TRINITY_DN17492_c0_g1_i4	-7.67661	5.01094	1.60892e-08	3.46837e-07
TRINITY_DN17073_c0_g1_i2	5.97333	7.21397	1.61462e-08	3.47861e-07
TRINITY_DN13600_c0_g1_i1	6.6855	5.33066	1.62514e-08	3.4992e-07
TRINITY_DN17709_c1_g8_i4	-10.3729	4.0224	1.64557e-08	3.54108e-07
TRINITY_DN14715_c0_g1_i5	6.29993	5.93585	1.6865e-08	3.62703e-07
TRINITY_DN17637_c0_g12_i2	6.58277	5.04263	1.69185e-08	3.63637e-07
TRINITY_DN11348_c0_g1_i2	6.25633	5.47993	1.69948e-08	3.65063e-07
TRINITY_DN5688_c0_g2_i1	10.3812	4.17145	1.70706e-08	3.66043e-07
TRINITY_DN16134_c0_g2_i1	10.3812	3.96369	1.70706e-08	3.66043e-07
TRINITY_DN15443_c0_g5_i1	7.46906	4.12994	1.70706e-08	3.66043e-07
TRINITY_DN15072_c0_g1_i1	6.8071	5.10971	1.71492e-08	3.67511e-07
TRINITY_DN9228_c0_g2_i2	5.78926	9.06146	1.71754e-08	3.67857e-07
TRINITY_DN13492_c0_g1_i1	6.57814	5.62452	1.74463e-08	3.73438e-07
TRINITY_DN14767_c0_g1_i2	5.95436	6.5765	1.74722e-08	3.73774e-07
TRINITY_DN599_c0_g2_i1	10.37	4.17898	1.77123e-08	3.76698e-07
TRINITY_DN10657_c0_g1_i3	10.37	4.10796	1.77123e-08	3.76698e-07
TRINITY_DN16136_c0_g1_i4	10.37	3.73134	1.77123e-08	3.76698e-07
TRINITY_DN16753_c0_g1_i3	10.37	4.04176	1.77123e-08	3.76698e-07
TRINITY_DN17284_c0_g1_i3	10.37	4.30431	1.77123e-08	3.76698e-07
TRINITY_DN15074_c0_g8_i1	-10.3586	4.38413	1.77123e-08	3.76698e-07
TRINITY_DN16003_c0_g3_i1	-10.3586	4.36483	1.77123e-08	3.76698e-07
TRINITY_DN17119_c1_g1_i2	-10.3586	4.29874	1.77123e-08	3.76698e-07
TRINITY_DN17517_c0_g1_i3	-10.3515	4.66033	1.77123e-08	3.76698e-07
TRINITY_DN13760_c0_g1_i1	7.45784	3.74936	1.77123e-08	3.76698e-07
TRINITY_DN10942_c0_g2_i3	5.89161	7.21348	1.79632e-08	3.8181e-07
TRINITY_DN16963_c0_g1_i1	-6.41725	5.82051	1.82922e-08	3.87999e-07
TRINITY_DN1972_c0_g2_i1	10.3587	4.03307	1.83822e-08	3.87999e-07
TRINITY_DN7783_c0_g2_i1	10.3587	4.16331	1.83822e-08	3.87999e-07
TRINITY_DN9245_c0_g3_i1	10.3587	3.98104	1.83822e-08	3.87999e-07
TRINITY_DN11793_c0_g3_i1	10.3587	4.45171	1.83822e-08	3.87999e-07
TRINITY_DN14369_c0_g4_i3	10.3587	4.19412	1.83822e-08	3.87999e-07
TRINITY_DN15397_c2_g8_i1	10.3587	3.69928	1.83822e-08	3.87999e-07
TRINITY_DN15548_c0_g1_i1	10.3587	4.36634	1.83822e-08	3.87999e-07
TRINITY_DN17564_c1_g1_i2	10.3587	4.0584	1.83822e-08	3.87999e-07
TRINITY_DN33311_c0_g1_i1	10.3587	4.10777	1.83822e-08	3.87999e-07
TRINITY_DN16369_c0_g1_i2	-10.3442	4.46868	1.83822e-08	3.87999e-07
TRINITY_DN29372_c0_g1_i1	-10.3442	4.28233	1.83822e-08	3.87999e-07
TRINITY_DN8660_c0_g1_i2	10.3473	3.86124	1.90817e-08	4.00672e-07
TRINITY_DN9978_c0_g1_i4	10.3473	4.20154	1.90817e-08	4.00672e-07
TRINITY_DN12508_c0_g2_i1	10.3473	4.27543	1.90817e-08	4.00672e-07
TRINITY_DN13696_c0_g1_i7	10.3473	3.68828	1.90817e-08	4.00672e-07
TRINITY_DN13742_c0_g1_i2	10.3473	4.11564	1.90817e-08	4.00672e-07
TRINITY_DN16110_c0_g2_i1	10.3473	3.68828	1.90817e-08	4.00672e-07
TRINITY_DN16999_c0_g5_i1	10.3473	3.91766	1.90817e-08	4.00672e-07
TRINITY_DN8717_c0_g1_i1	-10.337	4.47652	1.90817e-08	4.00672e-07
TRINITY_DN17391_c0_g7_i1	-10.337	4.26373	1.90817e-08	4.00672e-07
TRINITY_DN14004_c0_g1_i1	5.89306	7.10509	1.94423e-08	4.08009e-07
TRINITY_DN17622_c1_g4_i2	-10.3297	4.50812	1.98123e-08	4.15533e-07
TRINITY_DN17385_c0_g6_i7	6.99134	4.40351	1.98733e-08	4.16572e-07
TRINITY_DN15279_c0_g3_i6	6.25883	5.12232	2.01379e-08	4.21875e-07
TRINITY_DN13488_c0_g3_i2	6.63107	5.19118	2.05447e-08	4.28577e-07
TRINITY_DN13722_c0_g1_i8	10.3358	3.95389	2.05755e-08	4.28577e-07
TRINITY_DN14653_c0_g1_i1	10.3358	3.7095	2.05755e-08	4.28577e-07
TRINITY_DN15818_c0_g2_i1	10.3358	4.66998	2.05755e-08	4.28577e-07
TRINITY_DN17176_c1_g2_i3	10.3358	4.10738	2.05755e-08	4.28577e-07
TRINITY_DN14082_c0_g1_i1	-10.3223	4.85679	2.05755e-08	4.28577e-07
TRINITY_DN15220_c0_g1_i1	-10.3223	4.06192	2.05755e-08	4.28577e-07
TRINITY_DN11185_c0_g1_i1	-10.315	3.95888	2.05755e-08	4.28577e-07
TRINITY_DN9421_c0_g1_i1	7.42365	3.69592	2.05755e-08	4.28577e-07
TRINITY_DN11432_c1_g2_i1	7.42365	4.46853	2.05755e-08	4.28577e-07
TRINITY_DN15017_c0_g1_i3	6.24627	5.38886	2.09944e-08	4.37053e-07
TRINITY_DN10302_c0_g1_i1	-6.93885	6.21154	2.1316e-08	4.42153e-07
TRINITY_DN7910_c0_g1_i3	10.3242	4.09907	2.13729e-08	4.42153e-07
TRINITY_DN10106_c0_g1_i2	10.3242	3.69858	2.13729e-08	4.42153e-07
TRINITY_DN10807_c0_g16_i1	10.3242	4.0578	2.13729e-08	4.42153e-07
TRINITY_DN13931_c0_g3_i1	10.3242	3.79205	2.13729e-08	4.42153e-07
TRINITY_DN14186_c1_g1_i1	10.3242	4.31767	2.13729e-08	4.42153e-07
TRINITY_DN15517_c0_g1_i1	10.3242	3.69858	2.13729e-08	4.42153e-07
TRINITY_DN15818_c0_g4_i7	10.3242	3.94466	2.13729e-08	4.42153e-07
TRINITY_DN16237_c0_g2_i1	10.3242	4.50753	2.13729e-08	4.42153e-07
TRINITY_DN17666_c0_g2_i1	-10.3075	4.08968	2.13729e-08	4.42153e-07
TRINITY_DN15368_c0_g4_i3	7.41207	3.98676	2.13729e-08	4.42153e-07
TRINITY_DN13286_c0_g1_i1	6.24206	5.10977	2.15889e-08	4.46367e-07
TRINITY_DN14178_c0_g1_i2	5.72088	8.91699	2.1622e-08	4.46798e-07
TRINITY_DN17009_c0_g1_i1	6.21659	5.75477	2.16669e-08	4.47472e-07
TRINITY_DN16192_c0_g8_i1	6.52139	5.25028	2.20756e-08	4.55515e-07
TRINITY_DN16735_c0_g5_i14	6.96612	4.23523	2.22019e-08	4.55515e-07
TRINITY_DN8788_c0_g1_i1	10.3125	3.78173	2.22065e-08	4.55515e-07
TRINITY_DN9165_c0_g6_i1	10.3125	4.17033	2.22065e-08	4.55515e-07
TRINITY_DN14308_c0_g2_i4	10.3125	4.13901	2.22065e-08	4.55515e-07
TRINITY_DN14896_c0_g2_i2	10.3125	4.03227	2.22065e-08	4.55515e-07
TRINITY_DN15533_c0_g1_i8	10.3125	4.13107	2.22065e-08	4.55515e-07
TRINITY_DN16361_c0_g1_i9	10.3125	3.85095	2.22065e-08	4.55515e-07
TRINITY_DN17371_c0_g1_i5	10.3125	3.86058	2.22065e-08	4.55515e-07
TRINITY_DN8183_c0_g2_i1	-10.3001	4.21066	2.22065e-08	4.55515e-07
TRINITY_DN12771_c0_g1_i2	-10.3001	3.98016	2.22065e-08	4.55515e-07
TRINITY_DN16648_c0_g3_i3	7.4004	4.00403	2.22065e-08	4.55515e-07
TRINITY_DN6720_c0_g1_i1	10.3008	3.7815	2.30781e-08	4.70741e-07
TRINITY_DN9369_c0_g2_i1	10.3008	4.31732	2.30781e-08	4.70741e-07
TRINITY_DN12769_c0_g1_i2	10.3008	3.88886	2.30781e-08	4.70741e-07
TRINITY_DN14740_c0_g3_i2	10.3008	3.90756	2.30781e-08	4.70741e-07
TRINITY_DN14740_c0_g4_i2	10.3008	3.90756	2.30781e-08	4.70741e-07
TRINITY_DN15548_c0_g1_i2	10.3008	4.05741	2.30781e-08	4.70741e-07
TRINITY_DN16389_c0_g4_i3	10.3008	4.83028	2.30781e-08	4.70741e-07
TRINITY_DN16901_c0_g1_i2	10.3008	3.85073	2.30781e-08	4.70741e-07
TRINITY_DN17413_c0_g4_i3	-10.2926	4.30296	2.30781e-08	4.70741e-07
TRINITY_DN25835_c0_g1_i1	-10.2926	4.14707	2.30781e-08	4.70741e-07
TRINITY_DN17291_c0_g3_i3	-5.90541	7.18392	2.31282e-08	4.715e-07
TRINITY_DN16698_c0_g2_i2	5.78554	8.01101	2.32878e-08	4.74487e-07
TRINITY_DN13410_c0_g1_i2	6.72734	4.84226	2.38338e-08	4.8519e-07
TRINITY_DN13714_c0_g3_i5	-6.91022	5.25063	2.38397e-08	4.8519e-07
TRINITY_DN15163_c0_g5_i1	-10.2851	3.85615	2.39895e-08	4.87149e-07
TRINITY_DN15131_c0_g1_i3	-10.2775	4.27287	2.39895e-08	4.87149e-07
TRINITY_DN15136_c1_g1_i4	-10.2775	3.9454	2.39895e-08	4.87149e-07
TRINITY_DN16438_c0_g1_i1	-10.2775	4.06742	2.39895e-08	4.87149e-07
TRINITY_DN11659_c0_g2_i2	-6.35065	5.48553	2.41706e-08	4.90554e-07
TRINITY_DN17298_c1_g4_i1	-7.5713	5.313	2.49364e-08	5.02031e-07
TRINITY_DN17679_c0_g4_i1	6.72048	4.83235	2.49364e-08	5.02031e-07
TRINITY_DN7785_c0_g2_i1	10.2889	3.94402	2.4943e-08	5.02031e-07
TRINITY_DN9709_c0_g4_i2	10.2889	4.51318	2.4943e-08	5.02031e-07
TRINITY_DN10801_c0_g3_i2	10.2889	4.47604	2.4943e-08	5.02031e-07
TRINITY_DN11736_c0_g4_i1	10.2889	3.87921	2.4943e-08	5.02031e-07
TRINITY_DN12237_c0_g2_i8	10.2889	4.35854	2.4943e-08	5.02031e-07
TRINITY_DN13344_c0_g1_i2	10.2889	3.87921	2.4943e-08	5.02031e-07
TRINITY_DN15762_c0_g2_i1	10.2889	3.82124	2.4943e-08	5.02031e-07
TRINITY_DN16166_c0_g3_i3	10.2889	4.03186	2.4943e-08	5.02031e-07
TRINITY_DN16423_c0_g4_i1	10.2889	3.98861	2.4943e-08	5.02031e-07
TRINITY_DN16525_c0_g1_i1	10.2889	4.04036	2.4943e-08	5.02031e-07
TRINITY_DN17315_c1_g8_i4	10.2889	4.16995	2.4943e-08	5.02031e-07
TRINITY_DN17679_c0_g5_i1	10.2889	3.85051	2.4943e-08	5.02031e-07
TRINITY_DN14969_c0_g1_i3	-10.2699	4.16825	2.4943e-08	5.02031e-07
TRINITY_DN16704_c1_g1_i4	6.23136	5.36152	2.51212e-08	5.05339e-07
TRINITY_DN17045_c0_g3_i2	6.57451	5.46466	2.57151e-08	5.17001e-07
TRINITY_DN3966_c0_g1_i1	10.2769	4.11448	2.59407e-08	5.17819e-07
TRINITY_DN8672_c0_g1_i1	10.2769	3.82102	2.59407e-08	5.17819e-07
TRINITY_DN8975_c223_g1_i1	10.2769	5.2922	2.59407e-08	5.17819e-07
TRINITY_DN13551_c0_g1_i4	10.2769	3.89781	2.59407e-08	5.17819e-07
TRINITY_DN15849_c0_g3_i3	10.2769	4.37191	2.59407e-08	5.17819e-07
TRINITY_DN16933_c0_g2_i1	10.2769	3.70832	2.59407e-08	5.17819e-07
TRINITY_DN15863_c0_g7_i2	-10.2623	4.54716	2.59407e-08	5.17819e-07
TRINITY_DN16229_c0_g4_i9	-10.2623	7.28149	2.59407e-08	5.17819e-07
TRINITY_DN16286_c0_g1_i3	-10.2623	4.18498	2.59407e-08	5.17819e-07
TRINITY_DN7511_c0_g1_i2	7.3648	3.87637	2.59407e-08	5.17819e-07
TRINITY_DN8292_c0_g2_i1	7.3648	3.91382	2.59407e-08	5.17819e-07
TRINITY_DN15509_c0_g1_i2	7.3648	3.83793	2.59407e-08	5.17819e-07
TRINITY_DN17153_c0_g13_i1	7.3648	4.57698	2.59407e-08	5.17819e-07
TRINITY_DN11656_c0_g3_i5	6.92308	4.95046	2.63155e-08	5.25013e-07
TRINITY_DN13677_c0_g9_i2	-6.13428	6.42328	2.64146e-08	5.26702e-07
TRINITY_DN10357_c0_g1_i1	-5.74696	7.51259	2.67377e-08	5.32852e-07
TRINITY_DN7232_c0_g3_i1	10.2649	4.20781	2.6985e-08	5.33401e-07
TRINITY_DN11683_c0_g1_i3	10.2649	3.96161	2.6985e-08	5.33401e-07
TRINITY_DN13974_c0_g1_i1	10.2649	4.03146	2.6985e-08	5.33401e-07
TRINITY_DN14739_c0_g1_i2	10.2649	3.99696	2.6985e-08	5.33401e-07
TRINITY_DN15433_c0_g1_i1	10.2649	4.26696	2.6985e-08	5.33401e-07
TRINITY_DN15628_c0_g2_i3	10.2649	4.21534	2.6985e-08	5.33401e-07
TRINITY_DN16361_c0_g1_i11	10.2649	4.68005	2.6985e-08	5.33401e-07
TRINITY_DN16423_c0_g3_i1	10.2649	4.01431	2.6985e-08	5.33401e-07
TRINITY_DN16556_c0_g4_i1	10.2649	3.72924	2.6985e-08	5.33401e-07
TRINITY_DN16886_c1_g5_i6	10.2649	3.72924	2.6985e-08	5.33401e-07
TRINITY_DN17342_c0_g1_i10	10.2649	3.77065	2.6985e-08	5.33401e-07
TRINITY_DN13860_c0_g1_i3	-10.2546	4.19433	2.6985e-08	5.33401e-07
TRINITY_DN15948_c0_g12_i2	-10.2546	4.43533	2.6985e-08	5.33401e-07
TRINITY_DN10547_c0_g1_i4	7.35274	4.13598	2.6985e-08	5.33401e-07
TRINITY_DN16299_c0_g1_i1	7.35274	3.63973	2.6985e-08	5.33401e-07
TRINITY_DN16834_c0_g4_i1	6.46733	5.5289	2.77275e-08	5.4778e-07
TRINITY_DN10866_c0_g2_i1	10.2527	4.05661	2.80784e-08	5.5053e-07
TRINITY_DN12380_c0_g5_i1	10.2527	4.40488	2.80784e-08	5.5053e-07
TRINITY_DN13651_c0_g1_i3	10.2527	4.13011	2.80784e-08	5.5053e-07
TRINITY_DN16202_c0_g3_i7	10.2527	3.8304	2.80784e-08	5.5053e-07
TRINITY_DN16266_c0_g5_i1	10.2527	3.91596	2.80784e-08	5.5053e-07
TRINITY_DN17315_c1_g2_i1	10.2527	4.51881	2.80784e-08	5.5053e-07
TRINITY_DN20860_c0_g1_i1	10.2527	3.73947	2.80784e-08	5.5053e-07
TRINITY_DN29862_c0_g1_i1	10.2527	3.92516	2.80784e-08	5.5053e-07
TRINITY_DN12328_c0_g1_i1	-10.2468	4.06848	2.80784e-08	5.5053e-07
TRINITY_DN16836_c0_g1_i3	-10.2468	4.21795	2.80784e-08	5.5053e-07
TRINITY_DN15829_c0_g3_i3	-10.2391	4.73117	2.80784e-08	5.5053e-07
TRINITY_DN16897_c1_g5_i2	-10.2391	4.51743	2.80784e-08	5.5053e-07
TRINITY_DN9208_c0_g2_i1	7.34057	4.02885	2.80784e-08	5.5053e-07
TRINITY_DN12154_c0_g3_i1	7.34057	3.71561	2.80784e-08	5.5053e-07
TRINITY_DN17694_c1_g3_i1	-5.98926	6.522	2.81794e-08	5.52214e-07
TRINITY_DN14385_c0_g3_i1	5.8801	7.28602	2.87889e-08	5.63854e-07
TRINITY_DN16653_c3_g20_i1	6.14716	5.4261	2.90747e-08	5.69145e-07
TRINITY_DN15836_c0_g5_i1	6.19636	5.14081	2.91476e-08	5.70265e-07
TRINITY_DN5629_c0_g1_i1	-10.2313	4.23624	2.92235e-08	5.71137e-07
TRINITY_DN16975_c0_g3_i4	-10.2313	4.72761	2.92235e-08	5.71137e-07
TRINITY_DN17375_c0_g1_i1	6.15963	5.62367	3.00422e-08	5.86821e-07
TRINITY_DN10754_c0_g1_i1	10.2404	4.02251	3.04232e-08	5.92357e-07
TRINITY_DN10985_c0_g1_i3	10.2404	3.78036	3.04232e-08	5.92357e-07
TRINITY_DN14155_c0_g3_i5	10.2404	4.04801	3.04232e-08	5.92357e-07
TRINITY_DN16735_c0_g5_i13	10.2404	3.86883	3.04232e-08	5.92357e-07
TRINITY_DN17084_c0_g1_i3	10.2404	3.84963	3.04232e-08	5.92357e-07
TRINITY_DN17207_c0_g1_i1	10.2404	4.58411	3.04232e-08	5.92357e-07
TRINITY_DN17365_c0_g3_i9	6.44207	5.14579	3.06527e-08	5.96507e-07
TRINITY_DN2029_c0_g1_i1	10.2281	3.75972	3.16803e-08	6.13881e-07
TRINITY_DN16817_c0_g1_i1	10.2281	3.84941	3.16803e-08	6.13881e-07
TRINITY_DN17173_c0_g1_i5	10.2281	3.718	3.16803e-08	6.13881e-07
TRINITY_DN18373_c0_g1_i1	10.2281	3.83972	3.16803e-08	6.13881e-07
TRINITY_DN17487_c0_g4_i3	-10.2155	4.86761	3.16803e-08	6.13881e-07
TRINITY_DN13026_c0_g2_i1	7.31593	4.16679	3.16803e-08	6.13881e-07
TRINITY_DN15390_c0_g1_i6	7.31593	3.94044	3.16803e-08	6.13881e-07
TRINITY_DN16536_c0_g2_i2	7.31593	3.83704	3.16803e-08	6.13881e-07
TRINITY_DN11246_c0_g1_i1	5.95151	5.73275	3.20557e-08	6.20824e-07
TRINITY_DN15205_c0_g1_i2	6.4267	5.30247	3.2802e-08	6.34018e-07
TRINITY_DN16628_c0_g1_i9	6.17084	4.99439	3.2802e-08	6.34018e-07
TRINITY_DN3918_c0_g1_i1	10.2156	3.84919	3.29982e-08	6.34018e-07
TRINITY_DN10637_c0_g1_i3	10.2156	4.9696	3.29982e-08	6.34018e-07
TRINITY_DN14173_c0_g1_i6	10.2156	4.05602	3.29982e-08	6.34018e-07
TRINITY_DN16277_c0_g1_i1	10.2156	3.94276	3.29982e-08	6.34018e-07
TRINITY_DN16300_c0_g1_i1	10.2156	4.20708	3.29982e-08	6.34018e-07
TRINITY_DN16482_c0_g1_i1	10.2156	4.08916	3.29982e-08	6.34018e-07
TRINITY_DN26672_c0_g1_i1	10.2156	3.68567	3.29982e-08	6.34018e-07
TRINITY_DN26922_c0_g1_i1	10.2156	3.65284	3.29982e-08	6.34018e-07
TRINITY_DN12763_c0_g2_i1	-10.2076	4.09508	3.29982e-08	6.34018e-07
TRINITY_DN16187_c1_g11_i13	-10.2076	4.31112	3.29982e-08	6.34018e-07
TRINITY_DN17189_c0_g3_i2	-10.2076	4.11807	3.29982e-08	6.34018e-07
TRINITY_DN16343_c2_g2_i2	-10.1996	4.23029	3.29982e-08	6.34018e-07
TRINITY_DN14158_c0_g1_i2	7.30345	3.64988	3.29982e-08	6.34018e-07
TRINITY_DN13399_c0_g1_i1	6.86967	4.25533	3.32561e-08	6.37945e-07
TRINITY_DN16364_c0_g2_i3	6.86967	4.36777	3.32561e-08	6.37945e-07
TRINITY_DN16971_c0_g1_i1	6.86967	4.84187	3.32561e-08	6.37945e-07
TRINITY_DN10167_c1_g3_i1	-5.94891	6.02582	3.32726e-08	6.37945e-07
TRINITY_DN16566_c0_g2_i1	-5.79126	7.6803	3.36554e-08	6.44944e-07
TRINITY_DN16930_c1_g1_i4	5.93499	5.93657	3.38642e-08	6.48603e-07
TRINITY_DN17728_c0_g3_i1	5.79803	6.92239	3.42659e-08	6.53328e-07
TRINITY_DN6396_c0_g1_i1	10.203	3.79982	3.438e-08	6.53328e-07
TRINITY_DN11404_c0_g1_i2	10.203	3.6526	3.438e-08	6.53328e-07
TRINITY_DN12503_c0_g2_i1	10.203	3.71753	3.438e-08	6.53328e-07
TRINITY_DN17578_c0_g4_i2	10.203	4.54234	3.438e-08	6.53328e-07
TRINITY_DN7804_c0_g1_i2	-10.1915	5.02258	3.438e-08	6.53328e-07
TRINITY_DN13649_c0_g2_i1	-10.1915	5.10059	3.438e-08	6.53328e-07
TRINITY_DN14540_c0_g1_i1	-10.1915	3.82273	3.438e-08	6.53328e-07
TRINITY_DN15178_c1_g10_i3	-10.1915	4.22524	3.438e-08	6.53328e-07
TRINITY_DN15949_c1_g4_i1	-10.1915	3.82273	3.438e-08	6.53328e-07
TRINITY_DN16711_c0_g1_i4	-10.1915	4.39995	3.438e-08	6.53328e-07
TRINITY_DN17133_c0_g1_i6	-10.1915	4.06837	3.438e-08	6.53328e-07
TRINITY_DN17676_c2_g1_i1	-10.1915	4.20377	3.438e-08	6.53328e-07
TRINITY_DN16346_c0_g1_i3	7.29086	3.67164	3.438e-08	6.53328e-07
TRINITY_DN17191_c0_g3_i1	7.29086	3.92176	3.438e-08	6.53328e-07
TRINITY_DN22061_c0_g1_i1	-10.1835	3.91413	3.58294e-08	6.80516e-07
TRINITY_DN12044_c0_g3_i1	6.0721	5.82018	3.6354e-08	6.9012e-07
TRINITY_DN12536_c0_g2_i1	-6.24812	5.84877	3.68026e-08	6.98271e-07
TRINITY_DN9879_c0_g1_i1	6.621	4.5965	3.71353e-08	7.03164e-07
TRINITY_DN9352_c0_g2_i2	10.1903	4.12916	3.73502e-08	7.03164e-07
TRINITY_DN12814_c1_g5_i1	10.1903	3.88692	3.73502e-08	7.03164e-07
TRINITY_DN13281_c0_g1_i2	10.1903	3.57274	3.73502e-08	7.03164e-07
TRINITY_DN13548_c0_g1_i4	10.1903	3.61877	3.73502e-08	7.03164e-07
TRINITY_DN13620_c0_g1_i1	10.1903	3.80956	3.73502e-08	7.03164e-07
TRINITY_DN14201_c0_g2_i2	10.1903	3.561	3.73502e-08	7.03164e-07
TRINITY_DN15833_c0_g2_i1	10.1903	4.08055	3.73502e-08	7.03164e-07
TRINITY_DN15999_c0_g1_i2	10.1903	3.80956	3.73502e-08	7.03164e-07
TRINITY_DN17511_c0_g6_i1	10.1903	3.80956	3.73502e-08	7.03164e-07
TRINITY_DN17519_c0_g2_i6	10.1903	3.74871	3.73502e-08	7.03164e-07
TRINITY_DN32512_c0_g1_i1	10.1903	3.68519	3.73502e-08	7.03164e-07
TRINITY_DN17055_c0_g1_i1	-10.1753	3.74347	3.73502e-08	7.03164e-07
TRINITY_DN17380_c1_g1_i13	-10.1672	3.68746	3.73502e-08	7.03164e-07
TRINITY_DN14853_c0_g2_i1	7.27816	3.75623	3.73502e-08	7.03164e-07
TRINITY_DN17369_c0_g12_i1	-6.7975	5.28062	3.80959e-08	7.16833e-07
TRINITY_DN16192_c0_g6_i7	6.83293	4.29071	3.8672e-08	7.26081e-07
TRINITY_DN12219_c0_g2_i1	10.1775	3.83883	3.89463e-08	7.26081e-07
TRINITY_DN12323_c1_g2_i1	10.1775	3.60715	3.89463e-08	7.26081e-07
TRINITY_DN12776_c0_g5_i1	10.1775	5.42089	3.89463e-08	7.26081e-07
TRINITY_DN13621_c0_g2_i1	10.1775	3.61852	3.89463e-08	7.26081e-07
TRINITY_DN13908_c0_g1_i1	10.1775	5.25896	3.89463e-08	7.26081e-07
TRINITY_DN15296_c0_g1_i1	10.1775	4.4871	3.89463e-08	7.26081e-07
TRINITY_DN16768_c0_g2_i3	10.1775	3.58413	3.89463e-08	7.26081e-07
TRINITY_DN17139_c0_g1_i4	10.1775	3.68495	3.89463e-08	7.26081e-07
TRINITY_DN17437_c0_g9_i1	10.1775	5.17257	3.89463e-08	7.26081e-07
TRINITY_DN17575_c0_g3_i1	10.1775	3.97794	3.89463e-08	7.26081e-07
TRINITY_DN18047_c0_g1_i1	10.1775	3.70644	3.89463e-08	7.26081e-07
TRINITY_DN18832_c0_g1_i1	10.1775	3.68495	3.89463e-08	7.26081e-07
TRINITY_DN28541_c0_g1_i1	10.1775	4.15267	3.89463e-08	7.26081e-07
TRINITY_DN30979_c0_g4_i1	10.1775	3.86774	3.89463e-08	7.26081e-07
TRINITY_DN15708_c0_g2_i4	-10.159	4.10055	3.89463e-08	7.26081e-07
TRINITY_DN17445_c0_g1_i5	-10.159	3.92133	3.89463e-08	7.26081e-07
TRINITY_DN7980_c0_g1_i1	7.26535	3.95764	3.89463e-08	7.26081e-07
TRINITY_DN14066_c0_g1_i1	6.09572	5.78341	3.94073e-08	7.343e-07
TRINITY_DN8717_c0_g6_i1	-6.78966	5.77066	3.96783e-08	7.3897e-07
TRINITY_DN16897_c1_g8_i1	-5.90439	7.45176	4.00915e-08	7.46283e-07
TRINITY_DN7967_c0_g1_i1	6.46675	4.59435	4.0498e-08	7.49647e-07
TRINITY_DN6934_c0_g1_i1	10.1646	3.56049	4.06222e-08	7.49647e-07
TRINITY_DN12847_c0_g1_i2	10.1646	3.9052	4.06222e-08	7.49647e-07
TRINITY_DN14097_c0_g1_i1	10.1646	4.0213	4.06222e-08	7.49647e-07
TRINITY_DN15287_c0_g1_i1	10.1646	3.96887	4.06222e-08	7.49647e-07
TRINITY_DN15914_c0_g1_i3	10.1646	4.58902	4.06222e-08	7.49647e-07
TRINITY_DN16487_c0_g1_i7	10.1646	3.58388	4.06222e-08	7.49647e-07
TRINITY_DN17561_c0_g1_i5	10.1646	3.57224	4.06222e-08	7.49647e-07
TRINITY_DN24130_c0_g1_i1	10.1646	3.85795	4.06222e-08	7.49647e-07
TRINITY_DN33374_c0_g1_i1	10.1646	3.62956	4.06222e-08	7.49647e-07
TRINITY_DN9347_c0_g3_i1	-10.1507	4.2213	4.06222e-08	7.49647e-07
TRINITY_DN13614_c0_g1_i3	-10.1507	3.90642	4.06222e-08	7.49647e-07
TRINITY_DN16311_c0_g5_i4	-10.1507	4.66496	4.06222e-08	7.49647e-07
TRINITY_DN17105_c0_g4_i2	-10.1507	5.89176	4.06222e-08	7.49647e-07
TRINITY_DN17411_c0_g4_i1	-10.1507	4.27047	4.06222e-08	7.49647e-07
TRINITY_DN12599_c0_g1_i1	7.25242	3.82615	4.06222e-08	7.49647e-07
TRINITY_DN14497_c0_g8_i1	7.25242	4.616	4.06222e-08	7.49647e-07
TRINITY_DN11348_c0_g5_i1	6.81421	4.27603	4.11204e-08	7.58456e-07
TRINITY_DN11925_c0_g1_i2	6.0617	5.84474	4.12589e-08	7.60625e-07
TRINITY_DN13123_c1_g1_i6	-7.44345	4.96186	4.19589e-08	7.7314e-07
TRINITY_DN12882_c0_g6_i6	-5.65077	8.10231	4.21604e-08	7.74667e-07
TRINITY_DN3839_c0_g1_i1	10.1515	3.58363	4.23822e-08	7.74667e-07
TRINITY_DN3953_c0_g1_i1	10.1515	3.57199	4.23822e-08	7.74667e-07
TRINITY_DN11654_c0_g3_i1	10.1515	3.84809	4.23822e-08	7.74667e-07
TRINITY_DN12779_c0_g3_i1	10.1515	3.75834	4.23822e-08	7.74667e-07
TRINITY_DN13626_c0_g3_i1	10.1515	4.40356	4.23822e-08	7.74667e-07
TRINITY_DN14141_c1_g13_i1	10.1515	4.29407	4.23822e-08	7.74667e-07
TRINITY_DN16575_c0_g1_i3	10.1515	3.71659	4.23822e-08	7.74667e-07
TRINITY_DN16633_c0_g3_i2	10.1515	3.81879	4.23822e-08	7.74667e-07
TRINITY_DN16870_c0_g2_i3	10.1515	4.63452	4.23822e-08	7.74667e-07
TRINITY_DN17314_c1_g1_i1	10.1515	4.04662	4.23822e-08	7.74667e-07
TRINITY_DN17364_c0_g1_i1	10.1515	3.86731	4.23822e-08	7.74667e-07
TRINITY_DN17734_c0_g5_i3	10.1515	3.56024	4.23822e-08	7.74667e-07
TRINITY_DN16928_c0_g1_i1	-10.1424	4.47912	4.23822e-08	7.74667e-07
TRINITY_DN17131_c0_g2_i3	-10.1424	4.1126	4.23822e-08	7.74667e-07
TRINITY_DN17614_c0_g4_i1	-10.1424	4.56148	4.23822e-08	7.74667e-07
TRINITY_DN16350_c0_g1_i2	6.07693	5.17695	4.25834e-08	7.77954e-07
TRINITY_DN17054_c0_g1_i1	-5.83154	6.26243	4.36859e-08	7.97694e-07
TRINITY_DN14658_c0_g1_i1	-10.134	4.8773	4.42314e-08	8.06038e-07
TRINITY_DN17298_c0_g1_i2	-10.134	4.43807	4.42314e-08	8.06038e-07
TRINITY_DN17430_c0_g1_i6	-10.1256	4.5763	4.42314e-08	8.06038e-07
TRINITY_DN17722_c1_g3_i11	-10.1256	4.36362	4.42314e-08	8.06038e-07
[truncated: 13,753 more rows]

## Sheet: female vs male
Contrast: female vs male
Name_Transcripts	logFC	logCPM	PValue	FDR
TRINITY_DN16256_c0_g7_i1	16.3575	10.0272	1.08951e-19	3.96692e-15
TRINITY_DN8975_c150_g1_i3	-16.039	10.6819	4.32473e-19	7.10835e-15
TRINITY_DN15181_c0_g2_i1	15.9689	9.62467	5.85692e-19	7.10835e-15
TRINITY_DN15387_c0_g1_i2	-15.8911	9.54566	8.19564e-19	7.46009e-15
TRINITY_DN12575_c0_g1_i1	-11.2263	11.9404	5.28452e-18	3.84819e-14
TRINITY_DN12575_c0_g1_i2	-15.2297	10.061	1.43386e-17	8.70117e-14
TRINITY_DN14948_c0_g8_i1	-10.5844	11.5942	3.75676e-17	1.95405e-13
TRINITY_DN11641_c0_g1_i1	-10.2483	9.28388	1.34692e-15	6.13018e-12
TRINITY_DN14948_c0_g16_i1	-9.60993	10.941	2.11856e-15	8.57075e-12
TRINITY_DN12346_c0_g1_i1	-13.9823	8.45826	3.13367e-15	1.1383e-11
TRINITY_DN13462_c0_g2_i4	13.9613	7.62517	3.43897e-15	1.1383e-11
TRINITY_DN8975_c244_g1_i4	-9.61837	10.011	3.86025e-15	1.17127e-11
TRINITY_DN12527_c0_g1_i1	-9.53728	11.1075	5.0075e-15	1.40249e-11
TRINITY_DN11354_c1_g4_i1	9.61893	9.59149	6.70308e-15	1.74328e-11
TRINITY_DN9566_c1_g2_i1	13.7613	7.65026	8.1459e-15	1.97728e-11
TRINITY_DN3259_c1_g1_i1	9.6571	8.64705	2.09782e-14	4.77386e-11
TRINITY_DN14948_c0_g10_i2	-9.08305	10.1632	2.3669e-14	4.79575e-11
TRINITY_DN16229_c0_g4_i9	-13.5127	7.28149	2.37087e-14	4.79575e-11
TRINITY_DN10309_c0_g1_i1	-9.63552	8.67031	3.26682e-14	6.26026e-11
TRINITY_DN13661_c0_g1_i1	13.3144	7.05542	5.57668e-14	1.01523e-10
TRINITY_DN12527_c0_g1_i2	-8.8391	10.1628	9.41299e-14	1.59134e-10
TRINITY_DN17745_c1_g4_i2	-13.1881	7.18888	9.61532e-14	1.59134e-10
TRINITY_DN8975_c212_g7_i1	13.108	6.7727	1.35694e-13	2.1481e-10
TRINITY_DN17105_c0_g5_i1	-13.0569	7.2115	1.68636e-13	2.55836e-10
TRINITY_DN8797_c0_g1_i1	9.17444	8.69512	2.88375e-13	4.03137e-10
TRINITY_DN17430_c0_g1_i1	-12.9273	7.3853	2.95163e-13	4.03137e-10
TRINITY_DN15282_c1_g19_i1	-12.9229	6.71076	2.98948e-13	4.03137e-10
TRINITY_DN12527_c0_g1_i4	-12.7105	7.63913	7.4395e-13	9.67401e-10
TRINITY_DN16566_c0_g2_i3	-12.6831	7.55149	8.3814e-13	1.0523e-09
TRINITY_DN14198_c3_g7_i1	-12.6693	8.76383	8.90386e-13	1.08063e-09
TRINITY_DN14198_c3_g4_i1	-8.60626	9.88301	1.07458e-12	1.26211e-09
TRINITY_DN13131_c0_g1_i2	-9.88636	7.68169	1.11002e-12	1.263e-09
TRINITY_DN14548_c0_g2_i1	12.6007	6.33187	1.1965e-12	1.31235e-09
TRINITY_DN13131_c0_g1_i6	-12.5941	7.13627	1.22548e-12	1.31235e-09
TRINITY_DN17635_c0_g5_i1	-12.5625	6.80848	1.40597e-12	1.46261e-09
TRINITY_DN14581_c0_g9_i1	-12.4932	6.503	1.88414e-12	1.9056e-09
TRINITY_DN17057_c0_g2_i1	-8.68541	8.21252	1.95325e-12	1.9221e-09
TRINITY_DN12738_c0_g2_i3	-12.4573	7.66098	2.20239e-12	2.11023e-09
TRINITY_DN15389_c0_g3_i4	12.4348	6.32258	2.42753e-12	2.26631e-09
TRINITY_DN10160_c0_g3_i1	-12.4205	7.81077	2.5847e-12	2.30498e-09
TRINITY_DN10442_c0_g1_i1	-8.80226	8.37699	2.59556e-12	2.30498e-09
TRINITY_DN12007_c0_g6_i1	12.334	6.05998	3.74608e-12	3.24749e-09
TRINITY_DN15279_c0_g2_i1	12.3088	5.96871	4.16513e-12	3.44664e-09
TRINITY_DN10584_c0_g1_i1	-12.3085	6.89609	4.16513e-12	3.44664e-09
TRINITY_DN15181_c0_g3_i1	7.83971	9.29034	4.90069e-12	3.8926e-09
TRINITY_DN17541_c0_g1_i1	-8.65239	8.25931	4.91787e-12	3.8926e-09
TRINITY_DN15050_c0_g1_i3	8.49866	7.17593	5.25961e-12	4.00601e-09
TRINITY_DN13906_c0_g1_i1	-12.2491	6.68867	5.39123e-12	4.00601e-09
TRINITY_DN15668_c1_g2_i6	-12.2491	6.9863	5.39123e-12	4.00601e-09
TRINITY_DN14588_c1_g5_i1	-12.2303	6.59928	5.84951e-12	4.25961e-09
TRINITY_DN17635_c0_g2_i1	-12.216	6.65245	6.15887e-12	4.3573e-09
TRINITY_DN17671_c5_g24_i1	-12.2136	6.35762	6.223e-12	4.3573e-09
TRINITY_DN14455_c0_g1_i2	12.2033	5.89579	6.5555e-12	4.5035e-09
TRINITY_DN14588_c1_g5_i7	-12.1475	7.01181	8.28648e-12	5.48737e-09
TRINITY_DN17378_c0_g1_i2	-9.41643	6.95275	8.28908e-12	5.48737e-09
TRINITY_DN13829_c0_g4_i4	12.1319	6.04538	8.84707e-12	5.75217e-09
TRINITY_DN17635_c0_g2_i2	-12.1043	6.46934	9.99322e-12	6.38339e-09
TRINITY_DN13051_c0_g1_i9	12.0975	5.85789	1.02197e-11	6.41548e-09
TRINITY_DN17454_c0_g3_i1	12.0814	6.21524	1.10605e-11	6.73093e-09
TRINITY_DN15015_c0_g2_i1	-9.34933	7.41537	1.10919e-11	6.73093e-09
TRINITY_DN17635_c0_g2_i3	-12.0651	6.12323	1.18455e-11	7.07041e-09
TRINITY_DN14860_c0_g1_i2	-12.0571	6.36787	1.21214e-11	7.11841e-09
TRINITY_DN17113_c0_g2_i2	9.33299	6.13986	1.41702e-11	8.18948e-09
TRINITY_DN17745_c0_g1_i1	-9.27695	6.32473	1.50553e-11	8.56505e-09
TRINITY_DN17330_c0_g1_i4	-12.0028	6.43987	1.53332e-11	8.58897e-09
TRINITY_DN10432_c0_g12_i1	-11.9972	8.40121	1.57057e-11	8.66429e-09
TRINITY_DN15668_c1_g2_i1	-11.9521	6.60701	1.90945e-11	1.03766e-08
TRINITY_DN17105_c0_g4_i2	-11.9348	5.89176	2.0579e-11	1.0704e-08
TRINITY_DN3166_c0_g2_i1	11.9333	5.87455	2.0579e-11	1.0704e-08
TRINITY_DN30979_c0_g5_i1	11.9333	5.75797	2.0579e-11	1.0704e-08
TRINITY_DN12527_c0_g1_i3	-7.78562	9.70767	2.10521e-11	1.07959e-08
TRINITY_DN17430_c0_g2_i2	-11.9202	6.77958	2.1919e-11	1.10843e-08
TRINITY_DN15282_c1_g8_i3	-11.9054	7.20944	2.33614e-11	1.16519e-08
TRINITY_DN15432_c0_g1_i3	11.8721	6.06828	2.69401e-11	1.30785e-08
TRINITY_DN16653_c3_g9_i1	-11.8695	7.41458	2.69401e-11	1.30785e-08
TRINITY_DN17330_c0_g1_i5	-11.8511	6.14708	2.91587e-11	1.39693e-08
TRINITY_DN10688_c1_g7_i1	-11.8357	7.15989	3.11706e-11	1.47392e-08
TRINITY_DN16489_c0_g4_i1	7.67671	7.50265	3.34877e-11	1.56319e-08
TRINITY_DN17330_c0_g1_i8	-11.8074	6.1731	3.52124e-11	1.62289e-08
TRINITY_DN15829_c0_g4_i1	-11.8011	6.13541	3.61913e-11	1.64716e-08
TRINITY_DN17712_c1_g2_i1	-11.7947	6.19477	3.72019e-11	1.67225e-08
TRINITY_DN16489_c0_g5_i1	7.74106	7.20996	3.91819e-11	1.73977e-08
TRINITY_DN12549_c1_g2_i1	11.7717	5.53283	4.10061e-11	1.79883e-08
TRINITY_DN17105_c0_g10_i7	-11.7492	6.10629	4.5269e-11	1.96219e-08
TRINITY_DN17391_c0_g5_i2	-11.7359	6.04448	4.79351e-11	2.05331e-08
TRINITY_DN12989_c0_g3_i1	-11.7259	6.30708	5.00546e-11	2.09481e-08
TRINITY_DN17622_c1_g7_i2	-11.7259	5.85593	5.00546e-11	2.09481e-08
TRINITY_DN12823_c0_g3_i1	11.7135	5.55958	5.22835e-11	2.16323e-08
TRINITY_DN15528_c0_g1_i1	-11.692	5.37123	5.79474e-11	2.37064e-08
TRINITY_DN17736_c1_g11_i1	-11.6747	6.41529	6.15026e-11	2.48812e-08
TRINITY_DN15006_c0_g1_i3	11.671	5.40235	6.33747e-11	2.53568e-08
TRINITY_DN16311_c0_g4_i3	-11.6324	5.795	7.37875e-11	2.92022e-08
TRINITY_DN17736_c1_g4_i1	-11.5925	6.24414	8.7612e-11	3.43006e-08
TRINITY_DN14198_c3_g5_i1	-11.5814	8.03716	9.18892e-11	3.55924e-08
TRINITY_DN7804_c0_g1_i4	-11.5665	6.55581	9.79746e-11	3.75501e-08
TRINITY_DN15178_c1_g7_i3	-11.5627	5.81966	9.95682e-11	3.77633e-08
TRINITY_DN10432_c0_g9_i1	-11.54	7.51832	1.09786e-10	4.12094e-08
TRINITY_DN10429_c0_g14_i1	-7.52005	6.81759	1.12259e-10	4.17077e-08
TRINITY_DN15452_c0_g1_i5	7.77732	6.45547	1.14661e-10	4.21698e-08
TRINITY_DN17541_c0_g1_i3	-11.5169	6.76214	1.21241e-10	4.41438e-08
TRINITY_DN13906_c0_g1_i6	-11.4616	5.81872	1.53802e-10	5.49012e-08
TRINITY_DN16374_c0_g6_i1	-11.4616	5.84483	1.53802e-10	5.49012e-08
TRINITY_DN15279_c0_g3_i6	11.4582	5.12232	1.56493e-10	5.53194e-08
TRINITY_DN17378_c0_g1_i1	-8.72386	6.79002	1.59451e-10	5.58232e-08
TRINITY_DN16754_c0_g1_i1	-11.4249	6.15727	1.76935e-10	6.13541e-08
TRINITY_DN16930_c1_g1_i3	7.16193	7.52325	1.80407e-10	6.19681e-08
TRINITY_DN17671_c4_g4_i1	-11.4166	7.35055	1.83333e-10	6.23846e-08
TRINITY_DN16229_c0_g4_i7	-11.4083	6.19933	1.90002e-10	6.40552e-08
TRINITY_DN14349_c0_g1_i4	-11.3915	5.90454	2.04202e-10	6.82108e-08
TRINITY_DN16251_c0_g5_i1	-7.30056	6.81763	2.11653e-10	7.00571e-08
TRINITY_DN17287_c0_g1_i5	-11.3744	5.6892	2.19647e-10	7.20483e-08
TRINITY_DN16036_c0_g3_i1	11.359	5.23441	2.36465e-10	7.67047e-08
TRINITY_DN13294_c0_g2_i2	-11.3529	5.91014	2.409e-10	7.67047e-08
TRINITY_DN17311_c0_g1_i1	-11.3529	6.11079	2.409e-10	7.67047e-08
TRINITY_DN15050_c0_g1_i4	6.86175	8.59791	2.4227e-10	7.67047e-08
TRINITY_DN11348_c0_g1_i2	8.66161	5.47993	2.45945e-10	7.6731e-08
TRINITY_DN12954_c0_g1_i5	-8.03082	7.0556	2.46567e-10	7.6731e-08
TRINITY_DN13677_c0_g15_i2	-11.3398	7.23751	2.54794e-10	7.79585e-08
TRINITY_DN14577_c0_g1_i1	-11.3398	6.03327	2.54794e-10	7.79585e-08
TRINITY_DN17547_c1_g1_i4	-11.3354	5.60679	2.59631e-10	7.87764e-08
TRINITY_DN19393_c0_g1_i1	11.2904	5.00818	3.14344e-10	9.45889e-08
TRINITY_DN15498_c0_g1_i3	11.2857	4.95797	3.20517e-10	9.56559e-08
TRINITY_DN13294_c0_g2_i1	-8.55214	6.47606	3.29443e-10	9.75205e-08
TRINITY_DN14307_c1_g4_i1	-11.2725	5.03049	3.39898e-10	9.90055e-08
TRINITY_DN16540_c1_g6_i2	11.2716	5.50006	3.39898e-10	9.90055e-08
TRINITY_DN6504_c0_g1_i1	-11.2679	5.50111	3.46658e-10	9.93845e-08
TRINITY_DN17213_c0_g4_i2	-11.2679	5.7292	3.46658e-10	9.93845e-08
TRINITY_DN12959_c0_g1_i1	-11.254	5.30743	3.67894e-10	1.04649e-07
TRINITY_DN12916_c0_g2_i3	-11.2447	5.01367	3.8289e-10	1.0807e-07
TRINITY_DN15682_c0_g1_i1	-8.50496	5.84652	4.03489e-10	1.13008e-07
TRINITY_DN17027_c0_g1_i1	-11.2306	5.52612	4.06735e-10	1.13047e-07
TRINITY_DN16540_c0_g4_i1	11.2233	5.07822	4.15063e-10	1.14488e-07
TRINITY_DN16754_c0_g12_i1	-11.2211	5.56817	4.23589e-10	1.15962e-07
TRINITY_DN17386_c0_g2_i1	-11.2163	5.51917	4.32319e-10	1.17468e-07
TRINITY_DN16566_c0_g1_i1	-7.59929	7.07961	4.39859e-10	1.18134e-07
TRINITY_DN13967_c0_g1_i5	-11.2115	5.63357	4.41259e-10	1.18134e-07
TRINITY_DN17737_c0_g5_i6	-11.2067	5.59654	4.50414e-10	1.18712e-07
TRINITY_DN16616_c0_g3_i3	11.2036	6.45529	4.50414e-10	1.18712e-07
TRINITY_DN11659_c0_g2_i1	-7.59235	7.32355	4.53198e-10	1.18712e-07
TRINITY_DN17609_c0_g3_i1	-11.1922	5.53261	4.79229e-10	1.2375e-07
TRINITY_DN11297_c0_g1_i1	11.1886	5.7236	4.79229e-10	1.2375e-07
TRINITY_DN16374_c0_g6_i2	-11.1874	5.53971	4.89305e-10	1.25462e-07
TRINITY_DN17295_c2_g1_i2	-7.38854	7.0881	4.94103e-10	1.25806e-07
TRINITY_DN16229_c0_g6_i2	-11.1578	6.08703	5.5519e-10	1.40378e-07
TRINITY_DN13360_c0_g1_i5	11.1478	4.95278	5.794e-10	1.45489e-07
TRINITY_DN15733_c4_g31_i1	6.96671	6.94606	5.86356e-10	1.45631e-07
TRINITY_DN16374_c0_g21_i1	-11.1378	5.44693	5.91963e-10	1.45631e-07
TRINITY_DN17691_c2_g2_i6	-11.1378	6.63474	5.91963e-10	1.45631e-07
TRINITY_DN11654_c0_g2_i5	-11.1277	6.49943	6.18049e-10	1.51028e-07
TRINITY_DN10302_c0_g1_i1	-7.81099	6.21154	6.27401e-10	1.52291e-07
TRINITY_DN14204_c0_g1_i9	-11.1226	5.09577	6.31591e-10	1.52293e-07
TRINITY_DN16229_c0_g4_i5	-7.11003	7.60983	6.43208e-10	1.54074e-07
TRINITY_DN13960_c0_g1_i2	-11.1072	4.77652	6.74329e-10	1.59431e-07
TRINITY_DN16131_c0_g1_i1	-11.1072	5.17557	6.74329e-10	1.59431e-07
TRINITY_DN17274_c0_g1_i3	-11.1021	5.4225	6.89314e-10	1.61922e-07
TRINITY_DN12272_c0_g3_i1	-11.0969	4.83553	7.04687e-10	1.64472e-07
TRINITY_DN13780_c0_g2_i1	11.0898	4.98226	7.36642e-10	1.69787e-07
TRINITY_DN15133_c1_g1_i3	-8.36097	6.42984	7.36785e-10	1.69787e-07
TRINITY_DN12959_c0_g1_i2	-11.076	6.18917	7.7029e-10	1.76391e-07
TRINITY_DN15237_c0_g4_i2	-6.78304	7.07142	8.23903e-10	1.86384e-07
TRINITY_DN17369_c0_g11_i2	-11.0601	5.56777	8.24163e-10	1.86384e-07
TRINITY_DN17310_c0_g3_i1	11.0572	4.75175	8.43083e-10	1.89485e-07
TRINITY_DN13906_c0_g4_i1	-7.43832	7.16395	8.69632e-10	1.94253e-07
TRINITY_DN16653_c3_g4_i5	-11.0278	5.90153	9.45586e-10	2.09932e-07
TRINITY_DN16897_c1_g8_i1	-6.80464	7.45176	9.62156e-10	2.12316e-07
TRINITY_DN16897_c1_g3_i3	-11.0169	5.41263	9.90586e-10	2.15972e-07
TRINITY_DN17430_c0_g2_i4	-11.0169	5.69374	9.90586e-10	2.15972e-07
TRINITY_DN15050_c0_g1_i1	6.49412	8.57248	1.06219e-09	2.2898e-07
TRINITY_DN15525_c0_g5_i3	-11.0004	4.87207	1.06283e-09	2.2898e-07
TRINITY_DN16229_c0_g4_i3	-10.9948	6.04548	1.08826e-09	2.33079e-07
TRINITY_DN17125_c1_g1_i5	-7.37502	6.71582	1.12804e-09	2.40187e-07
TRINITY_DN13286_c0_g1_i1	8.29168	5.10977	1.1802e-09	2.49831e-07
TRINITY_DN15699_c0_g2_i1	7.0952	6.0892	1.21643e-09	2.56013e-07
TRINITY_DN17403_c0_g1_i1	-10.9667	5.66603	1.22648e-09	2.56644e-07
TRINITY_DN17737_c1_g6_i1	-8.23445	6.20248	1.244e-09	2.58315e-07
TRINITY_DN10750_c0_g1_i2	6.56022	7.86615	1.24865e-09	2.58315e-07
TRINITY_DN16826_c0_g4_i2	10.9545	4.85663	1.2874e-09	2.64825e-07
TRINITY_DN8797_c0_g3_i1	7.67849	6.49974	1.30713e-09	2.67374e-07
TRINITY_DN10277_c0_g2_i1	10.9427	4.67973	1.35185e-09	2.74978e-07
TRINITY_DN15282_c1_g10_i1	-10.938	6.5739	1.38548e-09	2.78704e-07
TRINITY_DN14609_c0_g1_i2	10.9367	5.14334	1.38548e-09	2.78704e-07
TRINITY_DN15133_c0_g1_i1	-10.9322	5.79195	1.42008e-09	2.84095e-07
TRINITY_DN17410_c0_g10_i3	6.88866	6.37838	1.47187e-09	2.92845e-07
TRINITY_DN10112_c0_g1_i2	10.9186	4.59408	1.49234e-09	2.95305e-07
TRINITY_DN13730_c0_g1_i6	10.9065	4.88653	1.5689e-09	3.07542e-07
TRINITY_DN16316_c0_g1_i1	-8.17971	6.1366	1.57107e-09	3.07542e-07
TRINITY_DN14990_c1_g1_i8	-10.8969	5.50202	1.65005e-09	3.19566e-07
TRINITY_DN15528_c0_g2_i1	-10.8969	4.57352	1.65005e-09	3.19566e-07
TRINITY_DN16789_c0_g1_i1	-10.8909	5.31194	1.69245e-09	3.24326e-07
TRINITY_DN17629_c0_g1_i1	-10.8909	5.89431	1.69245e-09	3.24326e-07
TRINITY_DN14198_c3_g3_i1	-10.8849	6.95957	1.73611e-09	3.29228e-07
TRINITY_DN16897_c1_g2_i1	-10.8849	5.42832	1.73611e-09	3.29228e-07
TRINITY_DN12631_c1_g1_i1	-10.8789	4.5805	1.78109e-09	3.32561e-07
TRINITY_DN16311_c0_g5_i1	-10.8789	4.94391	1.78109e-09	3.32561e-07
TRINITY_DN16928_c0_g1_i4	-10.8789	5.49498	1.78109e-09	3.32561e-07
TRINITY_DN17576_c0_g1_i7	10.8693	4.57482	1.82742e-09	3.39472e-07
TRINITY_DN12470_c0_g9_i1	7.11735	5.79714	1.87633e-09	3.46787e-07
TRINITY_DN14860_c0_g1_i1	-7.24535	6.45428	1.96551e-09	3.61364e-07
TRINITY_DN17403_c0_g2_i1	-10.8546	4.79802	1.97505e-09	3.61364e-07
TRINITY_DN16633_c0_g3_i10	10.8376	4.61381	2.08116e-09	3.78874e-07
TRINITY_DN13649_c0_g2_i1	-10.8361	5.10059	2.13668e-09	3.87048e-07
TRINITY_DN15114_c0_g4_i1	-10.8298	4.5121	2.19394e-09	3.95452e-07
TRINITY_DN17709_c1_g6_i1	-10.8236	5.66149	2.25298e-09	4.04093e-07
TRINITY_DN16316_c0_g1_i2	-10.811	5.93811	2.37668e-09	4.18042e-07
TRINITY_DN17274_c0_g1_i2	-10.811	4.92236	2.37668e-09	4.18042e-07
TRINITY_DN17399_c0_g1_i2	-10.811	5.21933	2.37668e-09	4.18042e-07
TRINITY_DN17736_c0_g2_i4	-10.811	5.63011	2.37668e-09	4.18042e-07
TRINITY_DN15554_c0_g6_i1	-7.48328	5.87768	2.48055e-09	4.34215e-07
TRINITY_DN15682_c0_g1_i2	-10.7855	4.89775	2.57731e-09	4.46856e-07
TRINITY_DN16609_c0_g1_i1	-10.7855	5.13676	2.57731e-09	4.46856e-07
TRINITY_DN15020_c0_g1_i3	10.7854	4.46382	2.64851e-09	4.54868e-07
TRINITY_DN16754_c0_g9_i2	-10.779	5.60864	2.64851e-09	4.54868e-07
TRINITY_DN13637_c0_g1_i1	-10.7725	6.04807	2.72199e-09	4.65295e-07
TRINITY_DN15738_c0_g1_i3	10.7721	5.16725	2.79786e-09	4.73814e-07
TRINITY_DN16230_c0_g2_i7	10.7721	5.60349	2.79786e-09	4.73814e-07
TRINITY_DN16316_c0_g3_i1	-10.7595	5.96506	2.87619e-09	4.84824e-07
TRINITY_DN14126_c0_g1_i5	-8.03537	5.84543	2.90511e-09	4.87442e-07
TRINITY_DN15806_c9_g4_i1	-10.7529	4.83505	2.95707e-09	4.91629e-07
TRINITY_DN17609_c0_g5_i3	-10.7529	4.87451	2.95707e-09	4.91629e-07
TRINITY_DN15367_c0_g1_i3	-10.7463	5.22282	3.0406e-09	5.03219e-07
TRINITY_DN17619_c0_g5_i1	10.745	4.57952	3.12688e-09	5.10537e-07
TRINITY_DN15163_c0_g4_i1	-10.7397	4.64579	3.12688e-09	5.10537e-07
TRINITY_DN23773_c0_g1_i1	-10.7397	4.75642	3.12688e-09	5.10537e-07
TRINITY_DN13937_c0_g1_i4	-8.01627	5.40794	3.15106e-09	5.12189e-07
TRINITY_DN16195_c2_g5_i1	10.7313	5.40238	3.30812e-09	5.32958e-07
TRINITY_DN16682_c0_g1_i10	-10.7263	5.47352	3.30812e-09	5.32958e-07
TRINITY_DN10546_c0_g1_i3	6.52416	6.64276	3.33642e-09	5.3515e-07
TRINITY_DN17732_c1_g6_i4	8.03884	4.98758	3.35145e-09	5.35204e-07
TRINITY_DN17708_c1_g3_i1	-10.7196	5.3637	3.40329e-09	5.41108e-07
TRINITY_DN8865_c0_g1_i3	7.4453	5.17743	3.47971e-09	5.49488e-07
TRINITY_DN13714_c0_g5_i3	-7.99204	5.50525	3.49327e-09	5.49488e-07
TRINITY_DN7804_c0_g1_i2	-10.7129	5.02258	3.50165e-09	5.49488e-07
TRINITY_DN10675_c0_g1_i1	7.14961	5.60922	3.51636e-09	5.49488e-07
TRINITY_DN14340_c2_g8_i4	-10.7061	6.59147	3.60332e-09	5.60671e-07
TRINITY_DN16015_c0_g3_i1	-10.6993	4.4173	3.70844e-09	5.74571e-07
TRINITY_DN10556_c0_g2_i1	10.6964	5.18157	3.81712e-09	5.83956e-07
TRINITY_DN15103_c0_g7_i1	10.6964	4.39577	3.81712e-09	5.83956e-07
TRINITY_DN12236_c0_g1_i3	-10.6924	5.10324	3.81712e-09	5.83956e-07
TRINITY_DN17295_c2_g1_i1	-10.6855	6.25542	3.92952e-09	5.98636e-07
TRINITY_DN14161_c0_g4_i2	-10.6786	4.8553	4.04578e-09	6.13779e-07
TRINITY_DN17232_c0_g1_i3	6.71397	5.9678	4.12844e-09	6.23719e-07
TRINITY_DN15131_c0_g1_i4	-10.6717	5.39221	4.16605e-09	6.24222e-07
TRINITY_DN17317_c0_g1_i7	-10.6717	4.77261	4.16605e-09	6.24222e-07
TRINITY_DN11731_c0_g2_i1	-10.6647	5.65878	4.29048e-09	6.29905e-07
TRINITY_DN14160_c1_g6_i4	-10.6647	6.08937	4.29048e-09	6.29905e-07
TRINITY_DN14703_c0_g1_i4	-10.6647	5.8374	4.29048e-09	6.29905e-07
TRINITY_DN17027_c0_g1_i2	-10.6647	5.37106	4.29048e-09	6.29905e-07
TRINITY_DN17614_c0_g2_i1	-10.6647	5.44341	4.29048e-09	6.29905e-07
TRINITY_DN15209_c0_g2_i1	-10.6506	5.71978	4.55252e-09	6.63029e-07
TRINITY_DN17614_c0_g9_i1	-10.6506	4.73613	4.55252e-09	6.63029e-07
TRINITY_DN15554_c0_g3_i1	-10.6435	5.2305	4.69047e-09	6.76604e-07
TRINITY_DN16375_c0_g1_i2	-10.6435	4.86112	4.69047e-09	6.76604e-07
TRINITY_DN11972_c0_g1_i1	-7.91678	6.44944	4.70628e-09	6.76604e-07
TRINITY_DN15366_c0_g2_i1	6.7728	5.76829	4.72006e-09	6.76604e-07
TRINITY_DN13463_c0_g1_i2	-10.6364	5.4351	4.8333e-09	6.87424e-07
TRINITY_DN16839_c0_g8_i1	-10.6364	5.38923	4.8333e-09	6.87424e-07
TRINITY_DN5281_c0_g1_i3	10.6313	4.35275	4.9812e-09	7.02967e-07
TRINITY_DN14588_c1_g5_i2	-10.6293	6.32231	4.9812e-09	7.02967e-07
TRINITY_DN15949_c1_g5_i1	-10.6221	5.77323	5.13437e-09	7.21786e-07
TRINITY_DN12288_c0_g1_i2	-6.39622	7.55389	5.41111e-09	7.57764e-07
TRINITY_DN12137_c0_g10_i1	-7.28227	5.09138	5.73565e-09	8.00135e-07
TRINITY_DN14773_c0_g1_i4	10.5939	5.02578	5.80428e-09	8.03551e-07
TRINITY_DN15284_c0_g7_i1	-10.5929	5.63705	5.80428e-09	8.03551e-07
TRINITY_DN13906_c0_g1_i2	-10.5856	6.66854	5.98726e-09	8.25744e-07
TRINITY_DN11354_c2_g5_i1	6.0165	9.68223	6.13512e-09	8.42336e-07
TRINITY_DN14198_c3_g10_i1	-10.5782	6.09221	6.17697e-09	8.42336e-07
TRINITY_DN17311_c0_g2_i1	-10.5782	5.47372	6.17697e-09	8.42336e-07
TRINITY_DN15078_c4_g6_i1	-10.5707	5.24875	6.37369e-09	8.65919e-07
TRINITY_DN8401_c0_g1_i1	-10.5632	5.60907	6.57772e-09	8.7727e-07
TRINITY_DN11870_c0_g1_i3	-10.5632	5.02691	6.57772e-09	8.7727e-07
TRINITY_DN16094_c0_g1_i1	-10.5632	4.35693	6.57772e-09	8.7727e-07
TRINITY_DN17401_c0_g3_i2	-10.5632	4.86799	6.57772e-09	8.7727e-07
TRINITY_DN16081_c0_g1_i3	10.5632	4.43167	6.57772e-09	8.7727e-07
TRINITY_DN17031_c0_g5_i7	-10.5557	5.50384	6.78936e-09	8.98911e-07
TRINITY_DN17369_c0_g14_i1	-10.5557	4.67509	6.78936e-09	8.98911e-07
TRINITY_DN17513_c0_g3_i4	-10.5481	5.15641	7.00893e-09	9.21283e-07
TRINITY_DN15110_c0_g2_i1	10.5476	4.42754	7.00893e-09	9.21283e-07
TRINITY_DN13692_c0_g4_i3	-10.5252	4.2106	7.7188e-09	1.01094e-06
TRINITY_DN14445_c1_g10_i2	-10.5174	5.91472	7.97371e-09	1.03687e-06
TRINITY_DN17671_c5_g10_i1	-10.5174	5.58448	7.97371e-09	1.03687e-06
TRINITY_DN17609_c0_g5_i1	-6.37955	7.12968	8.21123e-09	1.0525e-06
TRINITY_DN5368_c0_g4_i1	-10.5097	5.55432	8.23844e-09	1.0525e-06
TRINITY_DN8975_c150_g1_i1	-10.5097	5.10758	8.23844e-09	1.0525e-06
TRINITY_DN14658_c0_g1_i1	-10.5097	4.8773	8.23844e-09	1.0525e-06
TRINITY_DN16369_c0_g1_i3	-10.5097	5.28817	8.23844e-09	1.0525e-06
TRINITY_DN10432_c0_g3_i1	-10.5019	6.77458	8.51342e-09	1.0763e-06
TRINITY_DN15829_c0_g1_i2	-10.5019	4.38829	8.51342e-09	1.0763e-06
TRINITY_DN14548_c0_g1_i1	10.4998	4.43775	8.51342e-09	1.0763e-06
TRINITY_DN16129_c0_g5_i1	-10.494	4.66581	8.79911e-09	1.10474e-06
TRINITY_DN13922_c0_g1_i1	10.4917	4.54344	8.79911e-09	1.10474e-06
TRINITY_DN16314_c0_g1_i5	-10.4861	4.98441	9.09598e-09	1.13032e-06
TRINITY_DN7537_c0_g1_i1	10.4835	4.15353	9.09598e-09	1.13032e-06
TRINITY_DN12127_c0_g7_i2	10.4835	4.93039	9.09598e-09	1.13032e-06
TRINITY_DN8717_c0_g6_i1	-7.1679	5.77066	9.31359e-09	1.15343e-06
TRINITY_DN17514_c0_g6_i2	6.25157	6.49717	9.39566e-09	1.15965e-06
TRINITY_DN12996_c0_g1_i1	6.51573	5.77085	9.4546e-09	1.16298e-06
TRINITY_DN168_c0_g2_i1	-10.4702	4.23252	9.72528e-09	1.1764e-06
TRINITY_DN12385_c0_g1_i5	-10.4702	4.43532	9.72528e-09	1.1764e-06
TRINITY_DN15284_c0_g3_i1	-10.4702	5.13904	9.72528e-09	1.1764e-06
TRINITY_DN16754_c0_g15_i2	-10.4702	5.19369	9.72528e-09	1.1764e-06
TRINITY_DN7161_c0_g1_i1	10.467	4.24579	9.72528e-09	1.1764e-06
TRINITY_DN14966_c1_g2_i2	-6.86252	6.63519	9.76274e-09	1.17702e-06
TRINITY_DN17105_c0_g10_i1	-10.4621	4.71112	1.00588e-08	1.20079e-06
TRINITY_DN1397_c0_g1_i1	10.4587	4.19578	1.00588e-08	1.20079e-06
TRINITY_DN16959_c0_g7_i6	10.4587	4.14058	1.00588e-08	1.20079e-06
TRINITY_DN17254_c0_g6_i3	10.4504	4.17158	1.04056e-08	1.23814e-06
TRINITY_DN6541_c0_g1_i1	6.09531	7.07534	1.05903e-08	1.25601e-06
TRINITY_DN17369_c0_g3_i1	-10.4459	5.75441	1.07665e-08	1.27275e-06
TRINITY_DN15472_c0_g3_i2	-6.43835	6.95385	1.09173e-08	1.2864e-06
TRINITY_DN15712_c0_g1_i1	-5.91412	8.95197	1.09892e-08	1.2907e-06
TRINITY_DN16836_c0_g1_i8	-10.4378	4.45447	1.11419e-08	1.29609e-06
TRINITY_DN16959_c0_g2_i5	-10.4378	5.05471	1.11419e-08	1.29609e-06
TRINITY_DN17487_c0_g4_i3	-10.4378	4.86761	1.11419e-08	1.29609e-06
TRINITY_DN16639_c0_g6_i4	-10.4296	5.37219	1.15325e-08	1.33726e-06
TRINITY_DN14702_c0_g1_i1	-10.4213	4.70682	1.19392e-08	1.38002e-06
TRINITY_DN11294_c0_g4_i1	-10.413	4.10749	1.23625e-08	1.41994e-06
TRINITY_DN12270_c0_g2_i1	-10.413	5.78495	1.23625e-08	1.41994e-06
TRINITY_DN3817_c0_g1_i1	-10.4046	4.12235	1.28034e-08	1.45225e-06
TRINITY_DN17632_c0_g2_i1	-10.4046	4.56137	1.28034e-08	1.45225e-06
TRINITY_DN17159_c0_g1_i4	10.3992	4.30383	1.28034e-08	1.45225e-06
TRINITY_DN17600_c0_g4_i1	10.3992	5.7745	1.28034e-08	1.45225e-06
TRINITY_DN16314_c0_g1_i4	-10.3962	4.63465	1.32627e-08	1.49967e-06
TRINITY_DN15820_c0_g1_i4	-10.3878	4.22167	1.37411e-08	1.54418e-06
TRINITY_DN14458_c0_g1_i2	10.3817	4.37184	1.37411e-08	1.54418e-06
TRINITY_DN12611_c0_g1_i2	-10.3793	4.62361	1.42397e-08	1.58553e-06
TRINITY_DN17403_c0_g2_i3	-10.3793	4.7098	1.42397e-08	1.58553e-06
TRINITY_DN17547_c0_g1_i2	-10.3793	4.39169	1.42397e-08	1.58553e-06
TRINITY_DN15668_c1_g2_i5	-6.5834	7.55265	1.45418e-08	1.61422e-06
TRINITY_DN7179_c0_g3_i1	5.97051	7.3293	1.46275e-08	1.6188e-06
TRINITY_DN17617_c0_g5_i4	-10.3707	4.92591	1.47594e-08	1.62275e-06
TRINITY_DN17736_c1_g3_i3	-10.3707	5.25957	1.47594e-08	1.62275e-06
TRINITY_DN17517_c0_g1_i1	-7.64561	5.32207	1.47969e-08	1.62275e-06
TRINITY_DN13438_c0_g3_i1	-10.3621	4.05247	1.53012e-08	1.65317e-06
TRINITY_DN17304_c0_g1_i2	-10.3621	5.22895	1.53012e-08	1.65317e-06
TRINITY_DN17738_c1_g1_i1	-10.3621	5.47843	1.53012e-08	1.65317e-06
TRINITY_DN16522_c0_g1_i2	10.3551	5.16473	1.53012e-08	1.65317e-06
TRINITY_DN17022_c0_g1_i3	10.3551	4.41633	1.53012e-08	1.65317e-06
TRINITY_DN17470_c0_g3_i1	-7.62054	5.22311	1.64458e-08	1.76221e-06
TRINITY_DN10813_c0_g1_i2	-10.3447	5.6991	1.64557e-08	1.76221e-06
TRINITY_DN14068_c0_g1_i5	-10.3447	4.18426	1.64557e-08	1.76221e-06
TRINITY_DN14082_c0_g1_i1	-10.336	4.85679	1.70706e-08	1.81737e-06
TRINITY_DN16591_c0_g3_i2	-10.336	5.31934	1.70706e-08	1.81737e-06
TRINITY_DN2037_c0_g1_i1	10.328	4.04443	1.77123e-08	1.88019e-06
TRINITY_DN16309_c0_g1_i2	-7.00831	5.59165	1.79008e-08	1.89468e-06
TRINITY_DN13644_c0_g4_i1	-10.3183	4.08796	1.83822e-08	1.91776e-06
TRINITY_DN17189_c0_g4_i2	-10.3183	4.26162	1.83822e-08	1.91776e-06
TRINITY_DN12272_c0_g2_i1	-10.3093	4.45305	1.83822e-08	1.91776e-06
TRINITY_DN14307_c0_g3_i2	-10.3093	6.07568	1.83822e-08	1.91776e-06
TRINITY_DN16663_c0_g7_i6	-10.3093	4.25954	1.83822e-08	1.91776e-06
TRINITY_DN17054_c0_g9_i1	-6.99804	5.25925	1.8691e-08	1.9444e-06
TRINITY_DN12284_c0_g1_i1	-10.3004	4.3365	1.90817e-08	1.97377e-06
TRINITY_DN17607_c1_g6_i1	-10.3004	5.28672	1.90817e-08	1.97377e-06
TRINITY_DN3254_c0_g1_i1	10.3003	4.79336	1.98123e-08	2.03201e-06
TRINITY_DN15972_c0_g2_i1	10.3003	4.04272	1.98123e-08	2.03201e-06
TRINITY_DN4183_c0_g1_i1	-10.2913	4.15471	1.98123e-08	2.03201e-06
TRINITY_DN6541_c0_g2_i1	5.91635	7.10164	1.99794e-08	2.0434e-06
TRINITY_DN10410_c0_g2_i2	10.2816	4.18079	2.13729e-08	2.16766e-06
TRINITY_DN10186_c0_g1_i1	-10.2731	6.84566	2.13729e-08	2.16766e-06
TRINITY_DN17622_c1_g4_i1	-10.2731	4.65724	2.13729e-08	2.16766e-06
TRINITY_DN15133_c0_g1_i2	-10.2639	5.03179	2.22065e-08	2.23972e-06
TRINITY_DN17622_c0_g6_i1	-10.2639	5.26306	2.22065e-08	2.23972e-06
TRINITY_DN11475_c0_g4_i1	10.2626	4.45839	2.30781e-08	2.30211e-06
TRINITY_DN14330_c1_g1_i3	10.2626	4.52669	2.30781e-08	2.30211e-06
TRINITY_DN14776_c0_g1_i1	-10.2546	5.63783	2.30781e-08	2.30211e-06
TRINITY_DN17736_c0_g2_i9	-10.2546	4.89524	2.30781e-08	2.30211e-06
TRINITY_DN17694_c1_g2_i1	-6.47325	6.80232	2.31646e-08	2.30444e-06
TRINITY_DN15805_c0_g3_i1	-7.52917	7.10619	2.34842e-08	2.32986e-06
TRINITY_DN16444_c0_g2_i1	5.88538	7.01811	2.35976e-08	2.33475e-06
TRINITY_DN15794_c0_g4_i1	10.2531	4.07172	2.39895e-08	2.35433e-06
TRINITY_DN16765_c1_g4_i7	10.2531	4.08345	2.39895e-08	2.35433e-06
TRINITY_DN16620_c0_g3_i3	-10.2453	4.28534	2.39895e-08	2.35433e-06
TRINITY_DN35268_c0_g1_i1	10.2434	4.81744	2.4943e-08	2.43478e-06
TRINITY_DN16653_c2_g1_i4	-10.2359	5.7872	2.4943e-08	2.43478e-06
TRINITY_DN13692_c0_g3_i1	-6.63378	4.99544	2.52307e-08	2.45628e-06
TRINITY_DN7561_c0_g1_i2	10.2239	5.50254	2.6985e-08	2.60617e-06
TRINITY_DN17588_c0_g1_i7	10.2239	4.95144	2.6985e-08	2.60617e-06
TRINITY_DN14581_c0_g7_i1	-10.2169	4.56545	2.6985e-08	2.60617e-06
TRINITY_DN16995_c0_g1_i1	-6.90223	4.69317	2.79621e-08	2.67627e-06
TRINITY_DN13922_c0_g3_i1	10.2141	3.89042	2.80784e-08	2.67627e-06
TRINITY_DN16290_c0_g1_i3	10.2141	4.74368	2.80784e-08	2.67627e-06
TRINITY_DN13787_c0_g1_i1	-10.2073	4.55969	2.80784e-08	2.67627e-06
TRINITY_DN16653_c2_g1_i1	-10.2073	5.31814	2.80784e-08	2.67627e-06
TRINITY_DN17638_c0_g3_i11	-7.48122	4.83892	2.87005e-08	2.72842e-06
TRINITY_DN17223_c0_g7_i1	10.2042	4.02898	2.92235e-08	2.76371e-06
TRINITY_DN17722_c1_g5_i1	-10.1977	4.58994	2.92235e-08	2.76371e-06
TRINITY_DN16566_c0_g2_i1	-5.82041	7.6803	3.03832e-08	2.85492e-06
TRINITY_DN12272_c0_g8_i1	10.1942	5.22455	3.04232e-08	2.85492e-06
TRINITY_DN17736_c1_g15_i2	-10.188	4.66883	3.04232e-08	2.85492e-06
TRINITY_DN12006_c0_g1_i3	-6.01768	6.99993	3.09541e-08	2.89727e-06
TRINITY_DN15064_c0_g5_i1	-10.1782	5.4692	3.16803e-08	2.95764e-06
TRINITY_DN17105_c0_g7_i2	-5.78348	6.86494	3.22275e-08	3.00103e-06
TRINITY_DN9838_c0_g3_i2	-10.1684	3.89287	3.29982e-08	3.034e-06
TRINITY_DN15178_c1_g3_i1	-10.1684	4.63921	3.29982e-08	3.034e-06
TRINITY_DN15829_c0_g3_i3	-10.1684	4.73117	3.29982e-08	3.034e-06
TRINITY_DN16975_c0_g3_i4	-10.1684	4.72761	3.29982e-08	3.034e-06
TRINITY_DN17467_c0_g2_i1	-10.1684	4.34696	3.29982e-08	3.034e-06
TRINITY_DN12794_c0_g1_i3	10.1639	4.20613	3.438e-08	3.11387e-06
TRINITY_DN13430_c0_g1_i2	10.1639	3.84159	3.438e-08	3.11387e-06
TRINITY_DN8936_c0_g2_i4	-10.1585	3.85617	3.438e-08	3.11387e-06
TRINITY_DN12866_c0_g4_i1	-10.1585	4.01828	3.438e-08	3.11387e-06
TRINITY_DN15332_c1_g1_i1	-10.1585	5.02037	3.438e-08	3.11387e-06
TRINITY_DN16597_c0_g1_i1	-10.1585	5.5758	3.438e-08	3.11387e-06
TRINITY_DN14840_c0_g1_i2	10.1536	4.2909	3.58294e-08	3.21317e-06
TRINITY_DN16983_c0_g5_i5	-10.1485	4.16	3.58294e-08	3.21317e-06
TRINITY_DN17614_c0_g4_i3	-10.1485	4.81101	3.58294e-08	3.21317e-06
TRINITY_DN17691_c2_g3_i2	-10.1485	5.05885	3.58294e-08	3.21317e-06
TRINITY_DN17638_c0_g5_i3	-6.53107	6.09991	3.88778e-08	3.45021e-06
TRINITY_DN16205_c0_g1_i20	-10.1283	3.92902	3.89463e-08	3.45021e-06
TRINITY_DN16747_c0_g2_i3	-10.1283	5.19752	3.89463e-08	3.45021e-06
TRINITY_DN17467_c0_g7_i2	-10.1283	4.4086	3.89463e-08	3.45021e-06
TRINITY_DN17635_c0_g3_i3	-10.1283	4.54581	3.89463e-08	3.45021e-06
TRINITY_DN12184_c0_g1_i1	10.1224	4.2642	4.06222e-08	3.56398e-06
TRINITY_DN12923_c0_g1_i1	10.1224	3.80856	4.06222e-08	3.56398e-06
TRINITY_DN16311_c0_g5_i4	-10.1181	4.66496	4.06222e-08	3.56398e-06
TRINITY_DN17666_c0_g4_i8	-10.1181	4.77251	4.06222e-08	3.56398e-06
TRINITY_DN16754_c0_g15_i1	-10.1079	4.9638	4.23822e-08	3.69172e-06
TRINITY_DN17430_c0_g2_i1	-10.1079	3.96263	4.23822e-08	3.69172e-06
TRINITY_DN17541_c0_g1_i5	-10.1079	6.07117	4.23822e-08	3.69172e-06
TRINITY_DN16691_c0_g2_i1	-7.38025	4.84155	4.37503e-08	3.80179e-06
TRINITY_DN15538_c0_g2_i2	10.1012	4.52918	4.42314e-08	3.82533e-06
TRINITY_DN12096_c0_g2_i1	-10.0976	4.04023	4.42314e-08	3.82533e-06
TRINITY_DN12954_c0_g1_i1	-5.58742	9.23892	4.49681e-08	3.87983e-06
TRINITY_DN15341_c0_g2_i1	-10.0871	3.80223	4.61748e-08	3.97452e-06
TRINITY_DN17736_c0_g4_i1	-10.0767	5.5048	4.82179e-08	4.13423e-06
TRINITY_DN16361_c0_g6_i1	5.59884	7.47144	4.82573e-08	4.13423e-06
TRINITY_DN15133_c1_g1_i1	-7.35006	5.62806	4.96185e-08	4.24087e-06
TRINITY_DN10630_c0_g1_i1	10.0688	5.05547	5.03666e-08	4.27471e-06
TRINITY_DN10684_c0_g4_i3	10.0688	4.16349	5.03666e-08	4.27471e-06
TRINITY_DN17666_c0_g7_i1	-10.0661	4.23804	5.03666e-08	4.27471e-06
TRINITY_DN13207_c0_g1_i2	-10.0555	4.25126	5.26273e-08	4.43555e-06
TRINITY_DN13677_c0_g15_i1	-10.0555	6.53864	5.26273e-08	4.43555e-06
TRINITY_DN17745_c0_g1_i2	-10.0555	4.50873	5.26273e-08	4.43555e-06
TRINITY_DN17666_c0_g4_i4	-7.33472	5.41447	5.28924e-08	4.44761e-06
TRINITY_DN15106_c0_g1_i4	-10.0447	4.54003	5.50064e-08	4.61471e-06
TRINITY_DN15733_c4_g32_i1	-5.55518	7.82004	5.62402e-08	4.70737e-06
TRINITY_DN17298_c1_g4_i1	-7.31922	5.313	5.64196e-08	4.71155e-06
TRINITY_DN16653_c3_g7_i1	-10.034	4.33562	5.75113e-08	4.78079e-06
TRINITY_DN17690_c0_g2_i1	-10.034	5.35274	5.75113e-08	4.78079e-06
TRINITY_DN15425_c0_g1_i3	5.75266	6.43523	5.79598e-08	4.8071e-06
TRINITY_DN15599_c0_g6_i1	-6.41524	4.82577	6.18627e-08	5.11914e-06
TRINITY_DN15978_c0_g1_i2	7.33375	4.41288	6.2235e-08	5.12664e-06
TRINITY_DN16191_c0_g12_i2	-7.29564	4.69938	6.2235e-08	5.12664e-06
TRINITY_DN15396_c0_g1_i10	10.0132	4.17871	6.29289e-08	5.17211e-06
TRINITY_DN15847_c0_g1_i2	-5.65585	6.46454	6.34272e-08	5.20132e-06
TRINITY_DN16601_c0_g1_i4	-10.0011	4.03697	6.58586e-08	5.36446e-06
TRINITY_DN17098_c0_g2_i3	-10.0011	5.56195	6.58586e-08	5.36446e-06
TRINITY_DN17709_c1_g10_i1	-10.0011	5.25812	6.58586e-08	5.36446e-06
TRINITY_DN17356_c1_g7_i1	6.13526	5.13816	6.697e-08	5.44281e-06
TRINITY_DN1524_c0_g1_i1	-9.98994	4.40209	6.89477e-08	5.51733e-06
TRINITY_DN5899_c0_g1_i1	-9.98994	3.88942	6.89477e-08	5.51733e-06
TRINITY_DN12504_c0_g1_i2	-9.98994	4.1489	6.89477e-08	5.51733e-06
TRINITY_DN13677_c0_g15_i3	-9.98994	5.1823	6.89477e-08	5.51733e-06
TRINITY_DN14860_c0_g2_i1	-9.98994	4.75424	6.89477e-08	5.51733e-06
TRINITY_DN16311_c0_g5_i3	-9.98994	3.9289	6.89477e-08	5.51733e-06
TRINITY_DN17141_c1_g2_i4	-9.98994	4.49382	6.89477e-08	5.51733e-06
TRINITY_DN6221_c0_g1_i1	-9.97872	5.66005	7.22061e-08	5.72772e-06
TRINITY_DN14598_c0_g1_i2	-9.97872	4.05597	7.22061e-08	5.72772e-06
TRINITY_DN15282_c1_g8_i1	-9.97872	6.26123	7.22061e-08	5.72772e-06
TRINITY_DN12895_c0_g1_i1	9.9787	3.9292	7.22061e-08	5.72772e-06
TRINITY_DN17430_c0_g1_i6	-9.96742	4.5763	7.56444e-08	5.97045e-06
TRINITY_DN17671_c5_g24_i2	9.96703	4.28802	7.56444e-08	5.97045e-06
TRINITY_DN10320_c0_g1_i2	-6.65684	4.47169	7.60504e-08	5.97045e-06
TRINITY_DN16314_c0_g1_i3	-7.24732	5.94589	7.60859e-08	5.97045e-06
TRINITY_DN17193_c0_g5_i1	-7.24732	5.16185	7.60859e-08	5.97045e-06
TRINITY_DN16566_c0_g1_i3	-6.05718	6.02893	7.66975e-08	6.0055e-06
TRINITY_DN17566_c0_g3_i2	-5.79573	7.19609	7.72197e-08	6.03341e-06
TRINITY_DN15335_c0_g4_i2	5.88452	6.27902	7.82802e-08	6.10317e-06
TRINITY_DN15103_c0_g1_i2	-9.95603	4.29759	7.92742e-08	6.14122e-06
TRINITY_DN16374_c0_g15_i2	-9.95603	4.74614	7.92742e-08	6.14122e-06
TRINITY_DN17307_c1_g6_i2	9.95526	3.73411	7.92742e-08	6.14122e-06
TRINITY_DN14204_c0_g1_i6	-5.95516	5.94276	8.07672e-08	6.24359e-06
TRINITY_DN9842_c0_g1_i2	5.63779	6.75567	8.26644e-08	6.35703e-06
TRINITY_DN14204_c0_g1_i1	-9.94454	4.8782	8.31076e-08	6.35703e-06
TRINITY_DN15576_c0_g1_i2	-9.94454	4.03119	8.31076e-08	6.35703e-06
TRINITY_DN15668_c1_g1_i1	-9.94454	4.88138	8.31076e-08	6.35703e-06
TRINITY_DN16789_c0_g2_i1	-9.94454	3.78863	8.31076e-08	6.35703e-06
TRINITY_DN12024_c0_g1_i3	5.42215	8.2974	8.38551e-08	6.40076e-06
TRINITY_DN13663_c0_g1_i2	-9.93297	4.41068	8.71577e-08	6.58384e-06
TRINITY_DN15414_c0_g6_i1	-9.93297	3.66466	8.71577e-08	6.58384e-06
TRINITY_DN16616_c0_g9_i2	-9.93297	5.95794	8.71577e-08	6.58384e-06
TRINITY_DN8170_c0_g2_i1	9.93144	4.24115	8.71577e-08	6.58384e-06
TRINITY_DN31152_c0_g1_i1	9.93144	3.64145	8.71577e-08	6.58384e-06
TRINITY_DN16168_c0_g7_i2	5.76937	5.76171	8.875e-08	6.69024e-06
TRINITY_DN17614_c0_g4_i1	-9.9213	4.56148	9.14385e-08	6.86449e-06
TRINITY_DN25097_c0_g1_i1	-9.9213	3.69323	9.14385e-08	6.86449e-06
TRINITY_DN17517_c0_g1_i3	-9.90953	4.66033	9.59651e-08	7.17472e-06
TRINITY_DN13450_c0_g1_i1	9.90722	4.1897	9.59651e-08	7.17472e-06
TRINITY_DN16616_c0_g20_i1	-9.89767	4.10895	1.00754e-07	7.48663e-06
TRINITY_DN17257_c0_g2_i2	-9.89767	4.32625	1.00754e-07	7.48663e-06
TRINITY_DN26875_c0_g1_i1	9.89495	4.04725	1.00754e-07	7.48663e-06
TRINITY_DN10162_c0_g1_i1	-9.88571	5.56633	1.05822e-07	7.78379e-06
TRINITY_DN13055_c0_g1_i3	-9.88571	3.61231	1.05822e-07	7.78379e-06
TRINITY_DN16187_c1_g11_i14	-9.88571	4.82561	1.05822e-07	7.78379e-06
TRINITY_DN16928_c0_g1_i3	-9.88571	4.37584	1.05822e-07	7.78379e-06
TRINITY_DN17609_c0_g5_i4	-9.88571	4.85179	1.05822e-07	7.78379e-06
TRINITY_DN16543_c0_g1_i1	7.19635	4.35583	1.07967e-07	7.9256e-06
TRINITY_DN17361_c0_g6_i4	5.72279	5.74259	1.08441e-07	7.94436e-06
TRINITY_DN12504_c0_g2_i1	-9.87365	5.39391	1.11188e-07	8.08056e-06
TRINITY_DN16175_c0_g1_i3	-9.87365	5.2961	1.11188e-07	8.08056e-06
TRINITY_DN17398_c0_g2_i1	-9.87365	3.99883	1.11188e-07	8.08056e-06
TRINITY_DN16801_c0_g2_i1	9.8701	6.06817	1.11188e-07	8.08056e-06
TRINITY_DN17712_c0_g1_i1	-7.15428	4.61095	1.11936e-07	8.11872e-06
TRINITY_DN15606_c0_g1_i1	-5.52837	6.66295	1.14016e-07	8.25311e-06
TRINITY_DN5454_c0_g1_i1	-9.86149	5.29736	1.16873e-07	8.36018e-06
TRINITY_DN14651_c0_g3_i2	-9.86149	4.05625	1.16873e-07	8.36018e-06
TRINITY_DN17295_c2_g1_i6	-9.86149	3.80557	1.16873e-07	8.36018e-06
TRINITY_DN17676_c1_g1_i2	-9.86149	4.69078	1.16873e-07	8.36018e-06
TRINITY_DN17736_c1_g18_i1	-9.86149	4.49944	1.16873e-07	8.36018e-06
TRINITY_DN7382_c0_g1_i1	9.85752	4.04558	1.16873e-07	8.36018e-06
TRINITY_DN16797_c0_g1_i3	5.73866	5.60661	1.18878e-07	8.48696e-06
TRINITY_DN8717_c0_g7_i1	-7.1367	5.83532	1.20393e-07	8.57827e-06
TRINITY_DN11164_c0_g1_i2	-9.84922	4.28926	1.22897e-07	8.65508e-06
TRINITY_DN15668_c1_g2_i4	-9.84922	5.99376	1.22897e-07	8.65508e-06
TRINITY_DN15696_c0_g1_i3	-9.84922	4.6597	1.22897e-07	8.65508e-06
TRINITY_DN16366_c0_g2_i26	-9.84922	4.19272	1.22897e-07	8.65508e-06
TRINITY_DN17241_c0_g2_i11	-9.84922	4.8079	1.22897e-07	8.65508e-06
TRINITY_DN13646_c0_g1_i3	9.84482	3.5939	1.22897e-07	8.65508e-06
TRINITY_DN16931_c0_g1_i1	7.16906	5.50177	1.24897e-07	8.76207e-06
TRINITY_DN8717_c0_g8_i1	-7.1189	4.73488	1.24897e-07	8.76207e-06
TRINITY_DN12362_c0_g4_i1	-9.83685	3.90276	1.29285e-07	9.03503e-06
TRINITY_DN16191_c0_g7_i1	-9.83685	3.99165	1.29285e-07	9.03503e-06
TRINITY_DN17223_c0_g2_i2	6.57258	4.41064	1.30228e-07	9.06616e-06
TRINITY_DN15178_c1_g5_i1	-6.52723	4.41792	1.30228e-07	9.06616e-06
TRINITY_DN10783_c0_g1_i2	-6.52007	5.06973	1.34145e-07	9.27708e-06
TRINITY_DN17047_c1_g1_i1	7.15058	4.67732	1.34507e-07	9.27708e-06
TRINITY_DN14061_c0_g1_i2	-9.82438	4.18845	1.3606e-07	9.27708e-06
TRINITY_DN16187_c1_g11_i10	-9.82438	5.3244	1.3606e-07	9.27708e-06
TRINITY_DN16229_c0_g4_i8	-9.82438	5.17092	1.3606e-07	9.27708e-06
TRINITY_DN16369_c0_g4_i3	-9.82438	4.78128	1.3606e-07	9.27708e-06
TRINITY_DN16458_c0_g2_i5	-9.82438	4.26043	1.3606e-07	9.27708e-06
TRINITY_DN17330_c0_g1_i9	-9.82438	4.08407	1.3606e-07	9.27708e-06
TRINITY_DN17430_c0_g1_i3	-9.82438	3.72421	1.3606e-07	9.27708e-06
TRINITY_DN17671_c5_g10_i6	-9.82438	6.0081	1.3606e-07	9.27708e-06
TRINITY_DN16887_c0_g4_i6	9.81908	4.19461	1.3606e-07	9.27708e-06
TRINITY_DN15088_c0_g1_i1	-6.51288	4.53625	1.38199e-07	9.40528e-06
TRINITY_DN13430_c0_g1_i1	7.14125	3.98058	1.39632e-07	9.48509e-06
TRINITY_DN11872_c0_g1_i1	-9.81179	3.8977	1.43252e-07	9.69479e-06
TRINITY_DN17609_c0_g6_i1	-9.81179	5.9162	1.43252e-07	9.69479e-06
TRINITY_DN13633_c0_g11_i1	5.54309	6.01928	1.49212e-07	1.00657e-05
TRINITY_DN16581_c0_g1_i6	6.06744	4.79302	1.49285e-07	1.00657e-05
TRINITY_DN17419_c0_g1_i4	-9.79909	4.35774	1.50888e-07	1.01175e-05
TRINITY_DN7525_c0_g1_i1	9.79288	3.50196	1.50888e-07	1.01175e-05
TRINITY_DN17661_c2_g6_i1	9.79288	3.93388	1.50888e-07	1.01175e-05
TRINITY_DN16765_c1_g4_i2	-6.49109	4.30319	1.51242e-07	1.01226e-05
TRINITY_DN14701_c0_g3_i3	-6.48375	5.34229	1.55903e-07	1.04154e-05
TRINITY_DN13477_c0_g1_i4	-7.06415	4.86484	1.56422e-07	1.0431e-05
TRINITY_DN16754_c0_g10_i4	-9.78628	4.01254	1.59e-07	1.0456e-05
TRINITY_DN17311_c0_g1_i3	-9.78628	5.28131	1.59e-07	1.0456e-05
TRINITY_DN17547_c1_g1_i6	-9.78628	3.58829	1.59e-07	1.0456e-05
TRINITY_DN17671_c5_g10_i3	-9.78628	4.12792	1.59e-07	1.0456e-05
TRINITY_DN19534_c0_g1_i1	-9.78628	3.5015	1.59e-07	1.0456e-05
TRINITY_DN13779_c0_g2_i1	9.7796	3.68337	1.59e-07	1.0456e-05
TRINITY_DN16468_c0_g4_i4	9.7796	4.00017	1.59e-07	1.0456e-05
TRINITY_DN13587_c0_g1_i3	-6.18858	5.41786	1.59095e-07	1.0456e-05
TRINITY_DN15349_c0_g2_i1	6.5125	4.28703	1.65734e-07	1.08727e-05
TRINITY_DN17614_c0_g11_i5	-9.77336	3.86335	1.67623e-07	1.09375e-05
TRINITY_DN187_c0_g1_i1	9.76619	3.46754	1.67623e-07	1.09375e-05
TRINITY_DN3143_c0_g3_i1	9.76619	3.60777	1.67623e-07	1.09375e-05
TRINITY_DN16089_c0_g1_i1	-5.86929	5.92158	1.68003e-07	1.09427e-05
TRINITY_DN16528_c0_g1_i14	5.69592	5.3689	1.70589e-07	1.10913e-05
TRINITY_DN17060_c1_g8_i1	5.4576	6.21409	1.73245e-07	1.12439e-05
TRINITY_DN9040_c0_g1_i2	-9.76032	4.73557	1.76792e-07	1.13328e-05
TRINITY_DN14160_c1_g8_i2	-9.76032	5.40872	1.76792e-07	1.13328e-05
TRINITY_DN14588_c1_g5_i4	-9.76032	4.91059	1.76792e-07	1.13328e-05
TRINITY_DN15863_c0_g7_i2	-9.76032	4.54716	1.76792e-07	1.13328e-05
TRINITY_DN16754_c0_g9_i1	-9.76032	5.02658	1.76792e-07	1.13328e-05
TRINITY_DN8519_c0_g2_i1	9.75266	3.84586	1.76792e-07	1.13328e-05
TRINITY_DN27860_c0_g1_i1	9.75266	4.13983	1.76792e-07	1.13328e-05
TRINITY_DN12481_c0_g1_i4	7.07419	4.78174	1.82587e-07	1.16428e-05
TRINITY_DN16148_c0_g1_i5	7.07419	4.25836	1.82587e-07	1.16428e-05
TRINITY_DN17545_c1_g1_i5	-7.02646	4.73708	1.82587e-07	1.16428e-05
TRINITY_DN16797_c0_g1_i1	-6.15129	5.53327	1.8574e-07	1.17921e-05
TRINITY_DN13463_c0_g1_i4	-9.74716	4.74456	1.86549e-07	1.17921e-05
TRINITY_DN16229_c0_g6_i1	-9.74716	4.955	1.86549e-07	1.17921e-05
TRINITY_DN16928_c0_g1_i1	-9.74716	4.47912	1.86549e-07	1.17921e-05
TRINITY_DN16947_c0_g1_i8	9.739	3.72033	1.86549e-07	1.17921e-05
TRINITY_DN17447_c0_g2_i3	-6.14498	5.87443	1.90668e-07	1.20316e-05
TRINITY_DN10117_c0_g1_i1	-9.73388	4.01513	1.96936e-07	1.23628e-05
TRINITY_DN16208_c0_g1_i3	-9.73388	3.99699	1.96936e-07	1.23628e-05
TRINITY_DN16278_c0_g1_i5	-9.73388	3.71974	1.96936e-07	1.23628e-05
TRINITY_DN17619_c0_g7_i1	5.78429	5.22879	1.97328e-07	1.23661e-05
TRINITY_DN12882_c0_g6_i6	-5.31421	8.10231	2.01096e-07	1.25806e-05
TRINITY_DN3610_c0_g1_i1	-9.72047	4.16058	2.08e-07	1.29237e-05
TRINITY_DN15576_c0_g2_i2	-9.72047	4.63593	2.08e-07	1.29237e-05
TRINITY_DN16777_c0_g1_i1	-9.72047	4.74149	2.08e-07	1.29237e-05
TRINITY_DN16897_c1_g5_i2	-9.72047	4.51743	2.08e-07	1.29237e-05
TRINITY_DN10659_c0_g1_i2	-5.25003	7.80306	2.17329e-07	1.34724e-05
TRINITY_DN17638_c0_g3_i1	-6.10652	4.89636	2.17703e-07	1.34724e-05
TRINITY_DN10293_c0_g3_i1	-9.70694	4.42604	2.19791e-07	1.34724e-05
TRINITY_DN14034_c0_g1_i5	-9.70694	4.59589	2.19791e-07	1.34724e-05
TRINITY_DN16983_c0_g5_i8	-9.70694	4.3766	2.19791e-07	1.34724e-05
TRINITY_DN17448_c0_g6_i7	-9.70694	4.68632	2.19791e-07	1.34724e-05
TRINITY_DN14032_c0_g1_i3	9.69723	3.39243	2.19791e-07	1.34724e-05
TRINITY_DN15385_c0_g4_i3	9.69723	3.45929	2.19791e-07	1.34724e-05
TRINITY_DN15170_c0_g1_i3	6.15002	4.62805	2.2363e-07	1.36846e-05
TRINITY_DN15428_c0_g1_i10	-6.39267	4.78933	2.27112e-07	1.38744e-05
TRINITY_DN14784_c0_g3_i2	-5.53332	6.61098	2.28479e-07	1.39114e-05
TRINITY_DN11483_c0_g1_i1	-5.63399	6.18881	2.28481e-07	1.39114e-05
TRINITY_DN6964_c0_g2_i1	-9.69328	3.87484	2.32365e-07	1.40073e-05
TRINITY_DN15074_c0_g3_i2	-9.69328	5.21997	2.32365e-07	1.40073e-05
TRINITY_DN16339_c0_g1_i1	-9.69328	4.65149	2.32365e-07	1.40073e-05
TRINITY_DN17671_c4_g4_i2	-9.69328	6.05034	2.32365e-07	1.40073e-05
TRINITY_DN13327_c1_g1_i1	9.68304	3.69282	2.32365e-07	1.40073e-05
TRINITY_DN15984_c0_g12_i1	9.68304	3.38879	2.32365e-07	1.40073e-05
TRINITY_DN15178_c1_g13_i1	-6.38481	5.20989	2.3459e-07	1.41181e-05
TRINITY_DN9668_c0_g1_i2	-9.67949	4.41345	2.45781e-07	1.46224e-05
TRINITY_DN14204_c0_g1_i10	-9.67949	4.19135	2.45781e-07	1.46224e-05
TRINITY_DN16705_c0_g1_i3	-9.67949	3.59762	2.45781e-07	1.46224e-05
TRINITY_DN17391_c0_g20_i1	-9.67949	3.96894	2.45781e-07	1.46224e-05
TRINITY_DN17614_c0_g11_i3	-9.67949	3.69328	2.45781e-07	1.46224e-05
TRINITY_DN17629_c0_g3_i1	-9.67949	4.43114	2.45781e-07	1.46224e-05
TRINITY_DN16073_c0_g1_i1	9.6687	4.6461	2.45781e-07	1.46224e-05
TRINITY_DN17514_c0_g10_i2	5.4572	5.71392	2.54252e-07	1.51017e-05
TRINITY_DN6544_c0_g1_i3	-9.66557	3.38786	2.60104e-07	1.53491e-05
TRINITY_DN11914_c0_g1_i3	-9.66557	3.39759	2.60104e-07	1.53491e-05
TRINITY_DN15243_c0_g1_i2	-9.66557	4.32889	2.60104e-07	1.53491e-05
TRINITY_DN17298_c0_g1_i2	-9.66557	4.43807	2.60104e-07	1.53491e-05
TRINITY_DN2680_c0_g1_i1	-5.74762	4.805	2.72744e-07	1.6069e-05
TRINITY_DN16461_c0_g1_i1	-6.92769	5.23758	2.73563e-07	1.60907e-05
TRINITY_DN12331_c0_g4_i1	-5.48966	5.65035	2.73997e-07	1.60907e-05
TRINITY_DN16635_c0_g3_i8	-9.65151	3.65642	2.75404e-07	1.61473e-05
TRINITY_DN15490_c0_g2_i1	5.27769	6.47252	2.8244e-07	1.65332e-05
TRINITY_DN17310_c0_g5_i4	5.78635	4.83206	2.8448e-07	1.65922e-05
TRINITY_DN14771_c0_g2_i5	-5.73743	5.86376	2.8448e-07	1.65922e-05
TRINITY_DN10499_c0_g1_i2	-6.91743	4.1645	2.8527e-07	1.65922e-05
TRINITY_DN17593_c0_g4_i2	-6.91743	4.29862	2.8527e-07	1.65922e-05
TRINITY_DN11840_c0_g4_i1	-6.04007	4.50487	2.86308e-07	1.65995e-05
TRINITY_DN15064_c0_g7_i1	-6.04007	6.04487	2.86308e-07	1.65995e-05
TRINITY_DN16251_c0_g4_i1	-5.5214	5.24836	2.87439e-07	1.66385e-05
TRINITY_DN15093_c0_g2_i2	5.16386	7.08435	2.89351e-07	1.67027e-05
TRINITY_DN5637_c0_g2_i1	9.62481	3.50577	2.91758e-07	1.67027e-05
TRINITY_DN11250_c0_g1_i1	9.62481	3.32359	2.91758e-07	1.67027e-05
TRINITY_DN12014_c0_g1_i1	9.62481	3.43228	2.91758e-07	1.67027e-05
TRINITY_DN16850_c0_g1_i2	9.62481	3.6727	2.91758e-07	1.67027e-05
TRINITY_DN17069_c0_g1_i4	9.62481	4.16198	2.91758e-07	1.67027e-05
TRINITY_DN18183_c0_g1_i1	9.62481	3.34407	2.91758e-07	1.67027e-05
TRINITY_DN17638_c0_g3_i2	-6.03325	5.54618	2.94457e-07	1.68307e-05
TRINITY_DN14663_c0_g1_i2	-9.62298	3.95299	3.0925e-07	1.7566e-05
TRINITY_DN16639_c0_g6_i2	-9.62298	4.98162	3.0925e-07	1.7566e-05
TRINITY_DN16967_c0_g10_i1	-9.62298	5.19667	3.0925e-07	1.7566e-05
TRINITY_DN17513_c0_g15_i1	-9.62298	3.86876	3.0925e-07	1.7566e-05
TRINITY_DN14703_c0_g1_i2	-6.8967	4.07577	3.10475e-07	1.76081e-05
TRINITY_DN16704_c1_g1_i3	5.54318	5.21859	3.15763e-07	1.78801e-05
TRINITY_DN3596_c0_g1_i1	-6.3121	5.07175	3.16468e-07	1.78923e-05
TRINITY_DN8717_c0_g4_i1	-6.88621	5.49974	3.24041e-07	1.8292e-05
TRINITY_DN17708_c0_g1_i2	9.60988	4.05903	3.2797e-07	1.83431e-05
TRINITY_DN1264_c0_g2_i1	-9.6085	3.59098	3.2797e-07	1.83431e-05
TRINITY_DN8812_c0_g1_i2	-9.59387	3.82275	3.2797e-07	1.83431e-05
TRINITY_DN14445_c1_g2_i1	-9.59387	5.41602	3.2797e-07	1.83431e-05
TRINITY_DN14445_c1_g4_i1	-9.59387	3.42889	3.2797e-07	1.83431e-05
TRINITY_DN17144_c0_g2_i1	-9.59387	3.33096	3.2797e-07	1.83431e-05
TRINITY_DN13532_c0_g1_i6	5.39143	5.6494	3.31397e-07	1.85064e-05
TRINITY_DN12145_c0_g1_i3	5.30845	7.26051	3.39369e-07	1.89225e-05
TRINITY_DN15050_c0_g1_i2	5.09162	7.62344	3.44753e-07	1.91121e-05
TRINITY_DN3943_c0_g2_i1	9.59479	3.80052	3.48017e-07	1.91121e-05
TRINITY_DN11472_c0_g1_i1	9.59479	4.02118	3.48017e-07	1.91121e-05
TRINITY_DN15383_c0_g1_i2	9.59479	3.32638	3.48017e-07	1.91121e-05
TRINITY_DN17295_c1_g1_i2	9.59479	5.15708	3.48017e-07	1.91121e-05
TRINITY_DN14383_c0_g1_i3	-9.57909	3.71169	3.48017e-07	1.91121e-05
TRINITY_DN16579_c0_g4_i1	-9.57909	4.02516	3.48017e-07	1.91121e-05
TRINITY_DN16754_c0_g2_i2	-9.57909	4.66092	3.48017e-07	1.91121e-05
TRINITY_DN17287_c0_g3_i1	-9.57909	4.00724	3.48017e-07	1.91121e-05
TRINITY_DN17622_c1_g4_i2	-9.57909	4.50812	3.48017e-07	1.91121e-05
TRINITY_DN17727_c0_g2_i4	6.03852	4.47273	3.49401e-07	1.91592e-05
TRINITY_DN12504_c0_g1_i1	-5.20489	7.34324	3.52246e-07	1.92862e-05
TRINITY_DN16834_c1_g5_i1	9.57955	3.30184	3.69499e-07	1.99903e-05
TRINITY_DN17665_c0_g9_i13	9.57955	3.38297	3.69499e-07	1.99903e-05
TRINITY_DN10165_c0_g2_i7	-9.56416	3.59033	3.69499e-07	1.99903e-05
TRINITY_DN13070_c0_g2_i5	-9.56416	3.93692	3.69499e-07	1.99903e-05
TRINITY_DN13149_c0_g4_i3	-9.56416	4.74212	3.69499e-07	1.99903e-05
TRINITY_DN15178_c1_g15_i6	-9.56416	4.12569	3.69499e-07	1.99903e-05
TRINITY_DN17736_c1_g3_i2	-9.56416	4.69231	3.69499e-07	1.99903e-05
TRINITY_DN17744_c0_g1_i1	-9.56416	4.63686	3.69499e-07	1.99903e-05
TRINITY_DN16528_c0_g1_i6	5.84067	4.52997	3.70712e-07	2.00262e-05
TRINITY_DN10798_c0_g2_i1	6.88591	3.74309	3.85646e-07	2.07713e-05
TRINITY_DN16120_c0_g1_i2	6.88591	3.87913	3.85646e-07	2.07713e-05
TRINITY_DN17012_c1_g1_i3	9.56414	3.3085	3.92535e-07	2.09256e-05
TRINITY_DN18825_c0_g1_i1	9.56414	3.89047	3.92535e-07	2.09256e-05
TRINITY_DN14607_c0_g1_i1	-9.54908	4.58132	3.92535e-07	2.09256e-05
TRINITY_DN15990_c0_g1_i10	-9.54908	4.82868	3.92535e-07	2.09256e-05
TRINITY_DN16369_c0_g4_i1	-9.54908	4.33686	3.92535e-07	2.09256e-05
TRINITY_DN16967_c0_g6_i1	-9.54908	4.73358	3.92535e-07	2.09256e-05
TRINITY_DN17736_c1_g3_i1	-9.54908	4.73006	3.92535e-07	2.09256e-05
TRINITY_DN14777_c0_g2_i3	5.70516	4.81768	3.93858e-07	2.09655e-05
TRINITY_DN15576_c0_g2_i3	-5.6532	5.95185	4.02741e-07	2.1407e-05
TRINITY_DN15939_c0_g1_i12	9.54856	3.59243	4.17254e-07	2.19541e-05
TRINITY_DN17743_c1_g2_i3	9.54856	3.43348	4.17254e-07	2.19541e-05
TRINITY_DN11204_c0_g4_i2	-9.53383	4.22215	4.17254e-07	2.19541e-05
TRINITY_DN15643_c0_g2_i2	-9.53383	3.8192	4.17254e-07	2.19541e-05
TRINITY_DN16311_c0_g4_i6	-9.53383	4.54782	4.17254e-07	2.19541e-05
TRINITY_DN17322_c1_g2_i3	-9.53383	3.75529	4.17254e-07	2.19541e-05
TRINITY_DN17467_c0_g6_i1	-9.53383	3.68039	4.17254e-07	2.19541e-05
TRINITY_DN13581_c0_g1_i2	5.14312	6.67481	4.20239e-07	2.20792e-05
TRINITY_DN16134_c0_g2_i5	6.86339	4.98931	4.21491e-07	2.21131e-05
TRINITY_DN16390_c0_g1_i1	-5.26014	6.36574	4.27946e-07	2.24195e-05
TRINITY_DN16942_c0_g1_i2	-5.94156	5.4767	4.29201e-07	2.24529e-05
TRINITY_DN7830_c0_g1_i2	5.80238	4.64439	4.31768e-07	2.25548e-05
TRINITY_DN13906_c0_g1_i7	-6.81062	4.82861	4.40854e-07	2.27908e-05
TRINITY_DN17549_c0_g1_i2	-6.81062	4.69332	4.40854e-07	2.27908e-05
TRINITY_DN15178_c1_g10_i2	-5.93426	5.04624	4.42249e-07	2.27908e-05
TRINITY_DN16489_c0_g3_i1	5.16734	6.36475	4.43671e-07	2.27908e-05
TRINITY_DN5005_c0_g2_i1	9.53281	7.7878	4.43797e-07	2.27908e-05
TRINITY_DN15836_c0_g1_i1	9.53281	3.30093	4.43797e-07	2.27908e-05
TRINITY_DN5763_c0_g1_i1	-9.51842	4.07987	4.43797e-07	2.27908e-05
TRINITY_DN12096_c0_g6_i1	-9.51842	3.53907	4.43797e-07	2.27908e-05
TRINITY_DN16191_c0_g11_i1	-9.51842	3.73052	4.43797e-07	2.27908e-05
TRINITY_DN17559_c0_g1_i10	-9.51842	4.64326	4.43797e-07	2.27908e-05
TRINITY_DN17640_c0_g1_i3	-9.51842	4.03947	4.43797e-07	2.27908e-05
TRINITY_DN17712_c1_g3_i1	-9.51842	4.22518	4.43797e-07	2.27908e-05
TRINITY_DN15948_c0_g17_i7	-5.46215	6.15524	4.57652e-07	2.34692e-05
TRINITY_DN17403_c0_g2_i7	-6.79949	4.87267	4.61257e-07	2.36208e-05
TRINITY_DN16999_c0_g2_i1	5.21699	5.97854	4.65185e-07	2.37858e-05
TRINITY_DN5486_c0_g1_i4	9.51689	3.96564	4.72319e-07	2.37858e-05
TRINITY_DN9167_c0_g2_i1	9.51689	3.22152	4.72319e-07	2.37858e-05
TRINITY_DN13376_c0_g1_i1	9.51689	4.20908	4.72319e-07	2.37858e-05
TRINITY_DN30851_c0_g1_i1	9.51689	3.26529	4.72319e-07	2.37858e-05
TRINITY_DN9243_c0_g3_i1	-9.50285	4.34508	4.72319e-07	2.37858e-05
TRINITY_DN15576_c0_g1_i1	-9.50285	4.57626	4.72319e-07	2.37858e-05
TRINITY_DN15948_c0_g12_i2	-9.50285	4.43533	4.72319e-07	2.37858e-05
TRINITY_DN16583_c0_g3_i1	-9.50285	4.17104	4.72319e-07	2.37858e-05
TRINITY_DN16711_c0_g1_i4	-9.50285	4.39995	4.72319e-07	2.37858e-05
TRINITY_DN17450_c0_g1_i6	-9.50285	4.91354	4.72319e-07	2.37858e-05
TRINITY_DN17722_c1_g3_i11	-9.50285	4.36362	4.72319e-07	2.37858e-05
TRINITY_DN10456_c0_g2_i2	5.28004	5.65505	4.75081e-07	2.38918e-05
TRINITY_DN17452_c0_g3_i1	5.15381	6.28759	4.85804e-07	2.43974e-05
TRINITY_DN14204_c0_g1_i7	-5.38394	5.50444	4.99331e-07	2.49848e-05
TRINITY_DN16543_c0_g3_i6	9.5008	3.33465	5.02989e-07	2.49848e-05
TRINITY_DN17724_c0_g1_i3	9.5008	4.14314	5.02989e-07	2.49848e-05
TRINITY_DN8717_c0_g1_i1	-9.4871	4.47652	5.02989e-07	2.49848e-05
TRINITY_DN13131_c0_g1_i4	-9.4871	3.77606	5.02989e-07	2.49848e-05
TRINITY_DN16374_c0_g7_i1	-9.4871	3.55858	5.02989e-07	2.49848e-05
TRINITY_DN17248_c0_g1_i1	-9.4871	4.08104	5.02989e-07	2.49848e-05
TRINITY_DN17491_c0_g5_i1	-9.4871	3.6563	5.02989e-07	2.49848e-05
TRINITY_DN11040_c0_g1_i4	-6.77697	4.87302	5.05442e-07	2.50724e-05
TRINITY_DN15349_c0_g2_i2	5.6309	4.63751	5.29701e-07	2.624e-05
TRINITY_DN10094_c0_g1_i1	9.48452	3.371	5.35993e-07	2.63723e-05
TRINITY_DN16312_c1_g1_i3	9.48452	5.43097	5.35993e-07	2.63723e-05
TRINITY_DN17574_c0_g6_i2	9.48452	4.11883	5.35993e-07	2.63723e-05
TRINITY_DN17695_c0_g1_i4	9.48452	5.22919	5.35993e-07	2.63723e-05
TRINITY_DN19001_c0_g1_i1	9.48452	3.6367	5.35993e-07	2.63723e-05
TRINITY_DN1254_c0_g1_i1	9.46805	3.30665	5.71537e-07	2.77832e-05
TRINITY_DN17398_c0_g4_i1	9.46805	3.95152	5.71537e-07	2.77832e-05
TRINITY_DN35016_c0_g1_i1	9.46805	3.48962	5.71537e-07	2.77832e-05
TRINITY_DN10059_c0_g1_i5	-9.45508	4.18575	5.71537e-07	2.77832e-05
TRINITY_DN10428_c0_g2_i2	-9.45508	4.05935	5.71537e-07	2.77832e-05
TRINITY_DN14598_c0_g1_i6	-9.45508	3.7045	5.71537e-07	2.77832e-05
TRINITY_DN16369_c0_g1_i2	-9.45508	4.46868	5.71537e-07	2.77832e-05
TRINITY_DN16450_c0_g1_i3	-9.45508	3.86745	5.71537e-07	2.77832e-05
TRINITY_DN17098_c0_g1_i2	-9.45508	4.51884	5.71537e-07	2.77832e-05
TRINITY_DN11990_c0_g1_i1	-6.15468	4.71079	5.81195e-07	2.81435e-05
TRINITY_DN14366_c0_g1_i6	-6.74252	4.37639	5.81267e-07	2.81435e-05
TRINITY_DN14703_c0_g1_i7	-6.74252	5.43262	5.81267e-07	2.81435e-05
TRINITY_DN16051_c0_g9_i1	-5.55797	4.61915	5.95931e-07	2.88152e-05
TRINITY_DN14444_c0_g2_i2	-9.43881	3.80345	6.09843e-07	2.94488e-05
TRINITY_DN16629_c0_g1_i2	5.89384	4.53792	6.20862e-07	2.99015e-05
TRINITY_DN15106_c0_g1_i5	-5.85143	5.0088	6.20862e-07	2.99015e-05
TRINITY_DN10186_c0_g1_i4	-5.14303	9.03375	6.35188e-07	3.05511e-05
TRINITY_DN10958_c0_g1_i3	9.43455	3.1904	6.51161e-07	3.0911e-05
TRINITY_DN15816_c0_g1_i1	9.43455	3.69762	6.51161e-07	3.0911e-05
TRINITY_DN17072_c0_g2_i5	9.43455	3.14409	6.51161e-07	3.0911e-05
TRINITY_DN3326_c0_g1_i1	-9.42234	5.10832	6.51161e-07	3.0911e-05
TRINITY_DN14086_c0_g1_i1	-9.42234	4.04899	6.51161e-07	3.0911e-05
TRINITY_DN15805_c0_g6_i1	-9.42234	5.62024	6.51161e-07	3.0911e-05
TRINITY_DN16839_c0_g13_i3	-9.42234	3.93388	6.51161e-07	3.0911e-05
TRINITY_DN17377_c0_g1_i10	-9.42234	4.28276	6.51161e-07	3.0911e-05
TRINITY_DN17661_c2_g3_i1	-9.42234	3.63691	6.51161e-07	3.0911e-05
TRINITY_DN29072_c0_g1_i1	-9.42234	3.95273	6.51161e-07	3.0911e-05
TRINITY_DN17291_c0_g3_i3	-5.11537	7.18392	6.58037e-07	3.11968e-05
TRINITY_DN16679_c0_g3_i5	5.04588	6.42285	6.71151e-07	3.17771e-05
TRINITY_DN15812_c0_g4_i8	-5.43341	6.03013	6.78113e-07	3.20651e-05
TRINITY_DN16535_c0_g7_i1	9.4175	3.1864	6.95761e-07	3.26873e-05
TRINITY_DN16635_c0_g3_i2	-9.40569	4.27096	6.95761e-07	3.26873e-05
TRINITY_DN17213_c0_g7_i1	-9.40569	3.9187	6.95761e-07	3.26873e-05
TRINITY_DN17541_c0_g2_i2	-9.40569	4.71613	6.95761e-07	3.26873e-05
TRINITY_DN17690_c0_g3_i1	-9.40569	4.84825	6.95761e-07	3.26873e-05
TRINITY_DN16799_c0_g1_i2	-6.69526	4.72443	7.03858e-07	3.29826e-05
TRINITY_DN17425_c0_g1_i2	-6.69526	4.4451	7.03858e-07	3.29826e-05
TRINITY_DN16374_c0_g16_i1	-5.02338	6.6015	7.0958e-07	3.3208e-05
TRINITY_DN12006_c0_g1_i1	-5.29032	6.13242	7.33976e-07	3.43056e-05
TRINITY_DN11817_c0_g1_i2	9.40025	3.19376	7.43944e-07	3.45939e-05
TRINITY_DN13179_c0_g3_i1	9.40025	3.30198	7.43944e-07	3.45939e-05
TRINITY_DN32964_c0_g1_i1	9.40025	3.15936	7.43944e-07	3.45939e-05
TRINITY_DN20035_c0_g1_i1	-9.38884	4.02093	7.43944e-07	3.45939e-05
TRINITY_DN15463_c1_g2_i3	5.6669	4.56725	7.59621e-07	3.52778e-05
TRINITY_DN11472_c0_g2_i1	-6.67104	4.6852	7.76271e-07	3.59593e-05
TRINITY_DN13131_c0_g1_i3	-6.67104	4.23346	7.76271e-07	3.59593e-05
TRINITY_DN15085_c0_g3_i2	4.94356	6.59157	7.79485e-07	3.60623e-05
TRINITY_DN17369_c0_g12_i1	-6.0788	5.28062	7.9073e-07	3.63662e-05
TRINITY_DN16291_c0_g1_i1	9.38278	5.79759	7.96041e-07	3.63662e-05
TRINITY_DN16416_c0_g1_i5	9.38278	3.22331	7.96041e-07	3.63662e-05
TRINITY_DN27623_c0_g1_i1	9.38278	3.22331	7.96041e-07	3.63662e-05
TRINITY_DN28968_c0_g1_i1	9.38278	3.1436	7.96041e-07	3.63662e-05
TRINITY_DN15085_c0_g8_i2	-9.37179	3.75001	7.96041e-07	3.63662e-05
TRINITY_DN16653_c3_g4_i3	-9.37179	5.56419	7.96041e-07	3.63662e-05
TRINITY_DN17678_c0_g1_i1	-9.37179	3.89437	7.96041e-07	3.63662e-05
TRINITY_DN17722_c1_g3_i9	-9.37179	3.75001	7.96041e-07	3.63662e-05
TRINITY_DN17737_c1_g9_i1	-9.37179	4.9332	7.96041e-07	3.63662e-05
TRINITY_DN16963_c0_g1_i1	-5.60489	5.82051	8.03825e-07	3.66758e-05
TRINITY_DN16705_c0_g1_i1	-5.59791	5.61238	8.27042e-07	3.76878e-05
TRINITY_DN15451_c2_g1_i1	5.515	4.75358	8.39091e-07	3.81891e-05
TRINITY_DN8975_c304_g1_i1	9.36511	3.20829	8.52417e-07	3.83167e-05
TRINITY_DN17058_c0_g9_i1	9.36511	3.65446	8.52417e-07	3.83167e-05
TRINITY_DN17109_c0_g5_i7	9.36511	4.00951	8.52417e-07	3.83167e-05
TRINITY_DN9401_c0_g2_i1	-9.35454	3.7473	8.52417e-07	3.83167e-05
TRINITY_DN14885_c0_g2_i3	-9.35454	4.13005	8.52417e-07	3.83167e-05
TRINITY_DN15734_c0_g6_i2	-9.35454	3.11095	8.52417e-07	3.83167e-05
TRINITY_DN16457_c0_g2_i5	-9.35454	3.2789	8.52417e-07	3.83167e-05
TRINITY_DN16527_c0_g2_i1	-9.35454	3.36006	8.52417e-07	3.83167e-05
TRINITY_DN17241_c0_g2_i6	-9.35454	5.19711	8.52417e-07	3.83167e-05
TRINITY_DN17425_c0_g2_i1	-9.35454	3.58475	8.52417e-07	3.83167e-05
TRINITY_DN16521_c2_g4_i1	-6.63393	3.80044	9.01739e-07	4.04838e-05
TRINITY_DN16250_c0_g6_i1	5.40858	4.67718	9.04554e-07	4.05113e-05
TRINITY_DN12582_c0_g2_i1	5.14302	5.40858	9.06712e-07	4.05113e-05
TRINITY_DN4418_c0_g1_i1	9.34721	3.06243	9.13479e-07	4.05113e-05
TRINITY_DN15163_c0_g3_i1	9.34721	4.01295	9.13479e-07	4.05113e-05
TRINITY_DN15552_c0_g2_i2	9.34721	3.30108	9.13479e-07	4.05113e-05
TRINITY_DN15985_c0_g2_i1	9.34721	3.77139	9.13479e-07	4.05113e-05
TRINITY_DN17531_c0_g1_i10	9.34721	3.21548	9.13479e-07	4.05113e-05
TRINITY_DN14204_c0_g1_i5	-9.33708	3.70011	9.13479e-07	4.05113e-05
TRINITY_DN16579_c0_g4_i5	-9.33708	3.51397	9.13479e-07	4.05113e-05
TRINITY_DN17685_c0_g5_i1	-9.33708	3.15426	9.13479e-07	4.05113e-05
TRINITY_DN10372_c0_g1_i1	5.22686	5.07653	9.57883e-07	4.24289e-05
TRINITY_DN10335_c0_g1_i2	-6.02926	4.52258	9.66195e-07	4.26164e-05
TRINITY_DN7015_c0_g2_i1	9.3291	4.35155	9.79673e-07	4.26164e-05
TRINITY_DN11619_c0_g1_i5	9.3291	3.23355	9.79673e-07	4.26164e-05
TRINITY_DN13364_c0_g1_i5	9.3291	4.4966	9.79673e-07	4.26164e-05
TRINITY_DN15180_c0_g1_i1	9.3291	3.64036	9.79673e-07	4.26164e-05
TRINITY_DN17199_c0_g1_i3	9.3291	3.69465	9.79673e-07	4.26164e-05
TRINITY_DN17568_c0_g5_i2	9.3291	3.2226	9.79673e-07	4.26164e-05
TRINITY_DN10630_c0_g3_i1	-9.3194	4.1581	9.79673e-07	4.26164e-05
TRINITY_DN13482_c0_g2_i1	-9.3194	3.86045	9.79673e-07	4.26164e-05
TRINITY_DN15247_c0_g1_i2	-9.3194	3.87373	9.79673e-07	4.26164e-05
TRINITY_DN15805_c0_g8_i1	-9.3194	5.73004	9.79673e-07	4.26164e-05
TRINITY_DN16341_c0_g3_i4	-9.3194	3.49333	9.79673e-07	4.26164e-05
TRINITY_DN16343_c2_g2_i11	-9.3194	3.57052	9.79673e-07	4.26164e-05
TRINITY_DN16673_c0_g1_i6	-9.3194	3.62753	9.79673e-07	4.26164e-05
TRINITY_DN16781_c0_g1_i9	-9.3194	4.05265	9.79673e-07	4.26164e-05
TRINITY_DN13123_c1_g1_i6	-6.60864	4.96186	9.98487e-07	4.33788e-05
TRINITY_DN12006_c0_g1_i4	-5.07608	6.60022	9.99582e-07	4.33788e-05
TRINITY_DN10842_c0_g1_i1	4.82097	7.56886	1.01108e-06	4.38254e-05
TRINITY_DN13633_c0_g6_i1	-5.02642	5.5641	1.01417e-06	4.39071e-05
TRINITY_DN16502_c0_g1_i4	4.84872	6.85202	1.02842e-06	4.44711e-05
TRINITY_DN8596_c0_g3_i2	5.37384	4.67019	1.03798e-06	4.48315e-05
TRINITY_DN5958_c0_g1_i1	9.31075	3.97761	1.0515e-06	4.52541e-05
TRINITY_DN16020_c0_g5_i1	9.31075	3.10328	1.0515e-06	4.52541e-05
TRINITY_DN9680_c0_g1_i1	-9.30151	3.09947	1.0515e-06	4.52541e-05
TRINITY_DN17304_c0_g1_i1	-4.81964	8.46579	1.059e-06	4.55234e-05
TRINITY_DN13095_c0_g5_i1	5.06183	5.54826	1.0662e-06	4.57785e-05
TRINITY_DN30269_c0_g1_i1	9.29216	3.14669	1.1295e-06	4.83256e-05
TRINITY_DN14865_c0_g1_i1	-9.28339	3.13137	1.1295e-06	4.83256e-05
TRINITY_DN17733_c1_g1_i1	-9.28339	3.90139	1.1295e-06	4.83256e-05
TRINITY_DN17610_c0_g1_i6	-5.23614	6.00087	1.13429e-06	4.84734e-05
TRINITY_DN17193_c0_g7_i2	-5.51138	5.00324	1.1762e-06	5.02058e-05
TRINITY_DN17727_c0_g2_i6	5.05283	5.5185	1.1908e-06	5.07694e-05
TRINITY_DN1861_c0_g1_i1	9.27333	3.05797	1.2143e-06	5.12907e-05
TRINITY_DN4234_c0_g2_i1	9.27333	3.89012	1.2143e-06	5.12907e-05
TRINITY_DN13903_c0_g1_i1	9.27333	4.17171	1.2143e-06	5.12907e-05
TRINITY_DN16285_c0_g4_i3	9.27333	3.00686	1.2143e-06	5.12907e-05
TRINITY_DN29184_c0_g2_i1	9.27333	3.21087	1.2143e-06	5.12907e-05
TRINITY_DN13386_c0_g1_i1	-9.26504	3.26138	1.2143e-06	5.12907e-05
TRINITY_DN16925_c0_g1_i6	-9.26504	3.50163	1.2143e-06	5.12907e-05
TRINITY_DN17655_c1_g1_i3	-9.26504	3.20736	1.2143e-06	5.12907e-05
TRINITY_DN17373_c0_g5_i1	5.33221	5.763	1.22351e-06	5.16199e-05
TRINITY_DN3670_c0_g1_i1	5.00974	5.59658	1.22793e-06	5.17465e-05
TRINITY_DN17141_c1_g2_i6	-5.37285	6.0962	1.23767e-06	5.20967e-05
TRINITY_DN7184_c1_g3_i1	9.25425	3.19582	1.30657e-06	5.45553e-05
TRINITY_DN12738_c0_g1_i1	-9.24646	5.32049	1.30657e-06	5.45553e-05
TRINITY_DN16187_c1_g11_i13	-9.24646	4.31112	1.30657e-06	5.45553e-05
TRINITY_DN16616_c0_g3_i4	-9.24646	4.8675	1.30657e-06	5.45553e-05
TRINITY_DN17288_c0_g1_i4	-9.24646	3.94102	1.30657e-06	5.45553e-05
TRINITY_DN17691_c2_g3_i3	-9.24646	4.22766	1.30657e-06	5.45553e-05
TRINITY_DN29551_c0_g1_i1	-9.24646	3.06345	1.30657e-06	5.45553e-05
TRINITY_DN13140_c0_g1_i1	-5.34627	4.41248	1.37863e-06	5.74981e-05
TRINITY_DN15076_c0_g2_i5	9.23492	3.64061	1.40708e-06	5.81157e-05
TRINITY_DN17106_c0_g1_i5	9.23492	4.27903	1.40708e-06	5.81157e-05
TRINITY_DN28151_c0_g1_i1	9.23492	3.24673	1.40708e-06	5.81157e-05
TRINITY_DN11355_c0_g1_i1	-9.22763	3.14346	1.40708e-06	5.81157e-05
TRINITY_DN11500_c0_g3_i2	-9.22763	5.21902	1.40708e-06	5.81157e-05
TRINITY_DN15175_c0_g2_i4	-9.22763	2.98286	1.40708e-06	5.81157e-05
TRINITY_DN17411_c0_g4_i1	-9.22763	4.27047	1.40708e-06	5.81157e-05
TRINITY_DN17712_c1_g3_i3	-9.22763	3.7209	1.40708e-06	5.81157e-05
TRINITY_DN16183_c0_g2_i5	5.22998	4.74322	1.4078e-06	5.81157e-05
TRINITY_DN17666_c0_g4_i2	-5.93556	4.7372	1.40969e-06	5.81276e-05
TRINITY_DN17206_c0_g2_i1	-5.33955	5.55105	1.41672e-06	5.83516e-05
TRINITY_DN11669_c0_g1_i2	-5.92477	4.26674	1.47224e-06	6.05697e-05
TRINITY_DN13532_c0_g1_i7	5.01974	5.28856	1.50016e-06	6.12892e-05
TRINITY_DN10842_c0_g4_i1	5.49353	4.18867	1.50471e-06	6.12892e-05
TRINITY_DN1630_c0_g1_i1	9.21532	3.58096	1.51666e-06	6.12892e-05
TRINITY_DN12237_c0_g2_i1	9.21532	2.99377	1.51666e-06	6.12892e-05
TRINITY_DN21538_c0_g1_i1	9.21532	2.98057	1.51666e-06	6.12892e-05
TRINITY_DN3019_c0_g1_i1	-9.20855	3.70326	1.51666e-06	6.12892e-05
TRINITY_DN8624_c0_g1_i2	-9.20855	4.00355	1.51666e-06	6.12892e-05
TRINITY_DN9343_c0_g2_i1	-9.20855	3.48352	1.51666e-06	6.12892e-05
TRINITY_DN12970_c0_g1_i1	-9.20855	3.44755	1.51666e-06	6.12892e-05
TRINITY_DN13299_c0_g3_i6	-9.20855	4.40391	1.51666e-06	6.12892e-05
TRINITY_DN16002_c0_g1_i6	-9.20855	3.11628	1.51666e-06	6.12892e-05
TRINITY_DN16343_c2_g2_i3	-9.20855	4.0903	1.51666e-06	6.12892e-05
TRINITY_DN16801_c0_g1_i3	-9.20855	5.20793	1.51666e-06	6.12892e-05
TRINITY_DN17593_c0_g5_i2	-9.20855	4.55932	1.51666e-06	6.12892e-05
TRINITY_DN17639_c1_g2_i4	-9.20855	4.60618	1.51666e-06	6.12892e-05
TRINITY_DN17678_c0_g8_i1	-9.20855	3.58578	1.51666e-06	6.12892e-05
TRINITY_DN15893_c0_g1_i3	-6.50283	4.17466	1.52747e-06	6.15895e-05
TRINITY_DN16491_c0_g10_i1	-6.50283	3.66817	1.52747e-06	6.15895e-05
TRINITY_DN17002_c0_g1_i1	-5.91389	5.96083	1.53803e-06	6.19466e-05
TRINITY_DN16232_c0_g1_i4	5.19618	4.68822	1.60852e-06	6.46573e-05
TRINITY_DN13698_c0_g1_i2	5.14264	4.82611	1.61407e-06	6.46573e-05
TRINITY_DN15389_c0_g3_i5	6.51894	4.06547	1.61421e-06	6.46573e-05
TRINITY_DN8871_c0_g1_i3	-6.48904	4.60987	1.61421e-06	6.46573e-05
TRINITY_DN16739_c0_g3_i6	-6.48904	4.43753	1.61421e-06	6.46573e-05
TRINITY_DN7499_c0_g1_i1	9.19546	4.13014	1.63627e-06	6.48983e-05
TRINITY_DN8548_c0_g2_i1	9.19546	3.05354	1.63627e-06	6.48983e-05
TRINITY_DN28206_c0_g1_i1	9.19546	2.92175	1.63627e-06	6.48983e-05
TRINITY_DN33084_c0_g1_i1	9.19546	3.02828	1.63627e-06	6.48983e-05
TRINITY_DN381_c0_g1_i1	-9.18922	3.6469	1.63627e-06	6.48983e-05
TRINITY_DN14860_c0_g1_i3	-9.18922	4.86644	1.63627e-06	6.48983e-05
TRINITY_DN15074_c0_g8_i1	-9.18922	4.38413	1.63627e-06	6.48983e-05
TRINITY_DN15668_c1_g5_i1	-9.18922	3.50678	1.63627e-06	6.48983e-05
TRINITY_DN17671_c5_g10_i10	-9.18922	5.06497	1.63627e-06	6.48983e-05
TRINITY_DN17394_c0_g13_i1	5.6501	3.9928	1.67755e-06	6.64629e-05
TRINITY_DN3033_c0_g1_i1	9.17531	3.19125	1.76696e-06	6.94015e-05
TRINITY_DN10410_c0_g2_i3	9.17531	2.95836	1.76696e-06	6.94015e-05
TRINITY_DN24557_c0_g1_i1	9.17531	2.9448	1.76696e-06	6.94015e-05
TRINITY_DN30892_c0_g1_i1	9.17531	2.98503	1.76696e-06	6.94015e-05
TRINITY_DN15604_c0_g1_i1	-9.16963	4.4697	1.76696e-06	6.94015e-05
TRINITY_DN16374_c0_g2_i1	-9.16963	3.58808	1.76696e-06	6.94015e-05
TRINITY_DN17470_c0_g2_i3	-9.16963	3.66733	1.76696e-06	6.94015e-05
TRINITY_DN17745_c0_g1_i3	-9.16963	3.43202	1.76696e-06	6.94015e-05
TRINITY_DN13541_c0_g5_i4	-6.46106	3.99746	1.80543e-06	7.08358e-05
TRINITY_DN13677_c0_g9_i2	-5.05699	6.42328	1.86601e-06	7.31339e-05
TRINITY_DN1002_c0_g1_i1	9.15489	3.11821	1.90992e-06	7.33893e-05
TRINITY_DN11294_c0_g1_i2	9.15489	3.6202	1.90992e-06	7.33893e-05
TRINITY_DN16526_c0_g2_i2	9.15489	2.98065	1.90992e-06	7.33893e-05
TRINITY_DN16637_c0_g1_i3	9.15489	3.63609	1.90992e-06	7.33893e-05
TRINITY_DN17393_c0_g4_i4	9.15489	3.52055	1.90992e-06	7.33893e-05
TRINITY_DN4516_c0_g1_i1	-9.14976	3.72472	1.90992e-06	7.33893e-05
TRINITY_DN5496_c0_g1_i1	-9.14976	5.49111	1.90992e-06	7.33893e-05
TRINITY_DN8182_c0_g1_i1	-9.14976	7.24115	1.90992e-06	7.33893e-05
TRINITY_DN8288_c0_g2_i1	-9.14976	3.96004	1.90992e-06	7.33893e-05
TRINITY_DN10104_c0_g3_i2	-9.14976	4.0552	1.90992e-06	7.33893e-05
TRINITY_DN12880_c0_g2_i1	-9.14976	3.85093	1.90992e-06	7.33893e-05
TRINITY_DN14829_c0_g1_i1	-9.14976	4.17596	1.90992e-06	7.33893e-05
TRINITY_DN16369_c0_g1_i1	-9.14976	4.4379	1.90992e-06	7.33893e-05
TRINITY_DN16400_c0_g1_i7	-9.14976	3.67219	1.90992e-06	7.33893e-05
TRINITY_DN16732_c0_g2_i1	-9.14976	3.24024	1.90992e-06	7.33893e-05
TRINITY_DN17322_c1_g2_i2	-9.14976	3.6412	1.90992e-06	7.33893e-05
TRINITY_DN17493_c0_g6_i2	-9.14976	4.0144	1.90992e-06	7.33893e-05
TRINITY_DN17385_c0_g6_i10	6.47505	3.38742	1.91082e-06	7.33893e-05
TRINITY_DN17597_c1_g1_i1	6.47505	3.41653	1.91082e-06	7.33893e-05
TRINITY_DN13360_c0_g1_i2	5.01454	5.02881	1.93089e-06	7.40817e-05
TRINITY_DN14137_c0_g1_i2	5.42799	4.15277	1.9445e-06	7.45256e-05
TRINITY_DN15306_c0_g3_i1	-4.74941	6.43701	1.96938e-06	7.53999e-05
TRINITY_DN14276_c0_g1_i1	-5.25635	5.52773	1.98384e-06	7.58735e-05
TRINITY_DN13159_c0_g1_i3	-6.43253	3.96188	2.02342e-06	7.73061e-05
TRINITY_DN17520_c2_g1_i3	-5.5509	5.01514	2.02563e-06	7.73095e-05
TRINITY_DN7196_c0_g1_i1	-5.24919	4.84973	2.04199e-06	7.76473e-05
TRINITY_DN16626_c0_g2_i7	-4.77947	6.08838	2.05178e-06	7.76473e-05
TRINITY_DN14821_c1_g2_i1	9.13416	2.93586	2.06647e-06	7.76473e-05
TRINITY_DN15654_c0_g8_i1	9.13416	3.05335	2.06647e-06	7.76473e-05
TRINITY_DN17391_c0_g8_i1	9.13416	3.34151	2.06647e-06	7.76473e-05
TRINITY_DN23205_c0_g1_i1	9.13416	2.86541	2.06647e-06	7.76473e-05
TRINITY_DN25069_c0_g1_i1	9.13416	3.06575	2.06647e-06	7.76473e-05
TRINITY_DN13190_c0_g1_i2	-9.12962	6.32729	2.06647e-06	7.76473e-05
TRINITY_DN14160_c1_g8_i4	-9.12962	5.55997	2.06647e-06	7.76473e-05
TRINITY_DN14837_c0_g3_i1	-9.12962	3.12476	2.06647e-06	7.76473e-05
TRINITY_DN16003_c0_g3_i1	-9.12962	4.36483	2.06647e-06	7.76473e-05
TRINITY_DN16127_c2_g1_i1	-9.12962	3.45306	2.06647e-06	7.76473e-05
TRINITY_DN17597_c1_g1_i9	-9.12962	4.07573	2.06647e-06	7.76473e-05
TRINITY_DN17635_c0_g2_i4	-9.12962	4.44041	2.06647e-06	7.76473e-05
TRINITY_DN17670_c1_g1_i9	-9.12962	3.69971	2.06647e-06	7.76473e-05
TRINITY_DN16693_c0_g2_i1	-5.83536	3.80166	2.1073e-06	7.90997e-05
TRINITY_DN15298_c0_g1_i4	-4.9845	4.89255	2.11672e-06	7.93717e-05
TRINITY_DN17423_c0_g1_i5	5.40262	4.09968	2.1467e-06	8.04129e-05
TRINITY_DN11120_c0_g4_i1	4.68768	6.32893	2.16511e-06	8.1019e-05
TRINITY_DN599_c0_g1_i1	4.88405	5.37528	2.18541e-06	8.16948e-05
TRINITY_DN16230_c0_g2_i10	5.86534	3.7412	2.20718e-06	8.2424e-05
TRINITY_DN17730_c0_g1_i1	-5.01503	4.97843	2.21176e-06	8.25105e-05
TRINITY_DN10407_c0_g3_i3	9.11314	2.93138	2.23811e-06	8.25628e-05
TRINITY_DN8627_c0_g1_i1	-9.10919	3.53755	2.23811e-06	8.25628e-05
TRINITY_DN10377_c0_g3_i3	-9.10919	3.53755	2.23811e-06	8.25628e-05
TRINITY_DN15403_c0_g1_i7	-9.10919	3.72663	2.23811e-06	8.25628e-05
TRINITY_DN16323_c0_g1_i3	-9.10919	2.90387	2.23811e-06	8.25628e-05
TRINITY_DN16348_c0_g2_i7	-9.10919	4.52258	2.23811e-06	8.25628e-05
TRINITY_DN16460_c0_g1_i1	-9.10919	4.02157	2.23811e-06	8.25628e-05
TRINITY_DN16754_c0_g11_i1	-9.10919	4.76833	2.23811e-06	8.25628e-05
TRINITY_DN17454_c0_g4_i2	-9.10919	3.08533	2.23811e-06	8.25628e-05
TRINITY_DN17541_c0_g7_i1	-9.10919	3.21152	2.23811e-06	8.25628e-05
TRINITY_DN27262_c0_g1_i1	-9.10919	3.30619	2.23811e-06	8.25628e-05
TRINITY_DN17410_c0_g5_i2	4.87689	5.40252	2.24798e-06	8.2843e-05
TRINITY_DN17727_c0_g2_i5	4.89402	5.32223	2.26274e-06	8.33027e-05
TRINITY_DN17451_c0_g6_i1	6.44503	3.59682	2.27253e-06	8.35787e-05
TRINITY_DN14942_c0_g1_i1	5.38546	4.0829	2.29506e-06	8.43222e-05
TRINITY_DN14767_c0_g1_i2	4.65653	6.5765	2.29987e-06	8.44137e-05
TRINITY_DN17399_c0_g1_i1	-5.33785	4.9251	2.37369e-06	8.70353e-05
TRINITY_DN8797_c0_g2_i1	-4.56898	8.54156	2.37743e-06	8.70848e-05
TRINITY_DN15209_c0_g1_i2	-6.37371	4.40052	2.41034e-06	8.73876e-05
TRINITY_DN17291_c0_g3_i4	-6.37371	4.46619	2.41034e-06	8.73876e-05
TRINITY_DN14213_c0_g1_i8	5.16614	4.44001	2.41054e-06	8.73876e-05
TRINITY_DN17038_c0_g1_i1	-4.99359	5.61267	2.41222e-06	8.73876e-05
TRINITY_DN9717_c0_g1_i1	9.09181	2.82664	2.4265e-06	8.73876e-05
TRINITY_DN11742_c1_g2_i1	9.09181	3.51063	2.4265e-06	8.73876e-05
TRINITY_DN14931_c0_g3_i2	9.09181	3.98585	2.4265e-06	8.73876e-05
TRINITY_DN25496_c0_g1_i1	9.09181	2.88493	2.4265e-06	8.73876e-05
TRINITY_DN29381_c0_g1_i1	9.09181	3.01964	2.4265e-06	8.73876e-05
TRINITY_DN3874_c1_g1_i1	-9.08847	3.33289	2.4265e-06	8.73876e-05
TRINITY_DN9347_c0_g3_i1	-9.08847	4.2213	2.4265e-06	8.73876e-05
TRINITY_DN9668_c0_g3_i1	-9.08847	5.46135	2.4265e-06	8.73876e-05
TRINITY_DN15608_c0_g3_i12	-9.08847	3.84999	2.4265e-06	8.73876e-05
TRINITY_DN16517_c0_g3_i5	-9.08847	3.56806	2.4265e-06	8.73876e-05
TRINITY_DN16745_c0_g3_i6	-9.08847	3.4099	2.4265e-06	8.73876e-05
TRINITY_DN17541_c0_g11_i4	-9.08847	3.93416	2.4265e-06	8.73876e-05
TRINITY_DN17658_c0_g2_i5	-9.08847	5.03631	2.4265e-06	8.73876e-05
TRINITY_DN17307_c1_g1_i1	4.82268	6.27248	2.42964e-06	8.74142e-05
TRINITY_DN17514_c0_g1_i4	4.87482	5.25997	2.44035e-06	8.7713e-05
TRINITY_DN11254_c0_g1_i4	-5.50236	3.9277	2.46031e-06	8.83431e-05
TRINITY_DN14438_c0_g1_i1	4.74577	5.95163	2.53135e-06	9.08045e-05
TRINITY_DN16470_c0_g2_i4	-6.35863	4.43847	2.55793e-06	9.15774e-05
TRINITY_DN17425_c0_g4_i2	-6.35863	4.12037	2.55793e-06	9.15774e-05
TRINITY_DN13654_c0_g3_i1	9.07015	3.82248	2.63354e-06	9.32754e-05
TRINITY_DN17661_c2_g16_i3	9.07015	3.16019	2.63354e-06	9.32754e-05
TRINITY_DN15367_c0_g1_i1	-9.06745	2.83813	2.63354e-06	9.32754e-05
TRINITY_DN16813_c0_g1_i2	-9.06745	4.48187	2.63354e-06	9.32754e-05
TRINITY_DN16897_c0_g2_i1	-9.06745	3.44359	2.63354e-06	9.32754e-05
TRINITY_DN16956_c0_g1_i2	-9.06745	3.96279	2.63354e-06	9.32754e-05
TRINITY_DN17413_c0_g4_i3	-9.06745	4.30296	2.63354e-06	9.32754e-05
TRINITY_DN17445_c0_g1_i4	-9.06745	4.60995	2.63354e-06	9.32754e-05
TRINITY_DN17614_c0_g4_i4	-9.06745	4.01103	2.63354e-06	9.32754e-05
TRINITY_DN17657_c1_g8_i1	-9.06745	3.89994	2.63354e-06	9.32754e-05
TRINITY_DN30568_c0_g1_i1	-9.06745	2.93683	2.63354e-06	9.32754e-05
TRINITY_DN17193_c0_g6_i1	-5.18315	4.54858	2.66482e-06	9.42916e-05
TRINITY_DN15877_c0_g1_i2	-5.02337	4.57341	2.69084e-06	9.51199e-05
TRINITY_DN11899_c0_g1_i3	-5.30393	4.70784	2.72107e-06	9.60951e-05
TRINITY_DN13249_c0_g1_i3	-5.17562	6.04456	2.74677e-06	9.69089e-05
TRINITY_DN26334_c0_g1_i1	5.13189	4.40661	2.75635e-06	9.71526e-05
TRINITY_DN12967_c0_g1_i4	-5.47244	4.77359	2.77291e-06	9.76419e-05
TRINITY_DN13714_c0_g3_i5	-5.76446	5.25063	2.79698e-06	9.83943e-05
TRINITY_DN63_c0_g1_i2	9.04817	2.91793	2.86135e-06	9.89382e-05
TRINITY_DN12242_c0_g1_i4	9.04817	3.06134	2.86135e-06	9.89382e-05
TRINITY_DN13312_c0_g1_i2	9.04817	2.93167	2.86135e-06	9.89382e-05
TRINITY_DN14232_c0_g3_i4	9.04817	3.89295	2.86135e-06	9.89382e-05
TRINITY_DN17069_c0_g1_i8	9.04817	3.82651	2.86135e-06	9.89382e-05
TRINITY_DN17301_c0_g9_i3	9.04817	2.83211	2.86135e-06	9.89382e-05
TRINITY_DN17508_c0_g3_i1	9.04817	3.10967	2.86135e-06	9.89382e-05
TRINITY_DN32402_c0_g1_i1	9.04817	2.95871	2.86135e-06	9.89382e-05
TRINITY_DN9844_c0_g5_i1	-9.04611	5.20372	2.86135e-06	9.89382e-05
TRINITY_DN11086_c0_g1_i3	-9.04611	3.29595	2.86135e-06	9.89382e-05
TRINITY_DN11184_c1_g1_i1	-9.04611	3.22254	2.86135e-06	9.89382e-05
TRINITY_DN13637_c0_g1_i3	-9.04611	5.22359	2.86135e-06	9.89382e-05
TRINITY_DN15562_c0_g2_i8	-9.04611	3.44951	2.86135e-06	9.89382e-05
TRINITY_DN15986_c0_g2_i2	-9.04611	3.28572	2.86135e-06	9.89382e-05
TRINITY_DN16716_c0_g1_i10	-9.04611	3.94805	2.86135e-06	9.89382e-05
TRINITY_DN16754_c0_g13_i1	-9.04611	3.81097	2.86135e-06	9.89382e-05
TRINITY_DN17163_c1_g3_i1	-9.04611	2.95959	2.86135e-06	9.89382e-05
TRINITY_DN17736_c1_g17_i3	-9.04611	3.74039	2.86135e-06	9.89382e-05
TRINITY_DN16983_c0_g5_i1	-5.06877	4.62897	2.91055e-06	0.000100544
TRINITY_DN11871_c0_g1_i1	-5.16044	5.57484	2.91961e-06	0.000100761
TRINITY_DN11481_c0_g1_i2	-5.15279	5.32797	3.01074e-06	0.000103808
TRINITY_DN6668_c0_g1_i1	9.02584	2.87118	3.11235e-06	0.000105611
TRINITY_DN7662_c0_g2_i1	9.02584	2.76655	3.11235e-06	0.000105611
TRINITY_DN11200_c0_g1_i2	9.02584	3.09366	3.11235e-06	0.000105611
TRINITY_DN13772_c0_g1_i1	9.02584	3.49192	3.11235e-06	0.000105611
TRINITY_DN13900_c2_g5_i6	9.02584	2.85676	3.11235e-06	0.000105611
TRINITY_DN30976_c0_g1_i1	9.02584	3.40098	3.11235e-06	0.000105611
TRINITY_DN2285_c0_g4_i1	-9.02446	5.65704	3.11235e-06	0.000105611
TRINITY_DN7962_c0_g1_i1	-9.02446	3.71573	3.11235e-06	0.000105611
TRINITY_DN11147_c0_g1_i3	-9.02446	3.60812	3.11235e-06	0.000105611
TRINITY_DN12695_c0_g4_i2	-9.02446	3.52548	3.11235e-06	0.000105611
TRINITY_DN14465_c0_g1_i3	-9.02446	4.60282	3.11235e-06	0.000105611
TRINITY_DN15178_c1_g10_i3	-9.02446	4.22524	3.11235e-06	0.000105611
TRINITY_DN16018_c0_g1_i2	-9.02446	4.04733	3.11235e-06	0.000105611
TRINITY_DN16343_c2_g2_i2	-9.02446	4.23029	3.11235e-06	0.000105611
TRINITY_DN16745_c0_g3_i4	-9.02446	3.6934	3.11235e-06	0.000105611
TRINITY_DN17086_c0_g3_i1	-9.02446	3.08212	3.11235e-06	0.000105611
TRINITY_DN28251_c0_g1_i1	-9.02446	3.32281	3.11235e-06	0.000105611
TRINITY_DN13225_c0_g1_i2	-4.63516	7.27018	3.16332e-06	0.000107241
TRINITY_DN4673_c0_g2_i1	5.29644	4.03927	3.35901e-06	0.000113317
TRINITY_DN517_c0_g1_i1	9.00316	3.06529	3.38925e-06	0.000113317
TRINITY_DN14252_c0_g1_i1	9.00316	3.65364	3.38925e-06	0.000113317
TRINITY_DN12341_c0_g3_i1	-9.00248	3.27885	3.38925e-06	0.000113317
TRINITY_DN12347_c0_g2_i1	-9.00248	4.1451	3.38925e-06	0.000113317
TRINITY_DN15131_c0_g1_i3	-9.00248	4.27287	3.38925e-06	0.000113317
TRINITY_DN15156_c0_g1_i5	-9.00248	3.64473	3.38925e-06	0.000113317
TRINITY_DN16512_c0_g1_i2	-9.00248	3.66788	3.38925e-06	0.000113317
TRINITY_DN16809_c0_g1_i1	-9.00248	3.37803	3.38925e-06	0.000113317
TRINITY_DN16931_c0_g4_i4	-9.00248	3.04158	3.38925e-06	0.000113317
TRINITY_DN17276_c0_g1_i1	-9.00248	3.20456	3.38925e-06	0.000113317
TRINITY_DN17491_c0_g2_i3	-9.00248	4.62405	3.38925e-06	0.000113317
TRINITY_DN17614_c0_g1_i1	-9.00248	3.70558	3.38925e-06	0.000113317
TRINITY_DN23134_c0_g1_i1	-9.00248	2.91077	3.38925e-06	0.000113317
TRINITY_DN32026_c0_g1_i1	-9.00248	2.92448	3.38925e-06	0.000113317
TRINITY_DN16774_c0_g1_i1	-5.42113	5.64603	3.40236e-06	0.000113651
TRINITY_DN17625_c0_g1_i5	-5.12179	5.60486	3.40982e-06	0.000113796
TRINITY_DN7960_c0_g2_i1	6.33476	3.23941	3.4734e-06	0.000115706
TRINITY_DN16071_c0_g2_i3	6.33476	3.79008	3.4734e-06	0.000115706
TRINITY_DN16314_c0_g1_i1	-4.73256	6.18598	3.61209e-06	0.000120216
TRINITY_DN17165_c0_g6_i1	-5.10603	5.51872	3.6322e-06	0.000120775
TRINITY_DN17410_c0_g4_i4	4.53396	6.51178	3.68156e-06	0.000121674
TRINITY_DN5629_c0_g1_i1	-8.98015	4.23624	3.69514e-06	0.000121674
TRINITY_DN14395_c0_g1_i2	-8.98015	3.25458	3.69514e-06	0.000121674
TRINITY_DN14611_c0_g2_i10	-8.98015	3.578	3.69514e-06	0.000121674
TRINITY_DN14670_c0_g2_i1	-8.98015	3.89005	3.69514e-06	0.000121674
TRINITY_DN15920_c0_g1_i3	-8.98015	2.99979	3.69514e-06	0.000121674
TRINITY_DN16936_c0_g10_i1	-8.98015	4.36067	3.69514e-06	0.000121674
TRINITY_DN16967_c0_g11_i1	-8.98015	4.11037	3.69514e-06	0.000121674
TRINITY_DN1424_c0_g1_i1	8.98013	3.01105	3.69514e-06	0.000121674
TRINITY_DN15281_c0_g2_i2	8.98013	2.81803	3.69514e-06	0.000121674
TRINITY_DN14832_c0_g2_i1	-6.26463	4.00298	3.69935e-06	0.000121674
TRINITY_DN23847_c0_g1_i1	-6.26463	3.19563	3.69935e-06	0.000121674
TRINITY_DN17506_c0_g4_i6	-4.94272	5.32265	3.72489e-06	0.000122404
TRINITY_DN17452_c0_g3_i3	4.55301	6.15189	3.74695e-06	0.000123018
TRINITY_DN11445_c0_g1_i1	5.72678	4.15136	3.76254e-06	0.000123307
TRINITY_DN17615_c0_g1_i2	-5.68991	4.26577	3.76254e-06	0.000123307
TRINITY_DN14438_c0_g1_i3	5.04621	4.34277	3.84918e-06	0.000126033
TRINITY_DN16459_c0_g1_i5	5.43578	3.94921	3.85936e-06	0.000126253
TRINITY_DN16411_c0_g3_i6	-5.0901	4.60046	3.87157e-06	0.000126539
TRINITY_DN12610_c0_g2_i2	-6.24836	4.62555	3.94253e-06	0.000128167
TRINITY_DN15829_c0_g3_i4	-6.24836	4.20675	3.94253e-06	0.000128167
TRINITY_DN16195_c0_g1_i1	-6.24836	3.26862	3.94253e-06	0.000128167
TRINITY_DN16461_c0_g1_i4	-6.24836	4.30626	3.94253e-06	0.000128167
TRINITY_DN17324_c0_g4_i1	-6.24836	3.3706	3.94253e-06	0.000128167
TRINITY_DN17492_c0_g1_i4	-6.24836	5.01094	3.94253e-06	0.000128167
TRINITY_DN16152_c0_g2_i1	5.03884	4.31599	3.96106e-06	0.000128655
TRINITY_DN10554_c0_g1_i1	-5.37874	5.85771	4.02724e-06	0.000129051
TRINITY_DN17727_c0_g1_i2	4.77261	5.12796	4.0282e-06	0.000129051
TRINITY_DN9085_c0_g1_i1	-8.95748	3.2511	4.03352e-06	0.000129051
TRINITY_DN14305_c0_g1_i1	-8.95748	4.55879	4.03352e-06	0.000129051
TRINITY_DN15537_c0_g1_i1	-8.95748	3.16407	4.03352e-06	0.000129051
TRINITY_DN17237_c0_g2_i3	-8.95748	3.32269	4.03352e-06	0.000129051
TRINITY_DN17248_c0_g6_i1	-8.95748	3.90686	4.03352e-06	0.000129051
TRINITY_DN17287_c0_g1_i8	-8.95748	3.53343	4.03352e-06	0.000129051
TRINITY_DN17622_c1_g4_i3	-8.95748	2.95666	4.03352e-06	0.000129051
TRINITY_DN17676_c2_g1_i1	-8.95748	4.20377	4.03352e-06	0.000129051
TRINITY_DN17712_c1_g2_i2	-8.95748	3.57506	4.03352e-06	0.000129051
TRINITY_DN3786_c0_g1_i1	8.95671	2.78307	4.03352e-06	0.000129051
TRINITY_DN4714_c0_g2_i1	8.95671	2.9545	4.03352e-06	0.000129051
TRINITY_DN7585_c0_g2_i1	8.95671	2.9545	4.03352e-06	0.000129051
TRINITY_DN17738_c0_g5_i1	8.95671	3.75933	4.03352e-06	0.000129051
TRINITY_DN28234_c0_g1_i1	8.95671	3.67065	4.03352e-06	0.000129051
TRINITY_DN34070_c0_g1_i1	8.95671	2.75204	4.03352e-06	0.000129051
TRINITY_DN15209_c0_g1_i1	-4.8637	5.84484	4.0721e-06	0.000130057
TRINITY_DN17341_c0_g1_i5	-4.8637	6.03977	4.0721e-06	0.000130057
TRINITY_DN12536_c0_g2_i1	-5.07399	5.84877	4.12943e-06	0.000131773
TRINITY_DN6251_c0_g1_i1	4.90033	4.59018	4.17013e-06	0.000132955
TRINITY_DN13018_c0_g1_i6	-6.23189	4.34683	4.20445e-06	0.000133932
TRINITY_DN15064_c0_g6_i2	-5.06587	5.72091	4.2658e-06	0.000135767
TRINITY_DN14538_c0_g2_i6	-4.76505	6.16283	4.30597e-06	0.000136926
TRINITY_DN10048_c0_g2_i1	-8.93444	3.24761	4.40838e-06	0.000139089
TRINITY_DN12197_c0_g2_i5	-8.93444	3.50475	4.40838e-06	0.000139089
TRINITY_DN16750_c0_g2_i8	-8.93444	3.1145	4.40838e-06	0.000139089
TRINITY_DN16855_c0_g1_i5	-8.93444	3.86548	4.40838e-06	0.000139089
TRINITY_DN17411_c0_g2_i3	-8.93444	3.22637	4.40838e-06	0.000139089
TRINITY_DN17627_c0_g2_i6	-8.93444	3.48735	4.40838e-06	0.000139089
TRINITY_DN6881_c0_g1_i1	8.93292	2.71528	4.40838e-06	0.000139089
TRINITY_DN17398_c0_g13_i1	8.93292	3.5558	4.40838e-06	0.000139089
TRINITY_DN21745_c0_g1_i1	8.93292	2.71528	4.40838e-06	0.000139089
TRINITY_DN14144_c0_g3_i3	-5.63797	4.23231	4.62235e-06	0.000145462
TRINITY_DN14827_c0_g1_i2	-5.63797	4.43559	4.62235e-06	0.000145462
TRINITY_DN15182_c0_g1_i2	-5.63797	3.9862	4.62235e-06	0.000145462
TRINITY_DN17140_c1_g8_i3	4.48456	6.26651	4.68784e-06	0.000147396
TRINITY_DN13268_c0_g2_i1	-4.40473	8.08343	4.70883e-06	0.000147928
TRINITY_DN13466_c0_g1_i1	-6.19839	3.16946	4.79131e-06	0.000148984
TRINITY_DN9956_c0_g1_i2	4.82213	4.68236	4.7955e-06	0.000148984
TRINITY_DN2426_c0_g2_i1	-8.91103	3.12243	4.82427e-06	0.000148984
TRINITY_DN11286_c0_g2_i1	-8.91103	2.71505	4.82427e-06	0.000148984
TRINITY_DN13169_c1_g1_i1	-8.91103	4.44382	4.82427e-06	0.000148984
TRINITY_DN13169_c1_g1_i2	-8.91103	3.08713	4.82427e-06	0.000148984
TRINITY_DN14253_c0_g1_i1	-8.91103	3.21206	4.82427e-06	0.000148984
TRINITY_DN15576_c0_g1_i4	-8.91103	3.71684	4.82427e-06	0.000148984
TRINITY_DN15643_c0_g2_i1	-8.91103	3.06303	4.82427e-06	0.000148984
TRINITY_DN16316_c0_g1_i3	-8.91103	3.64118	4.82427e-06	0.000148984
TRINITY_DN16348_c0_g4_i1	-8.91103	4.04748	4.82427e-06	0.000148984
TRINITY_DN16583_c0_g1_i2	-8.91103	4.62508	4.82427e-06	0.000148984
TRINITY_DN17119_c1_g1_i2	-8.91103	4.29874	4.82427e-06	0.000148984
TRINITY_DN17238_c0_g1_i5	-8.91103	2.98788	4.82427e-06	0.000148984
TRINITY_DN17257_c0_g2_i3	-8.91103	4.40454	4.82427e-06	0.000148984
TRINITY_DN17686_c0_g5_i1	-8.91103	3.5017	4.82427e-06	0.000148984
TRINITY_DN11154_c0_g3_i6	8.90872	3.07309	4.82427e-06	0.000148984
TRINITY_DN15414_c0_g6_i2	8.90872	5.32289	4.82427e-06	0.000148984
TRINITY_DN22854_c0_g1_i1	8.90872	2.71036	4.82427e-06	0.000148984
TRINITY_DN27643_c0_g1_i1	8.90872	2.84818	4.82427e-06	0.000148984
TRINITY_DN15179_c2_g4_i3	4.37376	9.20303	4.92855e-06	0.000152075
TRINITY_DN16323_c0_g1_i4	-5.14056	5.42564	5.03902e-06	0.000155352
TRINITY_DN7618_c0_g1_i1	6.23303	3.27021	5.12008e-06	0.000157451
TRINITY_DN12587_c0_g10_i1	6.23303	3.78697	5.12008e-06	0.000157451
TRINITY_DN16609_c0_g5_i1	-6.18134	4.19315	5.12008e-06	0.000157451
TRINITY_DN15699_c0_g2_i2	5.64519	3.54983	5.13665e-06	0.000157827
TRINITY_DN16489_c0_g4_i3	4.73028	4.88039	5.2324e-06	0.000159947
TRINITY_DN1398_c0_g1_i1	-8.88723	3.39962	5.28636e-06	0.000159947
TRINITY_DN10920_c0_g3_i1	-8.88723	2.91754	5.28636e-06	0.000159947
TRINITY_DN11226_c0_g1_i1	-8.88723	3.08334	5.28636e-06	0.000159947
TRINITY_DN11248_c0_g2_i1	-8.88723	3.08334	5.28636e-06	0.000159947
TRINITY_DN13635_c0_g2_i2	-8.88723	4.12349	5.28636e-06	0.000159947
TRINITY_DN14061_c0_g1_i3	-8.88723	3.90588	5.28636e-06	0.000159947
TRINITY_DN16682_c0_g1_i8	-8.88723	5.29279	5.28636e-06	0.000159947
TRINITY_DN16732_c0_g1_i2	-8.88723	3.5244	5.28636e-06	0.000159947
TRINITY_DN16836_c0_g1_i3	-8.88723	4.21795	5.28636e-06	0.000159947
TRINITY_DN16877_c0_g2_i3	-8.88723	4.44201	5.28636e-06	0.000159947
TRINITY_DN17594_c1_g4_i1	-8.88723	3.07133	5.28636e-06	0.000159947
TRINITY_DN29372_c0_g1_i1	-8.88723	4.28233	5.28636e-06	0.000159947
TRINITY_DN30014_c0_g1_i1	-8.88723	3.93742	5.28636e-06	0.000159947
TRINITY_DN3728_c0_g1_i1	8.88411	2.82896	5.28636e-06	0.000159947
TRINITY_DN9986_c0_g2_i1	8.88411	3.16255	5.28636e-06	0.000159947
TRINITY_DN15939_c0_g1_i3	8.88411	2.68908	5.28636e-06	0.000159947
TRINITY_DN16448_c0_g1_i3	8.88411	2.75321	5.28636e-06	0.000159947
TRINITY_DN13940_c0_g1_i3	-4.48188	7.24818	5.28912e-06	0.000159947
TRINITY_DN17619_c0_g6_i4	5.0463	4.06573	5.38116e-06	0.000162596
TRINITY_DN15179_c2_g3_i1	4.33365	10.9683	5.39659e-06	0.000162927
TRINITY_DN15557_c0_g1_i7	-5.59776	4.31044	5.41853e-06	0.000163454
TRINITY_DN12818_c0_g3_i1	4.55281	5.70489	5.45061e-06	0.000164285
TRINITY_DN14294_c0_g1_i1	4.52935	6.22149	5.4741e-06	0.000164757
TRINITY_DN17712_c0_g1_i2	-6.16409	4.77921	5.47532e-06	0.000164757
TRINITY_DN16806_c1_g1_i15	4.88578	4.38602	5.54284e-06	0.000166651
TRINITY_DN6622_c0_g2_i1	4.78118	4.64268	5.62079e-06	0.000168855
TRINITY_DN15928_c1_g1_i1	4.33857	8.95229	5.65485e-06	0.000169739
TRINITY_DN17348_c0_g4_i3	-4.484	7.04716	5.76224e-06	0.000171568
TRINITY_DN894_c0_g1_i1	-8.86304	4.11039	5.8006e-06	0.000171568
TRINITY_DN11966_c0_g5_i2	-8.86304	3.26853	5.8006e-06	0.000171568
TRINITY_DN11966_c0_g5_i3	-8.86304	3.31922	5.8006e-06	0.000171568
TRINITY_DN14543_c0_g1_i2	-8.86304	7.11748	5.8006e-06	0.000171568
TRINITY_DN15128_c0_g1_i2	-8.86304	2.84322	5.8006e-06	0.000171568
TRINITY_DN16374_c0_g8_i1	-8.86304	4.54801	5.8006e-06	0.000171568
TRINITY_DN16802_c0_g2_i3	-8.86304	4.3091	5.8006e-06	0.000171568
TRINITY_DN17655_c1_g2_i1	-8.86304	3.77618	5.8006e-06	0.000171568
TRINITY_DN17734_c1_g7_i3	-8.86304	3.65104	5.8006e-06	0.000171568
TRINITY_DN17737_c0_g5_i3	-8.86304	3.50424	5.8006e-06	0.000171568
TRINITY_DN17738_c0_g5_i2	-8.86304	4.02554	5.8006e-06	0.000171568
TRINITY_DN1798_c0_g1_i1	8.85907	2.65067	5.8006e-06	0.000171568
TRINITY_DN13650_c0_g1_i1	8.85907	2.83896	5.8006e-06	0.000171568
TRINITY_DN15985_c0_g2_i6	8.85907	3.07694	5.8006e-06	0.000171568
TRINITY_DN16903_c0_g1_i7	8.85907	2.68411	5.8006e-06	0.000171568
TRINITY_DN17329_c2_g2_i1	8.85907	3.23537	5.8006e-06	0.000171568
TRINITY_DN28838_c0_g1_i1	8.85907	2.6163	5.8006e-06	0.000171568
TRINITY_DN15541_c0_g1_i2	6.19746	3.12737	5.85945e-06	0.000173027
TRINITY_DN14850_c0_g2_i1	-6.14663	3.48206	5.85945e-06	0.000173027
TRINITY_DN58_c0_g1_i1	-4.65929	5.77689	5.89036e-06	0.000173799
TRINITY_DN13637_c0_g1_i2	-4.47841	7.34888	5.93406e-06	0.000174947
TRINITY_DN12653_c0_g1_i1	-5.57031	4.16416	6.03792e-06	0.000177865
TRINITY_DN15714_c0_g1_i1	4.39918	6.56995	6.13956e-06	0.000180713
TRINITY_DN15179_c2_g8_i1	4.30714	9.51711	6.24112e-06	0.000183554
TRINITY_DN12674_c0_g2_i1	-6.12895	3.90902	6.2752e-06	0.00018389
TRINITY_DN13836_c0_g3_i2	-6.12895	4.02007	6.2752e-06	0.00018389
TRINITY_DN15064_c0_g5_i2	-4.7468	5.78208	6.33972e-06	0.00018389
TRINITY_DN12367_c0_g1_i3	-5.08172	5.06437	6.35995e-06	0.00018389
TRINITY_DN7677_c0_g1_i1	-8.83843	2.88164	6.37378e-06	0.00018389
TRINITY_DN9464_c0_g1_i3	-8.83843	3.30587	6.37378e-06	0.00018389
TRINITY_DN10095_c0_g1_i2	-8.83843	3.3454	6.37378e-06	0.00018389
TRINITY_DN11001_c0_g1_i2	-8.83843	4.80439	6.37378e-06	0.00018389
TRINITY_DN14299_c0_g2_i4	-8.83843	3.80827	6.37378e-06	0.00018389
TRINITY_DN14445_c1_g10_i6	-8.83843	4.96419	6.37378e-06	0.00018389
TRINITY_DN14930_c0_g6_i1	-8.83843	3.11128	6.37378e-06	0.00018389
TRINITY_DN15074_c0_g2_i1	-8.83843	5.33002	6.37378e-06	0.00018389
TRINITY_DN16757_c0_g2_i2	-8.83843	2.97595	6.37378e-06	0.00018389
TRINITY_DN16925_c0_g1_i4	-8.83843	3.00165	6.37378e-06	0.00018389
TRINITY_DN17391_c0_g7_i1	-8.83843	4.26373	6.37378e-06	0.00018389
TRINITY_DN17570_c1_g1_i4	-8.83843	2.61786	6.37378e-06	0.00018389
TRINITY_DN17614_c0_g11_i6	-8.83843	4.31188	6.37378e-06	0.00018389
TRINITY_DN5242_c0_g1_i2	8.83359	2.86319	6.37378e-06	0.00018389
TRINITY_DN9843_c0_g1_i1	8.83359	2.66249	6.37378e-06	0.00018389
TRINITY_DN10337_c0_g2_i1	8.83359	3.51749	6.37378e-06	0.00018389
TRINITY_DN14021_c0_g6_i1	8.83359	2.83434	6.37378e-06	0.00018389
TRINITY_DN15648_c0_g1_i2	8.83359	4.36365	6.37378e-06	0.00018389
TRINITY_DN16918_c0_g7_i3	8.83359	3.1882	6.37378e-06	0.00018389
TRINITY_DN26059_c0_g1_i1	8.83359	2.66249	6.37378e-06	0.00018389
TRINITY_DN17744_c1_g1_i1	-4.58506	6.25363	6.42591e-06	0.000185247
TRINITY_DN17694_c1_g3_i1	-4.65974	6.522	6.56201e-06	0.000189021
TRINITY_DN15006_c0_g1_i1	4.60531	5.26073	6.60546e-06	0.000190122
TRINITY_DN14228_c0_g1_i3	-6.11106	3.81313	6.72556e-06	0.000193273
TRINITY_DN16825_c0_g1_i2	-6.11106	3.88708	6.72556e-06	0.000193273
TRINITY_DN8975_c105_g1_i1	4.40008	6.09811	6.73698e-06	0.000193449
TRINITY_DN13133_c1_g1_i9	5.28515	4.40144	6.87575e-06	0.000197278
TRINITY_DN10842_c0_g3_i4	4.39657	6.04898	6.89347e-06	0.000197631
TRINITY_DN1230_c0_g1_i1	-8.81339	2.97196	7.01372e-06	0.000198114
TRINITY_DN10197_c0_g1_i4	-8.81339	3.60612	7.01372e-06	0.000198114
TRINITY_DN12284_c0_g11_i1	-8.81339	3.10755	7.01372e-06	0.000198114
TRINITY_DN14865_c0_g1_i5	-8.81339	2.8347	7.01372e-06	0.000198114
TRINITY_DN15408_c0_g1_i2	-8.81339	4.51225	7.01372e-06	0.000198114
TRINITY_DN15986_c0_g2_i3	-8.81339	3.26165	7.01372e-06	0.000198114
TRINITY_DN16179_c0_g1_i6	-8.81339	3.37102	7.01372e-06	0.000198114
TRINITY_DN17145_c0_g3_i3	-8.81339	3.65312	7.01372e-06	0.000198114
TRINITY_DN17209_c0_g11_i6	-8.81339	2.93233	7.01372e-06	0.000198114
TRINITY_DN17678_c0_g13_i7	-8.81339	3.1869	7.01372e-06	0.000198114
TRINITY_DN17694_c1_g2_i6	-8.81339	3.91127	7.01372e-06	0.000198114
TRINITY_DN21979_c0_g1_i1	-8.81339	2.69686	7.01372e-06	0.000198114
TRINITY_DN24041_c0_g1_i1	-8.81339	2.74452	7.01372e-06	0.000198114
TRINITY_DN25426_c0_g1_i1	-8.81339	3.52386	7.01372e-06	0.000198114
TRINITY_DN11474_c0_g1_i1	8.80765	2.57049	7.01372e-06	0.000198114
TRINITY_DN17254_c0_g6_i7	8.80765	2.70687	7.01372e-06	0.000198114
TRINITY_DN20542_c0_g1_i1	8.80765	2.65748	7.01372e-06	0.000198114
TRINITY_DN25806_c0_g1_i1	8.80765	2.65748	7.01372e-06	0.000198114
TRINITY_DN29787_c0_g1_i1	8.80765	2.73874	7.01372e-06	0.000198114
TRINITY_DN14937_c0_g2_i1	4.98342	4.00472	7.09474e-06	0.000200248
TRINITY_DN15181_c2_g4_i1	4.28804	8.36598	7.10697e-06	0.000200437
TRINITY_DN15078_c4_g2_i1	4.82072	4.3667	7.12552e-06	0.000200805
TRINITY_DN15630_c0_g1_i1	-5.23166	5.00774	7.20453e-06	0.000202823
TRINITY_DN16583_c0_g1_i1	-4.60353	6.02107	7.2127e-06	0.000202823
TRINITY_DN10917_c0_g1_i2	6.1424	3.32408	7.21383e-06	0.000202823
TRINITY_DN7967_c0_g1_i1	4.71438	4.59435	7.2749e-06	0.000204382
TRINITY_DN16841_c0_g2_i4	4.97421	3.99579	7.35061e-06	0.00020635
TRINITY_DN14272_c0_g1_i3	-5.51379	4.61657	7.54066e-06	0.000211359
TRINITY_DN16427_c1_g3_i2	-5.51379	3.99528	7.54066e-06	0.000211359
TRINITY_DN12780_c0_g2_i2	-4.52281	6.44374	7.56681e-06	0.000211929
TRINITY_DN13560_c0_g1_i1	4.7019	4.566	7.6331e-06	0.000212238
TRINITY_DN16523_c0_g3_i1	4.34978	6.29777	7.71081e-06	0.000212238
TRINITY_DN5941_c0_g2_i1	-8.78792	3.95874	7.72941e-06	0.000212238
TRINITY_DN8528_c0_g1_i1	-8.78792	3.11549	7.72941e-06	0.000212238
TRINITY_DN11654_c0_g2_i4	-8.78792	2.6923	7.72941e-06	0.000212238
TRINITY_DN13025_c0_g1_i4	-8.78792	3.46884	7.72941e-06	0.000212238
TRINITY_DN13860_c0_g1_i3	-8.78792	4.19433	7.72941e-06	0.000212238
TRINITY_DN14299_c0_g2_i1	-8.78792	4.3454	7.72941e-06	0.000212238
TRINITY_DN14483_c0_g1_i4	-8.78792	3.36776	7.72941e-06	0.000212238
TRINITY_DN15974_c0_g2_i4	-8.78792	4.82454	7.72941e-06	0.000212238
TRINITY_DN16329_c0_g2_i4	-8.78792	3.14985	7.72941e-06	0.000212238
TRINITY_DN16400_c0_g1_i2	-8.78792	3.78927	7.72941e-06	0.000212238
TRINITY_DN17366_c2_g3_i1	-8.78792	2.70843	7.72941e-06	0.000212238
TRINITY_DN17467_c0_g3_i4	-8.78792	2.98094	7.72941e-06	0.000212238
TRINITY_DN17709_c1_g5_i1	-8.78792	5.19854	7.72941e-06	0.000212238
TRINITY_DN32441_c0_g1_i1	-8.78792	3.04386	7.72941e-06	0.000212238
TRINITY_DN33774_c0_g1_i1	-8.78792	3.45997	7.72941e-06	0.000212238
TRINITY_DN6159_c0_g1_i8	8.78124	2.60088	7.72941e-06	0.000212238
TRINITY_DN8791_c1_g1_i1	8.78124	2.5832	7.72941e-06	0.000212238
TRINITY_DN8881_c0_g1_i3	8.78124	4.82842	7.72941e-06	0.000212238
TRINITY_DN14791_c0_g1_i4	8.78124	5.16878	7.72941e-06	0.000212238
TRINITY_DN15788_c0_g12_i1	8.78124	2.76505	7.72941e-06	0.000212238
TRINITY_DN17248_c0_g9_i1	8.78124	4.40894	7.72941e-06	0.000212238
TRINITY_DN17707_c1_g4_i1	8.78124	2.86831	7.72941e-06	0.000212238
TRINITY_DN21740_c0_g1_i1	8.78124	4.07602	7.72941e-06	0.000212238
TRINITY_DN29481_c0_g1_i1	8.78124	2.73391	7.72941e-06	0.000212238
TRINITY_DN14366_c0_g1_i2	-6.07459	3.55642	7.74369e-06	0.00021231
TRINITY_DN16799_c0_g1_i7	-6.07459	3.43302	7.74369e-06	0.00021231
TRINITY_DN12626_c0_g2_i2	-5.03078	4.77262	7.77461e-06	0.000212997
TRINITY_DN14777_c0_g2_i1	4.46106	5.82398	7.78457e-06	0.00021311
TRINITY_DN16435_c2_g11_i1	4.745	4.44421	7.79969e-06	0.000213363
TRINITY_DN15809_c0_g6_i1	4.69562	4.55993	7.81984e-06	0.000213754
TRINITY_DN5011_c0_g2_i1	-5.20764	3.69882	7.91837e-06	0.000216285
TRINITY_DN11640_c0_g2_i1	4.8579	4.14042	7.96014e-06	0.000217263
TRINITY_DN10306_c0_g2_i2	-5.48469	4.8875	7.9815e-06	0.000217683
TRINITY_DN10750_c0_g1_i3	4.35366	6.15962	7.99911e-06	0.000218
TRINITY_DN17141_c1_g2_i1	-4.31191	8.30071	8.0793e-06	0.00022002
TRINITY_DN17068_c1_g1_i2	4.78327	4.28676	8.2293e-06	0.000223938
TRINITY_DN10894_c0_g1_i3	5.23545	3.71048	8.30588e-06	0.000225669
TRINITY_DN13903_c0_g3_i1	-5.19548	3.62426	8.30588e-06	0.000225669
TRINITY_DN16427_c1_g3_i4	-4.545	5.84703	8.31153e-06	0.000225669
TRINITY_DN12994_c0_g1_i4	-6.05601	4.46183	8.31923e-06	0.00022571
TRINITY_DN14174_c0_g1_i4	4.61485	4.83831	8.34455e-06	0.000226229
TRINITY_DN13525_c0_g1_i1	4.49495	5.29048	8.41687e-06	0.000228019
TRINITY_DN4365_c0_g2_i1	-8.76198	2.71985	8.53121e-06	0.000228105
TRINITY_DN6832_c0_g2_i1	-8.76198	3.41149	8.53121e-06	0.000228105
TRINITY_DN9872_c0_g1_i1	-8.76198	2.96399	8.53121e-06	0.000228105
TRINITY_DN17131_c0_g2_i3	-8.76198	4.1126	8.53121e-06	0.000228105
TRINITY_DN17505_c0_g1_i7	-8.76198	4.03961	8.53121e-06	0.000228105
TRINITY_DN17666_c0_g4_i7	-8.76198	2.88311	8.53121e-06	0.000228105
TRINITY_DN17706_c1_g14_i1	-8.76198	2.88311	8.53121e-06	0.000228105
TRINITY_DN1085_c0_g1_i1	8.75433	2.52325	8.53121e-06	0.000228105
TRINITY_DN7409_c0_g1_i1	8.75433	2.72907	8.53121e-06	0.000228105
TRINITY_DN11631_c2_g2_i2	8.75433	2.56002	8.53121e-06	0.000228105
TRINITY_DN13585_c0_g3_i1	8.75433	3.46393	8.53121e-06	0.000228105
TRINITY_DN15538_c0_g1_i4	8.75433	2.9193	8.53121e-06	0.000228105
TRINITY_DN15799_c0_g1_i1	8.75433	2.69706	8.53121e-06	0.000228105
TRINITY_DN15806_c9_g20_i3	8.75433	2.59573	8.53121e-06	0.000228105
TRINITY_DN17003_c0_g2_i4	8.75433	3.30327	8.53121e-06	0.000228105
TRINITY_DN19205_c0_g1_i1	8.75433	2.9193	8.53121e-06	0.000228105
TRINITY_DN33150_c0_g1_i1	8.75433	2.64743	8.53121e-06	0.000228105
TRINITY_DN13136_c0_g1_i5	4.2824	7.23403	8.53279e-06	0.000228105
TRINITY_DN17299_c0_g3_i1	-4.40523	6.16197	8.76175e-06	0.000234054
TRINITY_DN15518_c0_g1_i3	4.83253	4.11588	8.77137e-06	0.000234139
TRINITY_DN17690_c0_g2_i4	-4.87454	5.62965	8.8022e-06	0.00023479
TRINITY_DN9829_c0_g1_i4	4.66379	4.5292	8.8369e-06	0.000235543
TRINITY_DN11817_c0_g1_i4	4.33153	6.0305	8.87221e-06	0.000236311
TRINITY_DN7870_c0_g1_i3	-6.03718	3.70901	8.94498e-06	0.000238075
TRINITY_DN17114_c0_g2_i2	4.40338	5.97502	9.02298e-06	0.000239976
TRINITY_DN13129_c0_g1_i1	-4.36878	7.15394	9.14107e-06	0.000242939
TRINITY_DN3260_c0_g11_i1	-4.31537	6.42293	9.28658e-06	0.000246156
TRINITY_DN1855_c0_g1_i1	-8.73557	3.80479	9.43113e-06	0.000246156
TRINITY_DN8183_c0_g2_i1	-8.73557	4.21066	9.43113e-06	0.000246156
TRINITY_DN11581_c0_g2_i1	-8.73557	2.87896	9.43113e-06	0.000246156
TRINITY_DN16239_c0_g3_i4	-8.73557	2.68318	9.43113e-06	0.000246156
TRINITY_DN16286_c0_g1_i3	-8.73557	4.18498	9.43113e-06	0.000246156
TRINITY_DN16449_c0_g1_i3	-8.73557	2.94684	9.43113e-06	0.000246156
TRINITY_DN16450_c0_g1_i2	-8.73557	4.00815	9.43113e-06	0.000246156
TRINITY_DN16535_c0_g7_i5	-8.73557	3.02379	9.43113e-06	0.000246156
TRINITY_DN16599_c0_g1_i2	-8.73557	3.48027	9.43113e-06	0.000246156
TRINITY_DN17257_c0_g1_i1	-8.73557	3.58135	9.43113e-06	0.000246156
TRINITY_DN17627_c0_g5_i3	-8.73557	3.28221	9.43113e-06	0.000246156
TRINITY_DN20776_c0_g1_i1	-8.73557	2.74673	9.43113e-06	0.000246156
TRINITY_DN3926_c0_g2_i1	8.72692	2.55479	9.43113e-06	0.000246156
TRINITY_DN6715_c0_g2_i1	8.72692	5.11127	9.43113e-06	0.000246156
TRINITY_DN13360_c0_g1_i4	8.72692	2.6081	9.43113e-06	0.000246156
TRINITY_DN14232_c0_g3_i3	8.72692	2.49906	9.43113e-06	0.000246156
TRINITY_DN14387_c0_g4_i2	8.72692	3.47827	9.43113e-06	0.000246156
TRINITY_DN15016_c0_g1_i8	8.72692	2.85924	9.43113e-06	0.000246156
TRINITY_DN15417_c0_g1_i2	8.72692	4.90163	9.43113e-06	0.000246156
TRINITY_DN17161_c0_g12_i2	8.72692	2.72424	9.43113e-06	0.000246156
TRINITY_DN17648_c0_g4_i3	8.72692	2.6424	9.43113e-06	0.000246156
TRINITY_DN17727_c0_g2_i2	8.72692	3.1615	9.43113e-06	0.000246156
TRINITY_DN33307_c0_g1_i1	8.72692	2.59058	9.43113e-06	0.000246156
TRINITY_DN34681_c0_g1_i1	8.72692	2.57281	9.43113e-06	0.000246156
TRINITY_DN11845_c0_g1_i1	4.5817	4.73694	9.48115e-06	0.000247284
TRINITY_DN16803_c0_g13_i1	5.49803	3.56816	9.49475e-06	0.000247285
TRINITY_DN14809_c0_g1_i2	-5.43989	3.88152	9.49475e-06	0.000247285
TRINITY_DN14538_c0_g2_i3	-6.0181	3.02211	9.62597e-06	0.000250523
TRINITY_DN17617_c0_g6_i2	4.52175	4.96882	9.80002e-06	0.000254871
TRINITY_DN13696_c0_g1_i6	4.89832	3.92235	9.8323e-06	0.000255528
TRINITY_DN8908_c0_g1_i2	4.68215	4.40248	9.93174e-06	0.000257928
TRINITY_DN10926_c0_g1_i1	-5.99877	3.14002	1.03678e-05	0.000266082
TRINITY_DN12994_c0_g1_i1	-5.99877	4.05646	1.03678e-05	0.000266082
TRINITY_DN20097_c0_g1_i1	-5.99877	3.20784	1.03678e-05	0.000266082
TRINITY_DN14624_c0_g2_i1	4.36651	5.9662	1.04048e-05	0.000266082
TRINITY_DN2118_c0_g2_i1	-8.70867	2.8887	1.04431e-05	0.000266082
TRINITY_DN4525_c1_g1_i1	-8.70867	2.8887	1.04431e-05	0.000266082
TRINITY_DN7893_c0_g2_i1	-8.70867	2.9295	1.04431e-05	0.000266082
TRINITY_DN8585_c0_g1_i1	-8.70867	3.30906	1.04431e-05	0.000266082
TRINITY_DN15777_c0_g3_i1	-8.70867	3.695	1.04431e-05	0.000266082
TRINITY_DN15806_c9_g11_i1	-8.70867	3.695	1.04431e-05	0.000266082
TRINITY_DN15964_c1_g1_i2	-8.70867	3.26857	1.04431e-05	0.000266082
TRINITY_DN16374_c0_g18_i1	-8.70867	2.77297	1.04431e-05	0.000266082
TRINITY_DN16616_c0_g8_i1	-8.70867	3.95773	1.04431e-05	0.000266082
TRINITY_DN19960_c0_g1_i1	-8.70867	3.03232	1.04431e-05	0.000266082
TRINITY_DN27172_c0_g1_i1	-8.70867	3.44165	1.04431e-05	0.000266082
TRINITY_DN28388_c0_g1_i1	-8.70867	3.62629	1.04431e-05	0.000266082
TRINITY_DN28502_c0_g1_i1	-8.70867	2.57653	1.04431e-05	0.000266082
TRINITY_DN29156_c0_g1_i1	-8.70867	3.09263	1.04431e-05	0.000266082
TRINITY_DN63_c0_g1_i1	8.69897	2.49369	1.04431e-05	0.000266082
TRINITY_DN4951_c0_g2_i1	8.69897	2.51259	1.04431e-05	0.000266082
TRINITY_DN11571_c0_g1_i8	8.69897	2.70342	1.04431e-05	0.000266082
TRINITY_DN13085_c0_g4_i1	8.69897	2.49369	1.04431e-05	0.000266082
TRINITY_DN13900_c2_g5_i5	8.69897	3.35518	1.04431e-05	0.000266082
TRINITY_DN16014_c2_g2_i4	8.69897	3.70836	1.04431e-05	0.000266082
TRINITY_DN17487_c0_g3_i1	8.69897	3.59276	1.04431e-05	0.000266082
TRINITY_DN24287_c0_g1_i1	8.69897	2.54955	1.04431e-05	0.000266082
TRINITY_DN34287_c0_g1_i1	8.69897	2.6203	1.04431e-05	0.000266082
TRINITY_DN12047_c0_g1_i3	-4.40313	5.77438	1.05728e-05	0.000269199
TRINITY_DN14518_c0_g1_i2	-5.13308	4.85612	1.06066e-05	0.000269872
TRINITY_DN15712_c0_g1_i3	-5.40924	4.02682	1.0689e-05	0.000271778
TRINITY_DN17687_c0_g2_i3	-4.74194	5.15998	1.06997e-05	0.000271859
TRINITY_DN15397_c2_g8_i1	4.99077	3.69928	1.08725e-05	0.000275865
TRINITY_DN16975_c0_g7_i2	4.99077	4.30488	1.08725e-05	0.000275865
TRINITY_DN15007_c0_g1_i1	-4.81763	3.90112	1.10048e-05	0.000279029
TRINITY_DN3596_c0_g3_i1	4.77154	4.59844	1.10668e-05	0.000280406
TRINITY_DN12542_c0_g1_i1	5.15753	3.61171	1.11512e-05	0.000281955
TRINITY_DN7724_c0_g1_i1	-5.12027	4.61904	1.11512e-05	0.000281955
TRINITY_DN13061_c0_g2_i1	-5.12027	4.03216	1.11512e-05	0.000281955
TRINITY_DN17236_c0_g3_i3	-5.39366	4.39504	1.13509e-05	0.000286451
TRINITY_DN13696_c0_g1_i7	4.97938	3.68828	1.13526e-05	0.000286451
TRINITY_DN16110_c0_g2_i1	4.97938	3.68828	1.13526e-05	0.000286451
TRINITY_DN13926_c1_g1_i5	-4.28587	6.02427	1.14252e-05	0.00028729
TRINITY_DN11935_c0_g1_i1	-8.68125	3.08889	1.15831e-05	0.00028729
TRINITY_DN13723_c0_g1_i1	-8.68125	3.3547	1.15831e-05	0.00028729
TRINITY_DN13906_c0_g5_i1	-8.68125	2.53568	1.15831e-05	0.00028729
TRINITY_DN15282_c1_g8_i4	-8.68125	4.03278	1.15831e-05	0.00028729
TRINITY_DN15708_c0_g2_i4	-8.68125	4.10055	1.15831e-05	0.00028729
TRINITY_DN16131_c0_g4_i3	-8.68125	3.47413	1.15831e-05	0.00028729
TRINITY_DN16438_c0_g2_i1	-8.68125	4.66635	1.15831e-05	0.00028729
TRINITY_DN17027_c0_g1_i3	-8.68125	2.92545	1.15831e-05	0.00028729
TRINITY_DN17678_c0_g5_i1	-8.68125	3.80648	1.15831e-05	0.00028729
TRINITY_DN17712_c0_g1_i3	-8.68125	2.91197	1.15831e-05	0.00028729
TRINITY_DN17722_c1_g4_i1	-8.68125	3.48288	1.15831e-05	0.00028729
TRINITY_DN22510_c0_g1_i1	-8.68125	2.58939	1.15831e-05	0.00028729
TRINITY_DN31305_c0_g1_i1	-8.68125	2.91197	1.15831e-05	0.00028729
TRINITY_DN1242_c0_g1_i2	8.67047	3.04812	1.15831e-05	0.00028729
TRINITY_DN10424_c0_g1_i1	8.67047	2.50726	1.15831e-05	0.00028729
TRINITY_DN11019_c0_g1_i2	8.67047	2.58027	1.15831e-05	0.00028729
TRINITY_DN11277_c0_g1_i3	8.67047	4.47848	1.15831e-05	0.00028729
TRINITY_DN12390_c0_g2_i2	8.67047	3.33216	1.15831e-05	0.00028729
TRINITY_DN14184_c0_g1_i2	8.67047	2.59787	1.15831e-05	0.00028729
TRINITY_DN15201_c0_g2_i3	8.67047	2.44952	1.15831e-05	0.00028729
TRINITY_DN16020_c0_g4_i1	8.67047	2.9855	1.15831e-05	0.00028729
TRINITY_DN24575_c0_g1_i1	8.67047	2.44952	1.15831e-05	0.00028729
TRINITY_DN33105_c0_g1_i1	8.67047	2.66588	1.15831e-05	0.00028729
TRINITY_DN35396_c0_g1_i1	8.67047	3.59767	1.15831e-05	0.00028729
TRINITY_DN12277_c0_g1_i1	-5.10735	3.92442	1.17285e-05	0.000290697
TRINITY_DN17388_c0_g3_i1	4.75364	4.66808	1.18459e-05	0.000293209
TRINITY_DN17709_c1_g11_i1	-4.71612	5.67693	1.18459e-05	0.000293209
TRINITY_DN16626_c0_g2_i2	-4.92317	4.34104	1.18575e-05	0.000293295
TRINITY_DN15428_c0_g2_i1	-4.79815	4.72695	1.18767e-05	0.000293373
TRINITY_DN17295_c2_g1_i3	-4.79815	5.53362	1.18767e-05	0.000293373
TRINITY_DN15276_c0_g1_i9	-4.54034	4.97565	1.19712e-05	0.000295505
TRINITY_DN17593_c0_g5_i1	-4.31545	7.0345	1.20165e-05	0.000296424
TRINITY_DN2846_c0_g1_i1	-5.95931	3.01017	1.206e-05	0.000297228
TRINITY_DN15853_c0_g4_i2	-4.58417	5.12726	1.20654e-05	0.000297228
TRINITY_DN8975_c211_g6_i1	4.19966	6.95111	1.21096e-05	0.000298115
TRINITY_DN15492_c0_g1_i2	4.68109	4.18811	1.21631e-05	0.000299229
TRINITY_DN17593_c0_g4_i1	-4.78831	5.6235	1.23426e-05	0.00030344
TRINITY_DN13149_c0_g4_i5	-4.34872	5.8528	1.25559e-05	0.000308476
TRINITY_DN14251_c0_g4_i5	-8.65331	2.82366	1.28701e-05	0.000311985
TRINITY_DN14969_c0_g1_i3	-8.65331	4.16825	1.28701e-05	0.000311985
TRINITY_DN15125_c0_g2_i5	-8.65331	2.49359	1.28701e-05	0.000311985
TRINITY_DN15272_c0_g1_i10	-8.65331	2.68577	1.28701e-05	0.000311985
TRINITY_DN15448_c0_g6_i3	-8.65331	3.50577	1.28701e-05	0.000311985
TRINITY_DN16134_c0_g2_i13	-8.65331	2.45521	1.28701e-05	0.000311985
TRINITY_DN16205_c0_g1_i13	-8.65331	3.79012	1.28701e-05	0.000311985
TRINITY_DN16550_c0_g3_i4	-8.65331	2.49359	1.28701e-05	0.000311985
TRINITY_DN16860_c0_g5_i6	-8.65331	2.68577	1.28701e-05	0.000311985
TRINITY_DN16929_c0_g10_i3	-8.65331	3.5726	1.28701e-05	0.000311985
TRINITY_DN17417_c0_g1_i5	-8.65331	4.00121	1.28701e-05	0.000311985
TRINITY_DN17585_c1_g1_i8	-8.65331	2.74893	1.28701e-05	0.000311985
TRINITY_DN32642_c0_g1_i1	-8.65331	2.8381	1.28701e-05	0.000311985
TRINITY_DN538_c0_g1_i1	8.6414	3.22639	1.28701e-05	0.000311985
TRINITY_DN999_c0_g1_i1	8.6414	2.57511	1.28701e-05	0.000311985
TRINITY_DN15983_c0_g2_i2	8.6414	2.52063	1.28701e-05	0.000311985
TRINITY_DN15985_c0_g2_i5	8.6414	2.92871	1.28701e-05	0.000311985
TRINITY_DN16325_c0_g3_i3	8.6414	2.55722	1.28701e-05	0.000311985
TRINITY_DN26102_c0_g1_i1	8.6414	3.28865	1.28701e-05	0.000311985
TRINITY_DN33518_c0_g1_i1	8.6414	2.69365	1.28701e-05	0.000311985
TRINITY_DN16616_c0_g20_i3	-4.3531	5.10947	1.28888e-05	0.00031223
TRINITY_DN13505_c0_g1_i18	5.9844	2.96704	1.3025e-05	0.000315111
TRINITY_DN2409_c0_g1_i1	-5.93917	3.71757	1.3025e-05	0.000315111
TRINITY_DN10668_c0_g1_i1	4.60894	4.30843	1.31396e-05	0.000317672
TRINITY_DN17410_c0_g4_i8	4.40807	5.01491	1.32679e-05	0.000320559
TRINITY_DN15498_c0_g1_i13	4.56385	4.5833	1.32904e-05	0.000320892
TRINITY_DN16111_c0_g1_i1	-4.88926	4.86341	1.35358e-05	0.000326599
TRINITY_DN16647_c0_g6_i3	-4.68096	4.61504	1.36032e-05	0.000328007
TRINITY_DN17690_c0_g4_i1	-5.3459	4.66636	1.36413e-05	0.00032871
TRINITY_DN15425_c0_g1_i4	4.13713	7.65043	1.36698e-05	0.000329178
TRINITY_DN9731_c0_g2_i1	-4.54785	5.71335	1.39175e-05	0.000334921
TRINITY_DN12498_c0_g3_i1	4.092	11.8143	1.39583e-05	0.000335682
TRINITY_DN17172_c0_g1_i6	4.54998	4.44689	1.40129e-05	0.00033655
TRINITY_DN17365_c0_g3_i6	4.54998	4.41957	1.40129e-05	0.00033655
TRINITY_DN17301_c0_g9_i2	5.96338	2.96263	1.40809e-05	0.00033707
TRINITY_DN11907_c0_g1_i1	-5.91874	4.29947	1.40809e-05	0.00033707
TRINITY_DN14086_c0_g5_i1	-5.91874	3.59873	1.40809e-05	0.00033707
TRINITY_DN14930_c0_g3_i3	-5.91874	4.30903	1.40809e-05	0.00033707
TRINITY_DN15347_c0_g1_i4	-5.91874	3.50652	1.40809e-05	0.00033707
TRINITY_DN15969_c0_g1_i4	4.47742	4.64055	1.41368e-05	0.000337401
TRINITY_DN17606_c0_g5_i1	-4.40509	6.07224	1.41772e-05	0.000337401
TRINITY_DN17665_c0_g1_i2	4.34599	5.22525	1.42844e-05	0.000337401
TRINITY_DN12595_c0_g1_i2	-8.62481	3.70164	1.4326e-05	0.000337401
TRINITY_DN13893_c0_g1_i1	-8.62481	3.45023	1.4326e-05	0.000337401
TRINITY_DN13901_c0_g1_i3	-8.62481	3.40481	1.4326e-05	0.000337401
TRINITY_DN15215_c1_g4_i4	-8.62481	2.57987	1.4326e-05	0.000337401
TRINITY_DN15229_c0_g2_i4	-8.62481	3.24791	1.4326e-05	0.000337401
TRINITY_DN15700_c0_g5_i1	-8.62481	3.77358	1.4326e-05	0.000337401
TRINITY_DN16517_c0_g3_i4	-8.62481	2.83387	1.4326e-05	0.000337401
TRINITY_DN16562_c0_g1_i4	-8.62481	3.3862	1.4326e-05	0.000337401
TRINITY_DN16634_c0_g2_i3	-8.62481	2.61458	1.4326e-05	0.000337401
TRINITY_DN17189_c0_g3_i2	-8.62481	4.11807	1.4326e-05	0.000337401
TRINITY_DN17237_c0_g2_i2	-8.62481	3.7595	1.4326e-05	0.000337401
TRINITY_DN17257_c0_g5_i2	-8.62481	3.57782	1.4326e-05	0.000337401
TRINITY_DN17474_c0_g4_i8	-8.62481	2.61458	1.4326e-05	0.000337401
TRINITY_DN17546_c0_g1_i2	-8.62481	3.5615	1.4326e-05	0.000337401
TRINITY_DN17558_c0_g2_i7	-8.62481	3.64116	1.4326e-05	0.000337401
TRINITY_DN13355_c0_g2_i4	8.61172	2.43856	1.4326e-05	0.000337401
TRINITY_DN15557_c0_g1_i5	8.61172	4.07838	1.4326e-05	0.000337401
TRINITY_DN16071_c0_g2_i4	8.61172	3.02753	1.4326e-05	0.000337401
TRINITY_DN16116_c0_g3_i1	8.61172	2.73642	1.4326e-05	0.000337401
TRINITY_DN16116_c0_g3_i2	8.61172	2.39831	1.4326e-05	0.000337401
TRINITY_DN26765_c0_g1_i1	8.61172	2.75191	1.4326e-05	0.000337401
TRINITY_DN8285_c0_g7_i1	-4.54048	5.08433	1.43263e-05	0.000337401
TRINITY_DN14346_c0_g1_i1	-5.05446	4.71469	1.44122e-05	0.000338984
TRINITY_DN17239_c1_g2_i2	-5.05446	4.28547	1.44122e-05	0.000338984
TRINITY_DN15163_c0_g7_i2	-5.32962	4.22949	1.45209e-05	0.000341321
TRINITY_DN10162_c0_g2_i2	-4.59038	5.21427	1.46918e-05	0.000345115
TRINITY_DN16992_c0_g3_i3	4.20235	5.86353	1.47362e-05	0.000345934
TRINITY_DN16106_c0_g1_i1	4.57859	4.27922	1.47492e-05	0.000346017
TRINITY_DN17448_c0_g6_i1	4.90906	4.01639	1.4808e-05	0.000347173
TRINITY_DN15712_c0_g1_i2	-4.34918	5.18813	1.50703e-05	0.000353094
TRINITY_DN12590_c0_g2_i1	5.07517	4.38666	1.51904e-05	0.00035568
TRINITY_DN17021_c0_g2_i5	5.94205	3.15643	1.52372e-05	0.000356318
TRINITY_DN12854_c1_g1_i4	-5.89802	3.6199	1.52372e-05	0.000356318
TRINITY_DN15838_c0_g1_i3	-5.31316	4.16497	1.54669e-05	0.000361458
TRINITY_DN15499_c0_g5_i1	4.29266	5.65579	1.57354e-05	0.000367495
TRINITY_DN828_c0_g1_i1	-8.59574	3.11278	1.59765e-05	0.000368167
TRINITY_DN5690_c0_g1_i1	-8.59574	3.44712	1.59765e-05	0.000368167
TRINITY_DN8762_c0_g1_i2	-8.59574	3.07765	1.59765e-05	0.000368167
TRINITY_DN10543_c0_g1_i1	-8.59574	2.8005	1.59765e-05	0.000368167
TRINITY_DN10596_c0_g4_i1	-8.59574	3.47368	1.59765e-05	0.000368167
TRINITY_DN14010_c0_g6_i8	-8.59574	3.26517	1.59765e-05	0.000368167
TRINITY_DN15495_c2_g1_i1	-8.59574	3.78492	1.59765e-05	0.000368167
TRINITY_DN15604_c1_g1_i2	-8.59574	3.89807	1.59765e-05	0.000368167
TRINITY_DN16253_c0_g1_i2	-8.59574	2.8005	1.59765e-05	0.000368167
TRINITY_DN16549_c0_g1_i2	-8.59574	3.00439	1.59765e-05	0.000368167
TRINITY_DN16833_c0_g2_i5	-8.59574	2.8005	1.59765e-05	0.000368167
TRINITY_DN17447_c0_g2_i2	-8.59574	3.49972	1.59765e-05	0.000368167
TRINITY_DN17506_c0_g4_i5	-8.59574	3.37356	1.59765e-05	0.000368167
TRINITY_DN19257_c0_g1_i1	-8.59574	2.9267	1.59765e-05	0.000368167
TRINITY_DN32186_c0_g1_i1	-8.59574	2.60989	1.59765e-05	0.000368167
TRINITY_DN1657_c0_g2_i1	8.58143	2.83651	1.59765e-05	0.000368167
TRINITY_DN5569_c0_g2_i1	8.58143	2.94661	1.59765e-05	0.000368167
TRINITY_DN10198_c0_g12_i2	8.58143	6.0064	1.59765e-05	0.000368167
TRINITY_DN15252_c0_g3_i7	8.58143	3.33122	1.59765e-05	0.000368167
TRINITY_DN17444_c1_g11_i1	8.58143	3.14189	1.59765e-05	0.000368167
TRINITY_DN33298_c0_g1_i1	8.58143	2.39273	1.59765e-05	0.000368167
TRINITY_DN10175_c0_g2_i1	5.06097	4.04926	1.60178e-05	0.000368186
TRINITY_DN17161_c0_g12_i3	5.06097	4.39369	1.60178e-05	0.000368186
TRINITY_DN17474_c0_g4_i3	-5.02727	3.91593	1.60178e-05	0.000368186
TRINITY_DN17549_c0_g1_i5	-5.02727	4.16865	1.60178e-05	0.000368186
TRINITY_DN15718_c0_g1_i2	-4.62656	4.69218	1.6242e-05	0.000373106
TRINITY_DN29004_c0_g1_i1	-4.27896	5.9681	1.62749e-05	0.000373625
TRINITY_DN9350_c0_g1_i1	4.50757	4.53493	1.64695e-05	0.000377854
TRINITY_DN12148_c0_g1_i1	-5.2965	3.86533	1.64852e-05	0.000377976
TRINITY_DN15944_c0_g1_i3	-5.877	3.50907	1.65052e-05	0.000378196
TRINITY_DN11233_c0_g1_i3	4.29652	5.28773	1.65951e-05	0.000380017
TRINITY_DN16351_c0_g1_i5	-5.01348	3.90693	1.68978e-05	0.000386707
TRINITY_DN11508_c0_g1_i2	-4.70708	3.79527	1.69397e-05	0.000387421
TRINITY_DN15549_c0_g1_i4	4.74428	3.77385	1.76438e-05	0.000402963
TRINITY_DN12943_c0_g2_i1	4.29249	5.1664	1.78037e-05	0.000402963
TRINITY_DN16452_c0_g1_i2	-4.99956	4.66838	1.78345e-05	0.000402963
TRINITY_DN12763_c0_g3_i2	-8.56607	3.23052	1.78517e-05	0.000402963
TRINITY_DN14398_c0_g1_i4	-8.56607	3.77534	1.78517e-05	0.000402963
TRINITY_DN16214_c0_g4_i10	-8.56607	3.29227	1.78517e-05	0.000402963
TRINITY_DN16294_c0_g4_i1	-8.56607	3.48805	1.78517e-05	0.000402963
TRINITY_DN16309_c0_g1_i1	-8.56607	3.72551	1.78517e-05	0.000402963
TRINITY_DN16458_c0_g1_i3	-8.56607	2.57035	1.78517e-05	0.000402963
TRINITY_DN16681_c0_g1_i2	-8.56607	3.09747	1.78517e-05	0.000402963
TRINITY_DN17512_c0_g1_i15	-8.56607	3.25143	1.78517e-05	0.000402963
TRINITY_DN17622_c1_g1_i4	-8.56607	3.60414	1.78517e-05	0.000402963
TRINITY_DN17713_c0_g3_i4	-8.56607	3.70357	1.78517e-05	0.000402963
TRINITY_DN22777_c0_g1_i1	-8.56607	2.45953	1.78517e-05	0.000402963
TRINITY_DN2246_c0_g3_i1	8.55048	2.50475	1.78517e-05	0.000402963
TRINITY_DN5279_c0_g1_i1	8.55048	3.33741	1.78517e-05	0.000402963
TRINITY_DN10129_c0_g2_i1	8.55048	2.84628	1.78517e-05	0.000402963
TRINITY_DN12106_c0_g2_i4	8.55048	3.17156	1.78517e-05	0.000402963
TRINITY_DN15391_c0_g1_i4	8.55048	2.44734	1.78517e-05	0.000402963
TRINITY_DN16744_c0_g1_i1	8.55048	2.46677	1.78517e-05	0.000402963
TRINITY_DN23984_c0_g1_i1	8.55048	2.36641	1.78517e-05	0.000402963
TRINITY_DN10163_c0_g1_i5	5.89841	3.13688	1.78971e-05	0.00040299
TRINITY_DN17065_c0_g1_i4	5.89841	3.17124	1.78971e-05	0.00040299
TRINITY_DN12509_c0_g5_i1	-5.85566	2.90974	1.78971e-05	0.00040299
TRINITY_DN15893_c0_g1_i2	-5.85566	3.91931	1.78971e-05	0.00040299
TRINITY_DN15514_c2_g4_i5	-4.59857	4.69838	1.81096e-05	0.000407521
TRINITY_DN5662_c0_g1_i1	4.47859	5.11701	1.83853e-05	0.000413472
TRINITY_DN16639_c0_g5_i1	-4.31234	5.84121	1.85644e-05	0.000417242
TRINITY_DN13086_c0_g2_i5	-5.2626	5.29081	1.87643e-05	0.000421214
TRINITY_DN17640_c1_g1_i3	-5.2626	4.68404	1.87643e-05	0.000421214
TRINITY_DN14438_c0_g1_i2	4.08192	7.02675	1.88464e-05	0.000422796
TRINITY_DN3274_c0_g1_i1	4.2255	5.45537	1.89676e-05	0.000424991
TRINITY_DN17369_c0_g14_i4	-4.18161	6.57399	1.89676e-05	0.000424991
TRINITY_DN17549_c0_g3_i1	-4.6754	4.9911	1.91563e-05	0.000428954
TRINITY_DN16620_c0_g3_i4	-4.5796	4.53606	1.94931e-05	0.000436229
TRINITY_DN16160_c0_g1_i5	-4.79472	4.29021	1.95436e-05	0.00043709
TRINITY_DN14137_c0_g1_i1	4.55343	4.08314	1.97217e-05	0.000440802
TRINITY_DN3380_c0_g1_i1	-8.53577	2.49265	1.9987e-05	0.000441315
TRINITY_DN7410_c0_g5_i1	-8.53577	2.87777	1.9987e-05	0.000441315
TRINITY_DN7955_c0_g1_i1	-8.53577	3.64815	1.9987e-05	0.000441315
TRINITY_DN12103_c0_g3_i2	-8.53577	3.13972	1.9987e-05	0.000441315
TRINITY_DN12763_c0_g2_i1	-8.53577	4.09508	1.9987e-05	0.000441315
TRINITY_DN13431_c0_g2_i1	-8.53577	2.83557	1.9987e-05	0.000441315
TRINITY_DN13955_c0_g1_i2	-8.53577	3.48501	1.9987e-05	0.000441315
TRINITY_DN15891_c0_g1_i2	-8.53577	3.27879	1.9987e-05	0.000441315
TRINITY_DN15909_c0_g1_i2	-8.53577	5.26189	1.9987e-05	0.000441315
TRINITY_DN16585_c0_g1_i3	-8.53577	2.39503	1.9987e-05	0.000441315
TRINITY_DN17149_c0_g1_i3	-8.53577	4.37395	1.9987e-05	0.000441315
TRINITY_DN17298_c0_g1_i1	-8.53577	3.80727	1.9987e-05	0.000441315
TRINITY_DN17425_c0_g3_i2	-8.53577	3.74443	1.9987e-05	0.000441315
TRINITY_DN17488_c1_g2_i4	-8.53577	3.13972	1.9987e-05	0.000441315
TRINITY_DN17691_c1_g1_i3	-8.53577	4.24156	1.9987e-05	0.000441315
TRINITY_DN8428_c1_g2_i1	8.51886	2.51805	1.9987e-05	0.000441315
TRINITY_DN12468_c0_g1_i1	8.51886	3.4004	1.9987e-05	0.000441315
TRINITY_DN15280_c0_g1_i5	8.51886	3.23251	1.9987e-05	0.000441315
TRINITY_DN16527_c1_g1_i2	8.51886	2.46138	1.9987e-05	0.000441315
TRINITY_DN29444_c0_g1_i1	8.51886	2.48056	1.9987e-05	0.000441315
TRINITY_DN14392_c0_g2_i7	-4.34372	5.67275	2.01314e-05	0.000444233
TRINITY_DN12648_c0_g1_i5	4.44901	4.35678	2.05644e-05	0.000453514
TRINITY_DN17727_c0_g1_i1	4.17183	5.74172	2.06987e-05	0.000456199
TRINITY_DN14105_c0_g2_i3	-4.21447	6.77485	2.09678e-05	0.000461849
TRINITY_DN13505_c0_g1_i23	5.8534	2.91311	2.11108e-05	0.000463598
TRINITY_DN13937_c0_g1_i3	5.8534	2.98051	2.11108e-05	0.000463598
TRINITY_DN7499_c0_g3_i1	-5.81203	2.88741	2.11108e-05	0.000463598
TRINITY_DN12765_c1_g1_i2	-5.81203	4.19991	2.11108e-05	0.000463598
TRINITY_DN16096_c0_g3_i1	-5.81203	3.76664	2.11108e-05	0.000463598
TRINITY_DN15413_c0_g1_i1	4.40694	4.43274	2.1151e-05	0.000464201
TRINITY_DN16050_c0_g3_i1	4.23169	5.21997	2.12413e-05	0.000465902
TRINITY_DN13566_c0_g1_i2	-4.19286	5.12302	2.16399e-05	0.000474358
TRINITY_DN17733_c1_g1_i2	-4.03701	8.21302	2.18343e-05	0.000478331
TRINITY_DN918_c0_g1_i1	-8.50483	2.78762	2.24245e-05	0.000484555
TRINITY_DN3002_c0_g1_i1	-8.50483	3.55797	2.24245e-05	0.000484555
TRINITY_DN7747_c0_g2_i1	-8.50483	2.59582	2.24245e-05	0.000484555
TRINITY_DN10877_c0_g1_i3	-8.50483	3.49062	2.24245e-05	0.000484555
TRINITY_DN12181_c0_g2_i2	-8.50483	3.71284	2.24245e-05	0.000484555
TRINITY_DN13159_c0_g1_i1	-8.50483	3.49923	2.24245e-05	0.000484555
TRINITY_DN15001_c0_g2_i1	-8.50483	2.98002	2.24245e-05	0.000484555
TRINITY_DN15212_c0_g1_i2	-8.50483	3.13609	2.24245e-05	0.000484555
TRINITY_DN15362_c0_g2_i2	-8.50483	2.66304	2.24245e-05	0.000484555
TRINITY_DN16635_c0_g3_i7	-8.50483	3.66065	2.24245e-05	0.000484555
TRINITY_DN17235_c0_g4_i3	-8.50483	3.53312	2.24245e-05	0.000484555
TRINITY_DN17288_c0_g1_i1	-8.50483	3.27541	2.24245e-05	0.000484555
TRINITY_DN17296_c4_g3_i2	-8.50483	2.56081	2.24245e-05	0.000484555
TRINITY_DN17486_c0_g2_i3	-8.50483	3.13609	2.24245e-05	0.000484555
TRINITY_DN23406_c0_g1_i1	-8.50483	2.61297	2.24245e-05	0.000484555
TRINITY_DN25835_c0_g1_i1	-8.50483	4.14707	2.24245e-05	0.000484555
TRINITY_DN29260_c0_g1_i1	-8.50483	2.98002	2.24245e-05	0.000484555
TRINITY_DN2020_c0_g1_i1	8.48653	3.67265	2.24245e-05	0.000484555
TRINITY_DN6825_c0_g1_i1	8.48653	2.29043	2.24245e-05	0.000484555
TRINITY_DN11877_c0_g3_i1	8.48653	8.43427	2.24245e-05	0.000484555
TRINITY_DN16071_c0_g2_i1	8.48653	2.97283	2.24245e-05	0.000484555
TRINITY_DN17448_c0_g4_i1	8.48653	3.81569	2.24245e-05	0.000484555
TRINITY_DN26387_c0_g1_i1	8.48653	2.58472	2.24245e-05	0.000484555
TRINITY_DN11627_c0_g2_i1	4.3093	4.71496	2.24952e-05	0.000485795
TRINITY_DN13702_c0_g8_i1	4.52648	4.27253	2.25819e-05	0.00048718
TRINITY_DN12588_c0_g2_i3	-4.21056	5.19089	2.25861e-05	0.00048718
TRINITY_DN30572_c0_g1_i1	5.83037	2.74563	2.29661e-05	0.000493041
TRINITY_DN7485_c0_g1_i1	-5.7897	4.03946	2.29661e-05	0.000493041
TRINITY_DN12882_c0_g6_i8	-5.7897	2.99119	2.29661e-05	0.000493041
TRINITY_DN15098_c0_g1_i1	-5.7897	3.29958	2.29661e-05	0.000493041
TRINITY_DN15825_c0_g2_i1	-5.7897	2.88321	2.29661e-05	0.000493041
TRINITY_DN16528_c0_g1_i10	-5.7897	3.53121	2.29661e-05	0.000493041
TRINITY_DN17491_c0_g2_i6	-5.7897	4.5936	2.29661e-05	0.000493041
TRINITY_DN26652_c0_g1_i1	-5.7897	2.78037	2.29661e-05	0.000493041
TRINITY_DN17637_c0_g12_i2	4.23355	5.04263	2.32724e-05	0.00049932
TRINITY_DN15948_c0_g8_i1	-4.91308	4.35172	2.3525e-05	0.000504443
TRINITY_DN17066_c0_g1_i4	-4.52115	4.52549	2.44408e-05	0.000523773
TRINITY_DN17334_c0_g5_i8	5.24464	3.58642	2.45145e-05	0.000525043
TRINITY_DN13991_c0_g4_i3	4.25148	4.86517	2.45481e-05	0.000525454
TRINITY_DN9421_c0_g1_i1	4.65487	3.69592	2.46814e-05	0.00052787
TRINITY_DN14365_c0_g5_i2	4.18282	5.73886	2.469e-05	0.00052787
TRINITY_DN5424_c0_g1_i1	4.7705	3.87149	2.48696e-05	0.000530345
TRINITY_DN15916_c0_g4_i3	4.06979	5.7425	2.49365e-05	0.000530345
TRINITY_DN17587_c1_g2_i1	-4.08191	6.64998	2.49979e-05	0.000530345
TRINITY_DN4649_c0_g1_i2	5.80695	3.01074	2.50132e-05	0.000530345
TRINITY_DN16120_c0_g1_i8	-5.76703	3.0748	2.50132e-05	0.000530345
TRINITY_DN432_c0_g2_i1	-8.47321	2.34324	2.52136e-05	0.000530345
TRINITY_DN6729_c0_g1_i1	-8.47321	3.99322	2.52136e-05	0.000530345
TRINITY_DN13643_c1_g1_i3	-8.47321	3.00142	2.52136e-05	0.000530345
TRINITY_DN14881_c0_g1_i3	-8.47321	3.43465	2.52136e-05	0.000530345
TRINITY_DN15128_c0_g1_i1	-8.47321	3.15492	2.52136e-05	0.000530345
TRINITY_DN15537_c0_g1_i5	-8.47321	2.82715	2.52136e-05	0.000530345
TRINITY_DN15803_c0_g3_i4	-8.47321	2.53812	2.52136e-05	0.000530345
TRINITY_DN16603_c0_g3_i4	-8.47321	3.65023	2.52136e-05	0.000530345
TRINITY_DN16719_c0_g4_i1	-8.47321	3.65787	2.52136e-05	0.000530345
TRINITY_DN16913_c0_g1_i5	-8.47321	2.86952	2.52136e-05	0.000530345
TRINITY_DN17133_c0_g1_i6	-8.47321	4.06837	2.52136e-05	0.000530345
TRINITY_DN17319_c0_g1_i1	-8.47321	2.67478	2.52136e-05	0.000530345
TRINITY_DN17488_c2_g1_i1	-8.47321	2.30032	2.52136e-05	0.000530345
TRINITY_DN17587_c0_g1_i1	-8.47321	2.67478	2.52136e-05	0.000530345
TRINITY_DN19374_c0_g1_i1	-8.47321	3.75337	2.52136e-05	0.000530345
TRINITY_DN20687_c0_g1_i1	-8.47321	2.40497	2.52136e-05	0.000530345
TRINITY_DN269_c0_g1_i1	8.45346	2.61418	2.52136e-05	0.000530345
TRINITY_DN1633_c0_g1_i1	8.45346	3.10312	2.52136e-05	0.000530345
TRINITY_DN13900_c2_g5_i9	8.45346	3.40277	2.52136e-05	0.000530345
TRINITY_DN21404_c0_g1_i1	8.45346	2.80368	2.52136e-05	0.000530345
TRINITY_DN25638_c0_g1_i1	8.45346	3.55941	2.52136e-05	0.000530345
TRINITY_DN26949_c0_g1_i1	8.45346	2.45059	2.52136e-05	0.000530345
TRINITY_DN35276_c0_g1_i1	8.45346	2.37039	2.52136e-05	0.000530345
TRINITY_DN17063_c0_g2_i1	-4.12778	5.67628	2.58642e-05	0.000543715
TRINITY_DN17017_c0_g1_i1	4.02875	6.19303	2.61204e-05	0.000548784
TRINITY_DN16481_c0_g1_i6	-5.17421	4.45026	2.62564e-05	0.000551007
TRINITY_DN17238_c0_g1_i4	-5.17421	4.104	2.62564e-05	0.000551007
TRINITY_DN13103_c0_g1_i3	-4.88307	3.37186	2.63733e-05	0.00055314
TRINITY_DN17293_c0_g1_i2	-4.50113	4.95863	2.64036e-05	0.000553458
TRINITY_DN17687_c0_g3_i5	-4.58736	4.86961	2.69194e-05	0.000563945
TRINITY_DN14784_c0_g3_i1	-4.08875	6.554	2.69365e-05	0.000563977
TRINITY_DN17384_c0_g17_i2	5.78316	5.18017	2.7275e-05	0.000570409
TRINITY_DN2462_c0_g2_i2	-5.74399	4.0693	2.7275e-05	0.000570409
TRINITY_DN14684_c0_g2_i1	-4.70659	4.61918	2.74591e-05	0.00057393
TRINITY_DN20275_c0_g1_i1	-4.36789	4.16091	2.80905e-05	0.00058382
TRINITY_DN11725_c0_g2_i1	-4.57596	4.64564	2.81262e-05	0.00058382
TRINITY_DN15218_c0_g1_i8	5.20723	3.35385	2.81435e-05	0.00058382
TRINITY_DN11262_c0_g1_i1	-5.15586	4.17752	2.81435e-05	0.00058382
TRINITY_DN17149_c0_g4_i1	-5.15586	4.26412	2.81435e-05	0.00058382
TRINITY_DN17440_c0_g3_i2	4.01904	5.94487	2.83305e-05	0.00058382
TRINITY_DN2600_c0_g1_i1	-8.44088	3.09431	2.84133e-05	0.00058382
TRINITY_DN6138_c0_g2_i1	-8.44088	3.28887	2.84133e-05	0.00058382
TRINITY_DN7399_c0_g4_i1	-8.44088	3.22718	2.84133e-05	0.00058382
TRINITY_DN9781_c0_g3_i1	-8.44088	2.76405	2.84133e-05	0.00058382
TRINITY_DN11389_c0_g1_i1	-8.44088	2.67026	2.84133e-05	0.00058382
TRINITY_DN11994_c0_g2_i2	-8.44088	2.91989	2.84133e-05	0.00058382
TRINITY_DN14533_c0_g1_i3	-8.44088	2.80847	2.84133e-05	0.00058382
TRINITY_DN15458_c0_g1_i1	-8.44088	2.62063	2.84133e-05	0.00058382
TRINITY_DN16045_c0_g1_i8	-8.44088	3.49318	2.84133e-05	0.00058382
TRINITY_DN16895_c0_g8_i2	-8.44088	3.20595	2.84133e-05	0.00058382
TRINITY_DN16956_c0_g4_i1	-8.44088	3.31866	2.84133e-05	0.00058382
TRINITY_DN17060_c1_g7_i7	-8.44088	2.31667	2.84133e-05	0.00058382
TRINITY_DN17138_c1_g8_i2	-8.44088	4.56222	2.84133e-05	0.00058382
TRINITY_DN25383_c0_g1_i1	-8.44088	4.5101	2.84133e-05	0.00058382
TRINITY_DN33_c0_g1_i1	8.41961	3.40856	2.84133e-05	0.00058382
TRINITY_DN299_c0_g1_i1	8.41961	2.59196	2.84133e-05	0.00058382
TRINITY_DN2867_c0_g1_i1	8.41961	3.2934	2.84133e-05	0.00058382
TRINITY_DN7047_c0_g1_i1	8.41961	2.30088	2.84133e-05	0.00058382
TRINITY_DN13118_c0_g2_i1	8.41961	3.06374	2.84133e-05	0.00058382
TRINITY_DN14821_c1_g9_i1	8.41961	2.34386	2.84133e-05	0.00058382
TRINITY_DN21421_c0_g1_i1	8.41961	2.27883	2.84133e-05	0.00058382
TRINITY_DN22298_c0_g1_i1	8.41961	3.09913	2.84133e-05	0.00058382
TRINITY_DN28011_c0_g1_i1	8.41961	2.73888	2.84133e-05	0.00058382
TRINITY_DN34970_c0_g1_i1	8.41961	2.27883	2.84133e-05	0.00058382
TRINITY_DN17334_c0_g5_i7	4.46158	3.98372	2.88299e-05	0.000592045
TRINITY_DN15700_c0_g3_i2	-4.69355	4.91661	2.88704e-05	0.000592209
TRINITY_DN16480_c0_g3_i2	-4.69355	4.83383	2.88704e-05	0.000592209
TRINITY_DN14300_c0_g3_i1	-4.31259	4.8289	2.91399e-05	0.0005974
TRINITY_DN15606_c0_g1_i2	-4.04505	6.02144	2.96262e-05	0.000605387
TRINITY_DN15806_c9_g12_i1	4.91075	4.00603	2.96292e-05	0.000605387
TRINITY_DN6517_c0_g1_i4	-4.85241	4.4817	2.96292e-05	0.000605387
TRINITY_DN12822_c0_g4_i1	-4.85241	4.20627	2.96292e-05	0.000605387
TRINITY_DN16236_c0_g3_i2	-4.85241	3.34517	2.96292e-05	0.000605387
TRINITY_DN17640_c1_g1_i1	-4.85241	4.56766	2.96292e-05	0.000605387
TRINITY_DN13449_c0_g4_i8	-4.47057	4.76013	2.97011e-05	0.000606515
TRINITY_DN10750_c0_g1_i1	4.12504	5.25658	2.97646e-05	0.000607392
TRINITY_DN15556_c0_g2_i6	-5.72058	3.44306	2.97774e-05	0.000607392
TRINITY_DN11817_c0_g1_i3	3.97208	6.69283	2.98507e-05	0.000608547
TRINITY_DN15178_c1_g7_i1	-4.13856	5.20405	2.99224e-05	0.000609666
TRINITY_DN10807_c0_g19_i1	4.39045	4.0989	2.99755e-05	0.000610408
TRINITY_DN7396_c0_g1_i4	-5.13727	4.46804	3.01897e-05	0.00061374
TRINITY_DN17002_c0_g3_i1	-5.13727	4.94179	3.01897e-05	0.00061374
TRINITY_DN17243_c1_g1_i2	-5.13727	3.71475	3.01897e-05	0.00061374
TRINITY_DN12927_c0_g2_i1	-4.68039	4.41307	3.03665e-05	0.000616644
TRINITY_DN13563_c0_g1_i5	-4.68039	4.47417	3.03665e-05	0.000616644
TRINITY_DN15274_c0_g2_i1	-4.5529	4.9404	3.07331e-05	0.000623741
TRINITY_DN4909_c0_g2_i1	3.95172	7.10191	3.08097e-05	0.000624948
TRINITY_DN10765_c1_g1_i1	-4.38971	4.59553	3.09689e-05	0.000627828
TRINITY_DN6979_c0_g1_i1	-4.83684	3.74406	3.14307e-05	0.000636835
TRINITY_DN16938_c0_g3_i3	4.33237	4.36745	3.18919e-05	0.000638543
TRINITY_DN16403_c1_g2_i4	4.70283	3.42278	3.19532e-05	0.000638543
TRINITY_DN12819_c0_g1_i1	3.94293	6.93079	3.20617e-05	0.000638543
TRINITY_DN3222_c0_g1_i1	-8.40781	2.51024	3.20938e-05	0.000638543
TRINITY_DN4862_c0_g1_i1	-8.40781	3.11376	3.20938e-05	0.000638543
TRINITY_DN6271_c0_g1_i1	-8.40781	2.68189	3.20938e-05	0.000638543
TRINITY_DN8014_c0_g1_i1	-8.40781	2.54649	3.20938e-05	0.000638543
TRINITY_DN8387_c0_g1_i2	-8.40781	3.55739	3.20938e-05	0.000638543
TRINITY_DN8441_c0_g1_i2	-8.40781	3.11376	3.20938e-05	0.000638543
TRINITY_DN8950_c0_g2_i2	-8.40781	3.11376	3.20938e-05	0.000638543
TRINITY_DN9525_c0_g1_i3	-8.40781	3.09061	3.20938e-05	0.000638543
TRINITY_DN11930_c0_g1_i1	-8.40781	3.54917	3.20938e-05	0.000638543
TRINITY_DN13658_c0_g1_i4	-8.40781	3.18083	3.20938e-05	0.000638543
TRINITY_DN13758_c0_g1_i4	-8.40781	3.31535	3.20938e-05	0.000638543
TRINITY_DN16080_c0_g1_i4	-8.40781	3.41022	3.20938e-05	0.000638543
TRINITY_DN16355_c0_g8_i1	-8.40781	2.54649	3.20938e-05	0.000638543
TRINITY_DN16910_c0_g6_i2	-8.40781	3.22371	3.20938e-05	0.000638543
TRINITY_DN17455_c0_g3_i5	-8.40781	3.29553	3.20938e-05	0.000638543
TRINITY_DN17629_c0_g3_i3	-8.40781	3.62919	3.20938e-05	0.000638543
TRINITY_DN17635_c0_g4_i1	-8.40781	2.41476	3.20938e-05	0.000638543
TRINITY_DN17745_c1_g5_i1	-8.40781	2.26749	3.20938e-05	0.000638543
TRINITY_DN33958_c0_g1_i1	-8.40781	2.45383	3.20938e-05	0.000638543
TRINITY_DN2984_c0_g1_i1	8.38494	3.04763	3.20938e-05	0.000638543
TRINITY_DN5252_c0_g1_i1	8.38494	2.27302	3.20938e-05	0.000638543
TRINITY_DN8587_c0_g1_i1	8.38494	2.56943	3.20938e-05	0.000638543
TRINITY_DN9635_c0_g1_i2	8.38494	3.51971	3.20938e-05	0.000638543
TRINITY_DN10726_c0_g2_i1	8.38494	3.21748	3.20938e-05	0.000638543
TRINITY_DN10882_c0_g1_i2	8.38494	2.22758	3.20938e-05	0.000638543
TRINITY_DN11328_c0_g2_i1	8.38494	2.77966	3.20938e-05	0.000638543
TRINITY_DN13605_c0_g2_i5	8.38494	3.32936	3.20938e-05	0.000638543
TRINITY_DN17417_c0_g2_i1	8.38494	2.60414	3.20938e-05	0.000638543
TRINITY_DN24919_c0_g1_i1	8.38494	2.56943	3.20938e-05	0.000638543
TRINITY_DN27933_c0_g1_i1	8.38494	2.20421	3.20938e-05	0.000638543
TRINITY_DN11685_c1_g3_i2	4.16429	4.88145	3.23233e-05	0.00064276
TRINITY_DN12303_c0_g1_i1	-5.11844	4.36017	3.24104e-05	0.000643788
TRINITY_DN17702_c0_g1_i5	-5.11844	3.59508	3.24104e-05	0.000643788
TRINITY_DN16799_c0_g1_i6	-5.69678	3.74615	3.25499e-05	0.000646207
TRINITY_DN17671_c4_g5_i1	-3.90196	8.10254	3.26468e-05	0.000647776
TRINITY_DN9958_c0_g1_i1	4.11185	5.24521	3.28013e-05	0.000650488
TRINITY_DN16897_c0_g4_i1	-4.32562	4.94711	3.30851e-05	0.000655759
TRINITY_DN7905_c0_g1_i2	-4.20753	5.20451	3.33442e-05	0.000660534
TRINITY_DN4827_c0_g1_i1	-4.52947	3.7363	3.36243e-05	0.00066572
TRINITY_DN17665_c0_g3_i3	4.14875	4.92834	3.42712e-05	0.00067816
TRINITY_DN11563_c0_g2_i2	-3.91357	8.00196	3.46968e-05	0.000686209
TRINITY_DN16280_c0_g5_i3	5.14922	4.27107	3.48228e-05	0.000687207
TRINITY_DN6977_c0_g1_i1	-5.09937	3.67136	3.48228e-05	0.000687207
TRINITY_DN12591_c0_g1_i2	-5.09937	3.77477	3.48228e-05	0.000687207
TRINITY_DN14529_c0_g1_i2	-5.09937	4.54706	3.48228e-05	0.000687207
TRINITY_DN17291_c0_g5_i2	-4.42879	5.63421	3.48692e-05	0.00068775
TRINITY_DN16626_c0_g2_i1	-4.26557	4.64444	3.49498e-05	0.000688967
TRINITY_DN15152_c0_g1_i4	4.67485	3.3961	3.54241e-05	0.000697939
TRINITY_DN14293_c0_g7_i1	4.26882	4.41602	3.55715e-05	0.000700463
TRINITY_DN14392_c0_g2_i1	-5.67259	3.66176	3.56264e-05	0.000701166
TRINITY_DN15948_c0_g17_i4	-4.35177	5.03102	3.58241e-05	0.000701539
TRINITY_DN17361_c0_g6_i6	3.95591	5.87334	3.61979e-05	0.000701539
TRINITY_DN17173_c0_g1_i1	4.46538	3.76316	3.63196e-05	0.000701539
TRINITY_DN4394_c0_g1_i1	-8.37397	3.20963	3.6339e-05	0.000701539
TRINITY_DN6105_c0_g1_i1	-8.37397	2.55949	3.6339e-05	0.000701539
TRINITY_DN7375_c0_g3_i1	-8.37397	3.28214	3.6339e-05	0.000701539
TRINITY_DN8881_c0_g1_i2	-8.37397	4.26592	3.6339e-05	0.000701539
TRINITY_DN10596_c0_g2_i1	-8.37397	3.35087	3.6339e-05	0.000701539
TRINITY_DN13455_c0_g3_i3	-8.37397	3.46974	3.6339e-05	0.000701539
TRINITY_DN13906_c0_g1_i3	-8.37397	3.08691	3.6339e-05	0.000701539
TRINITY_DN14588_c1_g5_i5	-8.37397	3.96217	3.6339e-05	0.000701539
TRINITY_DN14598_c0_g1_i7	-8.37397	2.75538	3.6339e-05	0.000701539
TRINITY_DN14607_c0_g2_i1	-8.37397	2.28427	3.6339e-05	0.000701539
TRINITY_DN15229_c0_g2_i2	-8.37397	3.5296	3.6339e-05	0.000701539
TRINITY_DN15554_c0_g3_i3	-8.37397	2.92516	3.6339e-05	0.000701539
TRINITY_DN15740_c0_g2_i2	-8.37397	2.93834	3.6339e-05	0.000701539
TRINITY_DN16974_c0_g2_i1	-8.37397	2.97711	3.6339e-05	0.000701539
TRINITY_DN17326_c0_g2_i2	-8.37397	3.55446	3.6339e-05	0.000701539
TRINITY_DN17382_c0_g1_i5	-8.37397	3.61072	3.6339e-05	0.000701539
TRINITY_DN17547_c1_g1_i2	-8.37397	2.28427	3.6339e-05	0.000701539
TRINITY_DN17678_c0_g18_i4	-8.37397	2.67739	3.6339e-05	0.000701539
TRINITY_DN19013_c0_g1_i1	-8.37397	3.09855	3.6339e-05	0.000701539
TRINITY_DN19147_c0_g1_i1	-8.37397	2.55949	3.6339e-05	0.000701539
TRINITY_DN20298_c0_g1_i1	-8.37397	3.14412	3.6339e-05	0.000701539
TRINITY_DN30999_c0_g1_i1	-8.37397	2.36927	3.6339e-05	0.000701539
TRINITY_DN31746_c0_g1_i1	-8.37397	2.42942	3.6339e-05	0.000701539
TRINITY_DN3297_c0_g1_i1	8.34943	2.66594	3.6339e-05	0.000701539
TRINITY_DN11071_c0_g1_i1	8.34943	2.22166	3.6339e-05	0.000701539
TRINITY_DN12913_c0_g1_i3	8.34943	2.39465	3.6339e-05	0.000701539
TRINITY_DN13505_c0_g1_i13	8.34943	2.22166	3.6339e-05	0.000701539
TRINITY_DN13685_c0_g4_i3	8.34943	3.45591	3.6339e-05	0.000701539
TRINITY_DN16871_c0_g2_i3	8.34943	2.33257	3.6339e-05	0.000701539
TRINITY_DN17520_c2_g4_i1	8.34943	3.92842	3.6339e-05	0.000701539
TRINITY_DN17662_c0_g1_i5	8.34943	2.22166	3.6339e-05	0.000701539
TRINITY_DN17732_c1_g4_i2	8.34943	2.63297	3.6339e-05	0.000701539
TRINITY_DN32247_c0_g1_i1	8.34943	2.39465	3.6339e-05	0.000701539
TRINITY_DN6532_c0_g3_i3	-3.91009	6.77768	3.64086e-05	0.00070251
TRINITY_DN15599_c0_g3_i2	-4.15627	5.02963	3.65451e-05	0.00070477
TRINITY_DN17429_c3_g7_i3	4.66066	3.41197	3.73224e-05	0.000719381
TRINITY_DN12279_c0_g1_i2	-5.08003	4.41052	3.74458e-05	0.000720233
TRINITY_DN12711_c0_g1_i2	-5.08003	3.97611	3.74458e-05	0.000720233
TRINITY_DN17118_c0_g1_i5	-5.08003	3.82784	3.74458e-05	0.000720233
TRINITY_DN18860_c0_g1_i1	-5.08003	4.07602	3.74458e-05	0.000720233
TRINITY_DN16386_c0_g2_i9	4.33706	4.04796	3.78317e-05	0.000727054
TRINITY_DN15317_c0_g1_i1	-4.40744	4.57947	3.78404e-05	0.000727054
TRINITY_DN16626_c0_g2_i3	-4.14328	4.91829	3.84209e-05	0.000737818
TRINITY_DN15714_c0_g1_i2	-4.49359	3.59218	3.85737e-05	0.000740362
TRINITY_DN14198_c3_g11_i1	-4.00933	8.52215	3.87845e-05	0.000744016
TRINITY_DN17043_c0_g2_i4	-4.28206	4.56891	3.91388e-05	0.000750024
TRINITY_DN17105_c0_g8_i4	-4.28206	4.56082	3.91388e-05	0.000750024
TRINITY_DN28692_c0_g1_i1	-4.61272	3.75046	3.93398e-05	0.000753477
TRINITY_DN17610_c0_g1_i2	-4.39664	5.00452	3.94355e-05	0.000754913
TRINITY_DN12957_c0_g2_i1	-4.11749	5.5631	3.96397e-05	0.000758425
TRINITY_DN9156_c0_g1_i1	4.82933	3.20548	4.00289e-05	0.000765468
TRINITY_DN16640_c0_g1_i2	-5.06044	4.10737	4.03006e-05	0.000769856
TRINITY_DN17002_c0_g2_i1	-5.06044	4.48202	4.03006e-05	0.000769856
TRINITY_DN9741_c0_g1_i2	-4.48142	4.41855	4.04076e-05	0.000770205
TRINITY_DN17175_c0_g1_i1	-4.13017	5.43754	4.04091e-05	0.000770205
TRINITY_DN10167_c1_g2_i1	-4.18548	7.60494	4.10919e-05	0.000770205
TRINITY_DN16136_c0_g1_i4	4.43199	3.73134	4.1109e-05	0.000770205
TRINITY_DN16813_c0_g11_i2	-4.38576	5.22858	4.1109e-05	0.000770205
TRINITY_DN17361_c0_g6_i3	4.06028	5.0351	4.12297e-05	0.000770205
TRINITY_DN825_c1_g1_i1	-8.33931	2.27892	4.12497e-05	0.000770205
TRINITY_DN7399_c0_g2_i1	-8.33931	2.30077	4.12497e-05	0.000770205
TRINITY_DN9031_c0_g1_i1	-8.33931	2.68891	4.12497e-05	0.000770205
TRINITY_DN11312_c0_g1_i3	-8.33931	3.51823	4.12497e-05	0.000770205
TRINITY_DN11994_c0_g2_i5	-8.33931	2.93436	4.12497e-05	0.000770205
TRINITY_DN13200_c0_g1_i1	-8.33931	2.32224	4.12497e-05	0.000770205
TRINITY_DN13366_c0_g1_i7	-8.33931	3.67701	4.12497e-05	0.000770205
TRINITY_DN13563_c0_g1_i2	-8.33931	3.29881	4.12497e-05	0.000770205
TRINITY_DN14631_c0_g1_i1	-8.33931	2.6236	4.12497e-05	0.000770205
TRINITY_DN14702_c0_g1_i3	-8.33931	3.25843	4.12497e-05	0.000770205
TRINITY_DN14850_c0_g1_i5	-8.33931	2.18748	4.12497e-05	0.000770205
TRINITY_DN15731_c0_g1_i1	-8.33931	3.14052	4.12497e-05	0.000770205
TRINITY_DN16229_c0_g2_i1	-8.33931	2.9859	4.12497e-05	0.000770205
TRINITY_DN16760_c0_g5_i9	-8.33931	4.52523	4.12497e-05	0.000770205
TRINITY_DN16789_c0_g1_i4	-8.33931	2.85299	4.12497e-05	0.000770205
TRINITY_DN16913_c0_g1_i4	-8.33931	2.94744	4.12497e-05	0.000770205
TRINITY_DN17413_c0_g4_i5	-8.33931	3.29881	4.12497e-05	0.000770205
TRINITY_DN17653_c0_g1_i3	-8.33931	3.02324	4.12497e-05	0.000770205
TRINITY_DN17722_c1_g2_i1	-8.33931	5.19376	4.12497e-05	0.000770205
TRINITY_DN22289_c0_g1_i1	-8.33931	3.63904	4.12497e-05	0.000770205
TRINITY_DN25532_c0_g1_i1	-8.33931	3.01091	4.12497e-05	0.000770205
TRINITY_DN27101_c0_g1_i1	-8.33931	2.40462	4.12497e-05	0.000770205
TRINITY_DN31331_c0_g1_i1	-8.33931	3.34761	4.12497e-05	0.000770205
TRINITY_DN31489_c0_g1_i1	-8.33931	3.0832	4.12497e-05	0.000770205
TRINITY_DN35130_c0_g2_i1	-8.33931	2.83891	4.12497e-05	0.000770205
TRINITY_DN3539_c0_g1_i1	8.31302	2.14392	4.12497e-05	0.000770205
TRINITY_DN4237_c0_g1_i1	8.31302	2.74009	4.12497e-05	0.000770205
TRINITY_DN14719_c0_g4_i4	8.31302	3.49619	4.12497e-05	0.000770205
TRINITY_DN15253_c0_g3_i11	8.31302	3.88143	4.12497e-05	0.000770205
TRINITY_DN15958_c0_g3_i1	8.31302	2.26141	4.12497e-05	0.000770205
TRINITY_DN16020_c0_g4_i3	8.31302	2.14392	4.12497e-05	0.000770205
TRINITY_DN16292_c0_g9_i1	8.31302	2.16833	4.12497e-05	0.000770205
TRINITY_DN20881_c0_g1_i1	8.31302	2.32692	4.12497e-05	0.000770205
TRINITY_DN20971_c0_g1_i1	8.31302	2.19226	4.12497e-05	0.000770205
TRINITY_DN23455_c0_g1_i1	8.31302	2.50505	4.12497e-05	0.000770205
TRINITY_DN24828_c0_g1_i1	8.31302	2.96446	4.12497e-05	0.000770205
TRINITY_DN33475_c0_g1_i1	8.31302	3.46141	4.12497e-05	0.000770205
TRINITY_DN35188_c0_g1_i1	8.31302	2.64465	4.12497e-05	0.000770205
TRINITY_DN16948_c0_g1_i1	-4.10517	4.90198	4.15726e-05	0.000775837
TRINITY_DN16523_c0_g1_i2	3.88646	6.49337	4.18557e-05	0.00078072
TRINITY_DN7544_c0_g3_i2	4.3096	4.25248	4.19134e-05	0.000781397
TRINITY_DN14466_c0_g1_i1	-4.01044	6.40763	4.19581e-05	0.000781829
TRINITY_DN34809_c0_g1_i1	4.25757	4.44525	4.21458e-05	0.000784926
TRINITY_DN13901_c0_g1_i6	-4.75633	3.58146	4.25866e-05	0.000792324
TRINITY_DN14930_c0_g2_i3	-4.75633	4.33702	4.25866e-05	0.000792324
TRINITY_DN13187_c0_g1_i5	5.65789	2.74322	4.28502e-05	0.000796822
TRINITY_DN16925_c0_g5_i1	4.35329	4.08291	4.31875e-05	0.000802683
TRINITY_DN17157_c0_g1_i1	-5.04057	3.4172	4.34109e-05	0.000806425
TRINITY_DN11054_c0_g1_i1	-4.58474	3.41825	4.37661e-05	0.000812607
TRINITY_DN9463_c0_g3_i2	4.02467	5.19774	4.4104e-05	0.000818464
TRINITY_DN17336_c0_g2_i1	-4.45679	4.49714	4.43877e-05	0.000823308
TRINITY_DN15493_c0_g4_i1	-4.03131	5.45251	4.445e-05	0.000824045
TRINITY_DN15644_c0_g2_i1	-3.80969	9.25146	4.5457e-05	0.000842285
TRINITY_DN17640_c0_g1_i1	-4.0802	5.79139	4.57757e-05	0.000847758
TRINITY_DN8717_c0_g3_i1	-4.09687	4.92415	4.59243e-05	0.000850079
TRINITY_DN13508_c0_g5_i2	-4.12352	5.17749	4.60774e-05	0.000851692
TRINITY_DN8388_c0_g1_i1	-4.228	4.50466	4.65145e-05	0.000851692
TRINITY_DN17480_c0_g1_i1	-4.35263	3.76622	4.66462e-05	0.000851692
TRINITY_DN17119_c0_g3_i1	-5.02043	3.93799	4.6803e-05	0.000851692
TRINITY_DN17341_c0_g1_i2	-5.02043	3.43253	4.6803e-05	0.000851692
TRINITY_DN809_c0_g1_i1	-8.30379	2.49566	4.69471e-05	0.000851692
TRINITY_DN8691_c0_g1_i2	-8.30379	3.00707	4.69471e-05	0.000851692
TRINITY_DN10365_c0_g1_i3	-8.30379	2.25129	4.69471e-05	0.000851692
TRINITY_DN11056_c1_g1_i2	-8.30379	4.44451	4.69471e-05	0.000851692
TRINITY_DN11371_c0_g1_i1	-8.30379	2.93038	4.69471e-05	0.000851692
TRINITY_DN11512_c0_g1_i2	-8.30379	3.10276	4.69471e-05	0.000851692
TRINITY_DN11967_c0_g1_i7	-8.30379	3.56496	4.69471e-05	0.000851692
TRINITY_DN11983_c0_g1_i1	-8.30379	3.04379	4.69471e-05	0.000851692
TRINITY_DN12328_c0_g1_i1	-8.30379	4.06848	4.69471e-05	0.000851692
TRINITY_DN12727_c0_g1_i3	-8.30379	3.36342	4.69471e-05	0.000851692
TRINITY_DN12930_c0_g1_i4	-8.30379	3.1481	4.69471e-05	0.000851692
TRINITY_DN14349_c0_g1_i5	-8.30379	3.03166	4.69471e-05	0.000851692
TRINITY_DN14818_c0_g2_i1	-8.30379	2.73142	4.69471e-05	0.000851692
TRINITY_DN15124_c0_g4_i2	-8.30379	2.15791	4.69471e-05	0.000851692
TRINITY_DN15163_c0_g7_i3	-8.30379	3.10276	4.69471e-05	0.000851692
TRINITY_DN16185_c0_g1_i1	-8.30379	2.43888	4.69471e-05	0.000851692
TRINITY_DN16603_c0_g3_i2	-8.30379	3.22385	4.69471e-05	0.000851692
TRINITY_DN16641_c0_g1_i8	-8.30379	3.03166	4.69471e-05	0.000851692
TRINITY_DN16668_c0_g2_i2	-8.30379	3.25503	4.69471e-05	0.000851692
TRINITY_DN16926_c0_g1_i6	-8.30379	2.80606	4.69471e-05	0.000851692
TRINITY_DN17028_c0_g1_i1	-8.30379	4.99605	4.69471e-05	0.000851692
TRINITY_DN17119_c1_g1_i3	-8.30379	3.25503	4.69471e-05	0.000851692
TRINITY_DN17617_c0_g1_i2	-8.30379	4.31458	4.69471e-05	0.000851692
TRINITY_DN17676_c2_g1_i6	-8.30379	2.84885	4.69471e-05	0.000851692
TRINITY_DN18115_c0_g1_i1	-8.30379	2.15791	4.69471e-05	0.000851692
TRINITY_DN23682_c0_g1_i1	-8.30379	2.77672	4.69471e-05	0.000851692
[truncated: 5,454 more rows]

## Sheet: female vs 72 h embryo
Contrast: female vs 72 h embryo
Name_Transcripts	logFC	logCPM	PValue	FDR
TRINITY_DN12470_c0_g10_i1	-14.0456	12.3342	1.27214e-21	4.63187e-17
TRINITY_DN12566_c0_g1_i1	-17.2456	12.0748	2.68227e-21	4.88307e-17
TRINITY_DN14948_c0_g10_i2	-16.8706	10.1632	1.3607e-20	1.65143e-16
TRINITY_DN8975_c244_g1_i4	-16.7192	10.011	2.62116e-20	2.38591e-16
TRINITY_DN14141_c1_g1_i1	-16.4904	11.5283	7.0561e-20	5.13825e-16
TRINITY_DN15181_c1_g1_i1	-16.4339	10.1679	9.01081e-20	5.46806e-16
TRINITY_DN8975_c220_g1_i3	-15.8446	9.26155	1.15479e-18	5.63325e-15
TRINITY_DN15179_c2_g11_i1	-13.3584	10.0191	1.23774e-18	5.63325e-15
TRINITY_DN12470_c0_g10_i3	-12.661	9.80121	2.52955e-17	9.74215e-14
TRINITY_DN11877_c0_g3_i1	15.1178	8.43427	2.67568e-17	9.74215e-14
TRINITY_DN5049_c0_g1_i1	-15.0393	10.1961	3.7619e-17	1.24519e-13
TRINITY_DN14732_c0_g3_i2	-12.4872	9.11484	5.36727e-17	1.62852e-13
TRINITY_DN15181_c2_g21_i1	-14.9156	10.5663	6.42076e-17	1.79831e-13
TRINITY_DN15105_c0_g3_i9	-14.8923	9.49076	7.10705e-17	1.84834e-13
TRINITY_DN14434_c0_g1_i1	-10.7446	10.8876	8.24774e-17	1.9596e-13
TRINITY_DN12564_c0_g1_i1	-11.0207	10.7735	8.61124e-17	1.9596e-13
TRINITY_DN15387_c0_g1_i2	-10.6923	9.54566	1.03426e-16	2.21514e-13
TRINITY_DN11641_c0_g1_i1	-10.9027	9.28388	1.43355e-16	2.89976e-13
TRINITY_DN14948_c0_g8_i1	-10.1462	11.5942	1.65456e-16	3.00497e-13
TRINITY_DN10727_c0_g1_i1	-11.0964	11.0361	1.69079e-16	3.00497e-13
TRINITY_DN11354_c2_g1_i1	-14.6859	9.07536	1.73316e-16	3.00497e-13
TRINITY_DN11027_c0_g1_i5	-14.6471	8.43157	2.0517e-16	3.39557e-13
TRINITY_DN12470_c0_g2_i3	-10.2048	11.3314	2.41286e-16	3.81966e-13
TRINITY_DN12436_c0_g1_i2	-11.1874	10.2695	2.99495e-16	4.54359e-13
TRINITY_DN11027_c0_g1_i2	-14.5235	8.21996	3.49683e-16	5.09278e-13
TRINITY_DN15733_c4_g32_i1	-14.5003	7.82004	3.86624e-16	5.29968e-13
TRINITY_DN14948_c0_g16_i1	-10.0091	10.941	4.05267e-16	5.29968e-13
TRINITY_DN13478_c0_g1_i1	-14.4876	9.64	4.08592e-16	5.29968e-13
TRINITY_DN14141_c1_g3_i1	-11.1081	10.2506	4.22111e-16	5.29968e-13
TRINITY_DN14889_c1_g1_i2	-14.4555	9.65555	4.69617e-16	5.69958e-13
TRINITY_DN5005_c0_g2_i1	14.4249	7.7878	5.33985e-16	6.27174e-13
TRINITY_DN14141_c1_g5_i1	-14.3745	10.2485	6.64941e-16	7.56579e-13
TRINITY_DN12436_c0_g2_i1	-14.3404	9.74533	7.7113e-16	8.50814e-13
TRINITY_DN12436_c0_g1_i3	-10.9038	9.59023	1.01969e-15	1.09197e-12
TRINITY_DN15105_c0_g3_i2	-14.2614	8.38286	1.08442e-15	1.12811e-12
TRINITY_DN10203_c0_g1_i1	-14.2547	8.17535	1.1159e-15	1.12861e-12
TRINITY_DN14434_c0_g1_i2	-14.166	8.77209	1.63907e-15	1.61294e-12
TRINITY_DN11027_c0_g1_i1	-9.98471	9.62011	1.70056e-15	1.6294e-12
TRINITY_DN14141_c1_g8_i2	-9.95408	11.1858	1.82834e-15	1.70692e-12
TRINITY_DN14889_c1_g1_i4	-14.0214	9.66444	3.05765e-15	2.78322e-12
TRINITY_DN14141_c1_g8_i1	-13.9939	8.65836	3.43897e-15	3.05397e-12
TRINITY_DN15179_c2_g4_i2	-13.9641	9.95746	3.91379e-15	3.39288e-12
TRINITY_DN15119_c0_g3_i1	-10.5742	9.0499	4.23316e-15	3.58441e-12
TRINITY_DN15455_c0_g8_i1	-13.9289	7.41566	4.5546e-15	3.76893e-12
TRINITY_DN14141_c1_g7_i1	-13.9157	8.83906	4.81579e-15	3.89651e-12
TRINITY_DN15818_c0_g4_i2	-13.8899	8.08864	5.39214e-15	4.268e-12
TRINITY_DN13946_c1_g4_i4	-11.3864	8.01535	6.23938e-15	4.83353e-12
TRINITY_DN11494_c0_g2_i2	-13.8289	8.73659	7.02006e-15	5.27144e-12
TRINITY_DN11062_c0_g1_i1	-13.8259	7.78715	7.09421e-15	5.27144e-12
TRINITY_DN15237_c0_g4_i2	-13.7695	7.07142	9.04601e-15	6.5873e-12
TRINITY_DN15455_c0_g7_i2	-13.7259	8.65386	1.09246e-14	7.79931e-12
TRINITY_DN15733_c4_g16_i1	-13.7031	7.14839	1.20547e-14	8.44059e-12
TRINITY_DN15181_c2_g8_i3	-10.0855	9.08369	1.33192e-14	9.15007e-12
TRINITY_DN10320_c0_g1_i1	-11.1716	9.96625	1.57472e-14	1.06177e-11
TRINITY_DN14141_c1_g2_i1	-10.2605	8.08889	1.64021e-14	1.08582e-11
TRINITY_DN12470_c0_g6_i1	-13.6149	8.68643	1.76549e-14	1.14788e-11
TRINITY_DN14141_c1_g4_i1	-13.6009	8.10199	1.8768e-14	1.19884e-11
TRINITY_DN15603_c0_g1_i1	-13.5783	8.97239	2.06368e-14	1.29549e-11
TRINITY_DN13019_c0_g3_i1	-13.5579	7.57791	2.2534e-14	1.39061e-11
TRINITY_DN12564_c0_g1_i2	-11.0618	8.96299	2.52678e-14	1.53333e-11
TRINITY_DN10128_c0_g1_i1	-13.5223	7.93654	2.62781e-14	1.53855e-11
TRINITY_DN10429_c0_g14_i1	-13.521	6.81759	2.63919e-14	1.53855e-11
TRINITY_DN16251_c0_g5_i1	-13.5198	6.81763	2.66214e-14	1.53855e-11
TRINITY_DN16051_c0_g4_i1	-13.5123	7.08605	2.7443e-14	1.56073e-11
TRINITY_DN11203_c0_g3_i1	-10.1372	9.33482	2.78625e-14	1.56073e-11
TRINITY_DN8472_c0_g6_i1	-13.4883	8.13764	3.04919e-14	1.68214e-11
TRINITY_DN15397_c2_g1_i1	-13.4457	7.79373	3.64918e-14	1.98308e-11
TRINITY_DN11432_c1_g3_i1	-13.4352	7.13379	3.81991e-14	2.04534e-11
TRINITY_DN12885_c0_g4_i2	-13.4259	9.02307	3.98153e-14	2.10098e-11
TRINITY_DN10198_c0_g3_i1	13.4197	6.76109	4.0559e-14	2.10965e-11
TRINITY_DN7177_c0_g3_i1	-13.4166	7.11773	4.15115e-14	2.12878e-11
TRINITY_DN15397_c1_g1_i1	-10.0331	9.92559	4.37542e-14	2.21262e-11
TRINITY_DN15119_c0_g3_i2	-13.3732	8.07951	4.99006e-14	2.48779e-11
TRINITY_DN17307_c1_g9_i1	-13.369	8.6213	5.08673e-14	2.48779e-11
TRINITY_DN13566_c0_g1_i3	-13.3649	8.629	5.18559e-14	2.48779e-11
TRINITY_DN11646_c0_g1_i1	-9.99229	8.394	5.20272e-14	2.48779e-11
TRINITY_DN13442_c0_g2_i1	-13.3607	7.57686	5.26119e-14	2.48779e-11
TRINITY_DN12885_c0_g3_i1	-13.3468	9.24379	5.60395e-14	2.61589e-11
TRINITY_DN11097_c0_g2_i1	-13.3327	8.31172	5.94352e-14	2.73923e-11
TRINITY_DN9438_c0_g1_i3	-10.8605	7.87494	6.01862e-14	2.73923e-11
TRINITY_DN15179_c2_g3_i1	-13.2748	10.9683	7.64129e-14	3.43481e-11
TRINITY_DN10186_c0_g1_i5	13.2676	6.61287	7.7999e-14	3.46335e-11
TRINITY_DN12358_c0_g1_i1	-10.7885	8.24637	8.20188e-14	3.59796e-11
TRINITY_DN15285_c0_g1_i1	-10.7644	8.37985	9.12515e-14	3.95532e-11
TRINITY_DN15105_c0_g3_i5	-13.2192	7.69348	9.71826e-14	4.16284e-11
TRINITY_DN11658_c0_g1_i1	-9.61091	9.60366	1.03022e-13	4.36168e-11
TRINITY_DN15733_c4_g31_i2	-9.01958	9.05479	1.09508e-13	4.58297e-11
TRINITY_DN13442_c0_g1_i2	-13.1725	7.64529	1.1874e-13	4.88447e-11
TRINITY_DN14868_c0_g1_i1	-13.1709	7.85838	1.19395e-13	4.88447e-11
TRINITY_DN11793_c0_g1_i3	-13.1485	8.31523	1.31206e-13	5.30802e-11
TRINITY_DN15306_c0_g3_i1	-13.0961	6.43701	1.64763e-13	6.48809e-11
TRINITY_DN4605_c0_g1_i1	-13.0944	8.14085	1.65722e-13	6.48809e-11
TRINITY_DN13633_c0_g4_i1	-13.0944	7.49561	1.65722e-13	6.48809e-11
TRINITY_DN3260_c0_g11_i1	-13.064	6.42293	1.88541e-13	7.30296e-11
TRINITY_DN13510_c0_g1_i1	-10.5492	9.77216	2.3036e-13	8.82886e-11
TRINITY_DN13633_c0_g5_i1	-13.0083	8.07959	2.40068e-13	9.10508e-11
TRINITY_DN16256_c0_g9_i1	-9.63306	8.33839	2.44165e-13	9.16498e-11
TRINITY_DN14198_c1_g1_i3	12.9462	6.30615	3.10648e-13	1.15415e-10
TRINITY_DN15455_c0_g2_i3	-9.34986	8.35154	3.16527e-13	1.16412e-10
TRINITY_DN16256_c0_g11_i2	-10.4701	8.56189	3.23243e-13	1.17693e-10
TRINITY_DN15105_c0_g4_i1	-12.9224	8.30159	3.46791e-13	1.25017e-10
TRINITY_DN15105_c0_g3_i6	-12.9148	8.07989	3.58335e-13	1.27911e-10
TRINITY_DN15179_c2_g4_i1	-12.89	9.03752	3.98384e-13	1.40827e-10
TRINITY_DN15818_c0_g4_i5	-12.8862	6.63594	4.06459e-13	1.423e-10
TRINITY_DN17356_c1_g6_i2	-9.14434	9.68225	4.25259e-13	1.47464e-10
TRINITY_DN13298_c0_g1_i3	-9.47154	8.31261	4.8864e-13	1.67843e-10
TRINITY_DN11070_c0_g1_i1	-10.3618	8.51828	5.13929e-13	1.7488e-10
TRINITY_DN13633_c0_g4_i2	-12.8169	7.17866	5.45893e-13	1.84037e-10
TRINITY_DN14497_c0_g7_i1	-12.8108	7.98387	5.61483e-13	1.87556e-10
TRINITY_DN11203_c0_g4_i1	-10.3294	7.8707	5.93229e-13	1.95602e-10
TRINITY_DN12470_c0_g10_i2	-9.42593	7.63201	5.96314e-13	1.95602e-10
TRINITY_DN13164_c0_g1_i2	-8.96515	9.05536	6.13808e-13	1.99542e-10
TRINITY_DN11793_c0_g1_i1	-12.7779	6.37424	6.47619e-13	2.08591e-10
TRINITY_DN10167_c1_g4_i1	10.0838	6.88296	6.53099e-13	2.08591e-10
TRINITY_DN8797_c0_g1_i1	8.84615	8.69512	6.64986e-13	2.1054e-10
TRINITY_DN12470_c0_g11_i1	-12.7421	8.50006	7.55026e-13	2.36987e-10
TRINITY_DN11354_c2_g6_i1	-12.7228	7.58307	8.19471e-13	2.55017e-10
TRINITY_DN17269_c1_g2_i5	-12.7075	7.41528	8.76979e-13	2.706e-10
TRINITY_DN13268_c0_g2_i1	-8.52015	8.08343	8.87344e-13	2.71497e-10
TRINITY_DN14141_c1_g9_i1	-10.2112	8.43285	9.85289e-13	2.98953e-10
TRINITY_DN15179_c2_g10_i1	-12.6744	7.62504	1.00664e-12	3.02908e-10
TRINITY_DN13467_c0_g1_i2	-12.6564	7.32892	1.08824e-12	3.24779e-10
TRINITY_DN14868_c0_g1_i2	-10.185	8.36911	1.10368e-12	3.26709e-10
TRINITY_DN14141_c1_g14_i1	-12.645	7.55963	1.14088e-12	3.34955e-10
TRINITY_DN12044_c0_g6_i1	-12.6427	6.86742	1.14994e-12	3.34955e-10
TRINITY_DN13510_c0_g1_i2	-8.89966	9.23338	1.21814e-12	3.51337e-10
TRINITY_DN11354_c2_g7_i1	-12.6289	6.83396	1.22548e-12	3.51337e-10
TRINITY_DN12961_c0_g2_i1	-12.6057	7.5439	1.34986e-12	3.83973e-10
TRINITY_DN12197_c0_g1_i1	12.5934	6.0066	1.40597e-12	3.96832e-10
TRINITY_DN9466_c1_g1_i2	-12.5773	6.95225	1.5265e-12	4.27538e-10
TRINITY_DN11411_c0_g1_i1	-12.5749	7.93834	1.5392e-12	4.27804e-10
TRINITY_DN10198_c0_g12_i2	12.567	6.0064	1.57804e-12	4.35276e-10
TRINITY_DN16616_c0_g3_i3	12.5591	6.45529	1.63161e-12	4.46669e-10
TRINITY_DN15292_c0_g4_i1	-12.5531	7.99439	1.70157e-12	4.62344e-10
TRINITY_DN15099_c0_g1_i2	-12.5434	7.49184	1.76005e-12	4.74691e-10
TRINITY_DN13298_c0_g1_i2	-12.5311	7.34638	1.86809e-12	5.00125e-10
TRINITY_DN12776_c0_g8_i1	-12.5286	6.40379	1.88414e-12	5.00742e-10
TRINITY_DN14143_c0_g2_i2	-10.0519	8.36184	1.94978e-12	5.14431e-10
TRINITY_DN15455_c0_g2_i1	-9.14457	8.09751	1.99941e-12	5.2373e-10
TRINITY_DN14868_c0_g3_i1	-10.0429	7.68801	2.02477e-12	5.26585e-10
TRINITY_DN15105_c0_g5_i1	-12.5036	7.37038	2.08983e-12	5.39651e-10
TRINITY_DN17269_c1_g7_i1	-12.4986	6.53584	2.14525e-12	5.50061e-10
TRINITY_DN17269_c1_g8_i2	-12.491	8.00832	2.20239e-12	5.60762e-10
TRINITY_DN13577_c1_g1_i1	-12.4757	7.93847	2.36358e-12	5.91906e-10
TRINITY_DN16801_c0_g2_i1	12.4695	6.06817	2.38467e-12	5.91906e-10
TRINITY_DN11324_c0_g1_i1	-10.0041	8.24355	2.39095e-12	5.91906e-10
TRINITY_DN11494_c0_g1_i1	-10.0041	7.28766	2.39095e-12	5.91906e-10
TRINITY_DN12470_c0_g2_i2	-12.4705	6.41845	2.40599e-12	5.91906e-10
TRINITY_DN9866_c0_g2_i1	-12.4419	7.30055	2.72887e-12	6.66834e-10
TRINITY_DN17502_c0_g2_i3	-12.4393	7.41476	2.7538e-12	6.68438e-10
TRINITY_DN15818_c0_g4_i4	-12.434	7.10101	2.83017e-12	6.82428e-10
TRINITY_DN12470_c0_g3_i1	-12.4287	6.64747	2.88246e-12	6.90462e-10
TRINITY_DN13274_c0_g1_i1	-12.4127	7.59274	3.10311e-12	7.38459e-10
TRINITY_DN17315_c1_g8_i6	-12.3884	6.16516	3.4393e-12	8.1315e-10
TRINITY_DN12470_c0_g2_i1	-9.91537	7.49626	3.49864e-12	8.21841e-10
TRINITY_DN16423_c0_g1_i1	-12.3581	7.66809	3.89253e-12	9.08507e-10
TRINITY_DN12566_c0_g1_i2	-12.3525	6.65152	4.00674e-12	9.29207e-10
TRINITY_DN15818_c0_g4_i3	-12.3356	6.53862	4.28869e-12	9.88298e-10
TRINITY_DN14497_c0_g1_i1	-12.33	6.79879	4.41652e-12	1.01136e-09
TRINITY_DN12044_c0_g5_i1	-12.3271	6.67463	4.46011e-12	1.01495e-09
TRINITY_DN11479_c0_g3_i1	-8.71404	7.89416	4.8578e-12	1.09859e-09
TRINITY_DN13274_c0_g1_i5	-8.92312	8.31743	5.17106e-12	1.16221e-09
TRINITY_DN13019_c0_g4_i1	-9.81229	7.32038	5.44449e-12	1.21616e-09
TRINITY_DN11027_c0_g1_i4	-8.90821	6.51281	5.4849e-12	1.21771e-09
TRINITY_DN9956_c0_g4_i3	-12.272	6.0046	5.67255e-12	1.25174e-09
TRINITY_DN10454_c0_g1_i1	-12.2661	6.98161	5.78982e-12	1.26232e-09
TRINITY_DN11771_c0_g1_i1	-12.2661	8.04671	5.78982e-12	1.26232e-09
TRINITY_DN14497_c0_g2_i2	-9.79293	7.8194	5.90878e-12	1.27325e-09
TRINITY_DN12550_c0_g1_i1	-12.2602	7.84714	5.90991e-12	1.27325e-09
TRINITY_DN15551_c0_g2_i3	-12.2482	7.70251	6.223e-12	1.33282e-09
TRINITY_DN16291_c0_g1_i1	12.2325	5.79759	6.5555e-12	1.39582e-09
TRINITY_DN13633_c0_g6_i1	-12.2331	5.5641	6.69423e-12	1.41708e-09
TRINITY_DN7364_c0_g1_i1	-8.49983	8.06806	6.7574e-12	1.42218e-09
TRINITY_DN16051_c0_g2_i1	-8.00406	7.66103	8.13961e-12	1.70324e-09
TRINITY_DN15105_c0_g3_i8	-12.1805	7.12147	8.37698e-12	1.74289e-09
TRINITY_DN13442_c0_g1_i5	-12.171	6.45349	8.65545e-12	1.7906e-09
TRINITY_DN15292_c0_g10_i6	-12.1647	7.12266	8.94472e-12	1.83998e-09
TRINITY_DN12470_c0_g8_i1	-12.1551	6.61812	9.34802e-12	1.91195e-09
TRINITY_DN11502_c0_g5_i3	-12.1519	6.5352	9.45212e-12	1.91195e-09
TRINITY_DN15292_c0_g1_i1	-12.1519	6.09599	9.45212e-12	1.91195e-09
TRINITY_DN27349_c0_g1_i1	-12.1455	7.63958	9.66438e-12	1.94409e-09
TRINITY_DN13633_c0_g2_i1	-12.1422	5.86653	9.88219e-12	1.97698e-09
TRINITY_DN14141_c1_g6_i1	-12.1357	6.43251	1.01057e-11	2.01065e-09
TRINITY_DN15551_c0_g2_i1	-12.1292	7.37382	1.03351e-11	2.04512e-09
TRINITY_DN11793_c0_g1_i2	-12.1227	7.51449	1.06907e-11	2.10404e-09
TRINITY_DN15181_c2_g14_i2	-7.92755	8.85966	1.28595e-11	2.50601e-09
TRINITY_DN11537_c0_g1_i2	-8.70886	7.62434	1.28984e-11	2.50601e-09
TRINITY_DN11097_c0_g1_i1	-12.076	6.61034	1.2995e-11	2.50601e-09
TRINITY_DN15397_c1_g2_i1	-8.7064	7.90791	1.30084e-11	2.50601e-09
TRINITY_DN3253_c0_g1_i1	-12.0727	7.00403	1.33023e-11	2.54914e-09
TRINITY_DN10842_c0_g3_i2	-12.059	8.46167	1.39425e-11	2.65783e-09
TRINITY_DN15181_c2_g23_i1	-12.0418	6.7363	1.51509e-11	2.87314e-09
TRINITY_DN17307_c1_g6_i1	-12.0243	6.89376	1.62842e-11	3.07205e-09
TRINITY_DN10807_c0_g7_i1	-12.0173	7.35104	1.66836e-11	3.13118e-09
TRINITY_DN11362_c0_g2_i2	-12.0102	6.4656	1.73042e-11	3.231e-09
TRINITY_DN12570_c0_g2_i1	-9.53512	6.28039	1.78001e-11	3.30664e-09
TRINITY_DN14715_c0_g1_i9	-11.9852	6.34363	1.90945e-11	3.52909e-09
TRINITY_DN13442_c0_g1_i3	-11.9744	6.75584	2.00697e-11	3.6906e-09
TRINITY_DN15181_c2_g18_i1	-11.9707	8.38904	2.03225e-11	3.71831e-09
TRINITY_DN11563_c0_g1_i1	8.03899	7.04574	2.09781e-11	3.81907e-09
TRINITY_DN14738_c0_g1_i1	-9.49575	7.44055	2.11426e-11	3.82986e-09
TRINITY_DN14278_c0_g4_i2	-11.9561	6.44003	2.16431e-11	3.90112e-09
TRINITY_DN13442_c0_g3_i1	-11.945	6.2376	2.27716e-11	4.0843e-09
TRINITY_DN11957_c0_g2_i2	-11.9413	6.58224	2.30643e-11	4.11652e-09
TRINITY_DN16251_c0_g4_i1	-11.9301	5.24836	2.42796e-11	4.31229e-09
TRINITY_DN17600_c0_g4_i1	11.9195	5.7745	2.49149e-11	4.40366e-09
TRINITY_DN10167_c1_g3_i1	9.19473	6.02582	2.93103e-11	5.1555e-09
TRINITY_DN7169_c0_g2_i1	-9.41643	7.60197	2.96938e-11	5.19785e-09
TRINITY_DN13752_c0_g1_i1	-8.15007	8.14005	3.03191e-11	5.2616e-09
TRINITY_DN13633_c0_g7_i1	-11.8767	6.76219	3.03471e-11	5.2616e-09
TRINITY_DN13843_c0_g1_i2	-11.861	5.96937	3.24549e-11	5.60039e-09
TRINITY_DN8975_c147_g1_i1	-11.8571	5.98314	3.33453e-11	5.67337e-09
TRINITY_DN14318_c0_g1_i3	-11.8571	6.22547	3.33453e-11	5.67337e-09
TRINITY_DN16250_c0_g12_i1	-11.8571	6.98796	3.33453e-11	5.67337e-09
TRINITY_DN12961_c0_g2_i2	-11.8531	5.67527	3.3801e-11	5.72417e-09
TRINITY_DN15179_c2_g8_i1	-11.8492	9.51711	3.42641e-11	5.77572e-09
TRINITY_DN17269_c1_g15_i1	-11.8373	6.84132	3.61913e-11	6.07246e-09
TRINITY_DN14358_c0_g4_i1	-11.8131	5.76597	3.98749e-11	6.65984e-09
TRINITY_DN15237_c0_g8_i1	-11.7926	5.55336	4.3382e-11	7.2125e-09
TRINITY_DN15237_c0_g6_i1	-11.7844	6.31773	4.5269e-11	7.49201e-09
TRINITY_DN13937_c0_g2_i1	-11.7802	6.49744	4.5919e-11	7.56521e-09
TRINITY_DN11502_c0_g5_i4	-11.776	7.26269	4.65799e-11	7.63952e-09
TRINITY_DN16166_c0_g1_i1	-11.7635	7.23147	4.93362e-11	8.0553e-09
TRINITY_DN13566_c0_g1_i2	-11.7593	5.12302	5.00546e-11	8.09994e-09
TRINITY_DN16312_c1_g1_i3	11.7555	5.43097	5.00546e-11	8.09994e-09
TRINITY_DN13560_c0_g1_i4	-11.755	6.39538	5.1528e-11	8.30148e-09
TRINITY_DN15414_c0_g6_i2	11.7416	5.32289	5.30519e-11	8.50935e-09
TRINITY_DN11643_c0_g1_i1	-9.27783	6.56766	5.3529e-11	8.5482e-09
TRINITY_DN13581_c0_g1_i1	-11.7423	7.84617	5.38335e-11	8.55929e-09
TRINITY_DN15661_c0_g3_i1	-11.7337	6.86097	5.62595e-11	8.90613e-09
TRINITY_DN11857_c0_g1_i1	-8.13334	7.42322	5.80849e-11	9.15529e-09
TRINITY_DN8823_c0_g1_i2	-11.7078	6.17266	6.24305e-11	9.79782e-09
TRINITY_DN14707_c0_g1_i2	-9.2402	7.63119	6.2936e-11	9.83477e-09
TRINITY_DN15181_c2_g19_i1	-11.7034	5.82989	6.33747e-11	9.86099e-09
TRINITY_DN11368_c0_g1_i1	-11.699	5.78633	6.53132e-11	1.0034e-08
TRINITY_DN11411_c0_g4_i3	-11.699	6.68627	6.53132e-11	1.0034e-08
TRINITY_DN12776_c0_g5_i1	-11.699	5.42089	6.53132e-11	1.0034e-08
TRINITY_DN13274_c0_g1_i4	-11.6902	7.53052	6.73209e-11	1.0299e-08
TRINITY_DN15847_c0_g1_i2	-7.57785	6.46454	6.91158e-11	1.05293e-08
TRINITY_DN10546_c0_g1_i2	-11.6679	8.32993	7.37875e-11	1.11477e-08
TRINITY_DN13876_c0_g1_i1	-11.6679	7.23498	7.37875e-11	1.11477e-08
TRINITY_DN13019_c0_g4_i2	-9.19502	5.93351	7.60064e-11	1.13884e-08
TRINITY_DN14278_c0_g6_i2	-8.29308	6.98918	7.60064e-11	1.13884e-08
TRINITY_DN14571_c0_g1_i1	-9.18515	7.46374	7.95239e-11	1.18667e-08
TRINITY_DN17407_c1_g13_i2	-11.6407	5.59252	8.3564e-11	1.24186e-08
TRINITY_DN15775_c0_g1_i3	-11.6361	7.22076	8.48887e-11	1.25534e-08
TRINITY_DN16999_c0_g7_i1	-9.16855	7.39361	8.51605e-11	1.25534e-08
TRINITY_DN14842_c0_g1_i2	-11.6315	6.68549	8.62379e-11	1.25597e-08
TRINITY_DN15181_c2_g8_i1	-11.6315	7.60673	8.62379e-11	1.25597e-08
TRINITY_DN9566_c1_g2_i1	11.6257	7.65026	8.62379e-11	1.25597e-08
TRINITY_DN13677_c0_g10_i1	-7.05136	9.4225	9.12796e-11	1.3241e-08
TRINITY_DN13633_c0_g8_i1	-11.6129	5.6485	9.33684e-11	1.34903e-08
TRINITY_DN17292_c0_g1_i3	-11.6083	6.56006	9.48753e-11	1.36538e-08
TRINITY_DN7561_c0_g1_i2	11.5952	5.50254	9.79746e-11	1.40443e-08
TRINITY_DN13560_c0_g1_i7	-11.5989	7.38774	9.95682e-11	1.42168e-08
TRINITY_DN12847_c0_g1_i1	-11.5941	7.38087	1.01192e-10	1.43922e-08
TRINITY_DN15292_c0_g7_i1	-11.5894	7.67973	1.02846e-10	1.45706e-08
TRINITY_DN15181_c2_g9_i1	-11.5846	7.65922	1.06251e-10	1.49366e-08
TRINITY_DN14791_c0_g1_i4	11.5766	5.16878	1.06251e-10	1.49366e-08
TRINITY_DN14990_c1_g1_i14	-8.21218	7.53717	1.07596e-10	1.50664e-08
TRINITY_DN15607_c0_g1_i1	-11.5799	6.41262	1.08002e-10	1.50664e-08
TRINITY_DN12790_c0_g1_i1	-11.5655	6.53273	1.15349e-10	1.60299e-08
TRINITY_DN11493_c0_g2_i2	-11.5606	5.75964	1.17275e-10	1.61742e-08
TRINITY_DN15298_c0_g1_i4	-11.5606	4.89255	1.17275e-10	1.61742e-08
TRINITY_DN14486_c0_g1_i3	-11.5558	6.85992	1.19239e-10	1.6383e-08
TRINITY_DN16999_c0_g2_i6	-11.5461	6.44473	1.23282e-10	1.68748e-08
TRINITY_DN12470_c0_g7_i1	-9.07546	5.70459	1.25865e-10	1.71638e-08
TRINITY_DN14318_c0_g1_i8	-11.5412	6.20822	1.27485e-10	1.73199e-08
TRINITY_DN6715_c0_g2_i1	11.516	5.11127	1.3874e-10	1.87789e-08
TRINITY_DN8422_c0_g1_i1	-9.04669	6.9368	1.42392e-10	1.92018e-08
TRINITY_DN15775_c0_g1_i2	-11.5064	6.62076	1.46046e-10	1.96219e-08
TRINITY_DN14961_c0_g2_i1	-11.5014	6.95511	1.51165e-10	2.02349e-08
TRINITY_DN15181_c2_g8_i2	-6.9965	9.99837	1.52016e-10	2.02743e-08
TRINITY_DN10464_c0_g2_i1	-7.7703	7.66691	1.52745e-10	2.02972e-08
TRINITY_DN17695_c0_g1_i4	11.4898	5.22919	1.53802e-10	2.03634e-08
TRINITY_DN2680_c0_g1_i1	-11.4913	4.805	1.56493e-10	2.06445e-08
TRINITY_DN8975_c223_g1_i1	-11.4811	5.2922	1.64898e-10	2.16749e-08
TRINITY_DN13908_c0_g1_i1	-11.4759	5.25896	1.67816e-10	2.19791e-08
TRINITY_DN14143_c0_g2_i3	-8.10422	7.03781	1.69949e-10	2.21787e-08
TRINITY_DN17030_c1_g2_i1	-11.4708	6.06379	1.70794e-10	2.22093e-08
TRINITY_DN13086_c0_g2_i6	-11.4656	4.85098	1.73833e-10	2.2524e-08
TRINITY_DN12033_c0_g1_i1	-11.4343	7.05752	2.00539e-10	2.56166e-08
TRINITY_DN14478_c0_g1_i1	-11.4343	7.30631	2.00539e-10	2.56166e-08
TRINITY_DN16230_c0_g2_i7	11.4254	5.60349	2.00539e-10	2.56166e-08
TRINITY_DN17600_c0_g2_i3	11.4254	4.94214	2.00539e-10	2.56166e-08
TRINITY_DN11203_c0_g2_i1	-8.96446	7.9316	2.01218e-10	2.56166e-08
TRINITY_DN12776_c0_g6_i1	-11.4237	5.49783	2.07941e-10	2.63803e-08
TRINITY_DN13137_c2_g2_i4	-11.4183	6.16813	2.11761e-10	2.67716e-08
TRINITY_DN8975_c231_g1_i1	-11.413	8.58904	2.19647e-10	2.76725e-08
TRINITY_DN15292_c0_g12_i1	-11.4076	5.88382	2.23718e-10	2.80882e-08
TRINITY_DN11658_c0_g1_i2	-11.3968	5.56353	2.32124e-10	2.8944e-08
TRINITY_DN17121_c0_g4_i1	-11.3968	6.06895	2.32124e-10	2.8944e-08
TRINITY_DN11516_c0_g1_i1	-11.3859	5.73003	2.45431e-10	3.04988e-08
TRINITY_DN17232_c0_g4_i1	-11.3805	5.97389	2.50062e-10	3.09686e-08
TRINITY_DN16287_c0_g3_i1	-11.375	5.74635	2.54794e-10	3.14477e-08
TRINITY_DN11221_c0_g1_i1	-11.3695	6.37356	2.64575e-10	3.24349e-08
TRINITY_DN17664_c4_g2_i5	-11.3695	4.77708	2.64575e-10	3.24349e-08
TRINITY_DN16166_c0_g3_i4	-11.3639	7.13172	2.69628e-10	3.29434e-08
TRINITY_DN6532_c0_g3_i3	-7.18337	6.77768	2.71531e-10	3.30651e-08
TRINITY_DN17295_c1_g1_i2	11.3543	5.15708	2.74793e-10	3.33507e-08
TRINITY_DN17437_c0_g9_i1	-11.3528	5.17257	2.80073e-10	3.38786e-08
TRINITY_DN17153_c0_g8_i4	-11.3472	5.15265	2.90991e-10	3.50828e-08
TRINITY_DN17583_c1_g1_i1	-11.3416	6.4614	2.96635e-10	3.56452e-08
TRINITY_DN16242_c0_g1_i1	-8.86495	7.29656	3.06912e-10	3.67375e-08
TRINITY_DN13226_c0_g1_i1	-7.60498	7.49858	3.07743e-10	3.67375e-08
TRINITY_DN11857_c0_g2_i2	-11.3246	5.26554	3.14344e-10	3.7281e-08
TRINITY_DN14278_c0_g2_i1	-11.3246	6.76152	3.14344e-10	3.7281e-08
TRINITY_DN8472_c0_g2_i1	-11.3188	6.57471	3.26831e-10	3.86361e-08
TRINITY_DN15455_c0_g2_i4	-11.3131	5.70369	3.3329e-10	3.92722e-08
TRINITY_DN16051_c0_g9_i1	-11.3016	4.61915	3.46658e-10	4.07156e-08
TRINITY_DN17123_c0_g2_i1	-7.92544	7.1691	3.64292e-10	4.25872e-08
TRINITY_DN12847_c0_g3_i2	-11.2899	5.89256	3.67894e-10	4.25872e-08
TRINITY_DN14506_c0_g3_i2	-11.2899	5.39117	3.67894e-10	4.25872e-08
TRINITY_DN17356_c1_g8_i1	-11.2899	5.98406	3.67894e-10	4.25872e-08
TRINITY_DN16616_c0_g20_i3	-8.82314	5.10947	3.69611e-10	4.25872e-08
TRINITY_DN10890_c0_g1_i1	-7.92121	7.15302	3.69611e-10	4.25872e-08
TRINITY_DN13499_c0_g6_i3	-11.2841	4.80492	3.75305e-10	4.29713e-08
TRINITY_DN14141_c1_g10_i1	-11.2841	6.16752	3.75305e-10	4.29713e-08
TRINITY_DN14062_c0_g1_i13	-7.10484	8.24275	3.78567e-10	4.32089e-08
TRINITY_DN11656_c0_g1_i1	-11.2723	6.7283	3.986e-10	4.52119e-08
TRINITY_DN11297_c0_g1_i1	11.2641	5.7236	3.986e-10	4.52119e-08
TRINITY_DN15417_c0_g1_i2	11.2564	4.90163	4.15063e-10	4.6933e-08
TRINITY_DN15877_c0_g1_i2	-11.2425	4.57341	4.50414e-10	5.07726e-08
TRINITY_DN7862_c0_g2_i2	-11.2303	6.23073	4.69392e-10	5.27487e-08
TRINITY_DN8797_c0_g3_i1	7.86301	6.49974	4.81311e-10	5.39216e-08
TRINITY_DN10350_c0_g1_i5	-6.76404	8.92045	5.19676e-10	5.80411e-08
TRINITY_DN12798_c0_g1_i1	11.1967	4.7514	5.32146e-10	5.92521e-08
TRINITY_DN13991_c0_g6_i1	-11.1934	6.25765	5.5519e-10	6.14422e-08
TRINITY_DN16523_c0_g3_i2	-11.1934	7.27433	5.5519e-10	6.14422e-08
TRINITY_DN11368_c0_g2_i1	-8.71757	7.10052	5.71467e-10	6.30518e-08
TRINITY_DN16940_c0_g6_i3	-11.1808	4.6565	5.794e-10	6.3734e-08
TRINITY_DN16166_c0_g4_i1	-11.1745	6.80048	5.91963e-10	6.47248e-08
TRINITY_DN12272_c0_g8_i1	11.1721	5.22455	5.91963e-10	6.47248e-08
TRINITY_DN14690_c0_g2_i2	-11.1682	5.70279	6.18049e-10	6.73747e-08
TRINITY_DN13281_c0_g1_i5	-11.1554	5.86721	6.45478e-10	6.97384e-08
TRINITY_DN17320_c0_g5_i1	-11.1554	5.43369	6.45478e-10	6.97384e-08
TRINITY_DN8881_c0_g1_i3	11.1513	4.82842	6.45478e-10	6.97384e-08
TRINITY_DN9809_c0_g1_i1	-11.149	6.97569	6.59721e-10	7.10664e-08
TRINITY_DN14143_c0_g2_i1	-8.67119	6.61502	7.01949e-10	7.50224e-08
TRINITY_DN16889_c0_g3_i1	-11.1361	6.13243	7.04687e-10	7.50224e-08
TRINITY_DN17731_c1_g2_i1	-11.1361	7.04614	7.04687e-10	7.50224e-08
TRINITY_DN16188_c0_g1_i9	11.1259	4.69181	7.04687e-10	7.50224e-08
TRINITY_DN13552_c0_g2_i7	-11.1295	5.62674	7.20459e-10	7.64779e-08
TRINITY_DN12010_c0_g2_i2	-11.123	5.93497	7.36642e-10	7.79684e-08
TRINITY_DN13610_c0_g2_i7	6.86918	6.88075	7.64074e-10	8.06375e-08
TRINITY_DN14318_c0_g1_i2	-11.1164	5.7787	7.7029e-10	8.10585e-08
TRINITY_DN15174_c1_g2_i1	-11.1098	6.03506	7.8778e-10	8.26602e-08
TRINITY_DN11857_c0_g1_i2	-11.1032	6.74693	8.05733e-10	8.4301e-08
TRINITY_DN7596_c0_g1_i2	-8.63298	4.94772	8.26165e-10	8.6191e-08
TRINITY_DN13140_c0_g1_i1	-11.0899	4.41248	8.62509e-10	8.8963e-08
TRINITY_DN17454_c0_g3_i1	11.0826	6.21524	8.62509e-10	8.8963e-08
TRINITY_DN15432_c0_g1_i3	11.0782	6.06828	8.62509e-10	8.8963e-08
TRINITY_DN16195_c2_g5_i1	11.0782	5.40238	8.62509e-10	8.8963e-08
TRINITY_DN17356_c0_g2_i1	-11.0764	7.26644	9.0294e-10	9.28702e-08
TRINITY_DN15298_c0_g1_i1	-11.0696	4.44607	9.23978e-10	9.45001e-08
TRINITY_DN15457_c0_g2_i1	-11.0696	5.54979	9.23978e-10	9.45001e-08
TRINITY_DN14273_c0_g1_i1	-7.34145	7.31951	9.40218e-10	9.56314e-08
TRINITY_DN16256_c0_g13_i1	-6.47128	10.0189	9.40293e-10	9.56314e-08
TRINITY_DN17392_c0_g5_i2	-11.0628	5.85333	9.67783e-10	9.81531e-08
TRINITY_DN13281_c0_g1_i3	-11.0559	5.2436	9.90586e-10	9.99096e-08
TRINITY_DN17049_c0_g3_i1	-8.58875	6.36978	9.93334e-10	9.99096e-08
TRINITY_DN16051_c0_g3_i2	-7.68682	5.05461	9.93334e-10	9.99096e-08
TRINITY_DN14868_c0_g1_i3	-11.049	5.72064	1.01402e-09	1.01709e-07
TRINITY_DN16138_c0_g5_i3	-8.57874	5.46963	1.02779e-09	1.02807e-07
TRINITY_DN14868_c0_g7_i1	-11.0421	5.22857	1.03809e-09	1.0327e-07
TRINITY_DN17532_c1_g1_i7	11.0334	4.58086	1.03809e-09	1.0327e-07
TRINITY_DN10637_c0_g1_i3	-11.0282	4.9696	1.11439e-09	1.10559e-07
TRINITY_DN15632_c0_g1_i4	-11.0212	4.43406	1.14126e-09	1.1261e-07
TRINITY_DN16361_c0_g9_i2	-11.0212	7.20255	1.14126e-09	1.1261e-07
TRINITY_DN11120_c0_g1_i1	-11.0141	6.45242	1.16888e-09	1.14714e-07
TRINITY_DN11120_c0_g5_i1	-11.0141	6.89517	1.16888e-09	1.14714e-07
TRINITY_DN15653_c0_g4_i5	-11.007	6.46557	1.19728e-09	1.17185e-07
TRINITY_DN11916_c1_g4_i2	-8.54313	8.0186	1.20103e-09	1.17238e-07
TRINITY_DN12629_c0_g1_i1	-8.53797	6.30623	1.2223e-09	1.18677e-07
TRINITY_DN13628_c0_g1_i3	-7.63603	5.60237	1.2223e-09	1.18677e-07
TRINITY_DN17575_c0_g1_i1	-10.9999	5.63698	1.25651e-09	1.21351e-07
TRINITY_DN17575_c0_g3_i2	-10.9999	5.02837	1.25651e-09	1.21351e-07
TRINITY_DN11368_c0_g2_i2	-8.52759	6.86887	1.28876e-09	1.24137e-07
TRINITY_DN17232_c0_g5_i1	-10.9856	5.57816	1.31917e-09	1.26397e-07
TRINITY_DN18147_c0_g2_i1	-10.9856	7.06096	1.31917e-09	1.26397e-07
TRINITY_DN13991_c0_g9_i1	-10.9783	5.68273	1.35185e-09	1.29189e-07
TRINITY_DN10630_c0_g1_i1	10.9683	5.05547	1.38548e-09	1.32056e-07
TRINITY_DN15015_c0_g3_i1	-10.9711	6.1359	1.42008e-09	1.34299e-07
TRINITY_DN16525_c0_g1_i2	-10.9711	6.65637	1.42008e-09	1.34299e-07
TRINITY_DN12919_c0_g1_i3	10.9635	4.55661	1.42008e-09	1.34299e-07
TRINITY_DN15388_c0_g1_i9	-6.83774	7.65054	1.44865e-09	1.36251e-07
TRINITY_DN14378_c2_g1_i2	-10.9638	6.69586	1.45569e-09	1.36251e-07
TRINITY_DN17320_c0_g12_i1	-10.9638	6.12569	1.45569e-09	1.36251e-07
TRINITY_DN16522_c0_g1_i2	10.9539	5.16473	1.45569e-09	1.36251e-07
TRINITY_DN17312_c0_g4_i2	-10.9564	5.5815	1.49234e-09	1.39323e-07
TRINITY_DN14478_c0_g1_i2	-10.9491	6.10922	1.53007e-09	1.42117e-07
TRINITY_DN16999_c0_g3_i1	-10.9491	6.38726	1.53007e-09	1.42117e-07
TRINITY_DN14008_c0_g2_i1	-7.35769	7.6412	1.55288e-09	1.43504e-07
TRINITY_DN16424_c1_g1_i5	-7.35769	6.43596	1.55288e-09	1.43504e-07
TRINITY_DN16414_c0_g1_i1	6.49924	7.63635	1.60488e-09	1.47184e-07
TRINITY_DN12260_c0_g1_i4	-10.9416	6.89674	1.60888e-09	1.47184e-07
TRINITY_DN15455_c0_g9_i1	-10.9416	6.29495	1.60888e-09	1.47184e-07
TRINITY_DN16361_c0_g2_i1	-10.9416	6.84629	1.60888e-09	1.47184e-07
TRINITY_DN13755_c0_g1_i3	-8.46915	6.9237	1.6298e-09	1.48724e-07
TRINITY_DN13718_c0_g1_i5	-10.9342	6.22357	1.65005e-09	1.50196e-07
TRINITY_DN9887_c0_g1_i2	-6.39375	9.5247	1.67594e-09	1.52172e-07
TRINITY_DN12538_c0_g9_i1	10.9199	4.49083	1.69245e-09	1.53288e-07
TRINITY_DN7862_c0_g2_i1	-10.9192	6.07997	1.73611e-09	1.56853e-07
TRINITY_DN16424_c1_g1_i1	-7.33178	6.31491	1.74659e-09	1.57409e-07
TRINITY_DN13678_c0_g1_i1	6.31383	9.86746	1.7692e-09	1.59053e-07
TRINITY_DN11123_c0_g2_i1	-7.54536	5.90673	1.7881e-09	1.60357e-07
TRINITY_DN17542_c1_g1_i3	-8.44179	5.93846	1.85637e-09	1.6607e-07
TRINITY_DN8823_c0_g1_i1	-10.8963	5.45684	1.92435e-09	1.70892e-07
TRINITY_DN14295_c0_g1_i4	-10.8963	5.2979	1.92435e-09	1.70892e-07
TRINITY_DN17410_c0_g10_i2	-10.8963	7.00187	1.92435e-09	1.70892e-07
TRINITY_DN11362_c0_g2_i6	-10.8887	6.23542	1.97505e-09	1.74542e-07
TRINITY_DN16704_c1_g1_i1	-10.8887	6.92335	1.97505e-09	1.74542e-07
TRINITY_DN7588_c0_g1_i1	-10.8809	6.9446	2.0273e-09	1.78294e-07
TRINITY_DN14937_c0_g3_i4	-10.8809	5.97664	2.0273e-09	1.78294e-07
TRINITY_DN15455_c0_g6_i1	-6.7815	7.7855	2.03649e-09	1.78671e-07
TRINITY_DN11671_c0_g1_i1	-7.50631	5.2288	2.12031e-09	1.85578e-07
TRINITY_DN17663_c0_g5_i1	10.8647	4.3942	2.13668e-09	1.86563e-07
TRINITY_DN17652_c0_g2_i1	-8.39689	6.30942	2.20354e-09	1.9194e-07
TRINITY_DN15181_c2_g7_i1	-7.27399	7.60877	2.22467e-09	1.93318e-07
TRINITY_DN17701_c1_g3_i1	-10.8575	4.50208	2.25298e-09	1.95312e-07
TRINITY_DN16256_c0_g2_i1	-6.32619	8.73429	2.27353e-09	1.96625e-07
TRINITY_DN15119_c0_g3_i4	-7.26489	6.30481	2.29452e-09	1.9797e-07
TRINITY_DN15206_c0_g10_i3	-10.8496	5.48332	2.31387e-09	1.99168e-07
TRINITY_DN14385_c0_g3_i1	-6.54423	7.28602	2.35322e-09	2.02077e-07
TRINITY_DN17190_c0_g1_i2	-8.37969	5.83215	2.38167e-09	2.0356e-07
TRINITY_DN17121_c0_g1_i2	-7.47775	6.28514	2.38167e-09	2.0356e-07
TRINITY_DN15556_c0_g2_i7	-10.8416	5.07405	2.44147e-09	2.07212e-07
TRINITY_DN17437_c0_g4_i1	-10.8416	5.60656	2.44147e-09	2.07212e-07
TRINITY_DN4251_c0_g1_i1	10.8285	4.36951	2.44147e-09	2.07212e-07
TRINITY_DN15914_c0_g1_i6	-10.8336	6.13901	2.50832e-09	2.12391e-07
TRINITY_DN12067_c0_g1_i9	-10.8175	5.42131	2.64851e-09	2.22707e-07
TRINITY_DN14454_c0_g1_i3	-10.8175	5.24688	2.64851e-09	2.22707e-07
TRINITY_DN14868_c0_g4_i1	-10.8175	4.93129	2.64851e-09	2.22707e-07
TRINITY_DN17719_c0_g1_i2	-8.34466	6.68925	2.79052e-09	2.34108e-07
TRINITY_DN12875_c0_g1_i8	-10.8094	6.35512	2.79786e-09	2.34184e-07
TRINITY_DN16389_c0_g1_i2	-8.33873	5.76813	2.84714e-09	2.37763e-07
TRINITY_DN13989_c0_g2_i4	-10.8012	6.50701	2.87619e-09	2.39091e-07
TRINITY_DN16251_c0_g9_i5	-10.8012	4.34357	2.87619e-09	2.39091e-07
TRINITY_DN13143_c0_g2_i4	-8.33279	8.07055	2.90511e-09	2.40398e-07
TRINITY_DN14990_c1_g1_i7	-7.43085	6.71512	2.90511e-09	2.40398e-07
TRINITY_DN14358_c0_g5_i4	-10.793	5.16951	2.95707e-09	2.44143e-07
TRINITY_DN15928_c1_g1_i1	-8.32681	8.95229	2.96444e-09	2.44198e-07
TRINITY_DN11411_c0_g4_i2	-10.7848	6.45715	3.0406e-09	2.48225e-07
TRINITY_DN13137_c2_g1_i4	-10.7848	5.46788	3.0406e-09	2.48225e-07
TRINITY_DN16870_c0_g2_i2	-10.7848	4.99611	3.0406e-09	2.48225e-07
TRINITY_DN10537_c0_g2_i1	10.7805	4.26707	3.0406e-09	2.48225e-07
TRINITY_DN14497_c0_g6_i1	-6.48463	7.78554	3.08383e-09	2.5119e-07
TRINITY_DN10415_c0_g3_i1	7.074	5.42878	3.18235e-09	2.58637e-07
TRINITY_DN17437_c0_g3_i1	-10.7765	6.31428	3.21602e-09	2.60232e-07
TRINITY_DN9438_c0_g1_i2	-8.30875	4.7254	3.21628e-09	2.60232e-07
TRINITY_DN17384_c0_g17_i2	8.08097	5.18017	3.25779e-09	2.63007e-07
TRINITY_DN17312_c0_g3_i5	-10.7681	5.092	3.30812e-09	2.66479e-07
TRINITY_DN7244_c0_g1_i1	-10.7597	5.84117	3.40329e-09	2.72938e-07
TRINITY_DN10888_c0_g1_i1	-10.7597	5.58359	3.40329e-09	2.72938e-07
TRINITY_DN16931_c0_g1_i1	8.06507	5.50177	3.47971e-09	2.78453e-07
TRINITY_DN12847_c0_g3_i1	-10.7512	5.81847	3.50165e-09	2.79594e-07
TRINITY_DN12829_c0_g6_i1	-10.7427	5.98913	3.70844e-09	2.93531e-07
TRINITY_DN15494_c0_g1_i2	-10.7427	7.48197	3.70844e-09	2.93531e-07
TRINITY_DN16389_c0_g4_i3	-10.7427	4.83028	3.70844e-09	2.93531e-07
TRINITY_DN16424_c1_g1_i3	-10.7427	5.01456	3.70844e-09	2.93531e-07
TRINITY_DN12875_c0_g1_i1	-10.7342	6.12329	3.81712e-09	2.99529e-07
TRINITY_DN17578_c0_g2_i4	-10.7342	5.54433	3.81712e-09	2.99529e-07
TRINITY_DN11277_c0_g1_i3	10.7196	4.47848	3.81712e-09	2.99529e-07
TRINITY_DN12020_c0_g10_i1	10.7196	4.2905	3.81712e-09	2.99529e-07
TRINITY_DN14300_c0_g3_i2	-10.7256	6.07718	3.92952e-09	3.05939e-07
TRINITY_DN15914_c0_g1_i8	-10.7256	4.38663	3.92952e-09	3.05939e-07
TRINITY_DN17327_c0_g5_i1	-10.7256	5.3145	3.92952e-09	3.05939e-07
TRINITY_DN16943_c0_g2_i5	7.36688	5.37254	3.93243e-09	3.05939e-07
TRINITY_DN17414_c0_g5_i1	-6.33031	8.2588	4.01042e-09	3.10903e-07
TRINITY_DN13137_c2_g1_i2	-10.7169	5.60189	4.04578e-09	3.10903e-07
TRINITY_DN13137_c2_g1_i3	-10.7169	5.40216	4.04578e-09	3.10903e-07
TRINITY_DN16250_c0_g13_i1	-10.7169	6.23467	4.04578e-09	3.10903e-07
TRINITY_DN17437_c0_g1_i1	-10.7169	5.85153	4.04578e-09	3.10903e-07
TRINITY_DN12117_c0_g1_i1	-8.25316	6.51662	4.04747e-09	3.10903e-07
TRINITY_DN14008_c0_g1_i1	-6.98553	8.19422	4.22146e-09	3.23586e-07
TRINITY_DN14620_c0_g2_i4	-6.88866	6.28448	4.29713e-09	3.28694e-07
TRINITY_DN13560_c0_g1_i8	-6.54238	7.83351	4.34837e-09	3.31917e-07
TRINITY_DN17414_c0_g7_i1	-6.97709	7.83135	4.40669e-09	3.35664e-07
TRINITY_DN17327_c0_g6_i1	-10.6994	5.6544	4.41925e-09	3.35918e-07
TRINITY_DN12225_c0_g2_i4	-10.6906	4.4862	4.55252e-09	3.45328e-07
TRINITY_DN15653_c0_g1_i1	-10.6817	7.47162	4.69047e-09	3.55052e-07
TRINITY_DN9962_c0_g1_i2	-10.6728	5.83434	4.8333e-09	3.64349e-07
TRINITY_DN13633_c0_g1_i1	-10.6728	4.67749	4.8333e-09	3.64349e-07
TRINITY_DN17588_c0_g1_i7	10.6619	4.95144	4.9812e-09	3.7395e-07
TRINITY_DN17596_c0_g3_i1	10.6619	4.21348	4.9812e-09	3.7395e-07
TRINITY_DN14990_c1_g1_i5	-7.29994	6.31772	5.02618e-09	3.7655e-07
TRINITY_DN11307_c0_g1_i2	-6.84076	7.01677	5.2489e-09	3.90912e-07
TRINITY_DN9720_c0_g1_i1	-10.6548	4.54923	5.29304e-09	3.90912e-07
TRINITY_DN16578_c0_g1_i4	-10.6548	4.15971	5.29304e-09	3.90912e-07
TRINITY_DN16889_c0_g2_i3	-10.6548	5.49496	5.29304e-09	3.90912e-07
TRINITY_DN29241_c0_g1_i1	-10.6548	4.48684	5.29304e-09	3.90912e-07
TRINITY_DN10556_c0_g2_i1	10.6442	5.18157	5.29304e-09	3.90912e-07
TRINITY_DN17734_c1_g7_i7	10.6442	4.29057	5.29304e-09	3.90912e-07
TRINITY_DN13302_c0_g1_i1	-8.18877	6.59365	5.37158e-09	3.95909e-07
TRINITY_DN13281_c0_g1_i8	-10.6457	4.9196	5.45742e-09	3.99808e-07
TRINITY_DN14192_c0_g5_i2	-10.6457	4.86653	5.45742e-09	3.99808e-07
TRINITY_DN17618_c0_g4_i2	-10.6457	4.06957	5.45742e-09	3.99808e-07
TRINITY_DN17719_c0_g1_i7	-8.17554	5.84706	5.61715e-09	4.10634e-07
TRINITY_DN8181_c0_g2_i1	-10.6365	7.28475	5.62775e-09	4.10634e-07
TRINITY_DN10942_c0_g2_i2	-10.6273	6.07785	5.98726e-09	4.35122e-07
TRINITY_DN13566_c0_g1_i1	-10.6273	4.19956	5.98726e-09	4.35122e-07
TRINITY_DN14269_c0_g3_i1	-10.618	4.1201	6.17697e-09	4.48015e-07
TRINITY_DN9466_c1_g2_i1	-10.6087	5.02075	6.37369e-09	4.58629e-07
TRINITY_DN12072_c0_g1_i6	-10.6087	4.07879	6.37369e-09	4.58629e-07
TRINITY_DN15818_c0_g4_i1	-10.6087	3.99213	6.37369e-09	4.58629e-07
TRINITY_DN16792_c0_g8_i3	-10.6087	4.98495	6.37369e-09	4.58629e-07
TRINITY_DN12212_c0_g3_i1	-7.02189	4.82768	6.3935e-09	4.59147e-07
TRINITY_DN12577_c0_g1_i1	-10.5993	4.64469	6.57772e-09	4.67763e-07
TRINITY_DN13581_c0_g6_i1	-10.5993	6.09077	6.57772e-09	4.67763e-07
TRINITY_DN15105_c0_g3_i3	-10.5993	5.80433	6.57772e-09	4.67763e-07
TRINITY_DN17049_c0_g3_i3	-10.5993	6.20643	6.57772e-09	4.67763e-07
TRINITY_DN17248_c0_g9_i1	10.5895	4.40894	6.57772e-09	4.67763e-07
TRINITY_DN17671_c4_g5_i1	-6.04046	8.10254	6.87163e-09	4.87712e-07
TRINITY_DN8975_c179_g1_i1	-10.5899	4.39593	7.00893e-09	4.9076e-07
TRINITY_DN9466_c1_g1_i1	-10.5899	5.81467	7.00893e-09	4.9076e-07
TRINITY_DN12928_c0_g1_i4	-10.5899	4.99422	7.00893e-09	4.9076e-07
TRINITY_DN14209_c0_g1_i2	-10.5899	6.47773	7.00893e-09	4.9076e-07
TRINITY_DN15397_c1_g2_i3	-10.5899	5.58218	7.00893e-09	4.9076e-07
TRINITY_DN16999_c0_g2_i4	-10.5899	5.2074	7.00893e-09	4.9076e-07
TRINITY_DN11693_c0_g2_i4	10.5771	4.06381	7.00893e-09	4.9076e-07
TRINITY_DN13560_c0_g1_i5	-7.21944	7.34513	7.05875e-09	4.93299e-07
TRINITY_DN17502_c0_g2_i1	-6.42302	7.69328	7.14344e-09	4.98262e-07
TRINITY_DN17685_c0_g4_i13	-10.5804	4.63925	7.23679e-09	5.00935e-07
TRINITY_DN14813_c0_g2_i1	10.5645	4.03656	7.23679e-09	5.00935e-07
TRINITY_DN15805_c0_g2_i1	10.5645	4.16107	7.23679e-09	5.00935e-07
TRINITY_DN16540_c1_g6_i2	10.5645	5.50006	7.23679e-09	5.00935e-07
TRINITY_DN16138_c0_g1_i3	-6.76382	5.83053	7.27206e-09	5.0242e-07
TRINITY_DN11362_c0_g2_i4	-10.5708	5.31256	7.47329e-09	5.12434e-07
TRINITY_DN16256_c0_g12_i1	-10.5708	5.31977	7.47329e-09	5.12434e-07
TRINITY_DN17018_c0_g2_i4	-10.5708	5.49894	7.47329e-09	5.12434e-07
TRINITY_DN26932_c0_g1_i1	-10.5708	4.34098	7.47329e-09	5.12434e-07
TRINITY_DN15007_c0_g1_i1	-10.5611	3.90112	7.7188e-09	5.25311e-07
TRINITY_DN15833_c0_g1_i1	-10.5611	4.99458	7.7188e-09	5.25311e-07
TRINITY_DN16168_c0_g6_i15	-10.5611	6.06113	7.7188e-09	5.25311e-07
TRINITY_DN17153_c0_g8_i2	-10.5611	4.7869	7.7188e-09	5.25311e-07
TRINITY_DN33447_c0_g1_i1	10.5391	4.19973	8.23844e-09	5.5963e-07
TRINITY_DN13340_c0_g1_i1	-8.07937	6.0635	8.32527e-09	5.63426e-07
TRINITY_DN17356_c1_g6_i1	-8.07937	5.38041	8.32527e-09	5.63426e-07
TRINITY_DN13286_c0_g1_i3	-10.5416	3.95744	8.51342e-09	5.71907e-07
TRINITY_DN15397_c1_g3_i2	-10.5416	5.6123	8.51342e-09	5.71907e-07
TRINITY_DN18147_c0_g3_i1	-10.5416	4.80266	8.51342e-09	5.71907e-07
TRINITY_DN16073_c0_g1_i1	10.5327	4.6461	8.51342e-09	5.71907e-07
TRINITY_DN15877_c0_g1_i6	-10.5318	4.17008	8.79911e-09	5.88926e-07
TRINITY_DN17232_c0_g2_i6	-10.5318	5.38351	8.79911e-09	5.88926e-07
TRINITY_DN10819_c0_g2_i2	-10.5219	4.00285	9.09598e-09	6.04351e-07
TRINITY_DN11516_c0_g1_i2	-10.5219	5.51518	9.09598e-09	6.04351e-07
TRINITY_DN13810_c0_g1_i2	-10.5219	5.52146	9.09598e-09	6.04351e-07
TRINITY_DN14726_c0_g1_i1	-10.5219	5.59472	9.09598e-09	6.04351e-07
TRINITY_DN16741_c0_g1_i2	-8.0579	6.36734	9.16682e-09	6.07949e-07
TRINITY_DN16870_c0_g2_i3	-10.5119	4.63452	9.40452e-09	6.20324e-07
TRINITY_DN15648_c0_g1_i2	10.5067	4.36365	9.40452e-09	6.20324e-07
TRINITY_DN15738_c0_g1_i3	10.5067	5.16725	9.40452e-09	6.20324e-07
TRINITY_DN16175_c1_g2_i1	-6.69917	6.45733	9.56088e-09	6.29496e-07
TRINITY_DN17440_c0_g4_i2	-8.04341	7.06064	9.86308e-09	6.48221e-07
TRINITY_DN14288_c0_g1_i3	-10.5019	5.05696	1.00588e-08	6.52835e-07
TRINITY_DN14358_c0_g2_i1	-10.5019	5.37689	1.00588e-08	6.52835e-07
TRINITY_DN16361_c0_g1_i11	-10.5019	4.68005	1.00588e-08	6.52835e-07
TRINITY_DN16870_c0_g2_i4	-10.5019	4.3838	1.00588e-08	6.52835e-07
TRINITY_DN17259_c0_g1_i2	-10.5019	4.44412	1.00588e-08	6.52835e-07
TRINITY_DN17437_c0_g6_i1	-10.5019	5.86061	1.00588e-08	6.52835e-07
TRINITY_DN13364_c0_g1_i5	10.4869	4.4966	1.00588e-08	6.52835e-07
TRINITY_DN15452_c0_g1_i2	-8.02877	5.37416	1.03614e-08	6.71276e-07
TRINITY_DN15914_c0_g1_i4	-10.4918	4.8338	1.04056e-08	6.71755e-07
TRINITY_DN17030_c1_g2_i5	-10.4918	5.34552	1.04056e-08	6.71755e-07
TRINITY_DN15028_c0_g2_i2	-7.11946	4.77213	1.06214e-08	6.84471e-07
TRINITY_DN16523_c0_g1_i1	-10.4816	6.8706	1.07665e-08	6.92591e-07
TRINITY_DN14961_c0_g4_i1	-10.4713	5.55286	1.11419e-08	7.10464e-07
TRINITY_DN15618_c0_g2_i4	-10.4713	4.78291	1.11419e-08	7.10464e-07
TRINITY_DN16386_c0_g1_i1	-10.4713	3.968	1.11419e-08	7.10464e-07
TRINITY_DN16736_c0_g1_i1	-10.4713	5.60994	1.11419e-08	7.10464e-07
TRINITY_DN17031_c0_g5_i6	10.4601	4.06703	1.11419e-08	7.10464e-07
TRINITY_DN15459_c0_g2_i1	-8.00653	6.35367	1.14483e-08	7.27454e-07
TRINITY_DN16138_c0_g1_i2	-7.10459	5.62702	1.14483e-08	7.27454e-07
TRINITY_DN2887_c0_g1_i1	-6.88011	6.63426	1.15705e-08	7.33938e-07
TRINITY_DN9242_c0_g1_i2	-10.461	5.46777	1.19392e-08	7.53388e-07
TRINITY_DN15520_c0_g2_i2	-10.461	5.23188	1.19392e-08	7.53388e-07
TRINITY_DN15928_c0_g1_i2	-10.461	6.74869	1.19392e-08	7.53388e-07
TRINITY_DN17598_c0_g2_i1	-6.64012	6.85257	1.21835e-08	7.67473e-07
TRINITY_DN17667_c0_g3_i1	6.5354	5.58429	1.22478e-08	7.70196e-07
TRINITY_DN11508_c0_g1_i2	-10.4506	3.79527	1.23625e-08	7.74734e-07
TRINITY_DN15653_c0_g4_i2	-10.4506	6.40039	1.23625e-08	7.74734e-07
TRINITY_DN17327_c0_g2_i5	-10.4401	5.93348	1.28034e-08	8.00984e-07
TRINITY_DN10464_c0_g4_i1	-10.4295	5.74246	1.32627e-08	8.25459e-07
TRINITY_DN11097_c0_g2_i2	-10.4295	6.33954	1.32627e-08	8.25459e-07
TRINITY_DN17410_c0_g4_i6	-10.4295	6.58737	1.32627e-08	8.25459e-07
TRINITY_DN14773_c0_g1_i4	10.4119	5.02578	1.37411e-08	8.53778e-07
TRINITY_DN9325_c0_g1_i1	-5.98612	8.62615	1.38997e-08	8.6216e-07
TRINITY_DN16870_c0_g2_i1	-7.95326	5.91513	1.40448e-08	8.682e-07
TRINITY_DN13989_c0_g2_i1	-7.05132	6.02895	1.40448e-08	8.682e-07
TRINITY_DN15818_c0_g2_i1	-10.4189	4.66998	1.42397e-08	8.77272e-07
TRINITY_DN15914_c0_g1_i3	-10.4189	4.58902	1.42397e-08	8.77272e-07
TRINITY_DN15079_c0_g1_i1	-6.82546	6.33975	1.44868e-08	8.90988e-07
TRINITY_DN2449_c0_g1_i1	-10.4082	3.84631	1.47594e-08	9.00151e-07
TRINITY_DN17140_c1_g1_i2	-10.4082	5.97088	1.47594e-08	9.00151e-07
TRINITY_DN17414_c0_g1_i2	-10.4082	3.99621	1.47594e-08	9.00151e-07
TRINITY_DN17719_c0_g1_i1	-10.4082	5.57767	1.47594e-08	9.00151e-07
TRINITY_DN13398_c0_g3_i4	10.3908	3.93379	1.47594e-08	9.00151e-07
TRINITY_DN8969_c0_g1_i1	-10.3974	5.2325	1.53012e-08	9.2853e-07
TRINITY_DN12577_c0_g1_i4	-10.3974	4.07448	1.53012e-08	9.2853e-07
TRINITY_DN16873_c0_g3_i1	-10.3974	4.18823	1.53012e-08	9.2853e-07
TRINITY_DN14887_c0_g1_i2	-10.3865	5.01891	1.58663e-08	9.59619e-07
TRINITY_DN15184_c0_g1_i4	-10.3865	4.48473	1.58663e-08	9.59619e-07
TRINITY_DN15494_c0_g1_i1	-7.01997	7.53956	1.60144e-08	9.66972e-07
TRINITY_DN17647_c0_g1_i1	-6.80049	5.68029	1.60892e-08	9.69881e-07
TRINITY_DN17269_c1_g2_i2	-6.6616	6.72243	1.62514e-08	9.7804e-07
TRINITY_DN35268_c0_g1_i1	10.3693	4.81744	1.64557e-08	9.88697e-07
TRINITY_DN17582_c0_g1_i2	-10.3755	4.17288	1.70706e-08	1.02395e-06
TRINITY_DN16166_c0_g6_i2	-7.90598	6.52984	1.73497e-08	1.03898e-06
TRINITY_DN10203_c0_g1_i2	-10.3645	4.06659	1.77123e-08	1.05205e-06
TRINITY_DN11362_c0_g2_i3	-10.3645	6.39908	1.77123e-08	1.05205e-06
TRINITY_DN14192_c0_g2_i2	-10.3645	4.39279	1.77123e-08	1.05205e-06
TRINITY_DN15292_c0_g1_i2	-10.3645	4.94653	1.77123e-08	1.05205e-06
TRINITY_DN16792_c0_g4_i1	-10.3645	5.74022	1.77123e-08	1.05205e-06
TRINITY_DN11362_c0_g2_i5	-10.3533	5.44245	1.83822e-08	1.09006e-06
TRINITY_DN16256_c0_g19_i1	-10.3421	4.50439	1.90817e-08	1.12059e-06
TRINITY_DN16730_c0_g1_i1	-10.3421	5.03697	1.90817e-08	1.12059e-06
TRINITY_DN17126_c0_g1_i2	-10.3421	6.05595	1.90817e-08	1.12059e-06
TRINITY_DN17207_c0_g1_i1	-10.3421	4.58411	1.90817e-08	1.12059e-06
TRINITY_DN17219_c0_g2_i10	-10.3421	4.99708	1.90817e-08	1.12059e-06
TRINITY_DN12127_c0_g7_i2	10.3328	4.93039	1.90817e-08	1.12059e-06
TRINITY_DN17327_c0_g2_i1	-10.3308	4.51084	1.98123e-08	1.16162e-06
TRINITY_DN13647_c0_g1_i6	5.84443	7.16915	2.02945e-08	1.18798e-06
TRINITY_DN13127_c0_g5_i3	-6.96342	4.78005	2.04277e-08	1.19386e-06
TRINITY_DN15006_c0_g1_i6	10.318	3.82541	2.05755e-08	1.20056e-06
TRINITY_DN14445_c1_g23_i1	-6.02902	6.61393	2.08089e-08	1.21224e-06
TRINITY_DN17126_c0_g2_i2	-6.7361	7.06242	2.13158e-08	1.23915e-06
TRINITY_DN12818_c0_g4_i5	-10.3194	5.87903	2.13729e-08	1.23915e-06
TRINITY_DN17461_c0_g2_i2	-10.3194	5.37158	2.13729e-08	1.23915e-06
TRINITY_DN2837_c0_g2_i1	-10.3079	4.21297	2.22065e-08	1.27731e-06
TRINITY_DN12885_c0_g2_i1	-10.3079	5.72436	2.22065e-08	1.27731e-06
TRINITY_DN13391_c0_g2_i1	-10.3079	4.12584	2.22065e-08	1.27731e-06
TRINITY_DN15877_c0_g3_i1	-10.3079	4.0505	2.22065e-08	1.27731e-06
TRINITY_DN16817_c0_g2_i1	-10.3079	5.25607	2.22065e-08	1.27731e-06
TRINITY_DN16386_c0_g2_i7	-10.2963	4.72129	2.30781e-08	1.31911e-06
TRINITY_DN17578_c0_g4_i2	-10.2963	4.54234	2.30781e-08	1.31911e-06
TRINITY_DN5691_c0_g1_i1	10.2878	3.92619	2.30781e-08	1.31911e-06
TRINITY_DN15389_c0_g3_i4	10.2878	6.32258	2.30781e-08	1.31911e-06
TRINITY_DN13085_c0_g3_i1	-6.93008	5.25262	2.34842e-08	1.34022e-06
TRINITY_DN8650_c0_g1_i1	-10.2847	5.3116	2.39895e-08	1.3563e-06
TRINITY_DN12180_c0_g4_i1	-10.2847	5.20655	2.39895e-08	1.3563e-06
TRINITY_DN16250_c0_g2_i1	-10.2847	6.16663	2.39895e-08	1.3563e-06
TRINITY_DN17392_c0_g2_i1	-10.2847	4.69953	2.39895e-08	1.3563e-06
TRINITY_DN13291_c0_g1_i11	10.2724	3.9998	2.39895e-08	1.3563e-06
TRINITY_DN17688_c1_g4_i3	10.2724	3.7757	2.39895e-08	1.3563e-06
TRINITY_DN16089_c1_g1_i3	-7.82356	6.29559	2.41574e-08	1.36157e-06
TRINITY_DN16792_c0_g8_i1	-6.92163	5.88892	2.41574e-08	1.36157e-06
TRINITY_DN17714_c0_g8_i2	-6.5636	6.77406	2.47569e-08	1.39319e-06
TRINITY_DN9466_c1_g1_i3	-10.2729	5.93213	2.59407e-08	1.45308e-06
TRINITY_DN15179_c2_g5_i1	-10.2729	5.85713	2.59407e-08	1.45308e-06
TRINITY_DN15443_c0_g1_i2	-10.2729	5.44639	2.59407e-08	1.45308e-06
TRINITY_DN17414_c0_g4_i2	-6.09776	7.17515	2.64282e-08	1.47811e-06
TRINITY_DN5102_c0_g1_i1	6.08365	5.97783	2.65988e-08	1.48537e-06
TRINITY_DN15034_c0_g3_i5	-10.261	5.01132	2.6985e-08	1.49775e-06
TRINITY_DN3254_c0_g1_i1	10.2491	4.79336	2.6985e-08	1.49775e-06
TRINITY_DN7015_c0_g2_i1	10.2491	4.35155	2.6985e-08	1.49775e-06
TRINITY_DN16256_c0_g7_i1	10.2491	10.0272	2.6985e-08	1.49775e-06
TRINITY_DN13552_c0_g2_i2	-6.89595	6.18065	2.7084e-08	1.50096e-06
TRINITY_DN14209_c0_g1_i3	-10.2491	4.31773	2.80784e-08	1.55134e-06
TRINITY_DN16290_c0_g1_i3	10.2413	4.74368	2.80784e-08	1.55134e-06
TRINITY_DN17440_c0_g5_i1	-6.36247	7.6528	2.91707e-08	1.60004e-06
TRINITY_DN13742_c0_g1_i1	-10.237	4.74354	2.92235e-08	1.60004e-06
TRINITY_DN15714_c0_g1_i2	-10.237	3.59218	2.92235e-08	1.60004e-06
TRINITY_DN15914_c0_g1_i10	-10.237	5.4953	2.92235e-08	1.60004e-06
TRINITY_DN17232_c0_g2_i8	-10.237	4.7274	2.92235e-08	1.60004e-06
TRINITY_DN17292_c0_g1_i4	-10.237	5.01156	2.92235e-08	1.60004e-06
TRINITY_DN15292_c0_g10_i1	-6.65484	5.01902	2.92901e-08	1.60128e-06
TRINITY_DN12145_c0_g1_i3	5.83512	7.26051	3.00767e-08	1.64182e-06
TRINITY_DN9611_c0_g1_i3	10.2094	3.75932	3.16803e-08	1.72677e-06
TRINITY_DN14302_c0_g2_i2	-10.2126	3.91738	3.29982e-08	1.78789e-06
TRINITY_DN14909_c0_g6_i4	-10.2126	3.66133	3.29982e-08	1.78789e-06
TRINITY_DN15296_c0_g1_i1	-10.2126	4.4871	3.29982e-08	1.78789e-06
TRINITY_DN20369_c0_g1_i1	10.2013	3.80052	3.29982e-08	1.78789e-06
TRINITY_DN17579_c0_g3_i2	-6.32259	6.28428	3.4357e-08	1.84356e-06
TRINITY_DN11260_c0_g1_i2	-10.2002	3.94553	3.438e-08	1.84356e-06
TRINITY_DN12431_c0_g1_i2	-10.2002	3.95473	3.438e-08	1.84356e-06
TRINITY_DN15397_c2_g6_i5	-10.2002	5.3932	3.438e-08	1.84356e-06
TRINITY_DN16704_c0_g1_i2	-10.2002	6.84168	3.438e-08	1.84356e-06
TRINITY_DN17315_c1_g2_i1	-10.2002	4.51881	3.438e-08	1.84356e-06
TRINITY_DN17106_c0_g1_i5	10.1851	4.27903	3.438e-08	1.84356e-06
TRINITY_DN16189_c0_g1_i2	-6.83422	5.70057	3.53095e-08	1.89062e-06
TRINITY_DN13960_c0_g1_i2	-6.38147	4.77652	3.57392e-08	1.90167e-06
TRINITY_DN12180_c0_g2_i1	-10.1877	5.26084	3.58294e-08	1.90167e-06
TRINITY_DN14343_c0_g4_i1	-10.1877	3.99116	3.58294e-08	1.90167e-06
TRINITY_DN17407_c1_g6_i12	-10.1877	4.38848	3.58294e-08	1.90167e-06
TRINITY_DN15557_c0_g1_i5	10.1768	4.07838	3.58294e-08	1.90167e-06
TRINITY_DN25907_c0_g1_i1	10.1768	3.73133	3.58294e-08	1.90167e-06
TRINITY_DN13926_c1_g1_i2	6.03794	5.5708	3.87293e-08	2.05259e-06
TRINITY_DN14668_c0_g1_i1	-10.1751	4.30439	3.89463e-08	2.06019e-06
TRINITY_DN13610_c0_g2_i3	6.47334	4.85962	3.89858e-08	2.06019e-06
TRINITY_DN17295_c1_g1_i4	6.81036	4.81595	3.96783e-08	2.09375e-06
TRINITY_DN13325_c0_g1_i1	-6.58344	4.36833	3.99471e-08	2.10488e-06
TRINITY_DN15323_c0_g2_i3	-10.1624	4.66185	4.06222e-08	2.12508e-06
TRINITY_DN15481_c0_g1_i2	-10.1624	4.78133	4.06222e-08	2.12508e-06
TRINITY_DN17437_c0_g6_i2	-10.1624	5.1028	4.06222e-08	2.12508e-06
TRINITY_DN14609_c0_g1_i2	10.1519	5.14334	4.06222e-08	2.12508e-06
TRINITY_DN13829_c0_g4_i4	10.1435	6.04538	4.06222e-08	2.12508e-06
TRINITY_DN9709_c0_g4_i2	-10.1496	4.51318	4.23822e-08	2.20764e-06
TRINITY_DN14819_c2_g1_i1	-10.1496	5.57349	4.23822e-08	2.20764e-06
TRINITY_DN15181_c2_g2_i1	-10.1496	5.27606	4.23822e-08	2.20764e-06
TRINITY_DN8971_c0_g2_i3	-10.1367	4.56262	4.42314e-08	2.27788e-06
TRINITY_DN13268_c0_g17_i1	-10.1367	4.3616	4.42314e-08	2.27788e-06
TRINITY_DN14122_c0_g1_i1	-10.1367	3.66276	4.42314e-08	2.27788e-06
TRINITY_DN14192_c0_g4_i2	-10.1367	4.91596	4.42314e-08	2.27788e-06
TRINITY_DN15028_c0_g2_i3	-10.1367	4.83282	4.42314e-08	2.27788e-06
TRINITY_DN15492_c0_g1_i3	-10.1367	5.0692	4.42314e-08	2.27788e-06
TRINITY_DN17320_c0_g13_i3	-10.1367	4.60443	4.42314e-08	2.27788e-06
TRINITY_DN34304_c0_g1_i1	-10.1367	4.95812	4.42314e-08	2.27788e-06
TRINITY_DN12180_c0_g1_i1	-10.1237	4.65092	4.82179e-08	2.46922e-06
TRINITY_DN16971_c0_g1_i2	-10.1237	3.68518	4.82179e-08	2.46922e-06
TRINITY_DN3166_c0_g2_i1	10.1007	5.87455	4.82179e-08	2.46922e-06
TRINITY_DN21740_c0_g1_i1	10.1007	4.07602	4.82179e-08	2.46922e-06
TRINITY_DN14340_c2_g1_i3	-10.1105	3.84192	5.03666e-08	2.54348e-06
TRINITY_DN15676_c0_g7_i1	-10.1105	5.29112	5.03666e-08	2.54348e-06
TRINITY_DN16536_c0_g2_i3	-10.1105	4.16113	5.03666e-08	2.54348e-06
TRINITY_DN16837_c0_g1_i1	-10.1105	4.16113	5.03666e-08	2.54348e-06
TRINITY_DN16940_c0_g1_i1	-10.1105	4.58696	5.03666e-08	2.54348e-06
TRINITY_DN17059_c0_g1_i3	-10.1105	5.04354	5.03666e-08	2.54348e-06
TRINITY_DN17365_c0_g2_i6	-10.1105	4.69598	5.03666e-08	2.54348e-06
TRINITY_DN17365_c0_g3_i11	-10.1105	5.49936	5.03666e-08	2.54348e-06
TRINITY_DN12612_c0_g1_i1	10.092	3.79826	5.03666e-08	2.54348e-06
TRINITY_DN16865_c0_g1_i5	10.092	3.68966	5.03666e-08	2.54348e-06
TRINITY_DN17440_c0_g4_i1	-7.6431	7.09207	5.12251e-08	2.58325e-06
TRINITY_DN13272_c0_g1_i3	6.40332	4.79976	5.19278e-08	2.61506e-06
TRINITY_DN16134_c0_g2_i5	7.40824	4.98931	5.25999e-08	2.62128e-06
TRINITY_DN16834_c0_g1_i1	-6.51601	5.64667	5.25999e-08	2.62128e-06
TRINITY_DN8406_c0_g1_i2	-10.0972	4.8027	5.26273e-08	2.62128e-06
TRINITY_DN9072_c0_g1_i1	-10.0972	3.61811	5.26273e-08	2.62128e-06
TRINITY_DN15459_c0_g2_i3	-10.0972	6.35161	5.26273e-08	2.62128e-06
TRINITY_DN16237_c0_g2_i1	-10.0972	4.50753	5.26273e-08	2.62128e-06
TRINITY_DN16992_c0_g2_i2	-10.0972	4.99496	5.26273e-08	2.62128e-06
TRINITY_DN17188_c0_g4_i1	-10.0972	5.65316	5.26273e-08	2.62128e-06
TRINITY_DN15316_c0_g2_i2	-6.28564	6.859	5.289e-08	2.62372e-06
TRINITY_DN16995_c0_g1_i1	-6.28564	4.69317	5.289e-08	2.62372e-06
TRINITY_DN11656_c0_g3_i5	-6.73152	4.95046	5.28924e-08	2.62372e-06
TRINITY_DN16069_c0_g2_i2	-6.37746	4.93811	5.31622e-08	2.63352e-06
TRINITY_DN17647_c1_g2_i1	-6.21537	6.15019	5.40518e-08	2.67395e-06
TRINITY_DN15181_c2_g20_i1	-5.65932	7.05113	5.43515e-08	2.68513e-06
TRINITY_DN14887_c0_g1_i1	-10.0838	4.98151	5.50064e-08	2.7138e-06
TRINITY_DN9774_c0_g1_i1	-10.0703	5.32409	5.75113e-08	2.80319e-06
TRINITY_DN10801_c0_g3_i2	-10.0703	4.47604	5.75113e-08	2.80319e-06
TRINITY_DN13626_c0_g3_i1	-10.0703	4.40356	5.75113e-08	2.80319e-06
TRINITY_DN14802_c0_g1_i4	-10.0703	5.66471	5.75113e-08	2.80319e-06
TRINITY_DN15404_c0_g1_i1	-10.0703	3.59539	5.75113e-08	2.80319e-06
TRINITY_DN17327_c0_g1_i4	-10.0703	4.99068	5.75113e-08	2.80319e-06
TRINITY_DN17647_c1_g1_i1	-10.0703	4.20101	5.75113e-08	2.80319e-06
TRINITY_DN15046_c0_g1_i3	10.0567	3.64971	5.75113e-08	2.80319e-06
TRINITY_DN17520_c2_g4_i1	10.0567	3.92842	5.75113e-08	2.80319e-06
TRINITY_DN11479_c0_g3_i2	-7.61398	5.92015	5.82851e-08	2.83098e-06
TRINITY_DN16410_c0_g1_i2	-6.71204	6.12516	5.82851e-08	2.83098e-06
TRINITY_DN16824_c0_g1_i1	7.38281	4.45884	5.83146e-08	2.83098e-06
TRINITY_DN9958_c0_g1_i5	-7.60413	4.80626	6.02225e-08	2.91971e-06
TRINITY_DN16414_c0_g1_i3	6.02791	5.38	6.03755e-08	2.92323e-06
TRINITY_DN15679_c0_g1_i1	-7.59423	5.67479	6.2235e-08	3.00527e-06
TRINITY_DN16423_c0_g3_i4	-7.59423	4.43514	6.2235e-08	3.00527e-06
TRINITY_DN14822_c0_g1_i1	-10.0566	4.79795	6.29289e-08	3.02674e-06
TRINITY_DN15067_c0_g9_i1	-10.0566	5.37357	6.29289e-08	3.02674e-06
TRINITY_DN16242_c0_g1_i3	-10.0566	5.80783	6.29289e-08	3.02674e-06
TRINITY_DN14889_c1_g1_i1	-5.67714	7.7919	6.39079e-08	3.06977e-06
TRINITY_DN7583_c0_g1_i3	-6.68231	4.49156	6.4326e-08	3.08578e-06
TRINITY_DN15443_c0_g1_i1	-6.23523	6.34457	6.49627e-08	3.11223e-06
TRINITY_DN13908_c1_g1_i2	-10.0428	4.79292	6.58586e-08	3.14274e-06
TRINITY_DN17018_c1_g3_i2	-10.0428	4.35582	6.58586e-08	3.14274e-06
TRINITY_DN17714_c0_g1_i1	-10.0428	4.57575	6.58586e-08	3.14274e-06
TRINITY_DN16414_c0_g1_i2	5.49356	7.95845	6.7471e-08	3.21547e-06
TRINITY_DN17714_c0_g5_i1	-5.91646	6.18944	6.83239e-08	3.25186e-06
TRINITY_DN13532_c0_g1_i8	-10.0289	5.75298	6.89477e-08	3.26873e-06
TRINITY_DN16250_c0_g10_i2	-10.0289	5.2164	6.89477e-08	3.26873e-06
TRINITY_DN17407_c1_g1_i1	-10.0289	5.14103	6.89477e-08	3.26873e-06
TRINITY_DN15146_c0_g2_i2	-10.0148	5.82083	7.22061e-08	3.40989e-06
TRINITY_DN17153_c0_g6_i1	-10.0148	4.70249	7.22061e-08	3.40989e-06
TRINITY_DN15253_c0_g3_i11	10.0019	3.88143	7.22061e-08	3.40989e-06
TRINITY_DN15528_c0_g1_i1	-5.72816	5.37123	7.37369e-08	3.47767e-06
TRINITY_DN12195_c0_g1_i1	-5.51457	8.17429	7.43117e-08	3.50024e-06
TRINITY_DN16851_c0_g3_i1	-5.55437	7.94496	7.58178e-08	3.56657e-06
TRINITY_DN15179_c2_g4_i3	-6.12551	9.20303	7.80252e-08	3.66567e-06
TRINITY_DN7636_c0_g2_i1	-10.0006	4.97768	7.92742e-08	3.70048e-06
TRINITY_DN12014_c0_g1_i2	-10.0006	5.03573	7.92742e-08	3.70048e-06
TRINITY_DN13740_c0_g1_i3	-10.0006	3.54912	7.92742e-08	3.70048e-06
TRINITY_DN15179_c2_g2_i1	-10.0006	5.91457	7.92742e-08	3.70048e-06
TRINITY_DN16992_c0_g4_i1	-10.0006	5.70704	7.92742e-08	3.70048e-06
TRINITY_DN17686_c0_g6_i1	7.30912	4.44268	8.03094e-08	3.744e-06
TRINITY_DN14209_c0_g1_i1	-7.5333	6.36696	8.14759e-08	3.78868e-06
TRINITY_DN14497_c0_g8_i1	-7.5333	4.616	8.14759e-08	3.78868e-06
TRINITY_DN15119_c0_g4_i1	-9.98628	3.43658	8.31076e-08	3.83517e-06
TRINITY_DN16308_c0_g1_i4	-9.98628	3.66539	8.31076e-08	3.83517e-06
TRINITY_DN16504_c0_g1_i1	-9.98628	4.04687	8.31076e-08	3.83517e-06
TRINITY_DN17647_c1_g3_i2	-9.98628	4.05546	8.31076e-08	3.83517e-06
TRINITY_DN13903_c0_g1_i1	9.97375	4.17171	8.31076e-08	3.83517e-06
TRINITY_DN756_c0_g1_i1	9.96424	3.78912	8.31076e-08	3.83517e-06
TRINITY_DN14068_c0_g1_i1	-9.9718	3.39728	8.71577e-08	3.99171e-06
TRINITY_DN14318_c0_g1_i1	-9.9718	4.76223	8.71577e-08	3.99171e-06
TRINITY_DN14584_c0_g1_i2	-9.9718	7.16808	8.71577e-08	3.99171e-06
TRINITY_DN15181_c2_g17_i1	-9.9718	5.29212	8.71577e-08	3.99171e-06
TRINITY_DN15388_c0_g1_i12	-9.9718	5.03597	8.71577e-08	3.99171e-06
TRINITY_DN7499_c0_g1_i1	9.95466	4.13014	8.71577e-08	3.99171e-06
TRINITY_DN14418_c0_g2_i1	-5.67975	7.34222	8.85946e-08	4.05242e-06
TRINITY_DN7880_c0_g1_i2	6.0561	4.82773	8.96621e-08	4.09611e-06
TRINITY_DN14612_c0_g1_i2	-7.50184	5.29087	9.04139e-08	4.1153e-06
TRINITY_DN13507_c0_g1_i2	-6.25024	4.52808	9.08379e-08	4.1153e-06
TRINITY_DN12380_c0_g5_i1	-9.95717	4.40488	9.14385e-08	4.1153e-06
TRINITY_DN13810_c0_g1_i1	-9.95717	4.78334	9.14385e-08	4.1153e-06
TRINITY_DN13991_c0_g4_i2	-9.95717	4.83451	9.14385e-08	4.1153e-06
TRINITY_DN15067_c0_g7_i1	-9.95717	4.93175	9.14385e-08	4.1153e-06
TRINITY_DN15618_c0_g2_i2	-9.95717	3.57381	9.14385e-08	4.1153e-06
TRINITY_DN16999_c0_g7_i2	-9.95717	5.18568	9.14385e-08	4.1153e-06
TRINITY_DN17173_c0_g1_i2	-9.95717	5.02289	9.14385e-08	4.1153e-06
TRINITY_DN17571_c2_g1_i1	-9.95717	4.14719	9.14385e-08	4.1153e-06
TRINITY_DN12784_c0_g1_i2	9.94502	3.51137	9.14385e-08	4.1153e-06
TRINITY_DN33812_c0_g1_i1	9.94502	3.64332	9.14385e-08	4.1153e-06
TRINITY_DN12357_c0_g1_i1	-6.58927	5.94138	9.70055e-08	4.36046e-06
TRINITY_DN8975_c220_g1_i2	-9.94238	4.74121	1.00754e-07	4.49014e-06
TRINITY_DN12182_c0_g1_i3	-9.94238	4.28554	1.00754e-07	4.49014e-06
TRINITY_DN12885_c0_g4_i1	-9.94238	4.04747	1.00754e-07	4.49014e-06
TRINITY_DN13991_c0_g1_i1	-9.94238	5.4321	1.00754e-07	4.49014e-06
TRINITY_DN15292_c0_g10_i3	-9.94238	4.77826	1.00754e-07	4.49014e-06
TRINITY_DN16123_c0_g8_i1	-9.94238	5.67109	1.00754e-07	4.49014e-06
TRINITY_DN16749_c0_g2_i2	-9.94238	5.69351	1.00754e-07	4.49014e-06
TRINITY_DN16940_c0_g4_i2	-6.56775	5.06386	1.04161e-07	4.63631e-06
TRINITY_DN13552_c0_g2_i3	-6.21481	5.27695	1.04637e-07	4.65183e-06
TRINITY_DN14062_c0_g1_i9	-5.56067	7.54724	1.05816e-07	4.65898e-06
TRINITY_DN11793_c0_g3_i1	-9.92745	4.45171	1.05822e-07	4.65898e-06
TRINITY_DN14892_c0_g1_i5	-9.92745	3.90294	1.05822e-07	4.65898e-06
TRINITY_DN15607_c0_g6_i1	-9.92745	3.41139	1.05822e-07	4.65898e-06
TRINITY_DN16704_c1_g1_i2	-9.92745	5.98706	1.05822e-07	4.65898e-06
TRINITY_DN16792_c0_g8_i2	-9.92745	4.30752	1.05822e-07	4.65898e-06
TRINITY_DN17731_c1_g2_i8	-9.92745	5.14586	1.05822e-07	4.65898e-06
TRINITY_DN18196_c0_g3_i1	-9.92745	4.00395	1.05822e-07	4.65898e-06
TRINITY_DN16971_c0_g1_i1	-6.55687	4.84187	1.07967e-07	4.7477e-06
TRINITY_DN7919_c0_g2_i1	-9.91236	3.66659	1.11188e-07	4.81375e-06
TRINITY_DN8964_c0_g2_i2	-9.91236	5.67125	1.11188e-07	4.81375e-06
TRINITY_DN10177_c0_g6_i6	-9.91236	3.55063	1.11188e-07	4.81375e-06
TRINITY_DN14454_c0_g1_i2	-9.91236	4.09031	1.11188e-07	4.81375e-06
TRINITY_DN15084_c4_g6_i3	-9.91236	3.41165	1.11188e-07	4.81375e-06
TRINITY_DN15587_c0_g1_i2	-9.91236	4.63013	1.11188e-07	4.81375e-06
TRINITY_DN16775_c0_g1_i2	-9.91236	4.2563	1.11188e-07	4.81375e-06
TRINITY_DN17104_c0_g5_i1	-9.91236	5.12142	1.11188e-07	4.81375e-06
TRINITY_DN27256_c0_g1_i1	-9.91236	4.70896	1.11188e-07	4.81375e-06
TRINITY_DN4095_c0_g1_i1	9.89583	3.48106	1.11188e-07	4.81375e-06
TRINITY_DN6714_c0_g1_i1	9.89583	3.60486	1.11188e-07	4.81375e-06
TRINITY_DN7451_c0_g1_i1	9.89583	3.73013	1.11188e-07	4.81375e-06
TRINITY_DN29285_c0_g1_i1	9.89583	3.48106	1.11188e-07	4.81375e-06
TRINITY_DN14715_c0_g1_i5	-5.81237	5.93585	1.1524e-07	4.98326e-06
TRINITY_DN15522_c0_g1_i4	-9.89711	4.26393	1.16873e-07	5.01808e-06
TRINITY_DN16116_c0_g3_i3	-9.89711	5.52276	1.16873e-07	5.01808e-06
TRINITY_DN16399_c0_g3_i2	-9.89711	5.31084	1.16873e-07	5.01808e-06
TRINITY_DN16736_c0_g1_i7	-9.89711	6.11942	1.16873e-07	5.01808e-06
TRINITY_DN17005_c0_g1_i2	-9.89711	5.45222	1.16873e-07	5.01808e-06
TRINITY_DN15538_c0_g2_i2	9.88578	4.52918	1.16873e-07	5.01808e-06
TRINITY_DN17045_c0_g3_i2	-6.18582	5.46466	1.18019e-07	5.06135e-06
TRINITY_DN12629_c0_g1_i2	-5.60543	7.93496	1.19663e-07	5.12581e-06
TRINITY_DN13581_c0_g5_i1	-7.4368	5.47072	1.20393e-07	5.15099e-06
TRINITY_DN17671_c5_g10_i4	5.71175	5.6068	1.24563e-07	5.32316e-06
TRINITY_DN13302_c0_g1_i3	-7.42567	5.09963	1.24897e-07	5.3312e-06
TRINITY_DN10668_c0_g1_i4	-9.88169	6.14209	1.29285e-07	5.47992e-06
TRINITY_DN14317_c0_g2_i1	-9.88169	4.22646	1.29285e-07	5.47992e-06
TRINITY_DN15067_c0_g4_i1	-9.88169	4.76831	1.29285e-07	5.47992e-06
TRINITY_DN17216_c0_g2_i1	-9.88169	5.02788	1.29285e-07	5.47992e-06
TRINITY_DN17451_c0_g2_i1	-9.88169	3.25894	1.29285e-07	5.47992e-06
TRINITY_DN28294_c0_g1_i1	-9.88169	4.80982	1.29285e-07	5.47992e-06
TRINITY_DN10199_c0_g1_i1	-9.86611	3.77481	1.3606e-07	5.70733e-06
TRINITY_DN10404_c0_g1_i2	-9.86611	4.80995	1.3606e-07	5.70733e-06
TRINITY_DN14213_c0_g1_i4	-9.86611	4.45236	1.3606e-07	5.70733e-06
TRINITY_DN15237_c0_g6_i2	-9.86611	3.75392	1.3606e-07	5.70733e-06
TRINITY_DN15833_c0_g1_i4	-9.86611	5.65158	1.3606e-07	5.70733e-06
TRINITY_DN17356_c0_g1_i1	-9.86611	6.55141	1.3606e-07	5.70733e-06
TRINITY_DN17685_c0_g4_i4	-9.86611	4.29372	1.3606e-07	5.70733e-06
TRINITY_DN19643_c0_g1_i1	-9.86611	3.52707	1.3606e-07	5.70733e-06
TRINITY_DN13376_c0_g1_i1	9.8449	4.20908	1.3606e-07	5.70733e-06
TRINITY_DN15397_c1_g4_i1	-9.85036	5.31476	1.43252e-07	5.98142e-06
TRINITY_DN15455_c0_g5_i1	-9.85036	4.88968	1.43252e-07	5.98142e-06
TRINITY_DN15849_c0_g3_i3	-9.85036	4.37191	1.43252e-07	5.98142e-06
TRINITY_DN17448_c0_g4_i1	9.83449	3.81569	1.43252e-07	5.98142e-06
TRINITY_DN17045_c0_g1_i3	-7.39174	4.91729	1.44985e-07	6.04686e-06
TRINITY_DN16611_c0_g4_i1	-5.97357	5.28781	1.46855e-07	6.11783e-06
TRINITY_DN16305_c0_g3_i2	-7.38026	5.65654	1.50578e-07	6.20771e-06
TRINITY_DN16698_c0_g2_i2	-5.35238	8.01101	1.50591e-07	6.20771e-06
TRINITY_DN11927_c0_g1_i2	-9.83444	3.49036	1.50888e-07	6.20771e-06
TRINITY_DN11980_c0_g1_i1	-9.83444	4.4592	1.50888e-07	6.20771e-06
TRINITY_DN13479_c0_g2_i8	-9.83444	3.67889	1.50888e-07	6.20771e-06
TRINITY_DN14141_c1_g13_i1	-9.83444	4.29407	1.50888e-07	6.20771e-06
TRINITY_DN14269_c0_g3_i2	-9.83444	3.91369	1.50888e-07	6.20771e-06
TRINITY_DN14755_c0_g1_i1	-9.83444	5.65746	1.50888e-07	6.20771e-06
TRINITY_DN15119_c0_g2_i1	-9.83444	3.21514	1.50888e-07	6.20771e-06
TRINITY_DN15179_c2_g11_i2	-9.83444	5.85192	1.50888e-07	6.20771e-06
TRINITY_DN17575_c0_g1_i4	-9.83444	4.04023	1.50888e-07	6.20771e-06
TRINITY_DN15676_c0_g9_i1	-5.95629	6.48585	1.55516e-07	6.3909e-06
TRINITY_DN9983_c0_g2_i1	9.80282	3.37784	1.59e-07	6.51936e-06
TRINITY_DN17309_c0_g1_i5	9.80282	3.50986	1.59e-07	6.51936e-06
TRINITY_DN17153_c0_g13_i1	-7.35701	4.57698	1.62531e-07	6.64915e-06
TRINITY_DN17392_c0_g4_i3	-6.45507	4.62812	1.62531e-07	6.64915e-06
TRINITY_DN14066_c0_g1_i1	-5.72735	5.78341	1.64775e-07	6.73341e-06
TRINITY_DN10177_c0_g6_i1	-9.81834	3.69015	1.67623e-07	6.81915e-06
TRINITY_DN11411_c0_g3_i1	-9.81834	4.69327	1.67623e-07	6.81915e-06
TRINITY_DN12691_c0_g6_i1	-9.81834	4.98366	1.67623e-07	6.81915e-06
TRINITY_DN15175_c0_g2_i2	9.7921	3.4663	1.67623e-07	6.81915e-06
TRINITY_DN17414_c0_g13_i1	-6.22837	5.57893	1.70918e-07	6.94545e-06
TRINITY_DN13610_c0_g2_i2	6.10554	4.52173	1.74108e-07	7.06718e-06
TRINITY_DN15179_c2_g7_i1	-7.34524	5.50666	1.75599e-07	7.10394e-06
TRINITY_DN16389_c0_g1_i1	-7.34524	4.90347	1.75599e-07	7.10394e-06
TRINITY_DN16901_c0_g1_i1	-7.34524	5.68781	1.75599e-07	7.10394e-06
TRINITY_DN12237_c0_g2_i8	-9.80205	4.35854	1.76792e-07	7.12059e-06
TRINITY_DN15679_c0_g1_i2	-9.80205	5.78577	1.76792e-07	7.12059e-06
TRINITY_DN16602_c0_g1_i1	-9.80205	5.14267	1.76792e-07	7.12059e-06
TRINITY_DN17327_c0_g2_i4	-9.80205	4.75843	1.76792e-07	7.12059e-06
TRINITY_DN15528_c0_g2_i1	-5.91517	4.57352	1.85282e-07	7.43949e-06
TRINITY_DN9216_c0_g1_i1	-9.78558	3.27525	1.86549e-07	7.43949e-06
TRINITY_DN12771_c1_g1_i1	-9.78558	4.5723	1.86549e-07	7.43949e-06
TRINITY_DN12890_c0_g1_i2	-9.78558	4.88048	1.86549e-07	7.43949e-06
TRINITY_DN17339_c0_g11_i2	-9.78558	4.73183	1.86549e-07	7.43949e-06
TRINITY_DN32066_c0_g1_i1	-9.78558	3.33222	1.86549e-07	7.43949e-06
TRINITY_DN8024_c0_g2_i1	9.77043	3.55353	1.86549e-07	7.43949e-06
TRINITY_DN9114_c0_g3_i3	9.77043	3.47279	1.86549e-07	7.43949e-06
TRINITY_DN14931_c0_g3_i2	9.77043	3.98585	1.86549e-07	7.43949e-06
TRINITY_DN10946_c0_g2_i4	-6.20953	4.44305	1.87637e-07	7.47468e-06
TRINITY_DN15561_c0_g4_i2	-7.32141	4.73631	1.89901e-07	7.55661e-06
TRINITY_DN8472_c0_g3_i1	-9.76892	4.62565	1.96936e-07	7.7855e-06
TRINITY_DN11869_c0_g6_i3	-9.76892	3.24621	1.96936e-07	7.7855e-06
TRINITY_DN15661_c0_g3_i5	-9.76892	4.63145	1.96936e-07	7.7855e-06
TRINITY_DN16194_c0_g6_i2	-9.76892	3.37384	1.96936e-07	7.7855e-06
TRINITY_DN16899_c0_g1_i3	-9.76892	6.79947	1.96936e-07	7.7855e-06
TRINITY_DN17033_c0_g3_i1	-9.76892	3.24621	1.96936e-07	7.7855e-06
TRINITY_DN11253_c0_g1_i2	-7.30935	4.08311	1.97557e-07	7.79311e-06
TRINITY_DN13308_c0_g1_i2	-7.30935	6.19002	1.97557e-07	7.79311e-06
TRINITY_DN14589_c0_g1_i3	-9.75207	3.36046	2.08e-07	8.14331e-06
TRINITY_DN16287_c0_g2_i1	-9.75207	4.92865	2.08e-07	8.14331e-06
TRINITY_DN16768_c0_g2_i4	-9.75207	3.81727	2.08e-07	8.14331e-06
TRINITY_DN17272_c0_g1_i2	-9.75207	4.83621	2.08e-07	8.14331e-06
TRINITY_DN17312_c0_g7_i5	-9.75207	4.42712	2.08e-07	8.14331e-06
TRINITY_DN354_c0_g1_i1	9.73731	3.62885	2.08e-07	8.14331e-06
TRINITY_DN16762_c0_g1_i1	9.73731	3.67136	2.08e-07	8.14331e-06
TRINITY_DN16166_c0_g6_i5	-7.29718	6.24997	2.13968e-07	8.36797e-06
TRINITY_DN17724_c0_g1_i3	9.72609	4.14314	2.19791e-07	8.58187e-06
TRINITY_DN14555_c0_g3_i2	7.06236	4.10918	2.19909e-07	8.58187e-06
TRINITY_DN10248_c0_g2_i1	-5.17987	9.19571	2.21153e-07	8.62119e-06
TRINITY_DN11622_c0_g1_i2	-5.93887	6.62313	2.23474e-07	8.70236e-06
TRINITY_DN13692_c0_g3_i1	-5.59539	4.99544	2.25221e-07	8.761e-06
TRINITY_DN15285_c0_g1_i2	-5.25423	7.06674	2.30633e-07	8.96193e-06
TRINITY_DN10913_c0_g1_i1	-7.27254	4.79481	2.31982e-07	8.98133e-06
TRINITY_DN10199_c0_g1_i2	-9.73501	5.14311	2.32365e-07	8.98133e-06
TRINITY_DN14269_c0_g1_i2	-9.73501	3.73459	2.32365e-07	8.98133e-06
TRINITY_DN14868_c0_g9_i1	-9.73501	4.63751	2.32365e-07	8.98133e-06
TRINITY_DN17714_c0_g5_i3	-9.73501	6.52542	2.32365e-07	8.98133e-06
TRINITY_DN9025_c0_g2_i3	-9.71776	4.6605	2.45781e-07	9.37059e-06
TRINITY_DN12935_c0_g1_i3	-9.71776	6.0037	2.45781e-07	9.37059e-06
TRINITY_DN14690_c0_g2_i1	-9.71776	5.24147	2.45781e-07	9.37059e-06
TRINITY_DN15548_c0_g1_i1	-9.71776	4.36634	2.45781e-07	9.37059e-06
TRINITY_DN16652_c0_g3_i3	-9.71776	6.50182	2.45781e-07	9.37059e-06
TRINITY_DN16853_c0_g1_i3	-9.71776	3.51707	2.45781e-07	9.37059e-06
TRINITY_DN17356_c1_g7_i3	-9.71776	4.10928	2.45781e-07	9.37059e-06
TRINITY_DN17392_c0_g2_i4	-9.71776	4.59085	2.45781e-07	9.37059e-06
TRINITY_DN13661_c0_g1_i1	9.7034	7.05542	2.45781e-07	9.37059e-06
TRINITY_DN22012_c0_g1_i1	9.7034	3.50389	2.45781e-07	9.37059e-06
TRINITY_DN35265_c0_g1_i1	9.7034	3.27998	2.45781e-07	9.37059e-06
TRINITY_DN17574_c0_g6_i2	9.69192	4.11883	2.45781e-07	9.37059e-06
TRINITY_DN15114_c0_g4_i1	-5.63077	4.5121	2.45782e-07	9.37059e-06
TRINITY_DN11311_c0_g1_i2	-5.09928	11.5438	2.56526e-07	9.77e-06
TRINITY_DN9630_c0_g1_i1	-9.70029	4.56702	2.60104e-07	9.83426e-06
TRINITY_DN13474_c0_g9_i4	-9.70029	4.10118	2.60104e-07	9.83426e-06
TRINITY_DN15181_c2_g16_i1	-9.70029	5.43348	2.60104e-07	9.83426e-06
TRINITY_DN16851_c0_g3_i2	-9.70029	6.70334	2.60104e-07	9.83426e-06
TRINITY_DN17153_c0_g4_i1	-9.70029	5.23395	2.60104e-07	9.83426e-06
TRINITY_DN17479_c0_g6_i1	-9.70029	4.66065	2.60104e-07	9.83426e-06
TRINITY_DN27132_c0_g1_i1	-9.70029	3.18696	2.60104e-07	9.83426e-06
TRINITY_DN17297_c0_g4_i5	-5.82924	4.8429	2.61567e-07	9.87931e-06
TRINITY_DN11916_c1_g4_i1	-6.34554	5.9706	2.62409e-07	9.89059e-06
TRINITY_DN16646_c0_g1_i2	-6.34554	4.89329	2.62409e-07	9.89059e-06
TRINITY_DN17060_c1_g7_i4	5.27741	6.5515	2.6411e-07	9.94439e-06
TRINITY_DN17030_c1_g2_i3	-7.23477	5.95995	2.73563e-07	1.02635e-05
TRINITY_DN8471_c0_g1_i3	-9.68261	4.85172	2.75404e-07	1.02635e-05
TRINITY_DN8975_c220_g1_i4	-9.68261	4.91494	2.75404e-07	1.02635e-05
TRINITY_DN9369_c0_g2_i1	-9.68261	4.31732	2.75404e-07	1.02635e-05
TRINITY_DN10644_c0_g1_i1	-9.68261	4.60299	2.75404e-07	1.02635e-05
TRINITY_DN13633_c0_g10_i1	-9.68261	4.93385	2.75404e-07	1.02635e-05
TRINITY_DN14853_c0_g2_i3	-9.68261	4.49279	2.75404e-07	1.02635e-05
TRINITY_DN17575_c0_g1_i3	-9.68261	4.60887	2.75404e-07	1.02635e-05
TRINITY_DN17701_c1_g2_i5	-9.68261	5.09801	2.75404e-07	1.02635e-05
TRINITY_DN22860_c0_g1_i1	-9.68261	4.10138	2.75404e-07	1.02635e-05
TRINITY_DN11875_c0_g4_i3	-6.32002	4.43844	2.8527e-07	1.06203e-05
TRINITY_DN7110_c0_g1_i1	-7.20903	3.54323	2.97563e-07	1.10441e-05
TRINITY_DN15459_c0_g2_i2	-7.20903	5.75146	2.97563e-07	1.10441e-05
TRINITY_DN16546_c0_g1_i4	-7.20903	5.08481	2.97563e-07	1.10441e-05
TRINITY_DN17073_c0_g1_i2	-5.24371	7.21397	3.01361e-07	1.11737e-05
TRINITY_DN2339_c0_g1_i1	-9.66471	4.42128	3.0925e-07	1.1385e-05
TRINITY_DN8975_c238_g1_i1	-9.66471	4.06795	3.0925e-07	1.1385e-05
TRINITY_DN12885_c0_g1_i1	-9.66471	4.02482	3.0925e-07	1.1385e-05
TRINITY_DN15459_c0_g2_i5	-9.66471	3.87762	3.0925e-07	1.1385e-05
TRINITY_DN16168_c0_g5_i1	-9.66471	3.89684	3.0925e-07	1.1385e-05
TRINITY_DN17018_c0_g2_i1	-9.66471	3.95306	3.0925e-07	1.1385e-05
TRINITY_DN17519_c0_g1_i8	-9.66471	4.91506	3.0925e-07	1.1385e-05
TRINITY_DN16934_c0_g1_i3	-6.29405	4.97359	3.24041e-07	1.19175e-05
TRINITY_DN17373_c0_g5_i1	5.61771	5.763	3.25915e-07	1.19294e-05
TRINITY_DN7648_c0_g5_i4	-9.64658	3.94405	3.2797e-07	1.19294e-05
TRINITY_DN13775_c1_g1_i4	-9.64658	3.82865	3.2797e-07	1.19294e-05
TRINITY_DN14186_c1_g1_i1	-9.64658	4.31767	3.2797e-07	1.19294e-05
TRINITY_DN15099_c0_g1_i1	-9.64658	3.77776	3.2797e-07	1.19294e-05
TRINITY_DN30213_c0_g1_i1	-9.64658	4.37393	3.2797e-07	1.19294e-05
TRINITY_DN2014_c0_g1_i1	9.6331	3.47629	3.2797e-07	1.19294e-05
TRINITY_DN14232_c0_g3_i4	9.6331	3.89295	3.2797e-07	1.19294e-05
TRINITY_DN17069_c0_g1_i4	9.6331	4.16198	3.2797e-07	1.19294e-05
TRINITY_DN7431_c0_g1_i1	9.62104	3.23738	3.2797e-07	1.19294e-05
TRINITY_DN14330_c1_g1_i3	9.62104	4.52669	3.2797e-07	1.19294e-05
TRINITY_DN13343_c0_g2_i1	-5.14102	7.77381	3.32184e-07	1.20707e-05
TRINITY_DN17414_c0_g9_i4	-6.28089	4.24919	3.38299e-07	1.22806e-05
TRINITY_DN10036_c0_g1_i1	-9.62823	3.30652	3.48017e-07	1.25087e-05
TRINITY_DN13309_c0_g2_i3	-9.62823	5.32683	3.48017e-07	1.25087e-05
TRINITY_DN13532_c0_g1_i9	-9.62823	6.27346	3.48017e-07	1.25087e-05
TRINITY_DN15577_c0_g1_i5	-9.62823	4.10196	3.48017e-07	1.25087e-05
TRINITY_DN16138_c0_g6_i1	-9.62823	3.72529	3.48017e-07	1.25087e-05
TRINITY_DN17140_c1_g1_i1	-9.62823	3.05957	3.48017e-07	1.25087e-05
TRINITY_DN17550_c0_g5_i1	-9.62823	3.18814	3.48017e-07	1.25087e-05
TRINITY_DN2020_c0_g1_i1	9.60888	3.67265	3.48017e-07	1.25087e-05
TRINITY_DN12706_c0_g3_i4	9.60888	3.19939	3.48017e-07	1.25087e-05
TRINITY_DN15163_c0_g3_i1	9.60888	4.01295	3.48017e-07	1.25087e-05
TRINITY_DN13742_c0_g1_i3	-6.04917	5.74506	3.50826e-07	1.25972e-05
TRINITY_DN14990_c1_g1_i17	-5.34045	5.44128	3.60864e-07	1.29449e-05
TRINITY_DN7731_c0_g1_i2	-6.25419	5.04525	3.69057e-07	1.30363e-05
TRINITY_DN17392_c0_g8_i1	-6.25419	5.55664	3.69057e-07	1.30363e-05
TRINITY_DN5237_c0_g1_i1	-9.60964	4.35343	3.69499e-07	1.30363e-05
TRINITY_DN6322_c0_g1_i1	-9.60964	3.20375	3.69499e-07	1.30363e-05
TRINITY_DN10931_c0_g1_i1	-9.60964	4.59175	3.69499e-07	1.30363e-05
TRINITY_DN11260_c0_g1_i1	-9.60964	3.32096	3.69499e-07	1.30363e-05
TRINITY_DN11493_c0_g2_i1	-9.60964	3.12554	3.69499e-07	1.30363e-05
TRINITY_DN12819_c0_g1_i1	-9.60964	6.93079	3.69499e-07	1.30363e-05
TRINITY_DN13281_c0_g1_i4	-9.60964	4.61533	3.69499e-07	1.30363e-05
TRINITY_DN15179_c2_g9_i1	-9.60964	5.18	3.69499e-07	1.30363e-05
TRINITY_DN15433_c0_g1_i1	-9.60964	4.26696	3.69499e-07	1.30363e-05
TRINITY_DN17410_c0_g4_i2	-9.60964	4.36041	3.69499e-07	1.30363e-05
TRINITY_DN17414_c0_g11_i4	-9.60964	3.907	3.69499e-07	1.30363e-05
TRINITY_DN17544_c0_g1_i15	-9.60964	5.16806	3.69499e-07	1.30363e-05
TRINITY_DN21877_c0_g1_i1	-9.60964	3.17295	3.69499e-07	1.30363e-05
TRINITY_DN15732_c0_g4_i3	9.59662	3.18897	3.69499e-07	1.30363e-05
TRINITY_DN19239_c0_g1_i1	9.59662	3.41353	3.69499e-07	1.30363e-05
TRINITY_DN12814_c1_g1_i1	-5.48387	7.0661	3.75126e-07	1.3222e-05
TRINITY_DN15366_c0_g1_i1	-6.24066	6.33984	3.85646e-07	1.35665e-05
TRINITY_DN17647_c1_g3_i3	-6.24066	4.54735	3.85646e-07	1.35665e-05
TRINITY_DN13492_c0_g1_i1	-5.79933	5.62452	3.89878e-07	1.37022e-05
TRINITY_DN4715_c0_g2_i1	9.58425	3.22064	3.92535e-07	1.37161e-05
TRINITY_DN8351_c0_g3_i1	9.58425	3.22064	3.92535e-07	1.37161e-05
TRINITY_DN10242_c0_g3_i1	9.58425	3.58116	3.92535e-07	1.37161e-05
TRINITY_DN16529_c0_g2_i1	9.58425	3.32817	3.92535e-07	1.37161e-05
TRINITY_DN17109_c0_g5_i7	9.58425	4.00951	3.92535e-07	1.37161e-05
TRINITY_DN17562_c0_g1_i3	9.58425	3.44138	3.92535e-07	1.37161e-05
TRINITY_DN17104_c0_g7_i1	-5.72431	6.80994	4.02741e-07	1.40592e-05
TRINITY_DN13268_c0_g14_i1	-6.01701	4.3016	4.03594e-07	1.40755e-05
TRINITY_DN12044_c0_g13_i1	-5.07418	8.67774	4.12076e-07	1.43053e-05
TRINITY_DN11331_c0_g1_i6	-9.5908	3.42989	4.17254e-07	1.43053e-05
TRINITY_DN11656_c0_g3_i7	-9.5908	5.24977	4.17254e-07	1.43053e-05
TRINITY_DN11819_c0_g1_i3	-9.5908	4.33954	4.17254e-07	1.43053e-05
TRINITY_DN12776_c0_g7_i1	-9.5908	3.7576	4.17254e-07	1.43053e-05
TRINITY_DN14118_c0_g2_i1	-9.5908	5.60636	4.17254e-07	1.43053e-05
TRINITY_DN14141_c1_g11_i1	-9.5908	4.98975	4.17254e-07	1.43053e-05
TRINITY_DN16059_c0_g1_i1	-9.5908	4.16733	4.17254e-07	1.43053e-05
TRINITY_DN16322_c0_g1_i1	-9.5908	4.62712	4.17254e-07	1.43053e-05
TRINITY_DN16322_c0_g2_i1	-9.5908	4.96237	4.17254e-07	1.43053e-05
TRINITY_DN17000_c0_g1_i3	-9.5908	3.57929	4.17254e-07	1.43053e-05
TRINITY_DN17153_c0_g1_i2	-9.5908	3.9354	4.17254e-07	1.43053e-05
TRINITY_DN17210_c1_g1_i4	-9.5908	4.65584	4.17254e-07	1.43053e-05
TRINITY_DN17530_c0_g4_i1	-9.5908	3.46867	4.17254e-07	1.43053e-05
TRINITY_DN17579_c0_g3_i3	-9.5908	5.47988	4.17254e-07	1.43053e-05
TRINITY_DN724_c0_g1_i1	9.57177	3.27882	4.17254e-07	1.43053e-05
TRINITY_DN5958_c0_g1_i1	9.57177	3.97761	4.17254e-07	1.43053e-05
TRINITY_DN20132_c0_g1_i1	9.55919	3.17161	4.17254e-07	1.43053e-05
TRINITY_DN15868_c0_g5_i1	-5.78383	5.00535	4.20826e-07	1.44142e-05
TRINITY_DN15443_c0_g5_i2	-7.12894	4.19882	4.21491e-07	1.44234e-05
TRINITY_DN11925_c0_g1_i2	-5.46671	5.84474	4.37119e-07	1.49441e-05
TRINITY_DN17714_c0_g4_i1	-5.20321	8.14423	4.37933e-07	1.49579e-05
TRINITY_DN13168_c0_g1_i1	-6.21321	4.15722	4.40854e-07	1.50173e-05
TRINITY_DN5625_c0_g1_i1	-9.57172	4.64456	4.43797e-07	1.50173e-05
TRINITY_DN14715_c0_g2_i1	-9.57172	4.33263	4.43797e-07	1.50173e-05
TRINITY_DN16304_c0_g1_i1	-9.57172	4.54985	4.43797e-07	1.50173e-05
TRINITY_DN16361_c0_g14_i1	-9.57172	6.09971	4.43797e-07	1.50173e-05
TRINITY_DN16893_c0_g2_i1	-9.57172	4.8122	4.43797e-07	1.50173e-05
TRINITY_DN17461_c0_g3_i1	-9.57172	4.38833	4.43797e-07	1.50173e-05
TRINITY_DN30075_c0_g1_i1	-9.57172	3.73668	4.43797e-07	1.50173e-05
TRINITY_DN14279_c0_g1_i3	9.5465	3.4146	4.43797e-07	1.50173e-05
TRINITY_DN16014_c2_g2_i4	9.5465	3.70836	4.43797e-07	1.50173e-05
TRINITY_DN15738_c0_g1_i4	6.88533	4.01975	4.49258e-07	1.5188e-05
TRINITY_DN14543_c0_g1_i3	5.11122	6.40432	4.50475e-07	1.5215e-05
TRINITY_DN145_c0_g2_i1	-9.55238	5.99302	4.72319e-07	1.58353e-05
TRINITY_DN13830_c0_g9_i3	-9.55238	4.9945	4.72319e-07	1.58353e-05
TRINITY_DN14734_c0_g1_i4	-9.55238	4.37477	4.72319e-07	1.58353e-05
TRINITY_DN14793_c0_g1_i4	-9.55238	4.79693	4.72319e-07	1.58353e-05
TRINITY_DN16250_c0_g10_i1	-9.55238	5.19609	4.72319e-07	1.58353e-05
TRINITY_DN17394_c0_g7_i1	-9.55238	4.04342	4.72319e-07	1.58353e-05
TRINITY_DN17704_c1_g1_i2	-9.55238	4.0944	4.72319e-07	1.58353e-05
TRINITY_DN8117_c0_g2_i1	9.53369	3.16469	4.72319e-07	1.58353e-05
TRINITY_DN11354_c2_g5_i1	-5.97299	9.68223	4.83036e-07	1.61797e-05
TRINITY_DN6906_c0_g1_i1	-9.53278	3.85967	5.02989e-07	1.67097e-05
TRINITY_DN10537_c0_g4_i1	-9.53278	3.83994	5.02989e-07	1.67097e-05
TRINITY_DN12182_c0_g1_i1	-9.53278	4.15192	5.02989e-07	1.67097e-05
TRINITY_DN14216_c0_g1_i1	-9.53278	5.07353	5.02989e-07	1.67097e-05
TRINITY_DN14445_c1_g24_i1	-9.53278	3.24994	5.02989e-07	1.67097e-05
TRINITY_DN15174_c1_g2_i2	-9.53278	5.05203	5.02989e-07	1.67097e-05
TRINITY_DN16300_c0_g1_i1	-9.53278	4.20708	5.02989e-07	1.67097e-05
TRINITY_DN17284_c0_g1_i3	-9.53278	4.30431	5.02989e-07	1.67097e-05
TRINITY_DN15774_c0_g1_i3	9.52077	3.40893	5.02989e-07	1.67097e-05
TRINITY_DN16834_c0_g4_i1	-5.72821	5.5289	5.18318e-07	1.72032e-05
TRINITY_DN17069_c0_g1_i8	9.50773	3.82651	5.35993e-07	1.77253e-05
TRINITY_DN10_c0_g1_i1	9.49457	3.30009	5.35993e-07	1.77253e-05
TRINITY_DN5214_c0_g2_i2	9.49457	3.23221	5.35993e-07	1.77253e-05
TRINITY_DN17510_c0_g1_i3	9.49457	3.10265	5.35993e-07	1.77253e-05
TRINITY_DN10514_c0_g2_i1	-4.902	12.6883	5.41278e-07	1.78838e-05
TRINITY_DN16821_c1_g1_i5	-5.65464	5.41226	5.42234e-07	1.78991e-05
TRINITY_DN11432_c1_g2_i1	-7.05861	4.46853	5.54613e-07	1.82746e-05
TRINITY_DN14046_c0_g1_i1	-7.05861	5.50859	5.54613e-07	1.82746e-05
TRINITY_DN12481_c0_g1_i4	6.82618	4.78174	5.59838e-07	1.84135e-05
TRINITY_DN15072_c0_g1_i1	-5.93907	5.10971	5.59838e-07	1.84135e-05
TRINITY_DN1184_c0_g1_i1	-9.5129	3.60377	5.71537e-07	1.858e-05
TRINITY_DN1519_c0_g1_i1	-9.5129	5.05215	5.71537e-07	1.858e-05
TRINITY_DN8975_c238_g2_i1	-9.5129	4.84291	5.71537e-07	1.858e-05
TRINITY_DN11656_c0_g3_i4	-9.5129	4.58057	5.71537e-07	1.858e-05
TRINITY_DN13756_c0_g2_i2	-9.5129	3.70509	5.71537e-07	1.858e-05
TRINITY_DN14186_c1_g2_i2	-9.5129	3.82017	5.71537e-07	1.858e-05
TRINITY_DN14433_c0_g1_i2	-9.5129	4.90652	5.71537e-07	1.858e-05
TRINITY_DN15067_c0_g3_i5	-9.5129	5.04781	5.71537e-07	1.858e-05
TRINITY_DN15244_c0_g2_i3	-9.5129	4.48785	5.71537e-07	1.858e-05
TRINITY_DN15877_c0_g1_i1	-9.5129	5.29115	5.71537e-07	1.858e-05
TRINITY_DN16550_c0_g3_i5	-9.5129	4.72308	5.71537e-07	1.858e-05
TRINITY_DN13654_c0_g3_i1	9.48129	3.82248	5.71537e-07	1.858e-05
TRINITY_DN30923_c0_g1_i1	9.48129	3.20794	5.71537e-07	1.858e-05
TRINITY_DN16256_c0_g17_i1	-5.92759	4.66035	5.81195e-07	1.88772e-05
TRINITY_DN14999_c1_g2_i4	-5.41575	5.50295	5.8195e-07	1.88849e-05
TRINITY_DN13551_c0_g1_i3	-7.0295	5.35912	6.09419e-07	1.95633e-05
TRINITY_DN8262_c0_g1_i1	-9.49275	2.93954	6.09843e-07	1.95633e-05
TRINITY_DN12508_c0_g2_i1	-9.49275	4.27543	6.09843e-07	1.95633e-05
TRINITY_DN13151_c0_g2_i1	-9.49275	4.42941	6.09843e-07	1.95633e-05
TRINITY_DN14920_c0_g1_i6	-9.49275	3.02782	6.09843e-07	1.95633e-05
TRINITY_DN15409_c0_g2_i4	-9.49275	3.44425	6.09843e-07	1.95633e-05
TRINITY_DN15418_c0_g1_i3	-9.49275	4.84804	6.09843e-07	1.95633e-05
TRINITY_DN16189_c0_g1_i1	-9.49275	4.63364	6.09843e-07	1.95633e-05
TRINITY_DN17188_c0_g4_i2	-9.49275	3.50775	6.09843e-07	1.95633e-05
TRINITY_DN17331_c0_g2_i1	-9.49275	5.32033	6.09843e-07	1.95633e-05
TRINITY_DN17637_c0_g5_i1	-9.49275	5.58894	6.09843e-07	1.95633e-05
TRINITY_DN17489_c0_g1_i3	9.46789	3.25324	6.09843e-07	1.95633e-05
TRINITY_DN17671_c5_g24_i2	9.46789	4.28802	6.09843e-07	1.95633e-05
TRINITY_DN12137_c0_g10_i1	-5.2078	5.09138	6.10938e-07	1.95812e-05
TRINITY_DN13095_c0_g2_i1	-5.33272	6.91611	6.20101e-07	1.98574e-05
TRINITY_DN13343_c0_g1_i1	-4.96095	7.69662	6.23983e-07	1.99642e-05
TRINITY_DN16765_c1_g4_i2	-5.40118	4.30319	6.2508e-07	1.99648e-05
TRINITY_DN13647_c0_g1_i2	5.79148	4.25905	6.25647e-07	1.99648e-05
TRINITY_DN20275_c0_g1_i1	-5.68713	4.16091	6.25647e-07	1.99648e-05
TRINITY_DN14715_c0_g1_i4	-5.67877	5.32594	6.42996e-07	2.03334e-05
TRINITY_DN17216_c0_g2_i3	-5.67877	5.63156	6.42996e-07	2.03334e-05
TRINITY_DN13718_c0_g1_i2	-5.10545	7.27178	6.49058e-07	2.03334e-05
TRINITY_DN12619_c0_g1_i3	-9.47232	3.06205	6.51161e-07	2.03334e-05
TRINITY_DN13051_c0_g1_i4	-9.47232	4.7819	6.51161e-07	2.03334e-05
TRINITY_DN13453_c0_g1_i1	-9.47232	4.99947	6.51161e-07	2.03334e-05
TRINITY_DN14755_c0_g1_i3	-9.47232	3.8406	6.51161e-07	2.03334e-05
TRINITY_DN15628_c0_g2_i3	-9.47232	4.21534	6.51161e-07	2.03334e-05
TRINITY_DN15818_c0_g4_i6	-9.47232	3.95515	6.51161e-07	2.03334e-05
TRINITY_DN16076_c0_g1_i3	-9.47232	4.46241	6.51161e-07	2.03334e-05
TRINITY_DN16359_c0_g3_i2	-9.47232	3.2508	6.51161e-07	2.03334e-05
TRINITY_DN16679_c0_g3_i1	-9.47232	3.58078	6.51161e-07	2.03334e-05
TRINITY_DN17084_c0_g1_i2	-9.47232	3.87008	6.51161e-07	2.03334e-05
TRINITY_DN17109_c0_g5_i3	-9.47232	3.52039	6.51161e-07	2.03334e-05
TRINITY_DN17153_c0_g8_i3	-9.47232	3.06205	6.51161e-07	2.03334e-05
TRINITY_DN17269_c1_g2_i4	-9.47232	4.95386	6.51161e-07	2.03334e-05
TRINITY_DN4203_c0_g1_i1	9.45437	3.47444	6.51161e-07	2.03334e-05
TRINITY_DN7705_c0_g1_i1	9.45437	3.06881	6.51161e-07	2.03334e-05
TRINITY_DN8883_c0_g1_i1	9.45437	3.06881	6.51161e-07	2.03334e-05
TRINITY_DN14771_c0_g2_i2	9.45437	3.1141	6.51161e-07	2.03334e-05
TRINITY_DN16565_c0_g1_i3	9.45437	3.36283	6.51161e-07	2.03334e-05
TRINITY_DN16887_c0_g4_i6	9.45437	4.19461	6.51161e-07	2.03334e-05
TRINITY_DN17738_c0_g5_i1	9.45437	3.75933	6.51161e-07	2.03334e-05
TRINITY_DN19143_c0_g1_i1	9.45437	3.1141	6.51161e-07	2.03334e-05
TRINITY_DN25767_c0_g1_i1	9.45437	3.21528	6.51161e-07	2.03334e-05
TRINITY_DN16503_c0_g2_i3	-5.38647	5.80793	6.55895e-07	2.04637e-05
TRINITY_DN16108_c0_g1_i1	-7.01471	5.02596	6.70607e-07	2.08869e-05
TRINITY_DN15550_c0_g1_i4	-6.11278	6.88115	6.70607e-07	2.08869e-05
TRINITY_DN16027_c2_g1_i2	-5.35179	5.25917	6.92988e-07	2.14139e-05
TRINITY_DN6141_c0_g2_i1	-9.45159	3.26579	6.95761e-07	2.14139e-05
TRINITY_DN7232_c0_g3_i1	-9.45159	4.20781	6.95761e-07	2.14139e-05
TRINITY_DN11808_c0_g1_i1	-9.45159	4.36176	6.95761e-07	2.14139e-05
TRINITY_DN12551_c0_g1_i1	-9.45159	2.90337	6.95761e-07	2.14139e-05
TRINITY_DN13021_c0_g3_i5	-9.45159	3.60451	6.95761e-07	2.14139e-05
TRINITY_DN15181_c2_g3_i1	-9.45159	3.9736	6.95761e-07	2.14139e-05
TRINITY_DN16386_c0_g2_i12	-9.45159	3.41861	6.95761e-07	2.14139e-05
TRINITY_DN17232_c0_g2_i9	-9.45159	4.32655	6.95761e-07	2.14139e-05
TRINITY_DN17410_c0_g4_i1	-9.45159	4.09538	6.95761e-07	2.14139e-05
TRINITY_DN17414_c0_g9_i6	-9.45159	5.23148	6.95761e-07	2.14139e-05
TRINITY_DN28541_c0_g1_i1	-9.45159	4.15267	6.95761e-07	2.14139e-05
TRINITY_DN25638_c0_g1_i1	9.44071	3.55941	6.95761e-07	2.14139e-05
TRINITY_DN4234_c0_g2_i1	9.42692	3.89012	6.95761e-07	2.14139e-05
TRINITY_DN16820_c0_g2_i1	-6.99978	5.17267	7.03858e-07	2.16265e-05
TRINITY_DN17714_c0_g3_i2	-6.99978	4.79231	7.03858e-07	2.16265e-05
TRINITY_DN15335_c0_g4_i2	5.25185	6.27902	7.04881e-07	2.16397e-05
TRINITY_DN16661_c0_g4_i7	-6.08275	5.07673	7.39036e-07	2.26692e-05
TRINITY_DN9635_c0_g1_i2	9.41301	3.51971	7.43944e-07	2.2724e-05
TRINITY_DN11475_c0_g4_i1	9.41301	4.45839	7.43944e-07	2.2724e-05
TRINITY_DN14719_c0_g4_i4	9.41301	3.49619	7.43944e-07	2.2724e-05
TRINITY_DN17708_c0_g1_i2	9.41301	4.05903	7.43944e-07	2.2724e-05
TRINITY_DN27860_c0_g1_i1	9.41301	4.13983	7.43944e-07	2.2724e-05
TRINITY_DN14382_c0_g1_i2	-4.93706	8.26244	7.50464e-07	2.29039e-05
TRINITY_DN16736_c0_g1_i4	-5.72391	5.6027	7.78193e-07	2.37303e-05
TRINITY_DN8723_c0_g1_i1	-9.43056	3.5209	7.96041e-07	2.40131e-05
TRINITY_DN10347_c0_g2_i3	-9.43056	4.47566	7.96041e-07	2.40131e-05
TRINITY_DN12966_c0_g1_i3	-9.43056	3.61636	7.96041e-07	2.40131e-05
TRINITY_DN14886_c0_g3_i1	-9.43056	3.67304	7.96041e-07	2.40131e-05
TRINITY_DN16076_c0_g1_i4	-9.43056	4.07878	7.96041e-07	2.40131e-05
TRINITY_DN16194_c0_g10_i2	-9.43056	3.28063	7.96041e-07	2.40131e-05
TRINITY_DN16364_c0_g4_i1	-9.43056	2.95858	7.96041e-07	2.40131e-05
TRINITY_DN16521_c2_g4_i6	-9.43056	3.15999	7.96041e-07	2.40131e-05
TRINITY_DN16834_c1_g4_i6	-9.43056	4.97252	7.96041e-07	2.40131e-05
TRINITY_DN16889_c0_g2_i2	-9.43056	4.5631	7.96041e-07	2.40131e-05
TRINITY_DN21269_c0_g1_i1	-9.43056	4.88289	7.96041e-07	2.40131e-05
TRINITY_DN23510_c0_g1_i1	-9.43056	2.86597	7.96041e-07	2.40131e-05
TRINITY_DN8170_c0_g2_i1	9.39895	4.24115	7.96041e-07	2.40131e-05
TRINITY_DN16817_c0_g2_i2	-5.7138	6.21793	8.04256e-07	2.42409e-05
TRINITY_DN15003_c0_g8_i1	5.25071	5.67246	8.23702e-07	2.48064e-05
TRINITY_DN13692_c0_g4_i3	-5.54338	4.2106	8.39091e-07	2.5249e-05
TRINITY_DN14977_c0_g1_i5	5.71261	4.19684	8.5104e-07	2.52946e-05
TRINITY_DN10842_c0_g1_i1	-9.40922	7.56886	8.52417e-07	2.52946e-05
TRINITY_DN12914_c0_g4_i1	-9.40922	3.53343	8.52417e-07	2.52946e-05
TRINITY_DN13128_c0_g1_i1	-9.40922	3.59331	8.52417e-07	2.52946e-05
TRINITY_DN14354_c0_g1_i2	-9.40922	4.55717	8.52417e-07	2.52946e-05
TRINITY_DN15413_c0_g1_i2	-9.40922	4.34812	8.52417e-07	2.52946e-05
TRINITY_DN15479_c0_g3_i1	-9.40922	4.46937	8.52417e-07	2.52946e-05
TRINITY_DN15618_c0_g2_i5	-9.40922	4.35513	8.52417e-07	2.52946e-05
TRINITY_DN15876_c0_g1_i1	-9.40922	4.57532	8.52417e-07	2.52946e-05
TRINITY_DN16602_c0_g3_i2	-9.40922	4.84356	8.52417e-07	2.52946e-05
TRINITY_DN16820_c0_g2_i2	-9.40922	4.11236	8.52417e-07	2.52946e-05
TRINITY_DN16889_c0_g1_i4	-9.40922	3.28091	8.52417e-07	2.52946e-05
TRINITY_DN17210_c1_g1_i5	-9.40922	5.15306	8.52417e-07	2.52946e-05
TRINITY_DN17461_c0_g2_i1	-9.40922	4.01867	8.52417e-07	2.52946e-05
TRINITY_DN34718_c0_g1_i1	-9.40922	3.07964	8.52417e-07	2.52946e-05
TRINITY_DN9594_c1_g1_i1	9.38476	3.17694	8.52417e-07	2.52946e-05
TRINITY_DN17309_c0_g1_i6	9.38476	3.04199	8.52417e-07	2.52946e-05
TRINITY_DN21517_c0_g1_i1	-6.95402	3.43488	8.57468e-07	2.54238e-05
TRINITY_DN17679_c0_g3_i2	-5.5924	5.34116	9.01502e-07	2.6693e-05
TRINITY_DN17394_c0_g10_i2	-6.93844	5.66202	9.01739e-07	2.6693e-05
TRINITY_DN8534_c0_g1_i1	-9.38755	4.3553	9.13479e-07	2.67147e-05
TRINITY_DN8975_c211_g6_i1	-9.38755	6.95111	9.13479e-07	2.67147e-05
TRINITY_DN9505_c0_g1_i2	-9.38755	4.55733	9.13479e-07	2.67147e-05
TRINITY_DN14273_c0_g1_i2	-9.38755	4.36227	9.13479e-07	2.67147e-05
TRINITY_DN15551_c0_g2_i2	-9.38755	4.4888	9.13479e-07	2.67147e-05
TRINITY_DN15857_c0_g1_i3	-9.38755	3.92818	9.13479e-07	2.67147e-05
TRINITY_DN16706_c1_g2_i1	-9.38755	3.54585	9.13479e-07	2.67147e-05
TRINITY_DN16879_c0_g3_i3	-9.38755	2.92287	9.13479e-07	2.67147e-05
TRINITY_DN17356_c1_g2_i1	-9.38755	3.77034	9.13479e-07	2.67147e-05
TRINITY_DN17392_c0_g4_i1	-9.38755	3.3519	9.13479e-07	2.67147e-05
TRINITY_DN17637_c0_g11_i1	-9.38755	4.60522	9.13479e-07	2.67147e-05
TRINITY_DN23525_c0_g1_i1	-9.38755	3.52141	9.13479e-07	2.67147e-05
TRINITY_DN16134_c0_g2_i11	9.37043	3.22328	9.13479e-07	2.67147e-05
TRINITY_DN17254_c0_g3_i1	9.37043	3.2092	9.13479e-07	2.67147e-05
TRINITY_DN35396_c0_g1_i1	9.37043	3.59767	9.13479e-07	2.67147e-05
TRINITY_DN17582_c0_g1_i3	-6.92269	4.00232	9.48684e-07	2.7722e-05
TRINITY_DN11212_c0_g1_i1	-5.29488	4.51955	9.52616e-07	2.78146e-05
TRINITY_DN11245_c0_g1_i1	4.85894	7.0333	9.61302e-07	2.80457e-05
TRINITY_DN13238_c0_g1_i1	6.6918	3.80181	9.66195e-07	2.81087e-05
TRINITY_DN9352_c0_g2_i2	-9.36556	4.12916	9.79673e-07	2.81087e-05
TRINITY_DN14363_c0_g1_i4	-9.36556	4.9026	9.79673e-07	2.81087e-05
TRINITY_DN14798_c0_g1_i7	-9.36556	3.2224	9.79673e-07	2.81087e-05
TRINITY_DN15187_c0_g1_i3	-9.36556	3.58203	9.79673e-07	2.81087e-05
TRINITY_DN15190_c0_g1_i2	-9.36556	4.9683	9.79673e-07	2.81087e-05
TRINITY_DN15227_c0_g1_i2	-9.36556	3.1451	9.79673e-07	2.81087e-05
TRINITY_DN15566_c0_g1_i4	-9.36556	4.26166	9.79673e-07	2.81087e-05
TRINITY_DN16602_c0_g4_i1	-9.36556	5.82604	9.79673e-07	2.81087e-05
TRINITY_DN17312_c0_g3_i1	-9.36556	3.739	9.79673e-07	2.81087e-05
TRINITY_DN20058_c0_g1_i1	-9.36556	3.23739	9.79673e-07	2.81087e-05
TRINITY_DN6542_c0_g1_i1	9.35595	3.4246	9.79673e-07	2.81087e-05
TRINITY_DN12576_c0_g1_i2	9.35595	3.41214	9.79673e-07	2.81087e-05
TRINITY_DN16997_c0_g5_i3	9.35595	3.01844	9.79673e-07	2.81087e-05
TRINITY_DN33475_c0_g1_i1	9.35595	3.46141	9.79673e-07	2.81087e-05
TRINITY_DN11472_c0_g1_i1	9.34132	4.02118	9.79673e-07	2.81087e-05
TRINITY_DN16301_c0_g1_i3	9.34132	3.11484	9.79673e-07	2.81087e-05
TRINITY_DN16702_c0_g1_i6	9.34132	3.02241	9.79673e-07	2.81087e-05
TRINITY_DN17398_c0_g4_i1	9.34132	3.95152	9.79673e-07	2.81087e-05
TRINITY_DN17487_c0_g3_i1	9.34132	3.59276	9.79673e-07	2.81087e-05
TRINITY_DN21518_c0_g1_i1	9.34132	3.14455	9.79673e-07	2.81087e-05
TRINITY_DN17105_c0_g7_i2	-4.8423	6.86494	9.86806e-07	2.8291e-05
TRINITY_DN16256_c0_g11_i1	-4.7714	10.8729	9.8987e-07	2.83566e-05
TRINITY_DN17414_c0_g11_i7	-6.00483	3.70553	9.98487e-07	2.85809e-05
TRINITY_DN17414_c0_g2_i1	-4.96335	7.83654	1.00229e-06	2.86672e-05
TRINITY_DN13600_c0_g1_i1	-5.65156	5.33066	1.01791e-06	2.90911e-05
TRINITY_DN5885_c0_g1_i1	-9.34323	4.08798	1.0515e-06	2.97938e-05
TRINITY_DN6095_c0_g1_i3	-9.34323	4.70782	1.0515e-06	2.97938e-05
TRINITY_DN6990_c0_g1_i1	-9.34323	3.72855	1.0515e-06	2.97938e-05
TRINITY_DN12542_c0_g1_i2	-9.34323	3.20755	1.0515e-06	2.97938e-05
TRINITY_DN15877_c0_g1_i5	-9.34323	3.32458	1.0515e-06	2.97938e-05
TRINITY_DN16166_c0_g9_i1	-9.34323	4.32741	1.0515e-06	2.97938e-05
TRINITY_DN16853_c0_g2_i1	-9.34323	2.99535	1.0515e-06	2.97938e-05
TRINITY_DN17479_c0_g6_i2	-9.34323	4.89792	1.0515e-06	2.97938e-05
TRINITY_DN20849_c1_g1_i1	-9.34323	5.04003	1.0515e-06	2.97938e-05
TRINITY_DN29614_c0_g1_i1	-9.34323	3.65159	1.0515e-06	2.97938e-05
TRINITY_DN13685_c0_g4_i3	9.32655	3.45591	1.0515e-06	2.97938e-05
TRINITY_DN17018_c1_g3_i1	-5.98873	4.81724	1.10748e-06	3.13557e-05
TRINITY_DN16382_c0_g1_i1	-5.25494	6.43636	1.11316e-06	3.1492e-05
TRINITY_DN5486_c0_g1_i4	9.31162	3.96564	1.1295e-06	3.18799e-05
TRINITY_DN19551_c0_g1_i1	9.31162	3.29278	1.1295e-06	3.18799e-05
TRINITY_DN30979_c0_g5_i1	9.31162	5.75797	1.1295e-06	3.18799e-05
TRINITY_DN10320_c0_g1_i2	-5.21118	4.47169	1.13429e-06	3.19902e-05
TRINITY_DN13268_c0_g5_i1	-4.85012	7.03719	1.15431e-06	3.25298e-05
TRINITY_DN17176_c1_g2_i1	-5.97245	5.02556	1.16712e-06	3.28654e-05
TRINITY_DN14990_c1_g1_i15	-5.51939	4.08296	1.21234e-06	3.38534e-05
TRINITY_DN8034_c0_g1_i2	-9.32054	4.3488	1.2143e-06	3.38534e-05
TRINITY_DN11884_c0_g1_i3	-9.32054	3.62909	1.2143e-06	3.38534e-05
TRINITY_DN12137_c0_g11_i3	-9.32054	3.08086	1.2143e-06	3.38534e-05
TRINITY_DN15181_c2_g14_i1	-9.32054	3.7814	1.2143e-06	3.38534e-05
TRINITY_DN15864_c0_g2_i2	-9.32054	3.06421	1.2143e-06	3.38534e-05
TRINITY_DN15914_c0_g1_i5	-9.32054	4.29881	1.2143e-06	3.38534e-05
TRINITY_DN16233_c0_g6_i4	-9.32054	3.89092	1.2143e-06	3.38534e-05
TRINITY_DN16612_c0_g1_i1	-9.32054	5.58961	1.2143e-06	3.38534e-05
TRINITY_DN17320_c0_g11_i11	-9.32054	3.55868	1.2143e-06	3.38534e-05
TRINITY_DN24209_c0_g1_i1	-9.32054	3.28204	1.2143e-06	3.38534e-05
TRINITY_DN13450_c0_g1_i1	9.29654	4.1897	1.2143e-06	3.38534e-05
TRINITY_DN14463_c1_g1_i1	9.29654	3.36232	1.2143e-06	3.38534e-05
TRINITY_DN13552_c0_g2_i6	-5.16593	5.07926	1.22662e-06	3.41709e-05
TRINITY_DN17309_c0_g1_i11	5.40974	4.23616	1.23767e-06	3.44523e-05
TRINITY_DN14255_c0_g1_i4	-5.73015	5.69805	1.2936e-06	3.57417e-05
TRINITY_DN11070_c0_g1_i2	-6.84125	3.93984	1.29795e-06	3.57417e-05
TRINITY_DN14715_c0_g1_i10	-5.93932	3.77019	1.29795e-06	3.57417e-05
TRINITY_DN4867_c0_g3_i1	-9.29749	6.09839	1.30657e-06	3.57417e-05
TRINITY_DN5186_c0_g1_i2	-9.29749	3.06452	1.30657e-06	3.57417e-05
TRINITY_DN7641_c0_g1_i2	-9.29749	4.93149	1.30657e-06	3.57417e-05
TRINITY_DN11110_c0_g1_i1	-9.29749	2.78961	1.30657e-06	3.57417e-05
TRINITY_DN13391_c0_g1_i1	-9.29749	3.48502	1.30657e-06	3.57417e-05
TRINITY_DN14508_c0_g1_i1	-9.29749	4.69155	1.30657e-06	3.57417e-05
TRINITY_DN15764_c0_g1_i2	-9.29749	3.66331	1.30657e-06	3.57417e-05
TRINITY_DN15864_c0_g2_i3	-9.29749	3.72902	1.30657e-06	3.57417e-05
TRINITY_DN16033_c0_g19_i6	-9.29749	2.76937	1.30657e-06	3.57417e-05
TRINITY_DN16322_c0_g2_i5	-9.29749	4.01086	1.30657e-06	3.57417e-05
TRINITY_DN16361_c0_g1_i2	-9.29749	5.98245	1.30657e-06	3.57417e-05
TRINITY_DN17269_c1_g5_i1	-9.29749	4.95946	1.30657e-06	3.57417e-05
TRINITY_DN17315_c1_g8_i4	-9.29749	4.16995	1.30657e-06	3.57417e-05
TRINITY_DN17318_c0_g3_i4	-9.29749	3.59455	1.30657e-06	3.57417e-05
TRINITY_DN17334_c0_g2_i9	-9.29749	5.0271	1.30657e-06	3.57417e-05
TRINITY_DN17456_c0_g1_i7	-9.29749	4.71358	1.30657e-06	3.57417e-05
TRINITY_DN17578_c0_g2_i2	-9.29749	4.55794	1.30657e-06	3.57417e-05
TRINITY_DN31287_c0_g1_i1	-9.29749	3.20813	1.30657e-06	3.57417e-05
TRINITY_DN28234_c0_g1_i1	9.2813	3.67065	1.30657e-06	3.57417e-05
TRINITY_DN12823_c0_g3_i1	9.26589	5.55958	1.30657e-06	3.57417e-05
TRINITY_DN11294_c0_g4_i1	-5.21386	4.10749	1.34172e-06	3.66481e-05
TRINITY_DN17375_c0_g1_i1	-5.21386	5.62367	1.34172e-06	3.66481e-05
TRINITY_DN13143_c0_g2_i3	-4.75818	8.58645	1.36344e-06	3.72134e-05
TRINITY_DN15179_c2_g3_i3	-6.8244	5.74271	1.3697e-06	3.73564e-05
TRINITY_DN497_c0_g1_i1	-9.27407	2.8683	1.40708e-06	3.79493e-05
TRINITY_DN1978_c0_g1_i1	-9.27407	3.08148	1.40708e-06	3.79493e-05
TRINITY_DN6941_c0_g2_i1	-9.27407	3.98429	1.40708e-06	3.79493e-05
TRINITY_DN9978_c0_g1_i4	-9.27407	4.20154	1.40708e-06	3.79493e-05
TRINITY_DN10243_c0_g1_i3	-9.27407	4.83431	1.40708e-06	3.79493e-05
TRINITY_DN10668_c0_g1_i2	-9.27407	5.44203	1.40708e-06	3.79493e-05
TRINITY_DN11413_c0_g1_i4	-9.27407	2.80992	1.40708e-06	3.79493e-05
TRINITY_DN14920_c0_g1_i1	-9.27407	2.80992	1.40708e-06	3.79493e-05
TRINITY_DN16817_c0_g2_i3	-9.27407	4.61769	1.40708e-06	3.79493e-05
TRINITY_DN17018_c0_g2_i2	-9.27407	4.48959	1.40708e-06	3.79493e-05
TRINITY_DN17671_c5_g26_i1	-9.27407	2.7284	1.40708e-06	3.79493e-05
TRINITY_DN13730_c0_g1_i6	9.25032	4.88653	1.40708e-06	3.79493e-05
TRINITY_DN14047_c0_g2_i1	9.25032	2.91574	1.40708e-06	3.79493e-05
TRINITY_DN14059_c0_g1_i1	9.25032	3.1229	1.40708e-06	3.79493e-05
TRINITY_DN15207_c0_g1_i1	9.25032	2.96586	1.40708e-06	3.79493e-05
TRINITY_DN10861_c0_g1_i5	-5.70346	4.48904	1.40969e-06	3.79916e-05
TRINITY_DN11957_c0_g2_i1	-4.86199	6.86064	1.42824e-06	3.84631e-05
TRINITY_DN16279_c0_g1_i1	-5.4718	5.83084	1.45831e-06	3.9244e-05
TRINITY_DN15306_c0_g3_i2	-5.55285	5.68455	1.50211e-06	4.03928e-05
TRINITY_DN3809_c0_g1_i1	-9.25026	3.16237	1.51666e-06	4.03962e-05
TRINITY_DN9165_c0_g6_i1	-9.25026	4.17033	1.51666e-06	4.03962e-05
TRINITY_DN13651_c0_g1_i3	-9.25026	4.13011	1.51666e-06	4.03962e-05
TRINITY_DN14203_c0_g1_i4	-9.25026	2.84942	1.51666e-06	4.03962e-05
TRINITY_DN14278_c0_g4_i3	-9.25026	4.02008	1.51666e-06	4.03962e-05
TRINITY_DN14426_c0_g1_i3	-9.25026	3.99348	1.51666e-06	4.03962e-05
TRINITY_DN15404_c0_g1_i6	-9.25026	3.16237	1.51666e-06	4.03962e-05
TRINITY_DN15972_c0_g2_i7	-9.25026	3.33969	1.51666e-06	4.03962e-05
TRINITY_DN16550_c0_g5_i1	-9.25026	3.66379	1.51666e-06	4.03962e-05
TRINITY_DN17312_c0_g4_i4	-9.25026	4.03756	1.51666e-06	4.03962e-05
TRINITY_DN17331_c0_g3_i1	-9.25026	4.76752	1.51666e-06	4.03962e-05
TRINITY_DN28091_c0_g1_i1	-9.25026	3.38091	1.51666e-06	4.03962e-05
TRINITY_DN33847_c0_g1_i1	-9.25026	2.96115	1.51666e-06	4.03962e-05
TRINITY_DN16223_c0_g1_i4	-6.80735	4.16341	1.52747e-06	4.06545e-05
TRINITY_DN10357_c0_g1_i2	5.34908	4.17368	1.58182e-06	4.20701e-05
TRINITY_DN16147_c0_g1_i3	5.55361	4.54472	1.60276e-06	4.25959e-05
TRINITY_DN15067_c0_g3_i3	-5.67626	5.65903	1.60726e-06	4.26844e-05
TRINITY_DN16194_c0_g16_i8	-5.88815	4.01017	1.61421e-06	4.28378e-05
TRINITY_DN13438_c0_g3_i1	-5.38028	4.05247	1.62651e-06	4.31328e-05
TRINITY_DN7874_c0_g1_i1	9.21866	3.30079	1.63627e-06	4.32655e-05
TRINITY_DN16798_c1_g1_i7	9.21866	2.99036	1.63627e-06	4.32655e-05
TRINITY_DN17497_c0_g1_i2	9.21866	2.90706	1.63627e-06	4.32655e-05
TRINITY_DN27169_c0_g1_i1	9.21866	2.99036	1.63627e-06	4.32655e-05
TRINITY_DN15008_c0_g1_i1	-5.12951	4.56009	1.68047e-06	4.4402e-05
TRINITY_DN14738_c0_g1_i2	-6.77262	4.17962	1.70672e-06	4.50628e-05
TRINITY_DN2970_c1_g1_i1	-9.22606	4.75177	1.76696e-06	4.59865e-05
TRINITY_DN4919_c0_g3_i1	-9.22606	2.88792	1.76696e-06	4.59865e-05
TRINITY_DN11900_c0_g1_i3	-9.22606	3.47311	1.76696e-06	4.59865e-05
TRINITY_DN14156_c0_g1_i1	-9.22606	3.23912	1.76696e-06	4.59865e-05
TRINITY_DN14273_c0_g1_i3	-9.22606	4.5089	1.76696e-06	4.59865e-05
TRINITY_DN14369_c0_g4_i3	-9.22606	4.19412	1.76696e-06	4.59865e-05
TRINITY_DN15028_c0_g2_i4	-9.22606	4.42472	1.76696e-06	4.59865e-05
TRINITY_DN15122_c0_g1_i1	-9.22606	4.28491	1.76696e-06	4.59865e-05
TRINITY_DN15336_c0_g1_i8	-9.22606	3.29758	1.76696e-06	4.59865e-05
TRINITY_DN15433_c0_g4_i2	-9.22606	2.86896	1.76696e-06	4.59865e-05
TRINITY_DN15607_c0_g4_i1	-9.22606	3.74038	1.76696e-06	4.59865e-05
TRINITY_DN15833_c0_g2_i1	-9.22606	4.08055	1.76696e-06	4.59865e-05
TRINITY_DN16424_c1_g1_i2	-9.22606	5.05364	1.76696e-06	4.59865e-05
TRINITY_DN16523_c0_g1_i2	-9.22606	6.49337	1.76696e-06	4.59865e-05
TRINITY_DN17259_c0_g1_i5	-9.22606	3.22414	1.76696e-06	4.59865e-05
TRINITY_DN23062_c0_g1_i1	-9.22606	3.11484	1.76696e-06	4.59865e-05
TRINITY_DN33_c0_g1_i1	9.20257	3.40856	1.76696e-06	4.59865e-05
TRINITY_DN3357_c0_g1_i1	9.20257	3.20739	1.76696e-06	4.59865e-05
TRINITY_DN14252_c0_g1_i1	9.20257	3.65364	1.76696e-06	4.59865e-05
TRINITY_DN16441_c0_g4_i8	9.20257	3.02656	1.76696e-06	4.59865e-05
TRINITY_DN14604_c0_g2_i3	-6.75494	3.75343	1.80543e-06	4.69205e-05
TRINITY_DN14654_c0_g2_i5	-6.75494	4.98313	1.80543e-06	4.69205e-05
TRINITY_DN16653_c3_g16_i1	-5.34532	4.23021	1.8732e-06	4.8647e-05
TRINITY_DN10807_c0_g3_i1	-9.20144	3.94845	1.90992e-06	4.89031e-05
TRINITY_DN12432_c0_g1_i17	-9.20144	4.4182	1.90992e-06	4.89031e-05
TRINITY_DN12533_c0_g1_i2	-9.20144	4.25545	1.90992e-06	4.89031e-05
TRINITY_DN12577_c0_g1_i2	-9.20144	3.60722	1.90992e-06	4.89031e-05
TRINITY_DN13268_c0_g8_i1	-9.20144	2.97962	1.90992e-06	4.89031e-05
TRINITY_DN14358_c0_g5_i1	-9.20144	2.99725	1.90992e-06	4.89031e-05
TRINITY_DN14388_c0_g2_i4	-9.20144	4.59459	1.90992e-06	4.89031e-05
TRINITY_DN14896_c0_g1_i2	-9.20144	4.68655	1.90992e-06	4.89031e-05
TRINITY_DN15050_c0_g1_i2	-9.20144	7.62344	1.90992e-06	4.89031e-05
TRINITY_DN15834_c0_g1_i6	-9.20144	4.58267	1.90992e-06	4.89031e-05
TRINITY_DN16399_c0_g3_i4	-9.20144	4.41149	1.90992e-06	4.89031e-05
TRINITY_DN16482_c0_g1_i1	-9.20144	4.08916	1.90992e-06	4.89031e-05
TRINITY_DN16548_c0_g5_i3	-9.20144	3.26892	1.90992e-06	4.89031e-05
TRINITY_DN17238_c0_g1_i6	-9.20144	2.83064	1.90992e-06	4.89031e-05
TRINITY_DN17314_c1_g1_i1	-9.20144	4.04662	1.90992e-06	4.89031e-05
TRINITY_DN17440_c0_g2_i1	-9.20144	5.79836	1.90992e-06	4.89031e-05
TRINITY_DN17578_c0_g2_i3	-9.20144	3.26892	1.90992e-06	4.89031e-05
TRINITY_DN13900_c2_g5_i9	9.16984	3.40277	1.90992e-06	4.89031e-05
TRINITY_DN15806_c9_g17_i1	9.16984	2.95324	1.90992e-06	4.89031e-05
TRINITY_DN21839_c0_g1_i1	9.16984	2.83236	1.90992e-06	4.89031e-05
TRINITY_DN17060_c1_g1_i1	5.17214	4.54942	1.94618e-06	4.97965e-05
TRINITY_DN15756_c0_g4_i2	-5.49495	5.33202	1.94978e-06	4.98535e-05
TRINITY_DN17714_c0_g3_i1	-5.62028	5.73154	2.01262e-06	5.14243e-05
TRINITY_DN16930_c0_g1_i3	-4.71073	6.8588	2.01973e-06	5.15698e-05
TRINITY_DN17414_c0_g9_i5	-6.73704	4.61886	2.02342e-06	5.15915e-05
TRINITY_DN17014_c0_g3_i1	-5.8351	3.55972	2.02342e-06	5.15915e-05
TRINITY_DN12631_c1_g1_i1	-4.91504	4.5805	2.03537e-06	5.18599e-05
TRINITY_DN8975_c212_g10_i1	-9.17639	5.5071	2.06647e-06	5.21416e-05
TRINITY_DN9753_c0_g1_i1	-9.17639	4.7467	2.06647e-06	5.21416e-05
TRINITY_DN12570_c0_g1_i1	-9.17639	5.49439	2.06647e-06	5.21416e-05
TRINITY_DN12634_c0_g1_i2	-9.17639	3.87291	2.06647e-06	5.21416e-05
TRINITY_DN14048_c0_g1_i2	-9.17639	3.56019	2.06647e-06	5.21416e-05
TRINITY_DN14183_c0_g1_i1	-9.17639	4.83484	2.06647e-06	5.21416e-05
TRINITY_DN14329_c0_g1_i2	-9.17639	3.48632	2.06647e-06	5.21416e-05
TRINITY_DN14928_c0_g1_i4	-9.17639	3.59579	2.06647e-06	5.21416e-05
TRINITY_DN16455_c0_g1_i1	-9.17639	3.83352	2.06647e-06	5.21416e-05
TRINITY_DN17207_c0_g1_i2	-9.17639	2.9258	2.06647e-06	5.21416e-05
TRINITY_DN17363_c0_g1_i2	-9.17639	3.68673	2.06647e-06	5.21416e-05
TRINITY_DN17525_c0_g1_i1	-9.17639	4.86471	2.06647e-06	5.21416e-05
TRINITY_DN21625_c0_g1_i1	-9.17639	3.32653	2.06647e-06	5.21416e-05
TRINITY_DN29992_c0_g1_i1	-9.17639	3.66451	2.06647e-06	5.21416e-05
TRINITY_DN17060_c1_g4_i1	5.15924	4.53756	2.07405e-06	5.22965e-05
TRINITY_DN17059_c0_g1_i2	-5.38197	5.21768	2.0767e-06	5.23272e-05
TRINITY_DN15767_c0_g1_i3	-5.60594	5.02711	2.1073e-06	5.30614e-05
TRINITY_DN11513_c0_g1_i1	-6.71892	4.65926	2.14378e-06	5.38312e-05
TRINITY_DN16240_c0_g1_i3	-6.71892	3.15265	2.14378e-06	5.38312e-05
TRINITY_DN16273_c0_g1_i4	-6.71892	3.7112	2.14378e-06	5.38312e-05
TRINITY_DN16792_c0_g4_i6	-5.81698	4.79807	2.14378e-06	5.38312e-05
TRINITY_DN17047_c1_g1_i1	6.47788	4.67732	2.20718e-06	5.53467e-05
TRINITY_DN17342_c0_g1_i4	-5.59146	5.18162	2.20718e-06	5.53467e-05
TRINITY_DN599_c0_g2_i1	-9.1509	4.17898	2.23811e-06	5.55863e-05
TRINITY_DN3966_c0_g1_i1	-9.1509	4.11448	2.23811e-06	5.55863e-05
TRINITY_DN10852_c1_g2_i2	-9.1509	3.85357	2.23811e-06	5.55863e-05
TRINITY_DN14269_c0_g3_i4	-9.1509	3.29842	2.23811e-06	5.55863e-05
TRINITY_DN14308_c0_g2_i4	-9.1509	4.13901	2.23811e-06	5.55863e-05
TRINITY_DN15366_c0_g1_i6	-9.1509	2.94438	2.23811e-06	5.55863e-05
TRINITY_DN15756_c0_g4_i3	-9.1509	4.43848	2.23811e-06	5.55863e-05
TRINITY_DN16517_c0_g3_i2	-9.1509	3.89243	2.23811e-06	5.55863e-05
TRINITY_DN16775_c0_g1_i1	-9.1509	3.0153	2.23811e-06	5.55863e-05
TRINITY_DN16841_c0_g2_i2	-9.1509	3.74108	2.23811e-06	5.55863e-05
TRINITY_DN17457_c0_g4_i2	-9.1509	4.68126	2.23811e-06	5.55863e-05
TRINITY_DN28654_c0_g1_i1	-9.1509	2.70906	2.23811e-06	5.55863e-05
TRINITY_DN5829_c0_g2_i1	9.13634	2.91088	2.23811e-06	5.55863e-05
TRINITY_DN13922_c0_g1_i1	9.13634	4.54344	2.23811e-06	5.55863e-05
TRINITY_DN10688_c1_g20_i1	5.04428	4.78412	2.24594e-06	5.57428e-05
TRINITY_DN17582_c0_g1_i4	-6.70056	3.38589	2.27253e-06	5.6326e-05
TRINITY_DN17102_c0_g1_i4	-5.79862	4.12172	2.27253e-06	5.6326e-05
TRINITY_DN3926_c0_g1_i1	-5.29125	4.83712	2.29526e-06	5.68506e-05
TRINITY_DN16906_c0_g1_i2	-5.4469	5.02356	2.36534e-06	5.85465e-05
TRINITY_DN6629_c0_g1_i1	9.1193	2.89789	2.4265e-06	5.97355e-05
TRINITY_DN9652_c1_g1_i1	9.1193	3.16832	2.4265e-06	5.97355e-05
TRINITY_DN12468_c0_g1_i1	9.1193	3.4004	2.4265e-06	5.97355e-05
TRINITY_DN16036_c0_g3_i1	9.1193	5.23441	2.4265e-06	5.97355e-05
TRINITY_DN18334_c0_g1_i1	9.1193	3.18293	2.4265e-06	5.97355e-05
TRINITY_DN5820_c0_g1_i1	9.10205	2.93625	2.4265e-06	5.97355e-05
TRINITY_DN14387_c0_g4_i2	9.10205	3.47827	2.4265e-06	5.97355e-05
TRINITY_DN14840_c0_g1_i2	9.10205	4.2909	2.4265e-06	5.97355e-05
TRINITY_DN14449_c0_g2_i3	5.43929	4.23417	2.5405e-06	6.24998e-05
TRINITY_DN3870_c0_g1_i1	-9.12495	3.42235	2.63354e-06	6.35628e-05
TRINITY_DN4275_c0_g2_i1	-9.12495	3.08332	2.63354e-06	6.35628e-05
TRINITY_DN4390_c0_g1_i1	-9.12495	3.48683	2.63354e-06	6.35628e-05
TRINITY_DN5538_c0_g1_i1	-9.12495	4.45832	2.63354e-06	6.35628e-05
TRINITY_DN7783_c0_g2_i1	-9.12495	4.16331	2.63354e-06	6.35628e-05
TRINITY_DN11280_c0_g1_i1	-9.12495	2.94471	2.63354e-06	6.35628e-05
TRINITY_DN11793_c0_g4_i1	-9.12495	5.68564	2.63354e-06	6.35628e-05
TRINITY_DN13156_c0_g4_i3	-9.12495	4.48415	2.63354e-06	6.35628e-05
TRINITY_DN13552_c0_g2_i5	-9.12495	5.06273	2.63354e-06	6.35628e-05
TRINITY_DN14213_c0_g1_i6	-9.12495	5.36442	2.63354e-06	6.35628e-05
TRINITY_DN15136_c2_g1_i2	-9.12495	2.59941	2.63354e-06	6.35628e-05
TRINITY_DN15161_c0_g1_i2	-9.12495	3.66499	2.63354e-06	6.35628e-05
TRINITY_DN15418_c0_g1_i1	-9.12495	4.29293	2.63354e-06	6.35628e-05
TRINITY_DN15533_c0_g1_i8	-9.12495	4.13107	2.63354e-06	6.35628e-05
TRINITY_DN16123_c0_g8_i2	-9.12495	4.81993	2.63354e-06	6.35628e-05
TRINITY_DN16133_c0_g1_i1	-9.12495	4.19486	2.63354e-06	6.35628e-05
TRINITY_DN16256_c0_g10_i1	-9.12495	4.92764	2.63354e-06	6.35628e-05
TRINITY_DN16940_c0_g6_i2	-9.12495	3.24027	2.63354e-06	6.35628e-05
TRINITY_DN17312_c0_g7_i3	-9.12495	3.7199	2.63354e-06	6.35628e-05
TRINITY_DN26064_c0_g1_i1	-9.12495	3.17945	2.63354e-06	6.35628e-05
TRINITY_DN10337_c0_g2_i1	9.0846	3.51749	2.63354e-06	6.35628e-05
TRINITY_DN12184_c0_g1_i1	9.0846	4.2642	2.63354e-06	6.35628e-05
TRINITY_DN13376_c0_g1_i2	9.0846	2.99027	2.63354e-06	6.35628e-05
TRINITY_DN13605_c0_g2_i5	9.0846	3.32936	2.63354e-06	6.35628e-05
TRINITY_DN14190_c0_g2_i1	9.0846	2.83599	2.63354e-06	6.35628e-05
TRINITY_DN17540_c0_g1_i2	9.0846	2.85385	2.63354e-06	6.35628e-05
TRINITY_DN26249_c0_g1_i1	9.0846	2.94041	2.63354e-06	6.35628e-05
TRINITY_DN26694_c0_g1_i1	9.0846	3.08571	2.63354e-06	6.35628e-05
TRINITY_DN17005_c0_g1_i1	-4.84668	7.09633	2.63434e-06	6.35628e-05
TRINITY_DN17570_c1_g1_i2	6.42902	3.65502	2.66567e-06	6.42761e-05
TRINITY_DN9709_c0_g1_i2	-4.98106	4.84883	2.69315e-06	6.48957e-05
TRINITY_DN13136_c0_g1_i5	-6.66313	7.23403	2.71611e-06	6.53193e-05
TRINITY_DN16504_c0_g2_i2	-6.66313	3.66797	2.71611e-06	6.53193e-05
TRINITY_DN13951_c0_g1_i5	-5.7612	4.82402	2.71611e-06	6.53193e-05
TRINITY_DN12208_c1_g1_i1	4.99109	4.5899	2.74776e-06	6.60369e-05
TRINITY_DN5688_c0_g2_i1	-9.09852	4.17145	2.86135e-06	6.75168e-05
TRINITY_DN9866_c0_g1_i1	-9.09852	5.59632	2.86135e-06	6.75168e-05
TRINITY_DN11432_c1_g7_i1	-9.09852	3.28459	2.86135e-06	6.75168e-05
TRINITY_DN11433_c0_g1_i1	-9.09852	3.6082	2.86135e-06	6.75168e-05
TRINITY_DN13965_c0_g1_i2	-9.09852	3.27006	2.86135e-06	6.75168e-05
TRINITY_DN14097_c0_g1_i1	-9.09852	4.0213	2.86135e-06	6.75168e-05
TRINITY_DN14173_c0_g1_i6	-9.09852	4.05602	2.86135e-06	6.75168e-05
TRINITY_DN14805_c0_g1_i2	-9.09852	4.27105	2.86135e-06	6.75168e-05
TRINITY_DN15061_c0_g1_i4	-9.09852	2.90829	2.86135e-06	6.75168e-05
TRINITY_DN15119_c0_g5_i1	-9.09852	2.77211	2.86135e-06	6.75168e-05
TRINITY_DN15174_c1_g2_i4	-9.09852	3.80395	2.86135e-06	6.75168e-05
TRINITY_DN16002_c0_g1_i4	-9.09852	3.08362	2.86135e-06	6.75168e-05
TRINITY_DN16730_c0_g1_i5	-9.09852	3.11636	2.86135e-06	6.75168e-05
TRINITY_DN16775_c0_g1_i4	-9.09852	3.94003	2.86135e-06	6.75168e-05
TRINITY_DN16902_c0_g2_i6	-9.09852	3.11636	2.86135e-06	6.75168e-05
TRINITY_DN17033_c0_g3_i3	-9.09852	4.22592	2.86135e-06	6.75168e-05
TRINITY_DN17036_c0_g1_i1	-9.09852	3.87356	2.86135e-06	6.75168e-05
TRINITY_DN17728_c0_g1_i1	-9.09852	2.9809	2.86135e-06	6.75168e-05
TRINITY_DN26199_c0_g1_i1	-9.09852	3.76264	2.86135e-06	6.75168e-05
TRINITY_DN26880_c0_g1_i1	-9.09852	4.19504	2.86135e-06	6.75168e-05
TRINITY_DN28087_c0_g1_i1	-9.09852	3.66523	2.86135e-06	6.75168e-05
TRINITY_DN31464_c0_g1_i1	-9.09852	3.34135	2.86135e-06	6.75168e-05
TRINITY_DN1466_c0_g1_i1	9.06693	2.80406	2.86135e-06	6.75168e-05
TRINITY_DN11715_c0_g1_i1	9.06693	2.78565	2.86135e-06	6.75168e-05
TRINITY_DN12448_c0_g3_i1	9.06693	3.01062	2.86135e-06	6.75168e-05
TRINITY_DN15985_c0_g2_i1	9.06693	3.77139	2.86135e-06	6.75168e-05
TRINITY_DN17398_c0_g13_i1	9.06693	3.5558	2.86135e-06	6.75168e-05
TRINITY_DN24339_c0_g1_i1	9.06693	2.76703	2.86135e-06	6.75168e-05
TRINITY_DN10903_c0_g1_i1	4.97853	4.67174	2.86311e-06	6.75168e-05
TRINITY_DN16280_c0_g5_i3	5.74979	4.27107	2.88718e-06	6.79963e-05
TRINITY_DN9412_c0_g2_i1	-5.39719	4.56659	2.88718e-06	6.79963e-05
TRINITY_DN17664_c4_g5_i1	-5.29715	4.55587	2.91668e-06	6.86467e-05
TRINITY_DN17519_c0_g2_i1	-5.01775	6.73814	2.91961e-06	6.86712e-05
TRINITY_DN17637_c0_g9_i1	-5.22549	5.28329	3.01074e-06	7.07374e-05
TRINITY_DN12780_c0_g1_i1	4.56872	6.87625	3.01134e-06	7.07374e-05
TRINITY_DN12024_c0_g1_i3	-6.62471	8.2974	3.06779e-06	7.20169e-05
TRINITY_DN10135_c0_g2_i1	-4.99853	5.67993	3.10518e-06	7.2502e-05
TRINITY_DN2059_c0_g1_i1	-9.07161	2.98122	3.11235e-06	7.2502e-05
TRINITY_DN6741_c0_g1_i2	-9.07161	3.52473	3.11235e-06	7.2502e-05
TRINITY_DN13180_c0_g3_i2	-9.07161	4.7579	3.11235e-06	7.2502e-05
TRINITY_DN13180_c0_g7_i2	-9.07161	3.91212	3.11235e-06	7.2502e-05
TRINITY_DN14090_c0_g1_i3	-9.07161	2.87095	3.11235e-06	7.2502e-05
TRINITY_DN15179_c2_g6_i1	-9.07161	5.80131	3.11235e-06	7.2502e-05
TRINITY_DN17140_c1_g12_i3	-9.07161	4.43235	3.11235e-06	7.2502e-05
TRINITY_DN17414_c0_g11_i3	-9.07161	3.53699	3.11235e-06	7.2502e-05
TRINITY_DN13585_c0_g3_i1	9.04904	3.46393	3.11235e-06	7.2502e-05
TRINITY_DN15396_c0_g1_i10	9.04904	4.17871	3.11235e-06	7.2502e-05
TRINITY_DN18825_c0_g1_i1	9.04904	3.89047	3.11235e-06	7.2502e-05
TRINITY_DN15913_c0_g2_i1	-5.50135	5.87634	3.23834e-06	7.53406e-05
TRINITY_DN16140_c0_g1_i2	-5.50135	4.73118	3.23834e-06	7.53406e-05
TRINITY_DN10833_c0_g2_i6	-6.60511	4.14142	3.26329e-06	7.57758e-05
TRINITY_DN15821_c0_g2_i3	-6.60511	3.80691	3.26329e-06	7.57758e-05
TRINITY_DN16568_c0_g1_i1	-5.70317	5.00065	3.26329e-06	7.57758e-05
TRINITY_DN12498_c0_g4_i1	-4.7884	8.55514	3.28022e-06	7.60769e-05
TRINITY_DN9228_c0_g2_i2	-4.50529	9.06146	3.28044e-06	7.60769e-05
TRINITY_DN3301_c0_g2_i1	-9.04418	2.98154	3.38925e-06	7.75142e-05
TRINITY_DN6796_c0_g1_i1	-9.04418	2.75231	3.38925e-06	7.75142e-05
TRINITY_DN8088_c0_g1_i1	-9.04418	4.19541	3.38925e-06	7.75142e-05
TRINITY_DN10611_c0_g2_i1	-9.04418	4.23391	3.38925e-06	7.75142e-05
TRINITY_DN11414_c0_g1_i2	-9.04418	4.49737	3.38925e-06	7.75142e-05
TRINITY_DN13325_c0_g2_i1	-9.04418	2.53047	3.38925e-06	7.75142e-05
TRINITY_DN14062_c0_g1_i4	-9.04418	2.94568	3.38925e-06	7.75142e-05
TRINITY_DN14216_c0_g2_i3	-9.04418	5.13437	3.38925e-06	7.75142e-05
TRINITY_DN14801_c0_g1_i2	-9.04418	4.63064	3.38925e-06	7.75142e-05
TRINITY_DN14802_c0_g1_i3	-9.04418	3.03377	3.38925e-06	7.75142e-05
TRINITY_DN15006_c0_g1_i5	-9.04418	4.6593	3.38925e-06	7.75142e-05
TRINITY_DN15547_c0_g2_i1	-9.04418	2.75231	3.38925e-06	7.75142e-05
TRINITY_DN15733_c4_g46_i1	-9.04418	2.55418	3.38925e-06	7.75142e-05
TRINITY_DN16834_c1_g3_i1	-9.04418	4.6479	3.38925e-06	7.75142e-05
TRINITY_DN16902_c0_g2_i7	-9.04418	3.24113	3.38925e-06	7.75142e-05
TRINITY_DN17579_c0_g3_i7	-9.04418	3.84457	3.38925e-06	7.75142e-05
TRINITY_DN32374_c0_g1_i1	-9.04418	3.85444	3.38925e-06	7.75142e-05
TRINITY_DN16910_c0_g3_i1	9.03093	2.86671	3.38925e-06	7.75142e-05
TRINITY_DN17022_c0_g1_i3	9.03093	4.41633	3.38925e-06	7.75142e-05
TRINITY_DN27665_c0_g1_i1	9.03093	2.86671	3.38925e-06	7.75142e-05
TRINITY_DN1655_c0_g3_i1	9.01259	2.88856	3.38925e-06	7.75142e-05
TRINITY_DN13598_c0_g2_i7	9.01259	2.97371	3.38925e-06	7.75142e-05
TRINITY_DN14543_c0_g1_i2	4.5215	7.11748	3.50699e-06	8.01566e-05
TRINITY_DN3509_c0_g1_i1	5.14362	4.08447	3.51898e-06	8.03801e-05
TRINITY_DN8936_c0_g2_i4	-5.17661	3.85617	3.6322e-06	8.29144e-05
TRINITY_DN2867_c0_g1_i1	8.99401	3.2934	3.69514e-06	8.40782e-05
TRINITY_DN13450_c0_g1_i2	8.99401	2.7086	3.69514e-06	8.40782e-05
TRINITY_DN15508_c0_g1_i3	8.99401	2.96117	3.69514e-06	8.40782e-05
TRINITY_DN15747_c1_g3_i12	8.99401	2.89282	3.69514e-06	8.40782e-05
TRINITY_DN16637_c0_g1_i3	8.99401	3.63609	3.69514e-06	8.40782e-05
TRINITY_DN15426_c0_g5_i3	-6.58524	3.18589	3.69935e-06	8.40782e-05
TRINITY_DN12269_c0_g1_i5	-5.6833	4.3429	3.69935e-06	8.40782e-05
TRINITY_DN17121_c0_g1_i4	-4.91528	6.05892	3.72489e-06	8.46058e-05
TRINITY_DN13488_c0_g3_i2	-5.31925	5.19118	3.85936e-06	8.7551e-05
TRINITY_DN16880_c0_g3_i2	-5.31925	4.79603	3.85936e-06	8.7551e-05
TRINITY_DN12044_c0_g3_i1	-4.89917	5.82018	3.92199e-06	8.89162e-05
TRINITY_DN1298_c0_g1_i1	-9.01622	2.50677	4.03352e-06	8.98229e-05
TRINITY_DN7162_c0_g2_i1	-9.01622	2.90927	4.03352e-06	8.98229e-05
TRINITY_DN8650_c0_g1_i2	-9.01622	5.90601	4.03352e-06	8.98229e-05
TRINITY_DN8783_c0_g1_i1	-9.01622	5.23716	4.03352e-06	8.98229e-05
TRINITY_DN8928_c0_g6_i3	-9.01622	2.87162	4.03352e-06	8.98229e-05
TRINITY_DN10866_c0_g2_i1	-9.01622	4.05661	4.03352e-06	8.98229e-05
TRINITY_DN13406_c0_g1_i5	-9.01622	3.28544	4.03352e-06	8.98229e-05
TRINITY_DN13895_c0_g1_i1	-9.01622	4.2567	4.03352e-06	8.98229e-05
TRINITY_DN14155_c0_g3_i5	-9.01622	4.04801	4.03352e-06	8.98229e-05
TRINITY_DN14183_c0_g1_i3	-9.01622	2.90927	4.03352e-06	8.98229e-05
TRINITY_DN14340_c2_g8_i7	-9.01622	4.94689	4.03352e-06	8.98229e-05
TRINITY_DN14815_c0_g1_i3	-9.01622	2.57788	4.03352e-06	8.98229e-05
TRINITY_DN15548_c0_g1_i4	-9.01622	3.71002	4.03352e-06	8.98229e-05
TRINITY_DN16870_c0_g3_i1	-9.01622	3.43653	4.03352e-06	8.98229e-05
TRINITY_DN16880_c0_g1_i2	-9.01622	4.1956	4.03352e-06	8.98229e-05
TRINITY_DN16992_c0_g3_i1	-9.01622	4.86054	4.03352e-06	8.98229e-05
TRINITY_DN17033_c0_g6_i1	-9.01622	3.60894	4.03352e-06	8.98229e-05
TRINITY_DN17188_c0_g4_i3	-9.01622	4.97913	4.03352e-06	8.98229e-05
TRINITY_DN17704_c2_g1_i4	-9.01622	5.10971	4.03352e-06	8.98229e-05
TRINITY_DN17731_c0_g1_i2	-9.01622	4.96079	4.03352e-06	8.98229e-05
TRINITY_DN22006_c0_g1_i1	-9.01622	3.39683	4.03352e-06	8.98229e-05
TRINITY_DN27425_c0_g1_i1	-9.01622	3.25624	4.03352e-06	8.98229e-05
TRINITY_DN32332_c0_g1_i1	-9.01622	3.58551	4.03352e-06	8.98229e-05
TRINITY_DN34231_c0_g1_i1	-9.01622	3.42341	4.03352e-06	8.98229e-05
TRINITY_DN5279_c0_g1_i1	8.97518	3.33741	4.03352e-06	8.98229e-05
TRINITY_DN14799_c0_g1_i1	8.97518	2.89707	4.03352e-06	8.98229e-05
TRINITY_DN16468_c0_g4_i4	8.97518	4.00017	4.03352e-06	8.98229e-05
TRINITY_DN26732_c0_g1_i1	8.97518	2.78914	4.03352e-06	8.98229e-05
TRINITY_DN31142_c0_g1_i1	8.97518	2.71313	4.03352e-06	8.98229e-05
TRINITY_DN17009_c0_g1_i1	-4.90336	5.75477	4.19632e-06	9.33911e-05
TRINITY_DN12566_c0_g1_i3	-4.40363	10.547	4.19918e-06	9.33977e-05
TRINITY_DN13996_c0_g1_i4	-6.54465	4.76446	4.20445e-06	9.34009e-05
TRINITY_DN14160_c1_g10_i1	-5.64271	3.24301	4.20445e-06	9.34009e-05
TRINITY_DN9525_c0_g1_i2	5.08396	3.93344	4.40742e-06	9.67506e-05
TRINITY_DN3675_c0_g1_i1	-8.9877	3.5255	4.40838e-06	9.67506e-05
TRINITY_DN7910_c0_g1_i3	-8.9877	4.09907	4.40838e-06	9.67506e-05
TRINITY_DN11621_c0_g1_i3	-8.9877	3.14959	4.40838e-06	9.67506e-05
TRINITY_DN13026_c0_g1_i1	-8.9877	4.1801	4.40838e-06	9.67506e-05
TRINITY_DN13742_c0_g1_i2	-8.9877	4.11564	4.40838e-06	9.67506e-05
TRINITY_DN14163_c1_g1_i3	-8.9877	2.89089	4.40838e-06	9.67506e-05
TRINITY_DN15136_c2_g1_i1	-8.9877	3.11757	4.40838e-06	9.67506e-05
TRINITY_DN15146_c0_g3_i1	-8.9877	4.63671	4.40838e-06	9.67506e-05
TRINITY_DN16574_c0_g3_i5	-8.9877	2.66815	4.40838e-06	9.67506e-05
TRINITY_DN17169_c0_g1_i2	-8.9877	4.41952	4.40838e-06	9.67506e-05
TRINITY_DN17176_c1_g2_i3	-8.9877	4.10738	4.40838e-06	9.67506e-05
TRINITY_DN17317_c0_g1_i8	-8.9877	4.4526	4.40838e-06	9.67506e-05
TRINITY_DN17327_c0_g1_i2	-8.9877	4.80012	4.40838e-06	9.67506e-05
TRINITY_DN17431_c1_g1_i3	-8.9877	2.98217	4.40838e-06	9.67506e-05
TRINITY_DN17734_c1_g10_i1	-8.9877	4.16425	4.40838e-06	9.67506e-05
TRINITY_DN7382_c0_g1_i1	8.95611	4.04558	4.40838e-06	9.67506e-05
TRINITY_DN11294_c0_g1_i2	8.95611	3.6202	4.40838e-06	9.67506e-05
TRINITY_DN13780_c0_g2_i1	8.95611	4.98226	4.40838e-06	9.67506e-05
TRINITY_DN21078_c0_g1_i1	8.95611	2.71767	4.40838e-06	9.67506e-05
TRINITY_DN17247_c0_g1_i2	-4.70747	6.75518	4.57872e-06	0.000100428
TRINITY_DN17210_c1_g1_i3	-4.45535	7.93266	4.77547e-06	0.00010443
TRINITY_DN428_c0_g1_i1	-8.95862	4.36515	4.82427e-06	0.00010443
TRINITY_DN9813_c0_g1_i1	-8.95862	3.13396	4.82427e-06	0.00010443
TRINITY_DN11813_c0_g2_i2	-8.95862	2.43292	4.82427e-06	0.00010443
TRINITY_DN13137_c2_g2_i3	-8.95862	3.66643	4.82427e-06	0.00010443
TRINITY_DN13152_c0_g2_i4	-8.95862	5.10577	4.82427e-06	0.00010443
TRINITY_DN14278_c0_g3_i1	-8.95862	3.66643	4.82427e-06	0.00010443
TRINITY_DN14634_c0_g1_i3	-8.95862	3.81521	4.82427e-06	0.00010443
TRINITY_DN15181_c2_g11_i1	-8.95862	5.68331	4.82427e-06	0.00010443
TRINITY_DN16760_c0_g8_i13	-8.95862	2.4582	4.82427e-06	0.00010443
TRINITY_DN17269_c1_g10_i1	-8.95862	3.59777	4.82427e-06	0.00010443
TRINITY_DN17339_c0_g6_i1	-8.95862	5.64355	4.82427e-06	0.00010443
TRINITY_DN17364_c0_g2_i4	-8.95862	3.59777	4.82427e-06	0.00010443
TRINITY_DN17530_c0_g6_i1	-8.95862	3.52576	4.82427e-06	0.00010443
TRINITY_DN17731_c1_g2_i3	-8.95862	4.87065	4.82427e-06	0.00010443
TRINITY_DN19066_c0_g1_i1	-8.95862	3.47573	4.82427e-06	0.00010443
TRINITY_DN27042_c0_g1_i1	-8.95862	3.14988	4.82427e-06	0.00010443
TRINITY_DN31085_c0_g1_i1	-8.95862	4.26452	4.82427e-06	0.00010443
TRINITY_DN12950_c1_g1_i4	8.93679	2.85264	4.82427e-06	0.00010443
TRINITY_DN15252_c0_g3_i7	8.93679	3.33122	4.82427e-06	0.00010443
TRINITY_DN17617_c0_g4_i1	8.93679	2.92284	4.82427e-06	0.00010443
TRINITY_DN28535_c0_g1_i1	8.93679	2.64285	4.82427e-06	0.00010443
TRINITY_DN17211_c0_g1_i1	-4.84132	5.66781	4.97301e-06	0.000107586
TRINITY_DN14990_c1_g1_i13	-4.87748	4.05584	5.03119e-06	0.00010878
TRINITY_DN8936_c0_g2_i2	-6.50289	4.29569	5.12008e-06	0.000110636
TRINITY_DN17714_c0_g8_i1	-5.37173	5.15918	5.13665e-06	0.000110929
TRINITY_DN10350_c0_g1_i3	-4.51656	6.29498	5.19192e-06	0.000112056
TRINITY_DN182_c0_g1_i1	-8.92893	5.0199	5.28636e-06	0.000112559
TRINITY_DN413_c0_g2_i1	-8.92893	2.85343	5.28636e-06	0.000112559
TRINITY_DN9603_c0_g1_i1	-8.92893	3.45033	5.28636e-06	0.000112559
TRINITY_DN10754_c0_g1_i1	-8.92893	4.02251	5.28636e-06	0.000112559
TRINITY_DN11168_c0_g3_i4	-8.92893	3.64414	5.28636e-06	0.000112559
TRINITY_DN12598_c0_g1_i3	-8.92893	4.65419	5.28636e-06	0.000112559
TRINITY_DN14999_c1_g2_i10	-8.92893	2.75369	5.28636e-06	0.000112559
TRINITY_DN15084_c4_g3_i6	-8.92893	2.57898	5.28636e-06	0.000112559
TRINITY_DN15287_c0_g1_i1	-8.92893	3.96887	5.28636e-06	0.000112559
TRINITY_DN15809_c0_g5_i3	-8.92893	3.81544	5.28636e-06	0.000112559
TRINITY_DN16361_c0_g7_i6	-8.92893	3.93198	5.28636e-06	0.000112559
TRINITY_DN16364_c0_g1_i1	-8.92893	3.67781	5.28636e-06	0.000112559
TRINITY_DN16423_c0_g3_i7	-8.92893	3.8053	5.28636e-06	0.000112559
TRINITY_DN17364_c0_g2_i5	-8.92893	3.08546	5.28636e-06	0.000112559
TRINITY_DN17575_c0_g3_i1	-8.92893	3.97794	5.28636e-06	0.000112559
TRINITY_DN33311_c0_g1_i1	-8.92893	4.10777	5.28636e-06	0.000112559
TRINITY_DN34245_c0_g1_i1	-8.92893	4.34433	5.28636e-06	0.000112559
TRINITY_DN4910_c0_g3_i1	8.9172	2.68758	5.28636e-06	0.000112559
TRINITY_DN13451_c0_g2_i6	8.9172	2.90981	5.28636e-06	0.000112559
TRINITY_DN15597_c0_g1_i5	8.9172	2.7838	5.28636e-06	0.000112559
TRINITY_DN15076_c0_g2_i5	8.89734	3.64061	5.28636e-06	0.000112559
TRINITY_DN16740_c0_g3_i6	8.89734	2.71183	5.28636e-06	0.000112559
TRINITY_DN17199_c0_g1_i3	8.89734	3.69465	5.28636e-06	0.000112559
TRINITY_DN13095_c0_g4_i1	-4.83845	4.35823	5.31461e-06	0.000113095
TRINITY_DN15579_c0_g5_i1	-6.48155	6.53034	5.47532e-06	0.000116446
TRINITY_DN17728_c0_g3_i1	-4.5268	6.92239	5.55759e-06	0.000118127
TRINITY_DN16851_c0_g2_i1	-4.65342	6.80848	5.68217e-06	0.000120705
TRINITY_DN16516_c0_g1_i1	-5.35467	5.22223	5.71851e-06	0.000120962
TRINITY_DN17369_c0_g2_i2	4.76055	4.71743	5.77944e-06	0.000120962
TRINITY_DN5951_c0_g3_i1	-8.89862	2.38186	5.8006e-06	0.000120962
TRINITY_DN7613_c0_g2_i1	-8.89862	3.83574	5.8006e-06	0.000120962
TRINITY_DN10657_c0_g1_i3	-8.89862	4.10796	5.8006e-06	0.000120962
TRINITY_DN11558_c0_g1_i2	-8.89862	4.89524	5.8006e-06	0.000120962
TRINITY_DN12829_c0_g4_i1	-8.89862	2.94729	5.8006e-06	0.000120962
TRINITY_DN13015_c0_g1_i4	-8.89862	2.94729	5.8006e-06	0.000120962
TRINITY_DN13626_c0_g1_i2	-8.89862	3.25739	5.8006e-06	0.000120962
TRINITY_DN13974_c0_g1_i1	-8.89862	4.03146	5.8006e-06	0.000120962
TRINITY_DN14115_c0_g2_i2	-8.89862	3.83574	5.8006e-06	0.000120962
TRINITY_DN15292_c0_g10_i4	-8.89862	3.30095	5.8006e-06	0.000120962
TRINITY_DN15503_c0_g2_i1	-8.89862	3.03533	5.8006e-06	0.000120962
TRINITY_DN15548_c0_g1_i2	-8.89862	4.05741	5.8006e-06	0.000120962
TRINITY_DN15967_c0_g2_i3	-8.89862	2.75404	5.8006e-06	0.000120962
TRINITY_DN15972_c1_g1_i1	-8.89862	3.5627	5.8006e-06	0.000120962
TRINITY_DN16009_c0_g1_i4	-8.89862	4.5233	5.8006e-06	0.000120962
TRINITY_DN16256_c0_g1_i1	-8.89862	3.88476	5.8006e-06	0.000120962
TRINITY_DN16361_c0_g1_i10	-8.89862	4.60215	5.8006e-06	0.000120962
TRINITY_DN17312_c0_g4_i1	-8.89862	2.83434	5.8006e-06	0.000120962
TRINITY_DN17327_c0_g2_i3	-8.89862	3.89437	5.8006e-06	0.000120962
TRINITY_DN17585_c1_g3_i3	-8.89862	4.97047	5.8006e-06	0.000120962
TRINITY_DN17619_c0_g3_i1	-8.89862	5.09342	5.8006e-06	0.000120962
TRINITY_DN20048_c0_g1_i1	-8.89862	2.38186	5.8006e-06	0.000120962
TRINITY_DN30119_c0_g1_i1	-8.89862	2.57935	5.8006e-06	0.000120962
TRINITY_DN34486_c0_g1_i1	-8.89862	3.6891	5.8006e-06	0.000120962
TRINITY_DN10726_c0_g2_i1	8.87721	3.21748	5.8006e-06	0.000120962
TRINITY_DN13900_c2_g5_i5	8.87721	3.35518	5.8006e-06	0.000120962
TRINITY_DN16826_c0_g4_i2	8.87721	4.85663	5.8006e-06	0.000120962
TRINITY_DN17316_c0_g2_i4	8.87721	2.84768	5.8006e-06	0.000120962
TRINITY_DN26875_c0_g1_i1	8.87721	4.04725	5.8006e-06	0.000120962
TRINITY_DN27025_c0_g1_i1	8.87721	2.69676	5.8006e-06	0.000120962
TRINITY_DN13026_c0_g2_i1	-6.45988	4.16679	5.85945e-06	0.00012191
TRINITY_DN14589_c0_g1_i2	-6.45988	3.64791	5.85945e-06	0.00012191
TRINITY_DN15661_c0_g3_i2	-5.55795	5.13011	5.85945e-06	0.00012191
TRINITY_DN15857_c0_g1_i5	-5.55795	4.14029	5.85945e-06	0.00012191
TRINITY_DN15205_c0_g1_i2	-5.12326	5.30247	5.87938e-06	0.000122255
TRINITY_DN13190_c0_g1_i1	4.56809	5.24552	5.92406e-06	0.000123114
TRINITY_DN17555_c0_g5_i4	4.88942	4.57263	6.02595e-06	0.00012516
TRINITY_DN12238_c1_g1_i1	-5.33742	4.08509	6.03792e-06	0.000125194
TRINITY_DN14002_c0_g1_i4	-5.33742	4.51803	6.03792e-06	0.000125194
TRINITY_DN15397_c2_g6_i4	-5.33742	4.67762	6.03792e-06	0.000125194
TRINITY_DN12809_c0_g1_i2	-6.43789	4.48054	6.2752e-06	0.000129892
TRINITY_DN15563_c0_g1_i4	-5.53595	3.02107	6.2752e-06	0.000129892
TRINITY_DN16076_c0_g1_i2	-5.53595	4.24206	6.2752e-06	0.000129892
TRINITY_DN9008_c0_g1_i2	8.85679	2.72095	6.37378e-06	0.000131633
TRINITY_DN10684_c0_g4_i3	8.85679	4.16349	6.37378e-06	0.000131633
TRINITY_DN12249_c0_g1_i5	8.85679	2.99013	6.37378e-06	0.000131633
TRINITY_DN12390_c0_g2_i2	8.85679	3.33216	6.37378e-06	0.000131633
TRINITY_DN8182_c0_g1_i1	4.35241	7.24115	6.4519e-06	0.000133171
TRINITY_DN17164_c0_g1_i10	5.53453	3.51089	6.56424e-06	0.000135413
TRINITY_DN15068_c0_g1_i4	4.56914	5.14425	6.70467e-06	0.000138037
TRINITY_DN7648_c0_g3_i1	-6.41556	3.75733	6.72556e-06	0.000138037
TRINITY_DN8422_c0_g4_i1	-6.41556	3.04277	6.72556e-06	0.000138037
TRINITY_DN12152_c0_g2_i1	-6.41556	4.05146	6.72556e-06	0.000138037
TRINITY_DN15446_c0_g2_i1	-5.51362	5.59643	6.72556e-06	0.000138037
TRINITY_DN15833_c0_g1_i2	-5.51362	3.76479	6.72556e-06	0.000138037
TRINITY_DN16168_c0_g6_i13	-5.51362	3.10502	6.72556e-06	0.000138037
TRINITY_DN17679_c0_g3_i1	-5.51362	3.57565	6.72556e-06	0.000138037
TRINITY_DN18794_c0_g1_i1	-5.51362	2.87709	6.72556e-06	0.000138037
TRINITY_DN17121_c0_g2_i2	-4.80187	5.19669	6.84914e-06	0.000140494
TRINITY_DN16835_c0_g7_i2	5.52483	3.5922	6.87575e-06	0.000140961
TRINITY_DN2304_c0_g1_i1	-8.86766	3.68934	7.01372e-06	0.000141479
TRINITY_DN3224_c0_g1_i1	-8.86766	3.47651	7.01372e-06	0.000141479
TRINITY_DN5837_c0_g1_i2	-8.86766	3.88497	7.01372e-06	0.000141479
TRINITY_DN7257_c0_g1_i1	-8.86766	2.35566	7.01372e-06	0.000141479
TRINITY_DN8975_c212_g11_i1	-8.86766	3.64462	7.01372e-06	0.000141479
TRINITY_DN9798_c0_g1_i1	-8.86766	3.39818	7.01372e-06	0.000141479
TRINITY_DN11502_c0_g5_i2	-8.86766	3.88497	7.01372e-06	0.000141479
TRINITY_DN13268_c0_g16_i1	-8.86766	3.05264	7.01372e-06	0.000141479
TRINITY_DN13281_c0_g1_i7	-8.86766	3.76447	7.01372e-06	0.000141479
TRINITY_DN13481_c0_g3_i2	-8.86766	2.50864	7.01372e-06	0.000141479
TRINITY_DN13677_c0_g7_i1	-8.86766	3.45085	7.01372e-06	0.000141479
TRINITY_DN14186_c0_g1_i1	-8.86766	3.42475	7.01372e-06	0.000141479
TRINITY_DN14270_c0_g1_i3	-8.86766	3.92304	7.01372e-06	0.000141479
TRINITY_DN15455_c0_g4_i1	-8.86766	4.14091	7.01372e-06	0.000141479
TRINITY_DN15975_c0_g1_i4	-8.86766	3.16653	7.01372e-06	0.000141479
TRINITY_DN16138_c0_g1_i1	-8.86766	2.55639	7.01372e-06	0.000141479
TRINITY_DN16141_c0_g1_i2	-8.86766	3.62174	7.01372e-06	0.000141479
TRINITY_DN16272_c0_g1_i1	-8.86766	2.40838	7.01372e-06	0.000141479
TRINITY_DN16525_c0_g1_i1	-8.86766	4.04036	7.01372e-06	0.000141479
TRINITY_DN16934_c0_g1_i5	-8.86766	2.8541	7.01372e-06	0.000141479
TRINITY_DN17107_c0_g2_i11	-8.86766	3.3574	7.01372e-06	0.000141479
TRINITY_DN19122_c0_g1_i1	-8.86766	2.45934	7.01372e-06	0.000141479
TRINITY_DN24285_c0_g1_i1	-8.86766	3.43786	7.01372e-06	0.000141479
TRINITY_DN1471_c0_g1_i1	8.83607	2.74484	7.01372e-06	0.000141479
TRINITY_DN2884_c0_g1_i1	8.83607	2.8383	7.01372e-06	0.000141479
TRINITY_DN11647_c0_g1_i2	8.83607	2.90945	7.01372e-06	0.000141479
TRINITY_DN14421_c0_g1_i4	8.83607	2.62531	7.01372e-06	0.000141479
TRINITY_DN14548_c0_g2_i1	8.83607	6.33187	7.01372e-06	0.000141479
TRINITY_DN16540_c0_g4_i1	8.83607	5.07822	7.01372e-06	0.000141479
TRINITY_DN17247_c0_g1_i3	-5.00805	4.08531	7.09474e-06	0.000142955
TRINITY_DN17480_c0_g1_i1	-4.79074	3.76622	7.09474e-06	0.000142955
TRINITY_DN14382_c0_g1_i1	-5.0603	5.53769	7.46463e-06	0.000150325
TRINITY_DN17583_c1_g1_i3	-5.28437	3.84954	7.54066e-06	0.000151772
TRINITY_DN14363_c0_g1_i2	-5.14949	4.71273	7.55168e-06	0.00015191
TRINITY_DN17456_c0_g1_i3	-4.57966	6.6863	7.65765e-06	0.000152453
TRINITY_DN16851_c0_g2_i2	-4.36323	7.69229	7.67128e-06	0.000152453
TRINITY_DN3299_c0_g2_i1	-8.83602	3.01876	7.72941e-06	0.000152453
TRINITY_DN6649_c0_g2_i1	-8.83602	3.45112	7.72941e-06	0.000152453
TRINITY_DN7001_c0_g3_i1	-8.83602	3.11908	7.72941e-06	0.000152453
TRINITY_DN8245_c0_g4_i1	-8.83602	3.03596	7.72941e-06	0.000152453
TRINITY_DN9970_c0_g1_i2	-8.83602	2.89254	7.72941e-06	0.000152453
TRINITY_DN10807_c0_g16_i1	-8.83602	4.0578	7.72941e-06	0.000152453
TRINITY_DN11095_c0_g1_i1	-8.83602	4.83137	7.72941e-06	0.000152453
TRINITY_DN11502_c0_g5_i1	-8.83602	4.30196	7.72941e-06	0.000152453
TRINITY_DN13991_c0_g4_i1	-8.83602	4.18104	7.72941e-06	0.000152453
TRINITY_DN14115_c0_g2_i1	-8.83602	2.64796	7.72941e-06	0.000152453
TRINITY_DN14336_c0_g1_i1	-8.83602	3.68957	7.72941e-06	0.000152453
TRINITY_DN14991_c1_g2_i1	-8.83602	3.30152	7.72941e-06	0.000152453
TRINITY_DN15181_c2_g22_i1	-8.83602	5.42686	7.72941e-06	0.000152453
TRINITY_DN16166_c0_g3_i3	-8.83602	4.03186	7.72941e-06	0.000152453
TRINITY_DN16386_c0_g2_i10	-8.83602	5.23396	7.72941e-06	0.000152453
TRINITY_DN16423_c0_g3_i1	-8.83602	4.01431	7.72941e-06	0.000152453
TRINITY_DN16698_c0_g2_i3	-8.83602	3.01876	7.72941e-06	0.000152453
TRINITY_DN16905_c0_g2_i4	-8.83602	2.85444	7.72941e-06	0.000152453
TRINITY_DN17232_c0_g3_i1	-8.83602	4.12482	7.72941e-06	0.000152453
TRINITY_DN17261_c0_g1_i11	-8.83602	2.79541	7.72941e-06	0.000152453
TRINITY_DN17522_c0_g4_i2	-8.83602	2.77521	7.72941e-06	0.000152453
TRINITY_DN17579_c0_g3_i1	-8.83602	2.64796	7.72941e-06	0.000152453
TRINITY_DN24344_c0_g1_i1	-8.83602	3.00137	7.72941e-06	0.000152453
TRINITY_DN24466_c0_g1_i1	-8.83602	3.27262	7.72941e-06	0.000152453
TRINITY_DN8952_c0_g1_i1	8.81506	2.931	7.72941e-06	0.000152453
TRINITY_DN10355_c0_g1_i3	8.81506	2.73005	7.72941e-06	0.000152453
TRINITY_DN13772_c0_g1_i1	8.81506	3.49192	7.72941e-06	0.000152453
TRINITY_DN9086_c0_g2_i1	8.79373	2.52852	7.72941e-06	0.000152453
TRINITY_DN13051_c0_g1_i9	8.79373	5.85789	7.72941e-06	0.000152453
TRINITY_DN14647_c0_g1_i1	8.79373	2.59304	7.72941e-06	0.000152453
TRINITY_DN15280_c0_g1_i5	8.79373	3.23251	7.72941e-06	0.000152453
TRINITY_DN16937_c0_g1_i3	8.79373	2.75388	7.72941e-06	0.000152453
TRINITY_DN25710_c0_g1_i1	8.79373	2.63473	7.72941e-06	0.000152453
TRINITY_DN26102_c0_g1_i1	8.79373	3.28865	7.72941e-06	0.000152453
TRINITY_DN8422_c0_g3_i1	-6.39287	3.17306	7.74369e-06	0.000152487
TRINITY_DN11049_c0_g1_i2	-6.39287	3.97215	7.74369e-06	0.000152487
TRINITY_DN8936_c0_g2_i3	-5.49094	2.79975	7.74369e-06	0.000152487
TRINITY_DN16129_c0_g5_i3	-5.26624	3.49537	7.9815e-06	0.000157
TRINITY_DN17072_c0_g1_i2	-5.26624	5.44695	7.9815e-06	0.000157
TRINITY_DN15886_c0_g3_i7	5.14534	3.90059	8.09961e-06	0.000159237
TRINITY_DN13410_c0_g1_i2	-5.24789	4.84226	8.45252e-06	0.000165136
TRINITY_DN10644_c0_g2_i1	-4.74533	5.28456	8.48705e-06	0.000165136
TRINITY_DN8284_c0_g1_i1	-8.80367	4.67175	8.53121e-06	0.000165136
TRINITY_DN9349_c0_g1_i1	-8.80367	4.35904	8.53121e-06	0.000165136
TRINITY_DN12021_c0_g1_i3	-8.80367	3.21338	8.53121e-06	0.000165136
TRINITY_DN12506_c0_g3_i1	-8.80367	4.40707	8.53121e-06	0.000165136
TRINITY_DN13281_c0_g1_i6	-8.80367	3.53927	8.53121e-06	0.000165136
TRINITY_DN13513_c0_g1_i1	-8.80367	2.43484	8.53121e-06	0.000165136
TRINITY_DN15084_c4_g4_i3	-8.80367	3.37166	8.53121e-06	0.000165136
TRINITY_DN15516_c0_g1_i1	-8.80367	2.35644	8.53121e-06	0.000165136
TRINITY_DN15913_c0_g4_i1	-8.80367	2.85477	8.53121e-06	0.000165136
TRINITY_DN16242_c0_g1_i2	-8.80367	4.69409	8.53121e-06	0.000165136
TRINITY_DN16834_c0_g2_i2	-8.80367	4.82645	8.53121e-06	0.000165136
TRINITY_DN16834_c1_g4_i2	-8.80367	3.08669	8.53121e-06	0.000165136
TRINITY_DN16843_c0_g6_i2	-8.80367	3.62223	8.53121e-06	0.000165136
TRINITY_DN17356_c1_g10_i1	-8.80367	2.43484	8.53121e-06	0.000165136
TRINITY_DN17407_c1_g6_i10	-8.80367	4.31657	8.53121e-06	0.000165136
TRINITY_DN17414_c0_g4_i1	-8.80367	2.96628	8.53121e-06	0.000165136
TRINITY_DN17519_c0_g1_i11	-8.80367	5.35496	8.53121e-06	0.000165136
TRINITY_DN17579_c0_g3_i5	-8.80367	3.37166	8.53121e-06	0.000165136
TRINITY_DN20222_c0_g1_i1	-8.80367	2.94826	8.53121e-06	0.000165136
TRINITY_DN1630_c0_g1_i1	8.77209	3.58096	8.53121e-06	0.000165136
TRINITY_DN3841_c1_g1_i1	8.77209	2.7584	8.53121e-06	0.000165136
TRINITY_DN11335_c0_g1_i3	8.77209	2.53339	8.53121e-06	0.000165136
TRINITY_DN11742_c1_g2_i1	8.77209	3.51063	8.53121e-06	0.000165136
TRINITY_DN13005_c1_g2_i2	8.77209	2.51136	8.53121e-06	0.000165136
TRINITY_DN17413_c0_g4_i7	8.77209	2.51136	8.53121e-06	0.000165136
TRINITY_DN17532_c1_g1_i2	8.77209	2.51136	8.53121e-06	0.000165136
TRINITY_DN17551_c0_g4_i2	8.77209	2.81483	8.53121e-06	0.000165136
TRINITY_DN8632_c0_g1_i1	-4.46628	5.98536	8.63952e-06	0.000167144
TRINITY_DN17197_c0_g2_i6	4.65778	4.62341	8.64641e-06	0.000167188
TRINITY_DN16048_c0_g3_i1	-4.69968	4.08941	8.72548e-06	0.000168628
TRINITY_DN12549_c1_g1_i1	-4.25534	8.57823	8.83628e-06	0.000170678
TRINITY_DN17679_c0_g4_i1	-5.2293	4.83235	8.95607e-06	0.000172901
TRINITY_DN17415_c0_g1_i5	4.53367	5.02452	9.16639e-06	0.000176867
TRINITY_DN14889_c1_g1_i3	-4.36028	6.53087	9.20729e-06	0.000177562
TRINITY_DN15341_c0_g2_i1	-4.69914	3.80223	9.36552e-06	0.000179315
TRINITY_DN1465_c0_g1_i1	-8.77058	3.70102	9.43113e-06	0.000179315
TRINITY_DN2353_c0_g3_i1	-8.77058	2.8551	9.43113e-06	0.000179315
TRINITY_DN3526_c0_g4_i1	-8.77058	3.65665	9.43113e-06	0.000179315
TRINITY_DN4863_c0_g2_i1	-8.77058	2.79609	9.43113e-06	0.000179315
TRINITY_DN7179_c0_g2_i1	-8.77058	5.31226	9.43113e-06	0.000179315
TRINITY_DN11809_c0_g1_i1	-8.77058	2.71363	9.43113e-06	0.000179315
TRINITY_DN12338_c0_g5_i2	-8.77058	2.69229	9.43113e-06	0.000179315
TRINITY_DN14331_c0_g1_i3	-8.77058	3.10343	9.43113e-06	0.000179315
TRINITY_DN14739_c0_g1_i2	-8.77058	3.99696	9.43113e-06	0.000179315
TRINITY_DN14896_c0_g2_i2	-8.77058	4.03227	9.43113e-06	0.000179315
TRINITY_DN15296_c0_g1_i2	-8.77058	3.37194	9.43113e-06	0.000179315
TRINITY_DN15455_c0_g3_i1	-8.77058	3.31631	9.43113e-06	0.000179315
TRINITY_DN15515_c0_g1_i3	-8.77058	3.86622	9.43113e-06	0.000179315
TRINITY_DN16504_c0_g1_i7	-8.77058	2.98441	9.43113e-06	0.000179315
TRINITY_DN16675_c0_g3_i4	-8.77058	4.46674	9.43113e-06	0.000179315
TRINITY_DN16853_c0_g1_i2	-8.77058	2.32978	9.43113e-06	0.000179315
TRINITY_DN16902_c0_g2_i5	-8.77058	3.42555	9.43113e-06	0.000179315
TRINITY_DN17007_c0_g1_i5	-8.77058	3.13577	9.43113e-06	0.000179315
TRINITY_DN17364_c0_g1_i7	-8.77058	3.51495	9.43113e-06	0.000179315
TRINITY_DN17364_c0_g2_i2	-8.77058	3.34439	9.43113e-06	0.000179315
TRINITY_DN17679_c0_g3_i3	-8.77058	4.57894	9.43113e-06	0.000179315
TRINITY_DN31470_c0_g1_i1	-8.77058	3.002	9.43113e-06	0.000179315
TRINITY_DN12794_c0_g1_i3	8.75011	4.20613	9.43113e-06	0.000179315
TRINITY_DN13549_c0_g1_i2	8.75011	2.51627	9.43113e-06	0.000179315
TRINITY_DN14458_c0_g1_i2	8.75011	4.37184	9.43113e-06	0.000179315
TRINITY_DN15180_c0_g1_i1	8.75011	3.64036	9.43113e-06	0.000179315
TRINITY_DN17005_c0_g3_i1	-4.36103	7.43534	9.499e-06	0.000180511
TRINITY_DN15003_c0_g3_i3	5.10179	3.95767	9.56737e-06	0.000181715
TRINITY_DN10707_c0_g2_i1	-6.3226	4.04363	9.62597e-06	0.000182638
TRINITY_DN14182_c0_g3_i1	-6.3226	3.56807	9.62597e-06	0.000182638
TRINITY_DN16015_c0_g3_i1	-4.51553	4.4173	9.68757e-06	0.000183711
TRINITY_DN9853_c0_g1_i2	-4.92762	4.03561	9.8323e-06	0.000186261
TRINITY_DN17389_c0_g8_i2	-4.92762	5.90817	9.8323e-06	0.000186261
TRINITY_DN15699_c0_g5_i3	-4.67809	5.3786	1.00069e-05	0.000189441
TRINITY_DN13736_c0_g1_i3	4.66515	4.29292	1.00106e-05	0.000189441
TRINITY_DN17302_c0_g1_i3	-4.66198	6.07146	1.01255e-05	0.000191516
TRINITY_DN14340_c2_g1_i2	-4.27469	6.80972	1.01486e-05	0.000191854
TRINITY_DN16704_c1_g1_i4	-4.91576	5.36152	1.02063e-05	0.000192844
TRINITY_DN3463_c0_g2_i1	8.72779	2.99837	1.04431e-05	0.000196502
TRINITY_DN3943_c0_g2_i1	8.72779	3.80052	1.04431e-05	0.000196502
TRINITY_DN4978_c0_g2_i1	8.72779	2.91336	1.04431e-05	0.000196502
TRINITY_DN9533_c0_g1_i1	8.72779	2.68932	1.04431e-05	0.000196502
TRINITY_DN15816_c0_g1_i1	8.72779	3.69762	1.04431e-05	0.000196502
TRINITY_DN17058_c0_g9_i1	8.72779	3.65446	1.04431e-05	0.000196502
TRINITY_DN17661_c2_g6_i1	8.72779	3.93388	1.04431e-05	0.000196502
TRINITY_DN30108_c0_g1_i1	8.72779	2.9479	1.04431e-05	0.000196502
TRINITY_DN14445_c1_g10_i1	-4.49678	5.7962	1.05747e-05	0.000198877
TRINITY_DN6709_c0_g1_i1	-5.19138	4.35424	1.0689e-05	0.000200922
TRINITY_DN14178_c0_g1_i1	-4.17476	9.6976	1.07659e-05	0.000202263
TRINITY_DN14317_c0_g3_i1	5.39233	4.00349	1.11512e-05	0.000209286
TRINITY_DN16510_c0_g1_i2	-5.04038	5.63058	1.11512e-05	0.000209286
TRINITY_DN10547_c0_g1_i4	-6.29839	4.13598	1.11768e-05	0.000209443
TRINITY_DN15370_c0_g1_i5	-6.29839	4.33318	1.11768e-05	0.000209443
TRINITY_DN16370_c0_g5_i1	-6.29839	5.02158	1.11768e-05	0.000209443
TRINITY_DN8013_c0_g1_i1	-5.17204	4.13632	1.13509e-05	0.000212597
TRINITY_DN413_c1_g2_i1	-8.73671	3.24402	1.15831e-05	0.000214409
TRINITY_DN2562_c0_g2_i1	-8.73671	3.75489	1.15831e-05	0.000214409
TRINITY_DN11706_c0_g1_i3	-8.73671	2.62676	1.15831e-05	0.000214409
TRINITY_DN12051_c2_g1_i1	-8.73671	3.81678	1.15831e-05	0.000214409
TRINITY_DN13588_c0_g1_i1	-8.73671	3.6342	1.15831e-05	0.000214409
TRINITY_DN15366_c0_g1_i3	-8.73671	5.35164	1.15831e-05	0.000214409
TRINITY_DN16399_c0_g3_i1	-8.73671	3.45191	1.15831e-05	0.000214409
TRINITY_DN16902_c0_g2_i1	-8.73671	3.39926	1.15831e-05	0.000214409
TRINITY_DN17049_c0_g1_i1	-8.73671	4.32408	1.15831e-05	0.000214409
TRINITY_DN17320_c0_g10_i3	-8.73671	3.34466	1.15831e-05	0.000214409
TRINITY_DN17416_c0_g2_i1	-8.73671	3.0873	1.15831e-05	0.000214409
TRINITY_DN17530_c0_g6_i6	-8.73671	2.85544	1.15831e-05	0.000214409
TRINITY_DN17564_c1_g1_i2	-8.73671	4.0584	1.15831e-05	0.000214409
TRINITY_DN21680_c0_g1_i1	-8.73671	3.37221	1.15831e-05	0.000214409
TRINITY_DN22960_c0_g1_i1	-8.73671	2.27459	1.15831e-05	0.000214409
TRINITY_DN26575_c0_g1_i1	-8.73671	3.43892	1.15831e-05	0.000214409
TRINITY_DN29789_c0_g1_i1	-8.73671	3.82684	1.15831e-05	0.000214409
TRINITY_DN6125_c0_g2_i1	8.70513	2.8281	1.15831e-05	0.000214409
TRINITY_DN17003_c0_g2_i4	8.70513	3.30327	1.15831e-05	0.000214409
TRINITY_DN17393_c0_g4_i4	8.70513	3.52055	1.15831e-05	0.000214409
TRINITY_DN17697_c0_g1_i3	8.70513	2.75279	1.15831e-05	0.000214409
TRINITY_DN13841_c0_g7_i2	8.6821	2.44043	1.15831e-05	0.000214409
TRINITY_DN16338_c0_g1_i4	8.6821	2.67854	1.15831e-05	0.000214409
TRINITY_DN14198_c3_g9_i1	4.21387	6.76681	1.18146e-05	0.000218581
TRINITY_DN17161_c0_g12_i3	5.04774	4.39369	1.18575e-05	0.000219264
TRINITY_DN9402_c0_g1_i2	-6.27377	3.69436	1.206e-05	0.000222687
TRINITY_DN14979_c0_g1_i5	-6.27377	4.35449	1.206e-05	0.000222687
TRINITY_DN16834_c1_g7_i3	-5.15244	5.33798	1.20609e-05	0.000222687
TRINITY_DN10946_c0_g2_i1	-4.61344	4.31478	1.21631e-05	0.00022446
TRINITY_DN16187_c1_g11_i8	4.6065	4.23999	1.22862e-05	0.000226616
TRINITY_DN11054_c0_g1_i1	-4.9255	3.41825	1.23886e-05	0.000228389
TRINITY_DN13889_c0_g1_i4	-4.59584	4.16714	1.24118e-05	0.000228701
TRINITY_DN16287_c0_g1_i1	-4.296	7.67121	1.25992e-05	0.000232036
TRINITY_DN12704_c0_g1_i2	-4.31289	5.84467	1.26379e-05	0.000232631
TRINITY_DN16134_c0_g2_i10	6.03095	3.38702	1.28229e-05	0.000233019
TRINITY_DN14464_c0_g1_i6	4.81706	4.43086	1.28298e-05	0.000233019
TRINITY_DN17380_c1_g1_i13	4.80889	3.68746	1.28298e-05	0.000233019
TRINITY_DN889_c0_g1_i1	-8.70202	3.28827	1.28701e-05	0.000233019
TRINITY_DN7231_c0_g1_i1	-8.70202	3.62297	1.28701e-05	0.000233019
TRINITY_DN7609_c0_g1_i1	-8.70202	2.91254	1.28701e-05	0.000233019
TRINITY_DN8300_c0_g1_i3	-8.70202	4.4475	1.28701e-05	0.000233019
TRINITY_DN8361_c0_g1_i1	-8.70202	3.6114	1.28701e-05	0.000233019
TRINITY_DN9724_c0_g1_i2	-8.70202	3.42608	1.28701e-05	0.000233019
TRINITY_DN10406_c1_g1_i3	-8.70202	2.94923	1.28701e-05	0.000233019
TRINITY_DN11741_c0_g1_i2	-8.70202	3.56421	1.28701e-05	0.000233019
TRINITY_DN12847_c0_g1_i2	-8.70202	3.9052	1.28701e-05	0.000233019
TRINITY_DN13211_c0_g3_i2	-8.70202	3.66835	1.28701e-05	0.000233019
TRINITY_DN13344_c0_g1_i1	-8.70202	4.14993	1.28701e-05	0.000233019
TRINITY_DN14074_c0_g1_i2	-8.70202	3.64583	1.28701e-05	0.000233019
TRINITY_DN14177_c0_g1_i2	-8.70202	2.98504	1.28701e-05	0.000233019
TRINITY_DN15244_c0_g2_i8	-8.70202	2.67135	1.28701e-05	0.000233019
TRINITY_DN15395_c0_g1_i5	-8.70202	2.24643	1.28701e-05	0.000233019
TRINITY_DN15443_c0_g5_i4	-8.70202	3.42608	1.28701e-05	0.000233019
TRINITY_DN15756_c0_g4_i5	-8.70202	3.74455	1.28701e-05	0.000233019
[truncated: 5,189 more rows]
