# Supplementary material for: Transcriptome analysis of Anastrepha fraterculus sp. 1 males, females, and embryos: insights into development, courtship, and reproduction
Source: BMC Genet. 2020 Dec 18;21(Suppl 2):136. doi: 10.1186/s12863-020-00943-2 (PMC7747455; doi:10.1186/s12863-020-00943-2)
Supplement: Supplementary file 7 — Additional file 7. Selection of putative transcripts associated with function of interest. A. Transcripts selected according to their differential expression among libraries and predicted function (GO or BLAST hit). B. Transcript selected according to the literature associated to early development, sex determination, and communication. [file 12863_2020_943_MOESM7_ESM.xlsx]

## Sheet: Hoja1
A.
Gene ID	Transcript ID	cpm*			GO annotation	Top BLAST hit	E value	Transcript lenght	match lenght
		Female	Male	Embryo
heat shock protein 70	TRINITY_DN13678_c0_g1_i1	118	114	14405	GO:0005524 ATP binding	JX961639.1 Bactrocera correcta heat shock protein 70 (Hsp70) mRNA, complete	0.0	2269	1908
	TRINITY_DN16414_c0_g1_i1	22	15	3065	GO:0005524 ATP binding	EF103584.1 Rhagoletis pomonella heat shock protein 70 mRNA, complete cds.	0.0	2071	1920
	TRINITY_DN16414_c0_g1_i2	55	13	3806	GO:0005524 ATP binding	EF103584.1 Rhagoletis pomonella heat shock protein 70 mRNA, complete cds.	0.0	2076	1920
	TRINITY_DN16414_c0_g1_i3	6	9	610
odorant binding protein 1	TRINITY_DN15085_c0_g3_i2	30	898	63	GO:0005549 Odorant binding	KC559112.1 Bactrocera dorsalis odorant binding protein 1 (OBP1) mRNA, complete	2e-30	377	159
	TRINITY_DN15085_c0_g2_i1	1	8	2	GO:0005549 Odorant binding	KU317957.1 Anastrepha fraterculus odorant-binding protein OBP8a mRNA, partial cds	9e-77	253	173
	TRINITY_DN15085_c0_g4_i1	0	3	0	GO:0005549 Odorant binding	KU317957.1 Anastrepha fraterculus odorant-binding protein OBP8a mRNA, partial cds	6e-113	232	232
androgen-induced gene 1 isoform x1	TRINITY_DN15916_c0_g4_i3	30	490	29	GO:0012505 Endomembrane system	XM_011189144.2 PREDICTED: Zeugodacus cucurbitae androgen-induced gene 1 protein (LOC105215309), transcript variant X2, mRNA.	7e-112	1214	252
chorion protein S38	TRINITY_DN9436_c0_g1_i3	1361	0	1		XM_029039245.1 PREDICTED: Zeugodacus cucurbitae chorion protein S38	3e-33	1204	834
	TRINITY_DN9436_c0_g1_i1	18031	0	1		XM_029039245.1 PREDICTED: Zeugodacus cucurbitae chorion protein S38	3e-33	1226	1036
	TRINITY_DN9436_c0_g1_i2	504	0	1
odorant binding protein 19	TRINITY_DN15179_c2_g8_i1	364	6983	0	GO:0005549 odorant binding	XM_017613311.1 PREDICTED: Rhagoletis zephyria general odorant-binding protein 28a-like (LOC108360861), mRNA	1e-23	337	256
	TRINITY_DN15179_c2_g3_i1	978	19106	0	GO:0005549 odorant binding	XM_017613311.1 PREDICTED: Rhagoletis zephyria general odorant-binding protein 28a-like (LOC108360861), mRNA	2e-39	300	270
	TRINITY_DN15179_c2_g9_i1	77	290	0	GO:0005549 odorant binding	XM_017613311.1 PREDICTED: Rhagoletis zephyria general odorant-binding protein 28a-like (LOC108360861), mRNA	2e-20	241	160
	TRINITY_DN15179_c2_g10_i1	645	1353	0	GO:0005549 odorant binding	XM_017613311.1 PREDICTED: Rhagoletis zephyria general odorant-binding protein 28a-like (LOC108360861), mRNA	4e-37	306	246
	TRINITY_DN15179_c2_g11_i2	90	493	0	GO:0005549 odorant binding	XM_017613311.1 PREDICTED: Rhagoletis zephyria general odorant-binding protein 28a-like (LOC108360861), mRNA	7e-25	212	198
odorant binding protein 99	TRINITY_DN8975_c212_g7_i1	0	1086	17	GO:0005549 odorant binding	KU317973.1 Anastrepha fraterculus odorant-binding protein OBP99b mRNA, partial cds	2e-123	319	268
	TRINITY_DN8975_c38_g1_i1	19	15	0		XP_015044786.1 Drosophila yakuba uncharacterized protein (Dyak\GE27431), mRNA	2e-05	206	116
	TRINITY_DN8975_c8_g1_i1	4	3	0		XM_014239173.1 PREDICTED: Bactrocera oleae zinc carboxypeptidase A 1-like (LOC106620629), mRNA	9e-30	208	184
	TRINITY_DN8975_c179_g1_i1	152	64	0		XM_017638400.1 PREDICTED: Rhagoletis zephyria spore wall protein 2-like (LOC108382000), partial mRNA	3e-35	214	190
	TRINITY_DN12498_c0_g3_i1	2052	33903	240	GO:0005549 odorant binding	KU317973.1 Anastrepha fraterculus odorant-binding protein OBP99b mRNA, partial cds	2e-138	311	286
	TRINITY_DN12498_c0_g1_i1	4260	15139	431	GO:0005549 odorant binding	KU317973.1 Anastrepha fraterculus odorant-binding protein OBP99b mRNA, partial cds	3e-157	362	318
	TRINITY_DN12498_c0_g4_i1	291	3475	16	GO:0005549 odorant binding	KU317973.1 Anastrepha fraterculus odorant-binding protein OBP99b mRNA, partial cds	1e-85	238	182
heat shock protein 23	TRINITY_DN14198_c3_g11_i1	351	21	5225	-	XM_011197379.2 PREDICTED: Zeugodacus cucurbitae heat shock protein 23-like (LOC105220850), mRNA	4e-69	575	170
	TRINITY_DN14198_c3_g1_i1	0	0	2910	-	XM_011197379.2 PREDICTED: Zeugodacus cucurbitae heat shock protein 23-like (LOC105220850), mRNA	1e-26	510	370
	TRINITY_DN14198_c3_g7_i1	827	0	5593	-	XM_011197379.2 PREDICTED: Zeugodacus cucurbitae heat shock protein 23-like (LOC105220850), mRNA	7e-37	406	510
	TRINITY_DN14198_c1_g1_i3	0	20	1194	-	XM_011197379.2 PREDICTED: Zeugodacus cucurbitae heat shock protein 23-like (LOC105220850), mRNA	6e-62	483	612
	TRINITY_DN14198_c1_g1_i2	95	70	1947	- --	XM_011197379.2 PREDICTED: Zeugodacus cucurbitae heat shock protein 23-like (LOC105220850), mRNA	7e-62	573	204
	TRINITY_DN13131_c0_g1_i6	785	0	1012	-	XM_011197379.2 PREDICTED: Zeugodacus cucurbitae heat shock protein 23-like (LOC105220850), mRNA	5e-60	1227	510
heat shock protein 27	TRINITY_DN10186_c0_g1_i4	515	14	7463	GO:0008340 determination of adult lifespan GO:0042595 behavioral response to starvation; GO:0009408 response to heat; GO:0005515 protein binding	XM_011197636.2 PREDICTED: Zeugodacus cucurbitae heat shock protein 27 (Hsp27_0), mRNA	9e-84	1245	212
						XM_011197636.2 PREDICTED: Zeugodacus cucurbitae heat shock protein 27 (Hsp27_0), mRNA
	TRINITY_DN10186_c0_g1_i1	157	0	1556		XM_011197636.2 PREDICTED: Zeugodacus cucurbitae heat shock protein 27 (Hsp27_0), mRNA
	TRINITY_DN10186_c0_g1_i2	0	0	20
	TRINITY_DN10186_c0_g1_i3	0	0	41
	TRINITY_DN10186_c0_g2_i1	0	0	0
maltase 2-like	TRINITY_DN12527_c0_g1_i1	10832	14	18302	-	XM_011180327.1 PREDICTED: Zeugodacus cucurbitae maltase 2-like (LOC105209747), mRNA	0.0	2353	1659
	TRINITY_DN12527_c0_g1_i2	7149	15	7161	-	XM_011180327.1 PREDICTED: Zeugodacus cucurbitae maltase 2-like (LOC105209747), mRNA	0.0	2059	1959
maternal protein exuperantia	TRINITY_DN15644_c0_g2_i1	3244	224	4313	GO:0003676 nucleic accid binding	XM_029046251 PREDICTED: Zeugodacus cucurbitae maternal protein exuperantia (LOC105221242), transcript variant X4, mRNA.	0	2422	495
protein takeout-like	TRINITY_DN11516_c0_g1_i3	0	2096	-	-	XM_011185687.2 PREDICTED: Zeugodacus cucurbitae protein takeout-like (LOC105213117), mRNA.	4e-95	668	248
	TRINITY_DN11516_c0_g1_i1	264	277	0
	TRINITY_DN11516_c0_g1_i2	145	319	0
	TRINITY_DN11516_c0_g2_i1	0	6342	0
vitellogenin-1-like	TRINITY_DN15928_c1_g1_i1	241	4726	1	- -	XM_004530441.3 PREDICTED: Ceratitis capitata vitellogenin-1-like LOC101449240), mRNA	1e-157	1442	388
	TRINITY_DN15928_c0_g1_i1	15	43	0
	TRINITY_DN15928_c0_g1_i2	139	944	0
	TRINITY_DN15928_c0_g1_i3	5	0	0
yolk polypeptide	TRINITY_DN14948_c0_g16_i1	20264	25	-	GO:0005576 extracellular region	AAC01961.1 Anastrepha suspensa yolk polypeptide mRNA, partial cds.	2e-105	1012	375
	TRINITY_DN14948_c0_g1_i1	897		0
	TRINITY_DN14948_c0_g2_i1	2945		0
	TRINITY_DN14948_c0_g3_i1	389		0
	TRINITY_DN14948_c0_g4_i1	15020		0
	TRINITY_DN14948_c0_g6_i1	4		0
	TRINITY_DN14948_c0_g10_i1	7267		0
	TRINITY_DN14948_c0_g10_i2	11825		21
	TRINITY_DN14948_c0_g11_i1	4395		0
	TRINITY_DN14948_c0_g11_i2	44		0
	TRINITY_DN14948_c0_g12_i1	4378		0
	TRINITY_DN14948_c0_g14_i1	120		0
	TRINITY_DN14948_c0_g15_i1	1955		0
	TRINITY_DN14948_c0_g16_i2	54		0
	TRINITY_DN14948_c0_g18_i1	858		0
B.
Sex determination
Gene ID	Transcript ID	cpm*			GO annotation	Top BLAST hit	E value	Transcript lenght	match lenght
		Female	Male	Embryo
transformer-2 (tra-2)	TRINITY_DN15480_c0_g1_i3	92	17	214	GO:0003676 nucleic acid binding; GO:0000166 nucleotide binding	CBJ17284.1 transformer-2 [Anastrepha aff. fraterculus 4 LS-2007]	7e-51	1380	134
	TRINITY_DN15480_c0_g1_i1	2	30	77	- -		6e-51	1350	134
transformer (tra)	TRINITY_DN12426_c0_g2_i1	40	29	35	- -	ABW04166.1 transformer [Anastrepha aff. fraterculus 1 LS-2007]	2e-155	1410	370
	TRINITY_DN12426_c0_g2_i2	3	6	25	- -		3e-154	1372	368
sex-lethal (sxl)	TRINITY_DN17125_c0_g1_i2	136	58	394	GO:0003723 RNA binding; GO:0005634 nucleus; GO:0000166 nucleotide binding	XP_020715380.1 sex-lethal homolog isoform X4 [Ceratitis capitata]	2e-147	837	248
daughterless (da)	TRINITY_DN5479_c0_g1_i1	52	5	112	- -	XP_017485301.1 PREDICTED: protein daughterless [Rhagoletis zephyria]	4e-154	1848	313
double sex (dsx)	TRINITY_DN9329_c0_g2_i1	45	72	12	GO:0006355 regulation of transcription, DNA-templated; GO:0003700 DNA-binding transcription factor activity; GO:0043565 sequence-specific DNA binding; GO:0005634 nucleus	ABF50955.1 female doublesex [Anastrepha fraterculus]	1e-115	1433	317
	TRINITY_DN9329_c0_g2_i2	3	0	0			3e-110	981	282
Early expressed developmental genes
slow as molasses (slam)	TRINITY_DN17604_c0_g2_i1	0	0	541	- -	ACK57526.1 slow as molasses [Ceratitis capitata]	2e-78	2354	788
serendipity alpha (sry)	TRINITY_DN12595_c0_g1_i1	0	0	1	GO:0016020 membrane; GO:0007349 cellulariation; GO:0005737 cytoplasm	AFH35884.1 serendipity alpha [Anastrepha suspensa]	3e-46	455	96
	TRINITY_DN9998_c0_g2_i1	12	0	42			1e-92	527	175
	TRINITY_DN12595_c0_g2_i1	13	0	82			9e-123	771	238
	TRINITY_DN12595_c0_g1_i2	50	0	115			6e-123	843	245
Odorant-binding proteins
odorant-binding protein 49	TRINITY_DN10617_c0_g1_i1	26	64	0	GO:0005549 odorant binding	KU317962.1 Anastrepha fraterculus odorant-binding protein OBP49a mRNA, partial cds	0.0	606	568
	TRINITY_DN11027_c0_g1_i3	4	0	0	GO:0005549 odorant binding	KU317941.1 Anastrepha obliqua odorant-binding protein OBP50a mRNA, partial cds	0.0	823	503
	TRINITY_DN11027_c0_g1_i2	2324	734	0	GO:0005549 odorant binding	KU317941.1 Anastrepha obliqua odorant-binding protein OBP50a mRNA, partial cds	3e-148	396	337
	TRINITY_DN11027_c0_g1_i5	2532	1004	0	GO:0005549 odorant binding	KU317941.1 Anastrepha obliqua odorant-binding protein OBP50a mRNA, partial cds	3e-93	344	244
	TRINITY_DN11027_c0_g1_i1	6708	1372	10	GO:0005549 odorant binding	KU317941.1 Anastrepha obliqua odorant-binding protein OBP50a mRNA, partial cds	0.0	1128	767
	TRINITY_DN11027_c0_g1_i4	674	261	2	GO:0005549 odorant binding	KU317941.1 Anastrepha obliqua odorant-binding protein OBP50a mRNA, partial cds	0.0	786	686
odorant-protien 50a1	TRINITY_DN11027_c0_g1_i1	6708	1372	10	GO:0005549 odorant binding	KU317941.1 Anastrepha obliqua odorant-binding protein OBP50a mRNA, partial cds	0.0	1128	767
						KU317977.1 Anastrepha fraterculus odorant-binding protein OBP50a-1 mRNA, partial cds	0.0	1128	408
						KU317978.1 Anastrepha fraterculus odorant-binding protein OBP50a-2 mRNA, partial cds	0.0	1128	413
* cpm: count per million.
