# Supplementary material for: Transcriptome analysis of Anastrepha fraterculus sp. 1 males, females, and embryos: insights into development, courtship, and reproduction
Source: BMC Genet. 2020 Dec 18;21(Suppl 2):136. doi: 10.1186/s12863-020-00943-2 (PMC7747455; doi:10.1186/s12863-020-00943-2)
Supplement: Supplementary file 9 — Additional file 9. List of transcripts containing microsatellite motifs and description by repeat type classes and number of repeating motif. [file 12863_2020_943_MOESM9_ESM.xlsx]

## Sheet: Hoja1
ID	SSR nr.	SSR type	SSR	size	start	end
TRINITY_DN16497_c0_g2_i1_len=1141_path=[2626:0-177_2627:178-219_2628:220-243_2652:244-336_2658:337-375_2657:376-399_2656:400-429_2650:430-453_2653:454-588_2640:589-612_2649:613-995_2643:996-1140]_[-1,_2626,_2627,_2628,_2652,_2658,_2657,_2656,_2650,_2653,_2640,_2649,_2643,_-2]	2	p2	(AC)10	20	1041	1060
TRINITY_DN16497_c1_g3_i1_len=396_path=[3490:0-46_3491:47-57_3492:58-59_3818:60-192_3329:193-240_3330:241-264_3331:265-268_3857:269-322_4017:323-329_4022:330-346_4026:347-369_4031:370-377_3374:378-395]_[-1,_3490,_3491,_3492,_3818,_3329,_3330,_3331,_3857,_4017,_4022,_4026,_4031,_3374,_-2]	1	p2	(AC)10	20	102	121
TRINITY_DN17429_c0_g1_i1_len=296_path=[572:0-136_573:137-160_574:161-295]_[-1,_572,_573,_574,_-2]	1	p2	(AC)10	20	73	92
TRINITY_DN17494_c0_g1_i3_len=2686_path=[9741:0-66_9742:67-90_10247:91-102_10246:103-115_10216:116-131_10105:132-151_10047:152-166_9968:167-248_10201:249-273_9884:274-307_10178:308-351_10102:352-392_10218:393-398_9880:399-409_10101:410-413_10043:414-492_9962:493-500_9877:501-512_10176:513-516_10159:517-524_10133:525-639_10219:640-653_10230:654-670_9872:671-717_10187:718-730_10174:731-783_10157:784…	4	p2	(AC)10	20	2613	2632
TRINITY_DN17494_c0_g1_i5_len=2731_path=[9444:0-46_9445:47-57_9446:58-59_9976:60-103_10139:104-127_10107:128-139_10050:140-164_10216:165-180_10104:181-198_10047:199-213_9968:214-295_10201:296-320_10189:321-352_10178:353-396_10102:397-437_10218:438-443_9880:444-454_10101:455-458_10043:459-537_9962:538-545_9877:546-557_10176:558-561_10159:562-569_10133:570-684_10219:685-698_10230:699-715_9872:716-76…	4	p2	(AC)10	20	2658	2677
TRINITY_DN28380_c0_g1_i1_len=235_path=[425:0-234]_[-1,_425,_-2]	1	p2	(AC)10	20	40	59
TRINITY_DN29146_c0_g1_i1_len=326_path=[304:0-325]_[-1,_304,_-2]	1	p2	(AC)10	20	108	127
TRINITY_DN17135_c2_g3_i2_len=1287_path=[9069:0-79_9171:80-125_9151:126-151_9187:152-156_9166:157-180_9197:181-228_9209:229-280_9212:281-296_9196:297-297_9182:298-320_9205:321-354_9194:355-378_9180:379-586_8953:587-610_9193:611-689_9215:690-709_9221:710-715_9203:716-760_9191:761-874_9217:875-877_9134:878-898_9211:899-901_9208:902-911_9201:912-912_9190:913-977_9174:978-1001_9154:1002-1018_9062:1019…	1	p2	(AC)11	22	70	91
TRINITY_DN23753_c0_g1_i1_len=282_path=[260:0-281]_[-1,_260,_-2]	2	p2	(AC)11	22	194	215
TRINITY_DN30787_c0_g1_i1_len=318_path=[591:0-317]_[-1,_591,_-2]	1	p2	(AC)11	22	248	269
TRINITY_DN12965_c0_g1_i1_len=527_path=[6294:0-46_6295:47-57_6296:58-58_6297:59-79_6421:80-221_@6412@!:222-437_6315:438-440_6316:441-446_6317:447-461_6318:462-526]_[-1,_6294,_6295,_6296,_6297,_6421,_6412,_6315,_6316,_6317,_6318,_-2]	2	p2	(AC)12	24	467	490
TRINITY_DN12965_c0_g1_i2_len=1259_path=[6340:0-46_6437:47-57_6433:58-58_6427:59-60_6415:61-80_6407:81-424_6423:425-558_6414:559-606_6406:607-663_6422:664-687_6413:688-726_6405:727-750_6275:751-811_6421:812-953_@6412@!:954-1169_6315:1170-1172_6316:1173-1178_6317:1179-1193_6318:1194-1258]_[-1,_6340,_6437,_6433,_6427,_6415,_6407,_6423,_6414,_6406,_6422,_6413,_6405,_6275,_6421,_6412,_6315,_6316,_6317…	2	p2	(AC)12	24	1199	1222
TRINITY_DN12965_c0_g1_i3_len=1688_path=[6358:0-46_6436:47-57_6432:58-58_6424:59-80_6417:81-99_6409:100-249_6305:250-273_6416:274-369_6320:370-393_6408:394-477_6287:478-501_6288:502-509_6407:510-853_6423:854-987_6414:988-1035_6406:1036-1092_6422:1093-1116_6413:1117-1155_6405:1156-1179_6275:1180-1240_6421:1241-1382_@6412@!:1383-1598_6315:1599-1601_6316:1602-1607_6317:1608-1622_6318:1623-1687]_[-1,_…	2	p2	(AC)12	24	1628	1651
TRINITY_DN12965_c0_g1_i4_len=2214_path=[6328:0-46_6329:47-57_6330:58-58_6331:59-80_6426:81-93_@6418@!:94-601_6278:602-625_6409:626-775_6305:776-799_6416:800-895_6320:896-919_6408:920-1003_6287:1004-1027_6288:1028-1035_6407:1036-1379_6423:1380-1513_6414:1514-1561_6406:1562-1618_6422:1619-1642_6413:1643-1681_6405:1682-1705_6275:1706-1766_6421:1767-1908_@6412@!:1909-2124_6300:2125-2148_6301:2149-221…	2	p2	(AC)12	24	2154	2177
TRINITY_DN12965_c0_g1_i5_len=2506_path=[6307:0-46_6308:47-57_6309:58-58_6310:59-59_6311:60-79_6312:80-136_6419:137-322_6429:323-346_6425:347-385_@6418@!:386-893_6385:894-898_6417:899-917_6409:918-1067_6305:1068-1091_6416:1092-1187_6320:1188-1211_6408:1212-1295_6287:1296-1319_6288:1320-1327_6407:1328-1671_6423:1672-1805_6414:1806-1853_6406:1854-1910_6422:1911-1934_6413:1935-1973_6405:1974-1997_627…	2	p2	(AC)12	24	2446	2469
TRINITY_DN12965_c0_g1_i6_len=915_path=[6258:0-46_6440:47-57_6438:58-58_6434:59-59_6428:60-80_6423:81-214_6414:215-262_6406:263-319_6422:320-343_6413:344-382_6405:383-406_6275:407-467_6421:468-609_@6412@!:610-825_6315:826-828_6316:829-834_6317:835-849_6318:850-914]_[-1,_6258,_6440,_6438,_6434,_6428,_6423,_6414,_6406,_6422,_6413,_6405,_6275,_6421,_6412,_6315,_6316,_6317,_6318,_-2]	2	p2	(AC)12	24	855	878
TRINITY_DN12965_c0_g1_i7_len=386_path=[6334:0-46_6439:47-57_6435:58-58_6431:59-59_6420:60-80_@6412@!:81-296_6315:297-299_6316:300-305_6317:306-320_6318:321-385]_[-1,_6334,_6439,_6435,_6431,_6420,_6412,_6315,_6316,_6317,_6318,_-2]	2	p2	(AC)12	24	326	349
TRINITY_DN32136_c0_g1_i1_len=442_path=[420:0-441]_[-1,_420,_-2]	1	p2	(AC)12	24	400	423
TRINITY_DN15458_c0_g4_i1_len=841_path=[5081:0-232_5374:233-305_5358:306-324_5302:325-348_5386:349-388_5371:389-389_5355:390-390_5151:391-391_5398:392-396_5395:397-432_5401:433-436_5383:437-496_5404:497-520_5407:521-583_5410:584-594_5347:595-607_5421:608-613_5420:614-618_5419:619-637_5418:638-660_5392:661-666_5387:667-690_5376:691-783_5206:784-803_5207:804-804_5208:805-805_5209:806-816_5210:817-84…	1	p2	(AC)13	26	367	392
TRINITY_DN15458_c0_g4_i2_len=998_path=[5081:0-232_5374:233-305_5358:306-324_5302:325-348_5386:349-388_5371:389-389_5355:390-390_5151:391-391_5398:392-396_5395:397-432_5401:433-436_5383:437-496_5404:497-520_5407:521-583_5410:584-594_5364:595-618_5419:619-637_5418:638-660_5392:661-666_5387:667-690_5376:691-783_5360:784-841_5341:842-865_5375:866-889_5359:890-940_5340:941-973_5238:974-997]_[-1,_5081,…	1	p2	(AC)13	26	367	392
TRINITY_DN15458_c0_g4_i4_len=490_path=[5081:0-232_5374:233-305_5358:306-324_5302:325-348_5386:349-388_5371:389-389_5355:390-390_5151:391-391_5398:392-396_5395:397-432_5173:433-452_5174:453-453_5175:454-454_5176:455-465_5177:466-489]_[-1,_5081,_5374,_5358,_5302,_5386,_5371,_5355,_5151,_5398,_5395,_5173,_5174,_5175,_5176,_5177,_-2]	1	p2	(AC)13	26	367	392
TRINITY_DN15458_c0_g4_i5_len=719_path=[5081:0-232_5374:233-305_5358:306-324_5302:325-348_5386:349-388_5371:389-389_5355:390-390_5151:391-391_5398:392-396_5395:397-432_5401:433-436_5383:437-496_5404:497-520_5407:521-583_5397:584-607_5421:608-613_5420:614-618_5419:619-637_5418:638-660_5422:661-681_5423:682-682_5424:683-683_5425:684-694_5426:695-718]_[-1,_5081,_5374,_5358,_5302,_5386,_5371,_5355,_51…	1	p2	(AC)13	26	367	392
TRINITY_DN13330_c1_g1_i1_len=636_path=[1788:0-24_1789:25-26_1896:27-28_1902:29-30_1889:31-54_1911:55-61_1907:62-131_1888:132-154_1913:155-177_1910:178-198_1900:199-222_1906:223-381_1851:382-405_1899:406-412_1909:413-427_1905:428-451_1898:452-482_1912:483-483_1908:484-507_1903:508-522_1897:523-577_1882:578-600_1810:601-635]_[-1,_1788,_1789,_1896,_1902,_1889,_1911,_1907,_1888,_1913,_1910,_1900,_190…	1	p2	(AC)15	30	1	30
TRINITY_DN15458_c0_g1_i1_len=399_path=[5284:0-232_5373:233-305_5357:306-324_5185:325-348_5186:349-388_5187:389-389_5188:390-390_5189:391-391_5190:392-392_5191:393-393_5192:394-394_5193:395-395_5194:396-396_5195:397-397_5196:398-398]_[-1,_5284,_5373,_5357,_5185,_5186,_5187,_5188,_5189,_5190,_5191,_5192,_5193,_5194,_5195,_5196,_-2]	1	p2	(AC)16	32	367	398
TRINITY_DN10091_c0_g1_i1_len=283_path=[2517:0-66_2518:67-90_2519:91-98_2566:99-125_2573:126-227_2560:228-246_2490:247-247_2491:248-258_2492:259-282]_[-1,_2517,_2518,_2519,_2566,_2573,_2560,_2490,_2491,_2492,_-2]	1	p2	(AC)5	10	6	15
TRINITY_DN10091_c0_g2_i1_len=1025_path=[2533:0-66_2534:67-90_2535:91-98_2575:99-125_2573:126-227_2565:228-430_2569:431-486_2564:487-510_2572:511-564_2568:565-588_2563:589-657_2557:658-696_2576:697-794_2571:795-810_2553:811-989_2502:990-1000_2503:1001-1024]_[-1,_2533,_2534,_2535,_2575,_2573,_2565,_2569,_2564,_2572,_2568,_2563,_2557,_2576,_2571,_2553,_2502,_2503,_-2]	1	p2	(AC)5	10	6	15
TRINITY_DN10091_c0_g2_i2_len=852_path=[2533:0-66_2534:67-90_2535:91-98_2575:99-125_2573:126-227_2565:228-430_2569:431-486_2564:487-510_2572:511-564_2568:565-588_2563:589-657_2557:658-696_2576:697-794_2523:795-815_2524:816-816_2525:817-827_2526:828-851]_[-1,_2533,_2534,_2535,_2575,_2573,_2565,_2569,_2564,_2572,_2568,_2563,_2557,_2576,_2523,_2524,_2525,_2526,_-2]	1	p2	(AC)5	10	6	15
TRINITY_DN10091_c0_g2_i3_len=489_path=[2533:0-66_2534:67-90_2535:91-98_2575:99-125_2573:126-227_2565:228-430_2484:431-452_2485:453-453_2486:454-464_2487:465-488]_[-1,_2533,_2534,_2535,_2575,_2573,_2565,_2484,_2485,_2486,_2487,_-2]	1	p2	(AC)5	10	6	15
TRINITY_DN10091_c0_g2_i4_len=869_path=[2533:0-66_2534:67-90_2535:91-98_2575:99-125_2573:126-227_2565:228-430_2569:431-486_2564:487-510_2572:511-564_2568:565-588_2563:589-657_2557:658-696_2576:697-794_2571:795-810_2577:811-832_2578:833-833_2579:834-844_2552:845-868]_[-1,_2533,_2534,_2535,_2575,_2573,_2565,_2569,_2564,_2572,_2568,_2563,_2557,_2576,_2571,_2577,_2578,_2579,_2552,_-2]	1	p2	(AC)5	10	6	15
TRINITY_DN10166_c0_g1_i2_len=393_path=[1083:0-77_1098:78-98_1096:99-104_1094:105-155_1097:156-270_1095:271-336_1093:337-360_1078:361-392]_[-1,_1083,_1098,_1096,_1094,_1097,_1095,_1093,_1078,_-2]	1	p2	(AC)5	10	65	74
TRINITY_DN10440_c0_g1_i1_len=328_path=[1266:0-48_1267:49-72_1346:73-117_1342:118-141_1352:142-154_1350:155-178_1348:179-192_1345:193-207_1341:208-231_1337:232-236_1332:237-241_1326:242-288_1264:289-312_1265:313-327]_[-1,_1266,_1267,_1346,_1342,_1352,_1350,_1348,_1345,_1341,_1337,_1332,_1326,_1264,_1265,_-2]	1	p2	(AC)5	10	271	280
TRINITY_DN10440_c0_g1_i2_len=344_path=[1278:0-42_1279:43-53_1280:54-76_1339:77-88_1346:89-133_1342:134-157_1352:158-170_1350:171-194_1348:195-208_1345:209-223_1341:224-247_1337:248-252_1332:253-257_1326:258-304_1264:305-328_1265:329-343]_[-1,_1278,_1279,_1280,_1339,_1346,_1342,_1352,_1350,_1348,_1345,_1341,_1337,_1332,_1326,_1264,_1265,_-2]	1	p2	(AC)5	10	287	296
TRINITY_DN10440_c0_g1_i3_len=214_path=[1298:0-45_1299:46-56_1300:57-78_1345:79-93_1341:94-117_1337:118-122_1332:123-127_1326:128-174_1264:175-198_1265:199-213]_[-1,_1298,_1299,_1300,_1345,_1341,_1337,_1332,_1326,_1264,_1265,_-2]	1	p2	(AC)5	10	157	166
TRINITY_DN10440_c0_g1_i4_len=370_path=[1290:0-45_1353:46-56_1351:57-57_1349:58-58_1347:59-99_1343:100-102_1339:103-114_1346:115-159_1342:160-183_1352:184-196_1350:197-220_1348:221-234_1345:235-249_1341:250-273_1337:274-278_1332:279-283_1326:284-330_1264:331-354_1265:355-369]_[-1,_1290,_1353,_1351,_1349,_1347,_1343,_1339,_1346,_1342,_1352,_1350,_1348,_1345,_1341,_1337,_1332,_1326,_1264,_1265,_-2]	1	p2	(AC)5	10	313	322
TRINITY_DN10737_c0_g1_i1_len=504_path=[1211:0-160_1212:161-178_1213:179-184_1227:185-199_1226:200-223_1224:224-330_1203:331-354_1204:355-392_1205:393-416_1206:417-503]_[-1,_1211,_1212,_1213,_1227,_1226,_1224,_1203,_1204,_1205,_1206,_-2]	1	p2	(AC)5	10	183	192
TRINITY_DN10837_c0_g1_i1_len=2220_path=[4576:0-1139_4577:1140-1157_4593:1158-1576_4580:1577-1600_4595:1601-1615_4594:1616-1639_4592:1640-1904_4584:1905-1928_4585:1929-2219]_[-1,_4576,_4577,_4593,_4580,_4595,_4594,_4592,_4584,_4585,_-2]	1	p2	(AC)5	10	1630	1639
TRINITY_DN10875_c1_g5_i1_len=623_path=[6186:0-46_6187:47-57_6188:58-59_6217:60-106_6212:107-130_6206:131-348_6157:349-384_6158:385-385_6159:386-622]_[-1,_6186,_6187,_6188,_6217,_6212,_6206,_6157,_6158,_6159,_-2]	1	p2	(AC)5	10	136	145
TRINITY_DN11256_c0_g3_i1_len=1030_path=[2761:0-131_2762:132-135_2763:136-154_2807:155-312_2811:313-336_2812:337-337_2809:338-423_2806:424-511_2802:512-535_2798:536-570_2810:571-770_2801:771-801_2808:802-835_2804:836-854_2800:855-878_2775:879-1029]_[-1,_2761,_2762,_2763,_2807,_2811,_2812,_2809,_2806,_2802,_2798,_2810,_2801,_2808,_2804,_2800,_2775,_-2]	2	p2	(AC)5	10	532	541
TRINITY_DN11256_c0_g3_i1_len=1030_path=[2761:0-131_2762:132-135_2763:136-154_2807:155-312_2811:313-336_2812:337-337_2809:338-423_2806:424-511_2802:512-535_2798:536-570_2810:571-770_2801:771-801_2808:802-835_2804:836-854_2800:855-878_2775:879-1029]_[-1,_2761,_2762,_2763,_2807,_2811,_2812,_2809,_2806,_2802,_2798,_2810,_2801,_2808,_2804,_2800,_2775,_-2]	3	p2	(AC)5	10	813	822
TRINITY_DN11256_c0_g3_i2_len=536_path=[2745:0-45_2746:46-56_2747:57-79_2806:80-167_2802:168-191_2798:192-226_2810:227-426_2757:427-458_2758:459-492_2759:493-511_2760:512-535]_[-1,_2745,_2746,_2747,_2806,_2802,_2798,_2810,_2757,_2758,_2759,_2760,_-2]	1	p2	(AC)5	10	188	197
TRINITY_DN11256_c0_g3_i2_len=536_path=[2745:0-45_2746:46-56_2747:57-79_2806:80-167_2802:168-191_2798:192-226_2810:227-426_2757:427-458_2758:459-492_2759:493-511_2760:512-535]_[-1,_2745,_2746,_2747,_2806,_2802,_2798,_2810,_2757,_2758,_2759,_2760,_-2]	2	p2	(AC)5	10	470	479
TRINITY_DN11352_c0_g2_i2_len=1301_path=[2993:0-56_3051:57-385_3055:386-399_3036:400-423_3041:424-608_3054:609-780_3002:781-804_3050:805-937_3056:938-954_3057:955-961_3058:962-985_3044:986-1018_3039:1019-1084_3028:1085-1300]_[-1,_2993,_3051,_3055,_3036,_3041,_3054,_3002,_3050,_3056,_3057,_3058,_3044,_3039,_3028,_-2]	1	p2	(AC)5	10	122	131
TRINITY_DN11442_c0_g1_i1_len=989_path=[2485:0-57_2486:58-58_2487:59-84_2531:85-85_2528:86-196_2532:197-220_2533:221-283_2527:284-308_2523:309-456_2509:457-514_2510:515-538_2526:539-755_2522:756-892_2501:893-924_2502:925-948_2503:949-988]_[-1,_2485,_2486,_2487,_2531,_2528,_2532,_2533,_2527,_2523,_2509,_2510,_2526,_2522,_2501,_2502,_2503,_-2]	1	p2	(AC)5	10	557	566
TRINITY_DN11476_c0_g1_i1_len=613_path=[1708:0-75_1709:76-133_1710:134-141_1711:142-157_1776:158-158_1775:159-165_1774:166-175_1771:176-211_1769:212-224_1762:225-248_1756:249-345_1691:346-369_1692:370-612]_[-1,_1708,_1709,_1710,_1711,_1776,_1775,_1774,_1771,_1769,_1762,_1756,_1691,_1692,_-2]	1	p2	(AC)5	10	503	512
TRINITY_DN11763_c0_g1_i1_len=700_path=[2095:0-150_2141:151-155_2139:156-179_2136:180-282_2142:283-292_2089:293-316_2135:317-343_2143:344-360_2128:361-383_2140:384-386_2137:387-470_@2134@!:471-587_2144:588-629_2101:630-677_2102:678-678_2103:679-699]_[-1,_2095,_2141,_2139,_2136,_2142,_2089,_2135,_2143,_2128,_2140,_2137,_2134,_2144,_2101,_2102,_2103,_-2]	1	p2	(AC)5	10	210	219
TRINITY_DN11905_c0_g1_i1_len=382_path=[3996:0-55_3997:56-381]_[-1,_3996,_3997,_-2]	1	p2	(AC)5	10	345	354
TRINITY_DN11905_c0_g2_i1_len=751_path=[3972:0-46_4014:47-58_4013:59-60_4011:61-80_4008:81-85_4006:86-112_4004:113-136_4001:137-188_3998:189-424_3992:425-750]_[-1,_3972,_4014,_4013,_4011,_4008,_4006,_4004,_4001,_3998,_3992,_-2]	1	p2	(AC)5	10	714	723
TRINITY_DN11905_c0_g2_i2_len=1750_path=[3942:0-46_3943:47-58_3944:59-60_4003:61-187_3981:188-211_4000:212-564_4010:565-616_4007:617-640_4005:641-778_3994:779-804_3999:805-1079_4008:1080-1084_4006:1085-1111_4004:1112-1135_4001:1136-1187_3998:1188-1423_3992:1424-1749]_[-1,_3942,_3943,_3944,_4003,_3981,_4000,_4010,_4007,_4005,_3994,_3999,_4008,_4006,_4004,_4001,_3998,_3992,_-2]	2	p2	(AC)5	10	1713	1722
TRINITY_DN11905_c0_g2_i3_len=1231_path=[3957:0-45_4010:46-97_4007:98-121_4005:122-259_3994:260-285_3999:286-560_4008:561-565_4006:566-592_4004:593-616_4001:617-668_3998:669-904_3992:905-1230]_[-1,_3957,_4010,_4007,_4005,_3994,_3999,_4008,_4006,_4004,_4001,_3998,_3992,_-2]	2	p2	(AC)5	10	1194	1203
TRINITY_DN11937_c0_g1_i1_len=1985_path=[4560:0-45_4561:46-56_4562:57-57_4604:58-363_4586:364-371_4587:372-387_4599:388-717_4555:718-741_4603:742-849_4542:850-873_4598:874-930_4551:931-975_4552:976-999_4597:1000-1104_4582:1105-1128_4583:1129-1196_4606:1197-1374_4593:1375-1398_4602:1399-1522_4545:1523-1556_4605:1557-1681_4601:1682-1726_4595:1727-1750_4591:1751-1984]_[-1,_4560,_4561,_4562,_4604,_458…	1	p2	(AC)5	10	765	774
TRINITY_DN11971_c0_g1_i1_len=2022_path=[4679:0-57_4680:58-58_4681:59-111_4682:112-118_4683:119-142_4692:143-543_4695:544-765_4674:766-843_4691:844-922_4700:923-1000_4699:1001-1024_4697:1025-1216_4701:1217-1237_4647:1238-1240_4648:1241-1261_4689:1262-1496_4698:1497-1705_4677:1706-1729_4696:1730-1894_4702:1895-1895_4667:1896-1918_4668:1919-1919_4669:1920-2021]_[-1,_4679,_4680,_4681,_4682,_4683,_469…	1	p2	(AC)5	10	1723	1732
TRINITY_DN11971_c0_g1_i2_len=1180_path=[4650:0-57_4651:58-58_4652:59-59_4653:60-80_4700:81-158_4699:159-182_4697:183-374_4701:375-395_4647:396-398_4648:399-419_4689:420-654_4698:655-863_4677:864-887_4696:888-1052_4702:1053-1053_4667:1054-1076_4668:1077-1077_4669:1078-1179]_[-1,_4650,_4651,_4652,_4653,_4700,_4699,_4697,_4701,_4647,_4648,_4689,_4698,_4677,_4696,_4702,_4667,_4668,_4669,_-2]	1	p2	(AC)5	10	881	890
TRINITY_DN11971_c0_g1_i3_len=605_path=[4685:0-57_4686:58-79_4698:80-288_4677:289-312_4696:313-477_4702:478-478_4667:479-501_4668:502-502_4669:503-604]_[-1,_4685,_4686,_4698,_4677,_4696,_4702,_4667,_4668,_4669,_-2]	1	p2	(AC)5	10	306	315
TRINITY_DN12448_c0_g1_i1_len=224_path=[1981:0-46_1982:47-57_1983:58-96_2053:97-97_2047:98-119_2059:120-121_2026:122-145_2009:146-168_1989:169-192_1796:193-223]_[-1,_1981,_1982,_1983,_2053,_2047,_2059,_2026,_2009,_1989,_1796,_-2]	1	p2	(AC)5	10	124	133
TRINITY_DN12628_c0_g1_i1_len=925_path=[2394:0-234_2401:235-513_2352:514-519_2353:520-552_2354:553-576_2355:577-580_2356:581-581_2403:582-585_2402:586-765_2404:766-817_2405:818-819_2391:820-824_2392:825-848_2393:849-924]_[-1,_2394,_2401,_2352,_2353,_2354,_2355,_2356,_2403,_2402,_2404,_2405,_2391,_2392,_2393,_-2]	2	p2	(AC)5	10	867	876
TRINITY_DN12628_c0_g1_i2_len=435_path=[2376:0-55_2377:56-57_2378:58-78_2402:79-258_2404:259-310_2405:311-312_2371:313-327_2372:328-329_2373:330-334_2374:335-358_2375:359-434]_[-1,_2376,_2377,_2378,_2402,_2404,_2405,_2371,_2372,_2373,_2374,_2375,_-2]	1	p2	(AC)5	10	377	386
TRINITY_DN12628_c0_g1_i3_len=769_path=[2396:0-55_2397:56-56_2398:57-78_2401:79-357_2352:358-363_2353:364-396_2354:397-420_2355:421-424_2356:425-425_2403:426-429_2402:430-609_2404:610-661_2405:662-663_2391:664-668_2392:669-692_2393:693-768]_[-1,_2396,_2397,_2398,_2401,_2352,_2353,_2354,_2355,_2356,_2403,_2402,_2404,_2405,_2391,_2392,_2393,_-2]	1	p2	(AC)5	10	711	720
TRINITY_DN12628_c0_g1_i4_len=455_path=[2346:0-55_2347:56-57_2348:58-94_2403:95-98_2402:99-278_2404:279-330_2405:331-332_2371:333-347_2372:348-349_2373:350-354_2374:355-378_2375:379-454]_[-1,_2346,_2347,_2348,_2403,_2402,_2404,_2405,_2371,_2372,_2373,_2374,_2375,_-2]	1	p2	(AC)5	10	397	406
TRINITY_DN12628_c0_g1_i5_len=418_path=[2376:0-55_2377:56-57_2378:58-78_2402:79-258_2404:259-310_2405:311-312_2391:313-317_2392:318-341_2393:342-417]_[-1,_2376,_2377,_2378,_2402,_2404,_2405,_2391,_2392,_2393,_-2]	1	p2	(AC)5	10	360	369
TRINITY_DN12628_c0_g1_i6_len=942_path=[2394:0-234_2401:235-513_2352:514-519_2353:520-552_2354:553-576_2355:577-580_2356:581-581_2403:582-585_2402:586-765_2404:766-817_2405:818-819_2371:820-834_2372:835-836_2373:837-841_2374:842-865_2375:866-941]_[-1,_2394,_2401,_2352,_2353,_2354,_2355,_2356,_2403,_2402,_2404,_2405,_2371,_2372,_2373,_2374,_2375,_-2]	2	p2	(AC)5	10	884	893
TRINITY_DN12628_c0_g1_i7_len=786_path=[2396:0-55_2397:56-56_2398:57-78_2401:79-357_2352:358-363_2353:364-396_2354:397-420_2355:421-424_2356:425-425_2403:426-429_2402:430-609_2404:610-661_2405:662-663_2371:664-678_2372:679-680_2373:681-685_2374:686-709_2375:710-785]_[-1,_2396,_2397,_2398,_2401,_2352,_2353,_2354,_2355,_2356,_2403,_2402,_2404,_2405,_2371,_2372,_2373,_2374,_2375,_-2]	1	p2	(AC)5	10	728	737
TRINITY_DN12945_c1_g1_i1_len=1638_path=[10067:0-57_10068:58-60_10069:61-79_10096:80-269_10085:270-351_10072:352-375_10095:376-995_10084:996-1130_10071:1131-1629_9978:1630-1630_9979:1631-1633_9980:1634-1634_9981:1635-1637]_[-1,_10067,_10068,_10069,_10096,_10085,_10072,_10095,_10084,_10071,_9978,_9979,_9980,_9981,_-2]	1	p2	(AC)5	10	1554	1563
TRINITY_DN12945_c1_g1_i2_len=1448_path=[10017:0-57_10018:58-60_10019:61-61_10020:62-79_10085:80-161_10072:162-185_10095:186-805_10084:806-940_10071:941-1439_9978:1440-1440_9979:1441-1443_9980:1444-1444_9981:1445-1447]_[-1,_10017,_10018,_10019,_10020,_10085,_10072,_10095,_10084,_10071,_9978,_9979,_9980,_9981,_-2]	1	p2	(AC)5	10	1364	1373
TRINITY_DN12945_c1_g1_i3_len=1830_path=[10006:0-57_10007:58-60_10008:61-61_10009:62-80_10098:81-81_10087:82-105_10074:106-194_9959:195-271_10096:272-461_10085:462-543_10072:544-567_10095:568-1187_10084:1188-1322_10071:1323-1821_9978:1822-1822_9979:1823-1825_9980:1826-1826_9981:1827-1829]_[-1,_10006,_10007,_10008,_10009,_10098,_10087,_10074,_9959,_10096,_10085,_10072,_10095,_10084,_10071,_9978,_99…	1	p2	(AC)5	10	1746	1755
TRINITY_DN12945_c1_g1_i4_len=2101_path=[9972:0-57_10083:58-152_10048:153-176_10091:177-197_10079:198-221_10107:222-254_10089:255-276_10076:277-351_10098:352-352_10087:353-376_10074:377-465_9959:466-542_10096:543-732_10085:733-814_10072:815-838_10095:839-1458_10084:1459-1593_10071:1594-2092_9978:2093-2093_9979:2094-2096_9980:2097-2097_9981:2098-2100]_[-1,_9972,_10083,_10048,_10091,_10079,_10107,_1…	1	p2	(AC)5	10	2017	2026
TRINITY_DN13284_c0_g2_i3_len=1613_path=[4446:0-86_4508:87-112_4502:113-131_4515:132-180_4512:181-204_4507:205-460_4518:461-571_4517:572-673_4511:674-861_4414:862-878_4505:879-938_4499:939-962_4453:963-963_4510:964-1005_4504:1006-1020_4498:1021-1044_4513:1045-1085_4509:1086-1109_4503:1110-1435_4432:1436-1459_4497:1460-1577_4429:1578-1588_4430:1589-1612]_[-1,_4446,_4508,_4502,_4515,_4512,_4507,_451…	2	p2	(AC)5	10	1353	1362
TRINITY_DN13340_c0_g1_i1_len=561_path=[2044:0-56_2045:57-57_2046:58-62_2047:63-79_2185:80-85_2173:86-172_2203:173-201_2202:202-225_2204:226-226_2194:227-228_2188:229-252_2179:253-258_2168:259-279_2155:280-303_2137:304-322_2198:323-334_2193:335-336_2187:337-360_2176:361-414_2151:415-447_2131:448-474_2125:475-560]_[-1,_2044,_2045,_2046,_2047,_2185,_2173,_2203,_2202,_2204,_2194,_2188,_2179,_2168,_21…	1	p2	(AC)5	10	116	125
TRINITY_DN13340_c0_g1_i3_len=614_path=[2031:0-132_2185:133-138_2173:139-225_2203:226-254_2202:255-278_2204:279-279_2194:280-281_2188:282-305_2179:306-311_2168:312-332_2155:333-356_2137:357-375_2198:376-387_2193:388-389_2187:390-413_2176:414-467_2151:468-500_2131:501-527_2125:528-613]_[-1,_2031,_2185,_2173,_2203,_2202,_2204,_2194,_2188,_2179,_2168,_2155,_2137,_2198,_2193,_2187,_2176,_2151,_2131,_2…	1	p2	(AC)5	10	169	178
TRINITY_DN13392_c0_g2_i1_len=947_path=[2664:0-119_2665:120-143_2666:144-146_2667:147-170_2763:171-202_2775:203-222_2769:223-238_2783:239-242_2778:243-281_2774:282-290_2768:291-360_2761:361-384_2772:385-409_2767:410-426_2760:427-550_2756:551-574_2757:575-580_2758:581-604_2759:605-946]_[-1,_2664,_2665,_2666,_2667,_2763,_2775,_2769,_2783,_2778,_2774,_2768,_2761,_2772,_2767,_2760,_2756,_2757,_2758,_2…	1	p2	(AC)5	10	105	114
TRINITY_DN13392_c0_g2_i2_len=959_path=[2664:0-119_2665:120-143_2666:144-146_2667:147-170_2763:171-202_2775:203-222_2769:223-238_2783:239-242_2717:243-260_2718:261-272_2782:273-276_2780:277-284_2777:285-293_2774:294-302_2768:303-372_2761:373-396_2772:397-421_2767:422-438_2760:439-562_2756:563-586_2757:587-592_2758:593-616_2759:617-958]_[-1,_2664,_2665,_2666,_2667,_2763,_2775,_2769,_2783,_2717,_271…	1	p2	(AC)5	10	105	114
TRINITY_DN13785_c0_g1_i4_len=1361_path=[3549:0-578_3550:579-602_3681:603-617_3689:618-660_3684:661-665_3679:666-689_3664:690-712_3670:713-736_3578:737-737_3662:738-804_3688:805-824_3683:825-848_3676:849-894_3669:895-963_3661:964-987_3675:988-1015_3668:1016-1076_3660:1077-1100_3687:1101-1137_3588:1138-1174_3674:1175-1280_3691:1281-1281_3692:1282-1282_3637:1283-1297_3638:1298-1308_3639:1309-1360]_[…	1	p2	(AC)5	10	733	742
TRINITY_DN13849_c0_g2_i1_len=280_path=[3119:0-46_3120:47-59_3160:60-120_3154:121-150_3098:151-174_3099:175-279]_[-1,_3119,_3120,_3160,_3154,_3098,_3099,_-2]	1	p2	(AC)5	10	76	85
TRINITY_DN14087_c0_g4_i2_len=495_path=[2415:0-85_2416:86-95_2417:96-103_2418:104-115_2419:116-121_2594:122-145_2664:146-149_2663:150-150_2661:151-157_2659:158-187_2657:188-211_2655:212-230_2652:231-263_2633:264-282_2667:283-286_2669:287-290_2670:291-299_2632:300-310_2600:311-339_2650:340-357_2668:358-358_2666:359-359_2574:360-392_2618:393-399_2598:400-432_2297:433-464_2298:465-475_2299:476-494]_[…	2	p2	(AC)5	10	351	360
TRINITY_DN14087_c0_g4_i3_len=477_path=[2514:0-43_2515:44-55_2516:56-77_2629:78-85_2616:86-97_2595:98-103_2569:104-107_2611:108-108_2588:109-122_2562:123-123_2607:124-127_2664:128-131_2663:132-132_2661:133-139_2659:140-169_2657:170-193_2655:194-212_2652:213-245_2633:246-264_2667:265-268_2669:269-272_2670:273-281_2632:282-292_2600:293-321_2650:322-339_2668:340-340_2666:341-341_2574:342-374_2618:375…	2	p2	(AC)5	10	333	342
TRINITY_DN14167_c0_g1_i1_len=1678_path=[6000:0-208_6001:209-232_6085:233-272_6094:273-563_6078:564-601_6090:602-680_6057:681-726_@6077@!:727-911_6005:912-936_6056:937-960_6089:961-962_6067:963-1064_6083:1065-1235_5961:1236-1280_6066:1281-1445_6101:1446-1469_6104:1470-1510_6093:1511-1565_6096:1566-1585_6100:1586-1589_6099:1590-1619_6102:1620-1640_6106:1641-1641_6107:1642-1642_6108:1643-1653_5956:1…	1	p2	(AC)5	10	704	713
TRINITY_DN14167_c0_g1_i2_len=2211_path=[6000:0-208_6001:209-232_6085:233-272_6094:273-563_6078:564-601_6090:602-680_6057:681-726_@6077@!:727-911_6005:912-936_6056:937-960_6089:961-962_6067:963-1064_6083:1065-1235_5961:1236-1280_6066:1281-1445_6101:1446-1469_6104:1470-1510_6093:1511-1565_6096:1566-1585_6100:1586-1589_6099:1590-1619_6103:1620-1620_6105:1621-1622_6091:1623-1667_6086:1668-1769_6080:1…	1	p2	(AC)5	10	704	713
TRINITY_DN14266_c0_g1_i3_len=1205_path=[4327:0-46_4411:47-57_4403:58-58_4389:59-59_4420:60-139_4416:140-145_4409:146-167_4429:168-181_4432:182-198_4234:199-222_4430:223-223_4385:224-396_4302:397-420_4356:421-442_4372:443-469_4384:470-493_4392:494-551_4371:552-566_4382:567-576_4354:577-609_4406:610-610_4399:611-644_4431:645-661_4353:662-668_4335:669-785_4215:786-809_4216:810-858_4367:859-881_4351:…	1	p2	(AC)5	10	498	507
TRINITY_DN14266_c0_g1_i5_len=544_path=[4187:0-45_4188:46-56_4189:57-57_4190:58-79_4350:80-101_4417:102-115_4410:116-116_4400:117-140_4393:141-156_4430:157-157_4385:158-330_4302:331-354_4356:355-376_4372:377-403_4384:404-427_4392:428-485_4371:486-500_4382:501-510_4354:511-543]_[-1,_4187,_4188,_4189,_4190,_4350,_4417,_4410,_4400,_4393,_4430,_4385,_4302,_4356,_4372,_4384,_4392,_4371,_4382,_4354]	1	p2	(AC)5	10	432	441
TRINITY_DN14266_c0_g1_i6_len=759_path=[4121:0-42_4411:43-53_4403:54-54_4389:55-55_4420:56-135_4416:136-141_4409:142-163_4429:164-177_4432:178-194_4234:195-218_4430:219-219_4385:220-392_4433:393-414_4357:415-438_4372:439-465_4384:466-489_4392:490-547_4371:548-562_4382:563-572_4354:573-605_4406:606-606_4399:607-640_4431:641-657_4239:658-758]_[-1,_4121,_4411,_4403,_4389,_4420,_4416,_4409,_4429,_4432…	1	p2	(AC)5	10	494	503
TRINITY_DN14266_c0_g1_i7_len=522_path=[4173:0-45_4174:46-56_4175:57-57_4176:58-79_4429:80-93_4432:94-110_4408:111-117_4401:118-118_4393:119-134_4430:135-135_4385:136-308_4302:309-332_4356:333-354_4372:355-381_4384:382-405_4392:406-463_4371:464-478_4382:479-488_4354:489-521]_[-1,_4173,_4174,_4175,_4176,_4429,_4432,_4408,_4401,_4393,_4430,_4385,_4302,_4356,_4372,_4384,_4392,_4371,_4382,_4354]	1	p2	(AC)5	10	410	419
TRINITY_DN14307_c0_g1_i1_len=299_path=[1168:0-103_1289:104-147_1280:148-171_1293:172-191_1286:192-206_1276:207-214_1290:215-228_1283:229-230_1273:231-240_1229:241-298]_[-1,_1168,_1289,_1280,_1293,_1286,_1276,_1290,_1283,_1273,_1229,_-2]	1	p2	(AC)5	10	108	117
TRINITY_DN14307_c0_g2_i1_len=299_path=[1183:0-103_1298:104-147_1294:148-160_1287:161-167_1296:168-171_1291:172-191_1299:192-206_1197:207-214_1198:215-228_1199:229-230_1200:231-240_1201:241-298]_[-1,_1183,_1298,_1294,_1287,_1296,_1291,_1299,_1197,_1198,_1199,_1200,_1201,_-2]	1	p2	(AC)5	10	108	117
TRINITY_DN14307_c0_g2_i2_len=238_path=[1256:0-42_1298:43-86_1294:87-99_1287:100-106_1296:107-110_1291:111-130_1299:131-145_1197:146-153_1198:154-167_1199:168-169_1200:170-179_1201:180-237]_[-1,_1256,_1298,_1294,_1287,_1296,_1291,_1299,_1197,_1198,_1199,_1200,_1201,_-2]	1	p2	(AC)5	10	47	56
TRINITY_DN14307_c0_g3_i1_len=218_path=[1244:0-42_1295:43-86_1288:87-99_1297:100-106_1292:107-123_1164:124-147_1165:148-149_1166:150-159_1167:160-217]_[-1,_1244,_1295,_1288,_1297,_1292,_1164,_1165,_1166,_1167,_-2]	1	p2	(AC)5	10	47	56
TRINITY_DN14307_c0_g3_i2_len=299_path=[1249:0-103_1295:104-147_1288:148-160_1297:161-167_1292:168-184_1285:185-191_1275:192-206_1268:207-214_1269:215-228_1270:229-230_1271:231-240_1272:241-298]_[-1,_1249,_1295,_1288,_1297,_1292,_1285,_1275,_1268,_1269,_1270,_1271,_1272,_-2]	1	p2	(AC)5	10	108	117
TRINITY_DN14307_c0_g3_i3_len=238_path=[1244:0-42_1295:43-86_1288:87-99_1297:100-106_1292:107-123_1285:124-130_1275:131-145_1268:146-153_1269:154-167_1270:168-169_1271:170-179_1272:180-237]_[-1,_1244,_1295,_1288,_1297,_1292,_1285,_1275,_1268,_1269,_1270,_1271,_1272,_-2]	1	p2	(AC)5	10	47	56
TRINITY_DN14622_c0_g1_i1_len=775_path=[2830:0-69_2831:70-70_2832:71-92_2851:93-122_2848:123-149_2844:150-268_2839:269-359_2857:360-361_2856:362-363_2855:364-365_2854:366-395_2853:396-419_2850:420-575_2823:576-599_2847:600-635_2858:636-639_2842:640-659_2837:660-663_2846:664-664_2841:665-688_2836:689-708_2771:709-774]_[-1,_2830,_2831,_2832,_2851,_2848,_2844,_2839,_2857,_2856,_2855,_2854,_2853,_2850…	1	p2	(AC)5	10	732	741
TRINITY_DN14622_c0_g1_i2_len=937_path=[2795:0-69_2796:70-70_2797:71-107_2852:108-122_2849:123-146_2845:147-245_2746:246-254_2851:255-284_2848:285-311_2844:312-430_2839:431-521_2857:522-523_2856:524-525_2855:526-527_2854:528-557_2853:558-581_2850:582-737_2823:738-761_2847:762-797_2858:798-801_2740:802-825_2741:826-826_2742:827-850_2743:851-870_2744:871-936]_[-1,_2795,_2796,_2797,_2852,_2849,_2845,…	1	p2	(AC)5	10	894	903
TRINITY_DN14622_c0_g1_i3_len=508_path=[2714:0-69_2715:70-70_2716:71-71_2717:72-72_2718:73-92_2857:93-94_2856:95-96_2855:97-98_2854:99-128_2853:129-152_2850:153-308_2823:309-332_2847:333-368_2858:369-372_2842:373-392_2837:393-396_2846:397-397_2841:398-421_2836:422-441_2771:442-507]_[-1,_2714,_2715,_2716,_2717,_2718,_2857,_2856,_2855,_2854,_2853,_2850,_2823,_2847,_2858,_2842,_2837,_2846,_2841,_2836…	1	p2	(AC)5	10	465	474
TRINITY_DN14622_c0_g1_i4_len=598_path=[2792:0-69_2793:70-91_2839:92-182_2857:183-184_2856:185-186_2855:187-188_2854:189-218_2853:219-242_2850:243-398_2823:399-422_2847:423-458_2858:459-462_2842:463-482_2837:483-486_2846:487-487_2841:488-511_2836:512-531_2771:532-597]_[-1,_2792,_2793,_2839,_2857,_2856,_2855,_2854,_2853,_2850,_2823,_2847,_2858,_2842,_2837,_2846,_2841,_2836,_2771,_-2]	1	p2	(AC)5	10	555	564
TRINITY_DN14622_c0_g1_i5_len=718_path=[2825:0-69_2826:70-70_2827:71-71_2828:72-92_2844:93-211_2839:212-302_2857:303-304_2856:305-306_2855:307-308_2854:309-338_2853:339-362_2850:363-518_2823:519-542_2847:543-578_2858:579-582_2842:583-602_2837:603-606_2846:607-607_2841:608-631_2836:632-651_2771:652-717]_[-1,_2825,_2826,_2827,_2828,_2844,_2839,_2857,_2856,_2855,_2854,_2853,_2850,_2823,_2847,_2858,_2…	1	p2	(AC)5	10	675	684
TRINITY_DN14759_c0_g1_i1_len=3436_path=[7814:0-471_7815:472-568_7920:569-1128_7913:1129-1290_7883:1291-1314_7929:1315-1485_7925:1486-1489_7919:1490-1917_7942:1918-1926_7823:1927-1941_7932:1942-1950_7927:1951-1968_7924:1969-2211_7911:2212-2556_7918:2557-2838_7860:2839-2862_7910:2863-2964_7923:2965-2995_7917:2996-3019_7909:3020-3038_7922:3039-3062_7916:3063-3067_7908:3068-3083_7921:3084-3134_7915:3…	2	p2	(AC)5	10	2956	2965
TRINITY_DN14759_c0_g1_i3_len=2027_path=[7793:0-46_7794:47-57_7795:58-58_7796:59-80_7919:81-508_7942:509-517_7823:518-532_7932:533-541_7927:542-559_7924:560-802_7911:803-1147_7918:1148-1429_7860:1430-1453_7910:1454-1555_7923:1556-1586_7917:1587-1610_7909:1611-1629_7922:1630-1653_7916:1654-1658_7908:1659-1674_7921:1675-1725_7915:1726-1732_7907:1733-1845_7837:1846-2026]_[-1,_7793,_7794,_7795,_7796,_…	1	p2	(AC)5	10	1547	1556
TRINITY_DN15078_c0_g1_i1_len=648_path=[1309:0-212_1310:213-224_1311:225-244_1312:245-245_1313:246-647]_[-1,_1309,_1310,_1311,_1312,_1313,_-2]	1	p2	(AC)5	10	546	555
TRINITY_DN15078_c0_g2_i1_len=630_path=[1314:0-212_1315:213-226_1316:227-227_1317:228-629]_[-1,_1314,_1315,_1316,_1317,_-2]	1	p2	(AC)5	10	528	537
TRINITY_DN15078_c0_g3_i1_len=642_path=[1318:0-212_1319:213-224_1320:225-239_1321:240-641]_[-1,_1318,_1319,_1320,_1321,_-2]	1	p2	(AC)5	10	540	549
TRINITY_DN15282_c1_g1_i1_len=404_path=[7791:0-46_9971:47-56_9958:57-61_9945:62-104_9926:105-105_9902:106-111_9872:112-122_9831:123-123_9775:124-170_10003:171-178_9949:179-179_9931:180-203_9909:204-214_9882:215-219_9847:220-220_9801:221-224_9738:225-242_9658:243-255_9553:256-256_9383:257-270_9192:271-294_10028:295-295_7692:296-317_7693:318-403]_[-1,_7791,_9971,_9958,_9945,_9926,_9902,_9872,_9831,_…	1	p2	(AC)5	10	6	15
TRINITY_DN15282_c1_g1_i3_len=325_path=[7791:0-46_9971:47-56_9958:57-61_9945:62-104_9926:105-105_9902:106-111_9872:112-122_9831:123-123_9775:124-170_10003:171-178_9998:179-179_9992:180-190_9984:191-203_9974:204-214_9961:215-219_9948:220-220_9930:221-233_9908:234-242_9881:243-244_9846:245-246_9800:247-247_9737:248-257_10026:258-258_9382:259-260_9191:261-266_8975:267-282_8488:283-324]_[-1,_7791,_997…	1	p2	(AC)5	10	6	15
TRINITY_DN15282_c1_g13_i1_len=231_path=[5598:0-74_5599:75-80_5600:81-81_5601:82-86_5602:87-91_5603:92-96_5604:97-98_9928:99-108_9906:109-113_9876:114-119_9835:120-132_9780:133-135_9704:136-139_9610:140-141_9453:142-181_9265:182-201_9050:202-202_9434:203-206_9245:207-218_9029:219-222_8705:223-230]_[-1,_5598,_5599,_5600,_5601,_5602,_5603,_5604,_9928,_9906,_9876,_9835,_9780,_9704,_9610,_9453,_9265,_…	1	p2	(AC)5	10	58	67
TRINITY_DN15282_c1_g14_i1_len=229_path=[6136:0-33_6137:34-38_6138:39-39_6139:40-67_6140:68-69_6141:70-70_6142:71-80_6143:81-81_6144:82-83_6145:84-89_6146:90-105_6147:106-107_6148:108-109_6149:110-119_6150:120-120_6151:121-142_6152:143-228]_[-1,_6136,_6137,_6138,_6139,_6140,_6141,_6142,_6143,_6144,_6145,_6146,_6147,_6148,_6149,_6150,_6151,_6152,_-2]	1	p2	(AC)5	10	38	47
TRINITY_DN15282_c1_g15_i1_len=261_path=[8615:0-57_8616:58-70_8617:71-73_8618:74-77_8619:78-79_8620:80-84_9972:85-87_9959:88-94_9946:95-95_9927:96-101_9903:102-109_9873:110-144_9833:145-156_9777:157-160_9701:161-168_9607:169-169_9443:170-173_9254:174-177_10022:178-185_10040:186-193_10049:194-204_6519:205-209_6520:210-210_6521:211-238_6522:239-240_6523:241-241_6524:242-251_6525:252-252_6526:253-254…	1	p2	(AC)5	10	209	218
TRINITY_DN15282_c1_g16_i1_len=219_path=[8267:0-74_9380:75-98_9185:99-108_9545:109-113_9366:114-119_9166:120-132_9526:133-135_9343:136-139_9140:140-141_9502:142-146_9317:147-149_9110:150-173_9475:174-174_9288:175-177_9075:178-193_6016:194-201_6017:202-202_6018:203-206_6019:207-218]_[-1,_8267,_9380,_9185,_9545,_9366,_9166,_9526,_9343,_9140,_9502,_9317,_9110,_9475,_9288,_9075,_6016,_6017,_6018,_6019…	1	p2	(AC)5	10	58	67
TRINITY_DN15282_c1_g18_i1_len=230_path=[6285:0-74_6286:75-80_6287:81-81_6288:82-86_9730:87-110_9646:111-120_9522:121-145_10012:146-148_10033:149-172_10043:173-173_10051:174-176_8837:177-192_8838:193-200_8839:201-201_8840:202-205_8841:206-217_8842:218-221_8843:222-229]_[-1,_6285,_6286,_6287,_6288,_9730,_9646,_9522,_10012,_10033,_10043,_10051,_8837,_8838,_8839,_8840,_8841,_8842,_8843,_-2]	1	p2	(AC)5	10	58	67
TRINITY_DN15282_c1_g5_i1_len=202_path=[8720:0-74_8721:75-80_8722:81-81_8723:82-86_8724:87-91_8725:92-96_8726:97-98_8727:99-108_8728:109-111_8729:112-118_8730:119-132_8731:133-135_8732:136-139_8733:140-141_8734:142-146_8735:147-149_8736:150-173_8737:174-174_8738:175-177_8739:178-181_8740:182-201]_[-1,_8720,_8721,_8722,_8723,_8724,_8725,_8726,_8727,_8728,_8729,_8730,_8731,_8732,_8733,_8734,_8735,_8…	1	p2	(AC)5	10	58	67
TRINITY_DN15282_c1_g7_i1_len=218_path=[6226:0-74_9187:75-98_9547:99-108_9369:109-110_9169:111-120_9529:121-145_9347:146-148_9143:149-155_9503:156-156_9319:157-162_9111:163-170_6482:171-172_6483:173-173_6484:174-176_6485:177-192_6486:193-200_6487:201-201_6488:202-205_6489:206-217]_[-1,_6226,_9187,_9547,_9369,_9169,_9529,_9347,_9143,_9503,_9319,_9111,_6482,_6483,_6484,_6485,_6486,_6487,_6488,_6489,…	1	p2	(AC)5	10	58	67
TRINITY_DN15282_c1_g9_i1_len=273_path=[5657:0-46_5658:47-50_9654:51-58_9370:59-77_9796:78-82_9727:83-83_9641:84-111_9791:112-113_9718:114-114_9629:115-119_9488:120-149_9301:150-151_9613:152-153_9460:154-163_10019:164-164_9060:165-186_5865:187-272]_[-1,_5657,_5658,_9654,_9370,_9796,_9727,_9641,_9791,_9718,_9629,_9488,_9301,_9613,_9460,_10019,_9060,_5865,_-2]	1	p2	(AC)5	10	82	91
TRINITY_DN15387_c0_g1_i1_len=1906_path=[5438:0-58_5542:59-324_5572:325-348_5576:349-361_5578:362-384_5552:385-385_5522:386-408_5541:409-432_5550:433-450_5521:451-474_5540:475-486_5571:487-510_5570:511-563_5563:564-619_5577:620-624_5579:625-647_5580:648-656_5515:657-671_5569:672-672_5566:673-680_5562:681-699_5556:700-723_5546:724-732_5531:733-899_5239:900-923_5509:924-966_5561:967-990_5555:991-106…	1	p2	(AC)5	10	1128	1137
TRINITY_DN15387_c0_g1_i2_len=494_path=[5584:0-58_5583:59-59_5582:60-60_5581:61-79_5574:80-138_5554:139-182_5568:183-253_5504:254-257_5330:258-277_5559:278-281_5553:282-475_5221:476-493]_[-1,_5584,_5583,_5582,_5581,_5574,_5554,_5568,_5504,_5330,_5559,_5553,_5221]	1	p2	(AC)5	10	121	130
TRINITY_DN15512_c0_g1_i1_len=2873_path=[8934:0-46_8935:47-57_8936:58-59_8937:60-61_8938:62-80_9123:81-88_9090:89-116_9049:117-178_8805:179-202_9087:203-297_8526:298-321_9045:322-488_8607:489-512_9177:513-681_9169:682-1011_@9156@!:1012-1100_9197:1101-1103_9201:1104-1115_9167:1116-1154_9154:1155-1163_9140:1164-1177_9166:1178-1187_9153:1188-1196_9139:1197-1211_9107:1212-1220_9072:1221-1250_9028:1251…	3	p2	(AC)5	10	2503	2512
TRINITY_DN15512_c0_g1_i2_len=2858_path=[8548:0-46_9170:47-57_9157:58-59_9144:60-60_9124:61-62_9091:63-101_9049:102-163_8805:164-187_9087:188-282_8526:283-306_9045:307-473_8607:474-497_9177:498-666_9169:667-996_@9156@!:997-1085_9197:1086-1088_9201:1089-1100_9167:1101-1139_9154:1140-1148_9140:1149-1162_9166:1163-1172_9153:1173-1181_9139:1182-1196_9107:1197-1205_9072:1206-1235_9028:1236-1392_8716:13…	3	p2	(AC)5	10	2488	2497
TRINITY_DN15512_c0_g1_i3_len=2257_path=[8564:0-105_8565:106-121_9123:122-129_9090:130-157_9049:158-219_8805:220-243_9087:244-338_8526:339-362_9045:363-529_8607:530-553_9177:554-722_8960:723-743_@9156@!:744-832_9197:833-835_9201:836-847_9167:848-886_9154:887-895_9140:896-909_9166:910-919_9153:920-928_9139:929-943_9107:944-952_9072:953-982_9028:983-1139_8716:1140-1210_9105:1211-1240_9071:1241-1295_…	3	p2	(AC)5	10	2234	2243
TRINITY_DN15512_c0_g1_i4_len=2914_path=[8564:0-105_8565:106-121_9123:122-129_9090:130-157_9049:158-219_8805:220-243_9087:244-338_8526:339-362_9045:363-529_8607:530-553_9177:554-722_9169:723-1052_@9156@!:1053-1141_9197:1142-1144_9201:1145-1156_9167:1157-1195_9154:1196-1204_9140:1205-1218_9166:1219-1228_9153:1229-1237_9139:1238-1252_9107:1253-1261_9072:1262-1291_9028:1292-1448_8716:1449-1519_9105:1…	4	p2	(AC)5	10	2544	2553
TRINITY_DN15512_c0_g1_i7_len=2201_path=[8548:0-46_9170:47-57_9157:58-59_9144:60-60_9124:61-62_9091:63-101_9049:102-163_8805:164-187_9087:188-282_8526:283-306_9045:307-473_8607:474-497_9177:498-666_8960:667-687_@9156@!:688-776_9117:777-803_9081:804-815_9039:816-829_9112:830-830_9154:831-839_9140:840-853_9166:854-863_9153:864-872_9139:873-887_9107:888-896_9072:897-926_9028:927-1083_8716:1084-1154_9…	2	p2	(AC)5	10	2178	2187
TRINITY_DN15543_c0_g1_i1_len=1663_path=[6749:0-69_6820:70-77_6815:78-94_6812:95-120_6809:121-141_6802:142-165_6792:166-199_6781:200-228_6652:229-252_6653:253-283_6791:284-417_6661:418-441_6780:442-576_6694:577-628_6695:629-652_6696:653-655_6697:656-679_6801:680-855_6642:856-879_6790:880-1097_6685:1098-1114_@6808@!:1115-1438_6725:1439-1465_6789:1466-1592_6821:1593-1605_6817:1606-1633_6814:1634-163…	1	p2	(AC)5	10	1526	1535
TRINITY_DN15543_c0_g1_i2_len=2134_path=[6634:0-46_6806:47-57_6795:58-80_6784:81-190_6721:191-214_6722:215-221_6793:222-343_6820:344-351_6815:352-368_6812:369-394_6809:395-415_6802:416-439_6792:440-473_6781:474-502_6652:503-526_6653:527-557_6791:558-691_6661:692-715_6780:716-850_6694:851-902_6695:903-926_6696:927-929_6697:930-953_6801:954-1129_6642:1130-1153_6790:1154-1371_6685:1372-1388_@6808@!:1…	1	p2	(AC)5	10	1800	1809
TRINITY_DN15543_c0_g1_i3_len=2624_path=[6727:0-33_6728:34-34_6729:35-35_6730:36-36_6797:37-338_6717:339-362_6785:363-376_6803:377-482_6794:483-570_6784:571-680_6721:681-704_6722:705-711_6793:712-833_6820:834-841_6815:842-858_6812:859-884_6809:885-905_6802:906-929_6792:930-963_6781:964-992_6652:993-1016_6653:1017-1047_6791:1048-1181_6661:1182-1205_6780:1206-1340_6694:1341-1392_6695:1393-1416_6696:…	1	p2	(AC)5	10	2290	2299
TRINITY_DN15543_c0_g1_i4_len=2222_path=[6624:0-46_6816:47-57_6813:58-58_6810:59-59_6804:60-80_6794:81-168_6784:169-278_6721:279-302_6722:303-309_6793:310-431_6820:432-439_6815:440-456_6812:457-482_6809:483-503_6802:504-527_6792:528-561_6781:562-590_6652:591-614_6653:615-645_6791:646-779_6661:780-803_6780:804-938_6694:939-990_6695:991-1014_6696:1015-1017_6697:1018-1041_6801:1042-1217_6642:1218-124…	1	p2	(AC)5	10	1888	1897
TRINITY_DN15543_c0_g1_i5_len=1794_path=[6687:0-46_6688:47-57_6689:58-58_6690:59-61_6691:62-78_6793:79-200_6820:201-208_6815:209-225_6812:226-251_6809:252-272_6802:273-296_6792:297-330_6781:331-359_6652:360-383_6653:384-414_6791:415-548_6661:549-572_6780:573-707_6694:708-759_6695:760-783_6696:784-786_6697:787-810_6801:811-986_6642:987-1010_6790:1011-1228_6685:1229-1245_@6808@!:1246-1569_6725:1570-…	1	p2	(AC)5	10	1657	1666
TRINITY_DN15543_c0_g1_i6_len=1637_path=[6759:0-46_6760:47-57_6761:58-58_6762:59-94_6809:95-115_6802:116-139_6792:140-173_6781:174-202_6652:203-226_6653:227-257_6791:258-391_6661:392-415_6780:416-550_6694:551-602_6695:603-626_6696:627-629_6697:630-653_6801:654-829_6642:830-853_6790:854-1071_6685:1072-1088_@6808@!:1089-1412_6725:1413-1439_6789:1440-1566_6821:1567-1579_6817:1580-1607_6814:1608-1612_…	1	p2	(AC)5	10	1500	1509
TRINITY_DN15650_c0_g3_i2_len=2912_path=[7096:0-46_7097:47-57_7098:58-58_7099:59-59_7262:60-309_7257:310-441_7269:442-570_7261:571-814_7256:815-993_7284:994-1029_7276:1030-1119_7255:1120-1280_@7267@!:1281-1509_7067:1510-1536_7254:1537-1649_7274:1650-1673_7266:1674-1682_7259:1683-2537_7314:2538-2570_7272:2571-2583_7265:2584-2594_7258:2595-2666_7315:2667-2672_7316:2673-2688_7064:2689-2703_7065:2704-…	1	p2	(AC)5	10	183	192
TRINITY_DN15732_c0_g4_i15_len=3289_path=[9759:0-46_9760:47-57_9761:58-58_9762:59-59_9951:60-585_9972:586-790_9962:791-829_@9979@!:830-1051_9971:1052-1231_9961:1232-1269_9949:1270-1447_9985:1448-1491_9978:1492-1515_9970:1516-1547_9984:1548-1586_9977:1587-1597_9969:1598-1604_9957:1605-1632_9976:1633-1660_9968:1661-1664_9956:1665-1712_9944:1713-1736_9967:1737-1799_9955:1800-1811_9943:1812-1835_9814:…	1	p2	(AC)5	10	1107	1116
TRINITY_DN15732_c0_g4_i8_len=2540_path=[9797:0-46_9982:47-57_9974:58-58_9963:59-80_@9979@!:81-302_9971:303-482_9961:483-520_9949:521-698_9985:699-742_9978:743-766_9970:767-798_9984:799-837_9977:838-848_9969:849-855_9957:856-883_9976:884-911_9968:912-915_9956:916-963_9944:964-987_9967:988-1050_9955:1051-1062_9943:1063-1086_9814:1087-1107_9815:1108-1131_9966:1132-1225_9997:1226-1230_9954:1231-1385_…	1	p2	(AC)5	10	358	367
TRINITY_DN15859_c0_g1_i1_len=216_path=[7376:0-109_7377:110-133_7378:134-157_7379:158-177_7380:178-178_7381:179-180_7382:181-191_7383:192-215]_[-1,_7376,_7377,_7378,_7379,_7380,_7381,_7382,_7383,_-2]	1	p2	(AC)5	10	105	114
TRINITY_DN15859_c0_g2_i1_len=2033_path=[7246:0-109_7247:110-133_7248:134-157_7512:158-369_7424:370-393_7507:394-608_7516:609-611_7239:612-619_7240:620-643_7499:644-730_7518:731-754_7527:755-774_7498:775-806_7486:807-830_7471:831-927_7243:928-951_7497:952-994_7514:995-1063_7505:1064-1087_7528:1088-1155_7483:1156-1225_7458:1226-1249_7515:1250-1377_7513:1378-1438_7510:1439-1476_7521:1477-1487_7530:1…	1	p2	(AC)5	10	105	114
TRINITY_DN15859_c0_g2_i11_len=833_path=[7246:0-109_7247:110-133_7248:134-157_7512:158-369_7424:370-393_7507:394-608_7516:609-611_7239:612-619_7240:620-643_7499:644-730_7518:731-754_7527:755-774_7536:775-795_7544:796-797_7551:798-808_7289:809-832]_[-1,_7246,_7247,_7248,_7512,_7424,_7507,_7516,_7239,_7240,_7499,_7518,_7527,_7536,_7544,_7551,_7289,_-2]	1	p2	(AC)5	10	105	114
TRINITY_DN15859_c0_g2_i12_len=1436_path=[7246:0-109_7247:110-133_7248:134-157_7512:158-369_7424:370-393_7507:394-608_7516:609-611_7239:612-619_7240:620-643_7499:644-730_7518:731-754_7527:755-774_7498:775-806_7486:807-830_7471:831-927_7243:928-951_7497:952-994_7514:995-1063_7505:1064-1087_7528:1088-1155_7483:1156-1225_7458:1226-1249_7515:1250-1377_7520:1378-1398_7529:1399-1399_7538:1400-1400_7546:…	1	p2	(AC)5	10	105	114
TRINITY_DN15859_c0_g2_i2_len=1214_path=[7246:0-109_7247:110-133_7248:134-157_7512:158-369_7424:370-393_7507:394-608_7516:609-611_7239:612-619_7240:620-643_7499:644-730_7518:731-754_7527:755-774_7498:775-806_7486:807-830_7471:831-927_7243:928-951_7497:952-994_7514:995-1063_7505:1064-1087_7528:1088-1155_7537:1156-1174_7545:1175-1176_7552:1177-1177_7556:1178-1178_7560:1179-1189_7362:1190-1213]_[-1,_…	1	p2	(AC)5	10	105	114
TRINITY_DN15859_c0_g2_i3_len=1709_path=[7246:0-109_7247:110-133_7248:134-157_7512:158-369_7424:370-393_7507:394-608_7516:609-611_7239:612-619_7240:620-643_7499:644-730_7518:731-754_7527:755-774_7498:775-806_7486:807-830_7471:831-927_7243:928-951_7497:952-994_7514:995-1063_7505:1064-1087_7528:1088-1155_7483:1156-1225_7458:1226-1249_7515:1250-1377_7513:1378-1438_7510:1439-1476_7521:1477-1487_7530:1…	1	p2	(AC)5	10	105	114
TRINITY_DN15859_c0_g2_i4_len=2660_path=[7246:0-109_7247:110-133_7248:134-157_7512:158-369_7424:370-393_7507:394-608_7516:609-611_7239:612-619_7240:620-643_7499:644-730_7518:731-754_7527:755-774_7498:775-806_7486:807-830_7471:831-927_7243:928-951_7497:952-994_7514:995-1063_7505:1064-1087_7528:1088-1155_7483:1156-1225_7458:1226-1249_7515:1250-1377_7513:1378-1438_7510:1439-1476_7521:1477-1487_7530:1…	1	p2	(AC)5	10	105	114
TRINITY_DN15859_c0_g2_i5_len=1569_path=[7246:0-109_7247:110-133_7248:134-157_7512:158-369_7424:370-393_7507:394-608_7516:609-611_7239:612-619_7240:620-643_7499:644-730_7518:731-754_7527:755-774_7498:775-806_7486:807-830_7471:831-927_7243:928-951_7497:952-994_7514:995-1063_7505:1064-1087_7528:1088-1155_7483:1156-1225_7458:1226-1249_7515:1250-1377_7513:1378-1438_7510:1439-1476_7521:1477-1487_7530:1…	1	p2	(AC)5	10	105	114
TRINITY_DN15859_c0_g2_i6_len=668_path=[7246:0-109_7247:110-133_7248:134-157_7512:158-369_7424:370-393_7507:394-608_7516:609-611_7310:612-629_7311:630-631_7312:632-632_7313:633-633_7314:634-644_7315:645-667]_[-1,_7246,_7247,_7248,_7512,_7424,_7507,_7516,_7310,_7311,_7312,_7313,_7314,_7315,_-2]	1	p2	(AC)5	10	105	114
TRINITY_DN15859_c0_g2_i7_len=1145_path=[7246:0-109_7247:110-133_7248:134-157_7512:158-369_7424:370-393_7507:394-608_7516:609-611_7239:612-619_7240:620-643_7499:644-730_7518:731-754_7527:755-774_7498:775-806_7486:807-830_7471:831-927_7243:928-951_7497:952-994_7514:995-1063_7519:1064-1087_7339:1088-1107_7340:1108-1108_7341:1109-1109_7342:1110-1110_7343:1111-1121_7344:1122-1144]_[-1,_7246,_7247,_724…	1	p2	(AC)5	10	105	114
TRINITY_DN15859_c0_g2_i8_len=2100_path=[7246:0-109_7247:110-133_7248:134-157_7512:158-369_7424:370-393_7507:394-608_7516:609-611_7239:612-619_7240:620-643_7499:644-730_7518:731-754_7527:755-774_7498:775-806_7486:807-830_7471:831-927_7243:928-951_7497:952-994_7514:995-1063_7505:1064-1087_7528:1088-1155_7483:1156-1225_7458:1226-1249_7515:1250-1377_7513:1378-1438_7510:1439-1476_7521:1477-1487_7530:1…	1	p2	(AC)5	10	105	114
TRINITY_DN15859_c0_g2_i9_len=1921_path=[7246:0-109_7247:110-133_7248:134-157_7512:158-369_7424:370-393_7507:394-608_7516:609-611_7239:612-619_7240:620-643_7499:644-730_7518:731-754_7527:755-774_7498:775-806_7486:807-830_7471:831-927_7243:928-951_7497:952-994_7514:995-1063_7505:1064-1087_7528:1088-1155_7483:1156-1225_7458:1226-1249_7515:1250-1377_7513:1378-1438_7510:1439-1476_7521:1477-1487_7530:1…	1	p2	(AC)5	10	105	114
TRINITY_DN15859_c0_g3_i1_len=215_path=[7448:0-109_7449:110-133_7450:134-157_7451:158-177_7452:178-178_7453:179-180_7454:181-191_7455:192-214]_[-1,_7448,_7449,_7450,_7451,_7452,_7453,_7454,_7455,_-2]	1	p2	(AC)5	10	105	114
TRINITY_DN16423_c0_g10_i2_len=568_path=[10328:0-40_10329:41-43_10330:44-46_10331:47-52_10332:53-67_10333:68-91_11027:92-97_11211:98-103_10815:104-113_11008:114-123_11189:124-128_10790:129-129_10983:130-130_11168:131-193_11456:194-212_12300:213-214_11148:215-269_10946:270-274_11306:275-292_11102:293-300_10898:301-305_10682:306-440_9254:441-567]_[-1,_10328,_10329,_10330,_10331,_10332,_10333,_11027,…	1	p2	(AC)5	10	467	476
TRINITY_DN16423_c0_g10_i3_len=440_path=[10080:0-46_10081:47-57_10082:58-58_11486:59-108_11226:109-111_11365:112-144_11031:145-148_9066:149-153_9067:154-164_11102:165-172_10898:173-177_10682:178-312_9254:313-439]_[-1,_10080,_10081,_10082,_11486,_11226,_11365,_11031,_9066,_9067,_11102,_10898,_10682,_9254,_-2]	1	p2	(AC)5	10	339	348
TRINITY_DN16423_c0_g10_i4_len=374_path=[9104:0-46_9105:47-57_9106:58-58_9107:59-60_9108:61-61_9109:62-80_11306:81-98_11102:99-106_10898:107-111_10682:112-246_9254:247-373]_[-1,_9104,_9105,_9106,_9107,_9108,_9109,_11306,_11102,_10898,_10682,_9254,_-2]	1	p2	(AC)5	10	273	282
TRINITY_DN16464_c0_g2_i1_len=1992_path=[6748:0-72_6749:73-94_6750:95-112_6822:113-164_6817:165-181_6808:182-212_6827:213-229_6830:230-266_6637:267-283_6816:284-290_6806:291-353_6825:354-377_6821:378-419_6815:420-774_6792:775-797_6820:798-815_6814:816-839_6804:840-905_6790:906-959_6775:960-983_6684:984-984_6803:985-1118_6740:1119-1135_6826:1136-1197_6824:1198-1247_6813:1248-1394_6828:1395-1400_666…	1	p2	(AC)5	10	123	132
TRINITY_DN16464_c0_g2_i10_len=2004_path=[6748:0-72_6749:73-94_6750:95-112_6822:113-164_6817:165-181_6808:182-212_6827:213-229_6830:230-266_6637:267-283_6816:284-290_6806:291-353_6825:354-377_6821:378-419_6815:420-774_6791:775-809_6820:810-827_6814:828-851_6804:852-917_6790:918-971_6775:972-995_6684:996-996_6803:997-1130_6740:1131-1147_6826:1148-1209_6824:1210-1259_6813:1260-1406_6828:1407-1412_68…	1	p2	(AC)5	10	123	132
TRINITY_DN16464_c0_g2_i11_len=1771_path=[6732:0-61_6733:62-86_6734:87-110_6735:111-112_6798:113-204_6728:205-222_6782:223-274_6795:275-291_6807:292-322_6781:323-339_6794:340-393_6816:394-400_6806:401-463_6825:464-487_6821:488-529_6815:530-884_6792:885-907_6820:908-925_6814:926-949_6804:950-1015_6790:1016-1069_6775:1070-1093_6684:1094-1094_6803:1095-1228_6740:1229-1245_6826:1246-1307_6824:1308-135…	1	p2	(AC)5	10	233	242
TRINITY_DN16464_c0_g2_i12_len=1783_path=[6732:0-61_6733:62-86_6734:87-110_6735:111-112_6798:113-204_6728:205-222_6782:223-274_6795:275-291_6807:292-322_6781:323-339_6794:340-393_6816:394-400_6806:401-463_6825:464-487_6821:488-529_6815:530-884_6791:885-919_6820:920-937_6814:938-961_6804:962-1027_6790:1028-1081_6775:1082-1105_6684:1106-1106_6803:1107-1240_6740:1241-1257_6826:1258-1319_6824:1320-136…	1	p2	(AC)5	10	233	242
TRINITY_DN16464_c0_g2_i13_len=2212_path=[6748:0-72_6749:73-94_6750:95-112_6822:113-164_6817:165-181_6808:182-212_6827:213-229_6830:230-266_6637:267-283_6816:284-290_6806:291-353_6825:354-377_6821:378-419_6815:420-774_6792:775-797_6820:798-815_6814:816-839_6804:840-905_6790:906-959_6775:960-983_6684:984-984_6803:985-1118_6740:1119-1135_6826:1136-1197_6824:1198-1247_6813:1248-1394_6828:1395-1400_68…	1	p2	(AC)5	10	123	132
TRINITY_DN16464_c0_g2_i14_len=995_path=[6748:0-72_6749:73-94_6750:95-112_6822:113-164_6817:165-181_6808:182-212_6827:213-229_6830:230-266_6637:267-283_6816:284-290_6806:291-353_6825:354-377_6821:378-419_6815:420-774_6791:775-809_6820:810-827_6814:828-851_6804:852-917_6721:918-957_6722:958-959_6723:960-994]_[-1,_6748,_6749,_6750,_6822,_6817,_6808,_6827,_6830,_6637,_6816,_6806,_6825,_6821,_6815,_67…	1	p2	(AC)5	10	123	132
TRINITY_DN16464_c0_g2_i15_len=2114_path=[6732:0-61_6733:62-86_6734:87-110_6735:111-112_6798:113-204_6728:205-222_6782:223-274_6795:275-291_6807:292-322_6781:323-339_6794:340-393_6816:394-400_6806:401-463_6825:464-487_6821:488-529_6815:530-884_6791:885-919_6820:920-937_6814:938-961_6804:962-1027_6790:1028-1081_6775:1082-1105_6684:1106-1106_6803:1107-1240_6740:1241-1257_6826:1258-1319_6824:1320-136…	1	p2	(AC)5	10	233	242
TRINITY_DN16464_c0_g2_i16_len=457_path=[6748:0-72_6749:73-94_6750:95-112_6822:113-164_6817:165-181_6808:182-212_6827:213-229_6830:230-266_6637:267-283_6816:284-290_6806:291-353_6825:354-377_6821:378-419_6648:420-456]_[-1,_6748,_6749,_6750,_6822,_6817,_6808,_6827,_6830,_6637,_6816,_6806,_6825,_6821,_6648,_-2]	1	p2	(AC)5	10	123	132
TRINITY_DN16464_c0_g2_i17_len=983_path=[6748:0-72_6749:73-94_6750:95-112_6822:113-164_6817:165-181_6808:182-212_6827:213-229_6830:230-266_6637:267-283_6816:284-290_6806:291-353_6825:354-377_6821:378-419_6815:420-774_6792:775-797_6820:798-815_6814:816-839_6804:840-905_6721:906-945_6722:946-947_6723:948-982]_[-1,_6748,_6749,_6750,_6822,_6817,_6808,_6827,_6830,_6637,_6816,_6806,_6825,_6821,_6815,_67…	1	p2	(AC)5	10	123	132
TRINITY_DN16464_c0_g2_i18_len=1093_path=[6732:0-61_6733:62-86_6734:87-110_6735:111-112_6798:113-204_6728:205-222_6782:223-274_6795:275-291_6807:292-322_6781:323-339_6794:340-393_6816:394-400_6806:401-463_6825:464-487_6821:488-529_6815:530-884_6792:885-907_6820:908-925_6814:926-949_6804:950-1015_6721:1016-1055_6722:1056-1057_6723:1058-1092]_[-1,_6732,_6733,_6734,_6735,_6798,_6728,_6782,_6795,_6807…	1	p2	(AC)5	10	233	242
TRINITY_DN16464_c0_g2_i2_len=1673_path=[6748:0-72_6749:73-94_6750:95-112_6822:113-164_6817:165-181_6808:182-212_6827:213-229_6830:230-266_6637:267-283_6816:284-290_6806:291-353_6825:354-377_6821:378-419_6815:420-774_6791:775-809_6820:810-827_6814:828-851_6804:852-917_6790:918-971_6775:972-995_6684:996-996_6803:997-1130_6740:1131-1147_6826:1148-1209_6824:1210-1259_6813:1260-1406_6828:1407-1412_683…	1	p2	(AC)5	10	123	132
TRINITY_DN16464_c0_g2_i3_len=2322_path=[6732:0-61_6733:62-86_6734:87-110_6735:111-112_6798:113-204_6728:205-222_6782:223-274_6795:275-291_6807:292-322_6781:323-339_6794:340-393_6816:394-400_6806:401-463_6825:464-487_6821:488-529_6815:530-884_6792:885-907_6820:908-925_6814:926-949_6804:950-1015_6790:1016-1069_6775:1070-1093_6684:1094-1094_6803:1095-1228_6740:1229-1245_6826:1246-1307_6824:1308-1357…	1	p2	(AC)5	10	233	242
TRINITY_DN16464_c0_g2_i4_len=1105_path=[6732:0-61_6733:62-86_6734:87-110_6735:111-112_6798:113-204_6728:205-222_6782:223-274_6795:275-291_6807:292-322_6781:323-339_6794:340-393_6816:394-400_6806:401-463_6825:464-487_6821:488-529_6815:530-884_6791:885-919_6820:920-937_6814:938-961_6804:962-1027_6721:1028-1067_6722:1068-1069_6723:1070-1104]_[-1,_6732,_6733,_6734,_6735,_6798,_6728,_6782,_6795,_6807,…	1	p2	(AC)5	10	233	242
TRINITY_DN16464_c0_g2_i5_len=2334_path=[6732:0-61_6733:62-86_6734:87-110_6735:111-112_6798:113-204_6728:205-222_6782:223-274_6795:275-291_6807:292-322_6781:323-339_6794:340-393_6816:394-400_6806:401-463_6825:464-487_6821:488-529_6815:530-884_6791:885-919_6820:920-937_6814:938-961_6804:962-1027_6790:1028-1081_6775:1082-1105_6684:1106-1106_6803:1107-1240_6740:1241-1257_6826:1258-1319_6824:1320-1369…	1	p2	(AC)5	10	233	242
TRINITY_DN16464_c0_g2_i6_len=567_path=[6732:0-61_6733:62-86_6734:87-110_6735:111-112_6798:113-204_6728:205-222_6782:223-274_6795:275-291_6807:292-322_6781:323-339_6794:340-393_6816:394-400_6806:401-463_6825:464-487_6821:488-529_6648:530-566]_[-1,_6732,_6733,_6734,_6735,_6798,_6728,_6782,_6795,_6807,_6781,_6794,_6816,_6806,_6825,_6821,_6648,_-2]	1	p2	(AC)5	10	233	242
TRINITY_DN16464_c0_g2_i7_len=1661_path=[6748:0-72_6749:73-94_6750:95-112_6822:113-164_6817:165-181_6808:182-212_6827:213-229_6830:230-266_6718:267-290_6806:291-353_6825:354-377_6821:378-419_6815:420-774_6792:775-797_6820:798-815_6814:816-839_6804:840-905_6790:906-959_6775:960-983_6684:984-984_6803:985-1118_6740:1119-1135_6826:1136-1197_6824:1198-1247_6813:1248-1394_6828:1395-1400_6831:1401-1424_6…	1	p2	(AC)5	10	123	132
TRINITY_DN16464_c0_g2_i8_len=2102_path=[6732:0-61_6733:62-86_6734:87-110_6735:111-112_6798:113-204_6728:205-222_6782:223-274_6795:275-291_6807:292-322_6781:323-339_6794:340-393_6816:394-400_6806:401-463_6825:464-487_6821:488-529_6815:530-884_6792:885-907_6820:908-925_6814:926-949_6804:950-1015_6790:1016-1069_6775:1070-1093_6684:1094-1094_6803:1095-1228_6740:1229-1245_6826:1246-1307_6824:1308-1357…	1	p2	(AC)5	10	233	242
TRINITY_DN16464_c0_g2_i9_len=2224_path=[6748:0-72_6749:73-94_6750:95-112_6822:113-164_6817:165-181_6808:182-212_6827:213-229_6830:230-266_6637:267-283_6816:284-290_6806:291-353_6825:354-377_6821:378-419_6815:420-774_6791:775-809_6820:810-827_6814:828-851_6804:852-917_6790:918-971_6775:972-995_6684:996-996_6803:997-1130_6740:1131-1147_6826:1148-1209_6824:1210-1259_6813:1260-1406_6828:1407-1412_683…	1	p2	(AC)5	10	123	132
TRINITY_DN16533_c0_g1_i1_len=938_path=[5641:0-199_5642:200-223_5643:224-244_5644:245-268_6074:269-388_5860:389-412_6130:413-514_6072:515-556_6199:557-628_6214:629-629_6171:630-643_6198:644-667_6192:668-709_6148:710-733_6183:734-772_6215:773-777_6225:778-802_6059:803-826_6216:827-827_6197:828-830_6190:831-851_6182:852-915_5653:916-934_5654:935-937]_[-1,_5641,_5642,_5643,_5644,_6074,_5860,_6130,_60…	1	p2	(AC)5	10	50	59
TRINITY_DN16533_c0_g1_i2_len=1757_path=[5641:0-199_5642:200-223_5643:224-244_5644:245-268_6074:269-388_5860:389-412_6130:413-514_6213:515-517_6224:518-541_6230:542-542_6071:543-556_6199:557-628_6214:629-629_6171:630-643_6198:644-667_6192:668-709_6170:710-712_6191:713-733_6183:734-772_6215:773-777_6225:778-802_6059:803-826_6216:827-827_6197:828-830_6190:831-851_6182:852-915_6168:916-949_6217:950-9…	1	p2	(AC)5	10	50	59
TRINITY_DN16661_c0_g4_i4_len=3383_path=[10211:0-46_10212:47-57_10213:58-58_10214:59-59_10367:60-144_9828:145-168_10311:169-326_9928:327-380_10554:381-383_10563:384-398_10569:399-410_10541:411-418_10536:419-419_10528:420-424_10518:425-431_10505:432-443_10555:444-444_10475:445-449_10452:450-455_10423:456-456_10474:457-468_10451:469-502_10422:503-526_10390:527-575_10338:576-740_10280:741-754_10389:7…	2	p2	(AC)5	10	2149	2158
TRINITY_DN16661_c0_g4_i7_len=3080_path=[9759:0-46_9760:47-57_9761:58-58_9762:59-60_9763:61-80_9764:81-95_9765:96-107_10541:108-115_10536:116-116_10528:117-121_10518:122-128_10505:129-140_10555:141-141_10475:142-146_10452:147-152_10423:153-153_10474:154-165_10451:166-199_10422:200-223_10390:224-272_10338:273-437_10280:438-451_10389:452-553_10337:554-636_10473:637-678_10450:679-702_10421:703-735_98…	2	p2	(AC)5	10	1846	1855
TRINITY_DN16820_c0_g2_i1_len=3964_path=[10296:0-113_10435:114-295_10283:296-319_10460:320-343_10433:344-367_10482:368-391_10458:392-415_10431:416-1143_10497:1144-1164_10455:1165-1188_10477:1189-1392_10542:1393-1416_10545:1417-1452_10548:1453-1455_10423:1456-1476_10475:1477-1479_10450:1480-1586_10494:1587-1624_10473:1625-1662_10449:1663-1686_10421:1687-2295_10493:2296-2334_@10506@!:2335-2463_10420…	2	p2	(AC)5	10	2499	2508
TRINITY_DN16820_c0_g2_i4_len=3955_path=[10320:0-46_10321:47-58_10322:59-59_10323:60-60_10324:61-61_10325:62-104_10435:105-286_10283:287-310_10460:311-334_10433:335-358_10482:359-382_10458:383-406_10431:407-1134_10497:1135-1155_10455:1156-1179_10477:1180-1383_10542:1384-1407_10545:1408-1443_10548:1444-1446_10474:1447-1470_10450:1471-1577_10494:1578-1615_10473:1616-1653_10449:1654-1677_10421:1678-2…	1	p2	(AC)5	10	2490	2499
TRINITY_DN16830_c0_g1_i2_len=3733_path=[10662:0-46_10663:47-57_10664:58-58_10665:59-59_10847:60-179_10725:180-211_10917:212-234_10899:235-258_10872:259-353_10839:354-511_10970:512-512_10894:513-532_10867:533-547_10834:548-556_10798:557-761_10638:762-785_10892:786-944_10602:945-968_10865:969-1494_10972:1495-1495_10560:1496-1519_10910:1520-1537_10864:1538-1561_10891:1562-1639_10793:1640-1687_10863:…	2	p2	(AC)5	10	3551	3560
TRINITY_DN16895_c0_g12_i1_len=350_path=[6751:0-46_6752:47-57_6753:58-58_6754:59-59_6755:60-80_6756:81-81_7040:82-118_7121:119-119_7079:120-143_7026:144-144_6353:145-157_7201:158-158_7188:159-163_7168:164-173_7145:174-178_7107:179-202_7065:203-230_7003:231-263_6477:264-349]_[-1,_6751,_6752,_6753,_6754,_6755,_6756,_7040,_7121,_7079,_7026,_6353,_7201,_7188,_7168,_7145,_7107,_7065,_7003,_6477,_-2]	1	p2	(AC)5	10	221	230
TRINITY_DN16895_c0_g12_i3_len=504_path=[6920:0-232_6921:233-233_7135:234-270_7161:271-271_7180:272-275_7194:276-291_7157:292-295_7174:296-296_7119:297-309_7202:310-310_7190:311-315_7171:316-325_7072:326-330_7013:331-349_7109:350-354_7066:355-382_7007:383-417_6576:418-503]_[-1,_6920,_6921,_7135,_7161,_7180,_7194,_7157,_7174,_7119,_7202,_7190,_7171,_7072,_7013,_7109,_7066,_7007,_6576,_-2]	1	p2	(AC)5	10	151	160
TRINITY_DN16895_c0_g12_i4_len=273_path=[6316:0-46_6317:47-57_6318:58-58_6319:59-59_6320:60-60_6321:61-80_7201:81-81_7188:82-86_7168:87-96_7145:97-101_7107:102-125_7065:126-153_7003:154-186_6477:187-272]_[-1,_6316,_6317,_6318,_6319,_6320,_6321,_7201,_7188,_7168,_7145,_7107,_7065,_7003,_6477,_-2]	1	p2	(AC)5	10	144	153
TRINITY_DN16895_c0_g13_i1_len=358_path=[6808:0-46_6809:47-57_6810:58-58_6811:59-59_6812:60-87_6813:88-99_6814:100-117_6815:118-123_6816:124-147_6817:148-357]_[-1,_6808,_6809,_6810,_6811,_6812,_6813,_6814,_6815,_6816,_6817,_-2]	1	p2	(AC)5	10	276	285
TRINITY_DN16895_c0_g3_i1_len=236_path=[6341:0-232_6342:233-233_6343:234-235]_[-1,_6341,_6342,_6343,_-2]	1	p2	(AC)5	10	151	160
TRINITY_DN16895_c0_g6_i1_len=358_path=[6711:0-46_6712:47-57_6713:58-58_6714:59-59_6715:60-87_6716:88-99_6717:100-117_6718:118-123_6719:124-141_6720:142-147_6721:148-357]_[-1,_6711,_6712,_6713,_6714,_6715,_6716,_6717,_6718,_6719,_6720,_6721,_-2]	1	p2	(AC)5	10	276	285
TRINITY_DN16895_c0_g7_i1_len=324_path=[6954:0-232_6955:233-233_7134:234-270_7094:271-271_7046:272-275_7128:276-291_7087:292-294_7035:295-307_6705:308-308_6706:309-313_6707:314-323]_[-1,_6954,_6955,_7134,_7094,_7046,_7128,_7087,_7035,_6705,_6706,_6707,_-2]	1	p2	(AC)5	10	151	160
TRINITY_DN16895_c0_g8_i1_len=571_path=[6478:0-131_6479:132-132_6480:133-138_6481:139-156_6482:157-180_7126:181-183_7219:184-195_7212:196-204_7203:205-216_7191:217-219_7211:220-240_7236:241-243_7241:244-246_7246:247-267_7251:268-270_7256:271-276_7166:277-312_7237:313-330_7103:331-336_6998:337-354_6246:355-360_6247:361-570]_[-1,_6478,_6479,_6480,_6481,_6482,_7126,_7219,_7212,_7203,_7191,_7211,_7236…	1	p2	(AC)5	10	489	498
TRINITY_DN16895_c0_g8_i2_len=432_path=[6833:0-46_6834:47-57_6835:58-58_6836:59-60_6837:61-80_6838:81-101_7245:102-104_7147:105-128_7111:129-131_7069:132-137_7008:138-173_6892:174-191_6893:192-197_6894:198-221_6895:222-431]_[-1,_6833,_6834,_6835,_6836,_6837,_6838,_7245,_7147,_7111,_7069,_7008,_6892,_6893,_6894,_6895,_-2]	1	p2	(AC)5	10	350	359
TRINITY_DN16895_c0_g9_i1_len=383_path=[6522:0-232_6523:233-233_7136:234-270_7096:271-271_7048:272-275_7130:276-291_7089:292-315_7036:316-325_6964:326-330_6965:331-349_6966:350-354_6967:355-382]_[-1,_6522,_6523,_7136,_7096,_7048,_7130,_7089,_7036,_6964,_6965,_6966,_6967,_-2]	1	p2	(AC)5	10	151	160
TRINITY_DN16895_c0_g9_i1_len=383_path=[6522:0-232_6523:233-233_7136:234-270_7096:271-271_7048:272-275_7130:276-291_7089:292-315_7036:316-325_6964:326-330_6965:331-349_6966:350-354_6967:355-382]_[-1,_6522,_6523,_7136,_7096,_7048,_7130,_7089,_7036,_6964,_6965,_6966,_6967,_-2]	2	p2	(AC)5	10	373	382
TRINITY_DN16911_c0_g1_i2_len=2584_path=[8511:0-46_9018:47-57_9000:58-58_8971:59-59_8930:60-167_9016:168-206_8996:207-230_8965:231-244_9067:245-254_9015:255-272_8995:273-278_8964:279-348_8923:349-372_8993:373-464_8963:465-570_8922:571-594_8991:595-721_8962:722-792_8921:793-816_8990:817-847_9026:848-851_9014:852-879_9049:880-915_9043:916-957_9036:958-981_9025:982-1022_9012:1023-1029_8986:1030-1053_…	1	p2	(AC)5	10	2207	2216
TRINITY_DN16911_c0_g1_i4_len=2580_path=[8813:0-46_8814:47-57_8815:58-58_8816:59-59_8969:60-188_9066:189-212_9071:213-250_8365:251-268_8995:269-274_8964:275-344_8923:345-368_8993:369-460_8963:461-566_8922:567-590_8991:591-717_8962:718-788_8921:789-812_8990:813-843_9026:844-847_9014:848-875_9049:876-911_9043:912-953_9036:954-977_9025:978-1018_9012:1019-1025_8986:1026-1049_8914:1050-1082_8954:1083-1…	1	p2	(AC)5	10	2203	2212
TRINITY_DN16911_c0_g1_i5_len=2495_path=[8849:0-46_8850:47-57_8851:58-58_8852:59-59_8853:60-60_8854:61-78_9016:79-117_8996:118-141_8965:142-155_9067:156-165_9015:166-183_8995:184-189_8964:190-259_8923:260-283_8993:284-375_8963:376-481_8922:482-505_8991:506-632_8962:633-703_8921:704-727_8990:728-758_9026:759-762_9014:763-790_9049:791-826_9043:827-868_9036:869-892_9025:893-933_9012:934-940_8986:941-…	1	p2	(AC)5	10	2118	2127
TRINITY_DN16911_c0_g1_i7_len=2383_path=[8393:0-43_9067:44-53_9015:54-71_8995:72-77_8964:78-147_8923:148-171_8993:172-263_8963:264-369_8922:370-393_8991:394-520_8962:521-591_8921:592-615_8990:616-646_9026:647-650_9014:651-678_9049:679-714_9043:715-756_9036:757-780_9025:781-821_9012:822-828_8986:829-852_8914:853-885_8954:886-909_9011:910-956_8985:957-1052_9068:1053-1059_9058:1060-1072_9055:1073-108…	1	p2	(AC)5	10	2006	2015
TRINITY_DN16945_c0_g7_i1_len=966_path=[5862:0-46_6418:47-57_6410:58-58_6398:59-78_6380:79-82_6359:83-106_6322:107-119_6269:120-152_6406:153-179_6393:180-203_6373:204-340_6310:341-468_6438:469-482_6440:483-485_5949:486-506_5950:507-530_6425:531-536_6421:537-537_6414:538-560_6402:561-561_6388:562-573_6368:574-575_6345:576-617_6174:618-667_6429:668-671_6427:672-695_6424:696-758_6419:759-782_6411:783…	1	p2	(AC)5	10	203	212
TRINITY_DN16945_c0_g7_i2_len=959_path=[5733:0-71_6380:72-75_6359:76-99_6322:100-112_6269:113-145_6406:146-172_6393:173-196_6373:197-333_6310:334-461_6438:462-475_6440:476-478_5949:479-499_5950:500-523_6425:524-529_6421:530-530_6414:531-553_6402:554-554_6388:555-566_6368:567-568_6345:569-610_6174:611-660_6429:661-664_6427:665-688_6424:689-751_6419:752-775_6411:776-781_6439:782-788_6441:789-805_644…	1	p2	(AC)5	10	196	205
TRINITY_DN16945_c0_g7_i3_len=861_path=[5862:0-46_6418:47-57_6410:58-58_6398:59-78_6380:79-82_6359:83-106_6322:107-119_6269:120-152_6406:153-179_6393:180-203_6373:204-340_6191:341-363_6438:364-377_6440:378-380_6432:381-401_6430:402-404_6428:405-425_6425:426-431_6421:432-432_6414:433-455_6402:456-456_6388:457-468_6368:469-470_6345:471-512_6174:513-562_6429:563-566_6427:567-590_6424:591-653_6419:654…	1	p2	(AC)5	10	203	212
TRINITY_DN16945_c0_g7_i4_len=854_path=[5733:0-71_6380:72-75_6359:76-99_6322:100-112_6269:113-145_6406:146-172_6393:173-196_6373:197-333_6191:334-356_6438:357-370_6440:371-373_6432:374-394_6430:395-397_6428:398-418_6425:419-424_6421:425-425_6414:426-448_6402:449-449_6388:450-461_6368:462-463_6345:464-505_6174:506-555_6429:556-559_6427:560-583_6424:584-646_6419:647-670_6411:671-676_6439:677-683_644…	1	p2	(AC)5	10	196	205
TRINITY_DN17107_c0_g1_i1_len=247_path=[8914:0-33_8915:34-46_8916:47-75_8917:76-95_8918:96-103_8919:104-120_8920:121-246]_[-1,_8914,_8915,_8916,_8917,_8918,_8919,_8920,_-2]	1	p2	(AC)5	10	13	22
TRINITY_DN17107_c0_g2_i1_len=2020_path=[8882:0-46_8883:47-57_8884:58-58_8885:59-59_8886:60-60_9078:61-284_9132:285-308_9136:309-309_9138:310-340_9076:341-348_9110:349-352_9096:353-364_9074:365-376_9109:377-414_9095:415-448_9073:449-472_9041:473-473_9094:474-490_9072:491-514_9040:515-532_8996:533-556_8805:557-591_9121:592-616_9116:617-640_9107:641-688_9133:689-697_9137:698-712_9070:713-713_9038:71…	2	p2	(AC)5	10	1782	1791
TRINITY_DN17107_c0_g2_i11_len=1649_path=[8457:0-43_9095:44-77_9073:78-101_9041:102-102_9094:103-119_9072:120-143_9040:144-161_8996:162-185_8805:186-220_9121:221-245_9116:246-269_9107:270-317_9133:318-326_9137:327-341_9070:342-342_9038:343-350_9120:351-365_9140:366-368_9106:369-392_9092:393-416_9068:417-422_9036:423-446_8991:447-512_9091:513-536_9067:537-579_9035:580-581_9090:582-603_9127:604-615_…	2	p2	(AC)5	10	1411	1420
TRINITY_DN17107_c0_g2_i3_len=1627_path=[8722:0-46_9126:47-57_9122:58-58_9117:59-61_9108:62-80_9094:81-97_9072:98-121_9040:122-139_8996:140-163_8805:164-198_9121:199-223_9116:224-247_9107:248-295_9133:296-304_9137:305-319_9070:320-320_9038:321-328_9120:329-343_9140:344-346_9106:347-370_9092:371-394_9068:395-400_9036:401-424_8991:425-490_9091:491-514_9067:515-557_9035:558-559_9090:560-581_9127:582-…	2	p2	(AC)5	10	1389	1398
TRINITY_DN17135_c2_g3_i1_len=1275_path=[9104:0-79_9169:80-113_9200:114-139_9186:140-163_9167:164-168_9197:169-216_9209:217-268_9212:269-284_9196:285-285_9182:286-308_9205:309-342_9194:343-366_9180:367-574_8953:575-598_9193:599-677_9215:678-697_8993:698-721_9202:722-748_9191:749-862_9217:863-865_9134:866-886_9211:887-889_9208:890-899_9201:900-900_9190:901-965_9174:966-989_9154:990-1006_9062:1007-1…	1	p2	(AC)5	10	70	79
TRINITY_DN17161_c0_g12_i1_len=711_path=[8954:0-124_9800:125-138_9713:139-139_9865:140-140_9792:141-149_10085:150-157_10068:158-164_10050:165-181_10031:182-195_10007:196-201_9979:202-225_9906:226-293_10143:294-337_10169:338-348_10194:349-360_9976:361-372_9942:373-383_10004:384-384_9974:385-429_9938:430-457_10028:458-471_10002:472-475_9972:476-493_9827:494-499_9745:500-541_9970:542-571_9933:572-583…	1	p2	(AC)5	10	170	179
TRINITY_DN17161_c0_g12_i2_len=553_path=[8954:0-124_9800:125-138_9713:139-139_9865:140-140_9792:141-149_10085:150-157_10068:158-164_10050:165-181_10031:182-195_10007:196-201_9979:202-225_9906:226-293_10143:294-337_9680:338-383_9944:384-384_9901:385-429_9837:430-457_9940:458-471_9896:472-475_9831:476-483_9751:484-494_8738:495-515_8739:516-516_8740:517-517_8741:518-528_8742:529-552]_[-1,_8954,_9800,…	1	p2	(AC)5	10	170	179
TRINITY_DN17161_c0_g12_i3_len=887_path=[8954:0-124_9800:125-138_9713:139-139_9865:140-140_9792:141-149_10085:150-157_10068:158-164_10050:165-181_10031:182-195_10007:196-201_9979:202-225_9906:226-293_10143:294-337_10169:338-348_10194:349-360_9976:361-372_9942:373-383_10004:384-384_9974:385-429_9938:430-457_10028:458-471_10002:472-475_9972:476-493_9827:494-499_9745:500-541_9970:542-571_9933:572-583…	1	p2	(AC)5	10	170	179
TRINITY_DN17161_c0_g12_i4_len=996_path=[8954:0-124_9800:125-138_9713:139-139_9865:140-140_9792:141-149_10085:150-157_10068:158-164_10050:165-181_10031:182-195_10007:196-201_9979:202-225_9906:226-293_10143:294-337_10169:338-348_10194:349-360_9976:361-372_9942:373-383_10004:384-384_9974:385-429_9938:430-457_10028:458-471_10002:472-475_9972:476-493_9827:494-499_9745:500-541_9970:542-571_9933:572-583…	1	p2	(AC)5	10	170	179
TRINITY_DN17161_c0_g12_i5_len=860_path=[8954:0-124_9800:125-138_9713:139-139_9865:140-140_9792:141-149_10085:150-157_10068:158-164_10050:165-181_10031:182-195_10007:196-201_9979:202-225_9906:226-293_10143:294-337_10169:338-348_10194:349-360_9976:361-372_9942:373-383_10004:384-384_9974:385-429_9938:430-457_10028:458-471_10002:472-475_9972:476-493_9827:494-499_9745:500-541_9970:542-571_9933:572-583…	1	p2	(AC)5	10	170	179
TRINITY_DN17161_c0_g5_i1_len=226_path=[8570:0-124_8571:125-138_8572:139-139_8573:140-140_8574:141-149_8575:150-157_8576:158-181_8577:182-195_8578:196-201_8579:202-225]_[-1,_8570,_8571,_8572,_8573,_8574,_8575,_8576,_8577,_8578,_8579,_-2]	1	p2	(AC)5	10	170	179
TRINITY_DN17302_c0_g1_i3_len=2530_path=[6849:0-57_6850:58-58_6851:59-81_7108:82-85_7091:86-88_7071:89-103_7128:104-196_7117:197-234_7107:235-329_7016:330-345_7115:346-357_@7106@!:358-465_7134:466-478_6867:479-489_7130:490-502_7127:503-519_7121:520-543_7114:544-551_7105:552-575_7088:576-581_7135:582-588_7120:589-604_7113:605-612_7102:613-634_7084:635-680_7119:681-783_7062:784-807_7100:808-822_7124…	2	p2	(AC)5	10	648	657
TRINITY_DN17309_c0_g1_i11_len=1961_path=[11416:0-45_13151:46-93_13250:94-127_13098:128-145_13051:146-158_13252:159-159_12837:160-182_13264:183-183_13271:184-199_13277:200-215_13282:216-233_13285:234-240_13288:241-241_13097:242-244_@13050@!:245-357_13254:358-378_12829:379-381_13185:382-402_13170:403-416_13148:417-459_13126:460-483_13095:484-561_13000:562-576_13255:577-585_13265:586-588_13169:589-6…	2	p2	(AC)5	10	1581	1590
TRINITY_DN17309_c0_g1_i4_len=3092_path=[11416:0-45_13151:46-93_13250:94-127_13098:128-145_13051:146-158_13252:159-159_12837:160-182_13264:183-183_13271:184-199_13277:200-215_13282:216-233_13285:234-240_13288:241-241_13097:242-244_@13050@!:245-357_13254:358-378_12829:379-381_13185:382-402_13170:403-416_13148:417-459_13126:460-483_13095:484-561_13000:562-576_13255:577-585_13265:586-588_13169:589-60…	2	p2	(AC)5	10	1581	1590
TRINITY_DN17381_c0_g5_i3_len=2252_path=[10983:0-46_11537:47-57_11533:58-58_11526:59-59_11518:60-60_11506:61-80_11490:81-91_11466:92-143_11442:144-167_11154:168-170_11155:171-194_11439:195-418_11515:419-500_11503:501-524_11486:525-602_11514:603-626_11541:627-647_11485:648-672_11545:673-674_11548:675-701_11549:702-707_11500:708-749_11481:750-947_11430:948-984_11455:985-1008_11498:1009-1072_11543:10…	2	p2	(AC)5	10	2028	2037
TRINITY_DN17402_c0_g3_i1_len=351_path=[13337:0-46_14082:47-58_14063:59-59_14040:60-60_14008:61-62_13966:63-120_14039:121-144_14006:145-202_13963:203-206_13907:207-207_14004:208-231_13961:232-291_13905:292-332_13752:333-350]_[-1,_13337,_14082,_14063,_14040,_14008,_13966,_14039,_14006,_13963,_13907,_14004,_13961,_13905,_13752,_-2]	1	p2	(AC)5	10	66	75
TRINITY_DN17496_c0_g2_i1_len=202_path=[12406:0-46_12407:47-57_12408:58-58_12409:59-59_12410:60-60_12411:61-79_12412:80-201]_[-1,_12406,_12407,_12408,_12409,_12410,_12411,_12412,_-2]	1	p2	(AC)5	10	139	148
TRINITY_DN17496_c0_g4_i1_len=202_path=[12683:0-46_12684:47-57_12685:58-58_12686:59-59_12687:60-60_12688:61-79_12689:80-201]_[-1,_12683,_12684,_12685,_12686,_12687,_12688,_12689,_-2]	1	p2	(AC)5	10	139	148
TRINITY_DN17496_c0_g9_i1_len=526_path=[12042:0-159_13047:160-160_13022:161-184_12992:185-223_12958:224-247_12915:248-254_12862:255-313_12800:314-403_12267:404-525]_[-1,_12042,_13047,_13022,_12992,_12958,_12915,_12862,_12800,_12267,_-2]	1	p2	(AC)5	10	463	472
TRINITY_DN17496_c0_g9_i2_len=447_path=[12541:0-46_12542:47-57_12543:58-58_12544:59-59_12545:60-80_13047:81-81_13022:82-105_12992:106-144_12958:145-168_12915:169-175_12862:176-234_12800:235-324_12267:325-446]_[-1,_12541,_12542,_12543,_12544,_12545,_13047,_13022,_12992,_12958,_12915,_12862,_12800,_12267,_-2]	1	p2	(AC)5	10	384	393
TRINITY_DN17496_c0_g9_i3_len=351_path=[12491:0-46_13052:47-57_13025:58-58_12995:59-59_12961:60-60_12916:61-79_12862:80-138_12800:139-228_12267:229-350]_[-1,_12491,_13052,_13025,_12995,_12961,_12916,_12862,_12800,_12267,_-2]	1	p2	(AC)5	10	288	297
TRINITY_DN17571_c3_g1_i1_len=719_path=[14484:0-23_15035:24-448_15001:449-469_15052:470-479_15071:480-544_15064:545-568_15050:569-582_15029:583-606_14994:607-632_14948:633-656_14576:657-718]_[-1,_14484,_15035,_15001,_15052,_15071,_15064,_15050,_15029,_14994,_14948,_14576,_-2]	2	p2	(AC)5	10	532	541
TRINITY_DN17571_c3_g1_i2_len=293_path=[14712:0-43_15052:44-53_15071:54-118_15064:119-142_15050:143-156_15029:157-180_14994:181-206_14948:207-230_14576:231-292]_[-1,_14712,_15052,_15071,_15064,_15050,_15029,_14994,_14948,_14576,_-2]	1	p2	(AC)5	10	106	115
TRINITY_DN17571_c3_g1_i3_len=701_path=[14484:0-23_15035:24-448_14618:449-461_15071:462-526_15064:527-550_15050:551-564_15029:565-588_14994:589-614_14948:615-638_14576:639-700]_[-1,_14484,_15035,_14618,_15071,_15064,_15050,_15029,_14994,_14948,_14576,_-2]	2	p2	(AC)5	10	514	523
TRINITY_DN17617_c0_g5_i3_len=731_path=[10785:0-32_10786:33-48_11673:49-53_11901:54-55_11788:56-56_11658:57-62_11887:63-74_11769:75-77_11638:78-78_11870:79-79_11753:80-80_11620:81-87_11995:88-95_11947:96-143_12051:144-146_12025:147-163_12170:164-177_11676:178-180_11546:181-692_9783:693-694_9784:695-695_9785:696-706_9786:707-730]_[-1,_10785,_10786,_11673,_11901,_11788,_11658,_11887,_11769,_11638,_1…	1	p2	(AC)5	10	393	402
TRINITY_DN17673_c0_g1_i1_len=660_path=[15613:0-206_15614:207-217_15615:218-218_15616:219-230_15617:231-232_15618:233-242_15619:243-268_15620:269-659]_[-1,_15613,_15614,_15615,_15616,_15617,_15618,_15619,_15620,_-2]	1	p2	(AC)5	10	321	330
TRINITY_DN17673_c0_g11_i1_len=484_path=[16076:0-41_16077:42-42_16078:43-54_16079:55-56_16080:57-66_16081:67-92_16082:93-483]_[-1,_16076,_16077,_16078,_16079,_16080,_16081,_16082,_-2]	1	p2	(AC)5	10	145	154
TRINITY_DN17673_c0_g12_i1_len=660_path=[16026:0-206_16027:207-217_16028:218-218_16029:219-242_16030:243-268_16031:269-659]_[-1,_16026,_16027,_16028,_16029,_16030,_16031,_-2]	1	p2	(AC)5	10	321	330
TRINITY_DN17673_c0_g14_i1_len=660_path=[15724:0-206_15725:207-230_15726:231-232_15727:233-242_15728:243-268_15729:269-659]_[-1,_15724,_15725,_15726,_15727,_15728,_15729,_-2]	1	p2	(AC)5	10	321	330
TRINITY_DN17673_c0_g3_i1_len=484_path=[15790:0-41_15791:42-42_15792:43-66_15793:67-92_15794:93-483]_[-1,_15790,_15791,_15792,_15793,_15794,_-2]	1	p2	(AC)5	10	145	154
TRINITY_DN17720_c1_g2_i2_len=4920_path=[15537:0-128_15538:129-129_15935:130-154_16206:155-170_16161:171-320_16022:321-480_16323:481-481_16344:482-505_16359:506-517_16372:518-541_16381:542-567_16387:568-568_16392:569-574_16397:575-586_16096:587-598_16290:599-610_16281:611-637_16270:638-661_16255:662-704_16325:705-706_16346:707-710_16005:711-723_15265:724-730_@16151@!:731-814_16089:815-847_16004:84…	1	p2	(AC)5	10	194	203
TRINITY_DN17721_c1_g2_i2_len=3727_path=[13960:0-137_13961:138-155_14737:156-159_14590:160-183_14934:184-221_14845:222-245_14724:246-261_14993:262-276_14842:277-300_14933:301-406_15167:407-437_15188:438-450_15203:451-451_15112:452-461_15081:462-466_15040:467-467_14991:468-491_14931:492-496_14840:497-618_14427:619-642_14719:643-1037_15168:1038-1061_15189:1062-1062_14839:1063-1090_15111:1091-1100_15…	1	p2	(AC)5	10	3180	3189
TRINITY_DN18833_c0_g1_i1_len=280_path=[515:0-279]_[-1,_515,_-2]	1	p2	(AC)5	10	81	90
TRINITY_DN2011_c0_g1_i1_len=211_path=[377:0-210]_[-1,_377,_-2]	1	p2	(AC)5	10	102	111
TRINITY_DN20137_c0_g1_i1_len=652_path=[630:0-651]_[-1,_630,_-2]	1	p2	(AC)5	10	382	391
TRINITY_DN2090_c0_g1_i1_len=529_path=[1062:0-167_1063:168-191_1064:192-528]_[-1,_1062,_1063,_1064,_-2]	1	p2	(AC)5	10	517	526
TRINITY_DN21009_c0_g1_i1_len=320_path=[595:0-319]_[-1,_595,_-2]	1	p2	(AC)5	10	134	143
TRINITY_DN21487_c0_g1_i1_len=638_path=[616:0-637]_[-1,_616,_-2]	1	p2	(AC)5	10	554	563
TRINITY_DN21740_c0_g1_i1_len=328_path=[611:0-327]_[-1,_611,_-2]	1	p2	(AC)5	10	78	87
TRINITY_DN2215_c0_g1_i1_len=218_path=[196:0-217]_[-1,_196,_-2]	1	p2	(AC)5	10	127	136
TRINITY_DN22635_c0_g1_i1_len=292_path=[270:0-291]_[-1,_270,_-2]	1	p2	(AC)5	10	271	280
TRINITY_DN23438_c0_g1_i1_len=318_path=[296:0-317]_[-1,_296,_-2]	1	p2	(AC)5	10	83	92
TRINITY_DN23852_c0_g1_i1_len=308_path=[571:0-307]_[-1,_571,_-2]	1	p2	(AC)5	10	95	104
TRINITY_DN2389_c0_g1_i1_len=333_path=[769:0-84_770:85-109_771:110-110_772:111-159_773:160-332]_[-1,_769,_770,_771,_772,_773,_-2]	2	p2	(AC)5	10	155	164
TRINITY_DN24223_c0_g1_i1_len=233_path=[211:0-232]_[-1,_211,_-2]	1	p2	(AC)5	10	153	162
TRINITY_DN24359_c0_g1_i1_len=324_path=[302:0-323]_[-1,_302,_-2]	1	p2	(AC)5	10	211	220
TRINITY_DN24492_c0_g1_i1_len=252_path=[230:0-251]_[-1,_230,_-2]	1	p2	(AC)5	10	215	224
TRINITY_DN24637_c0_g1_i1_len=341_path=[319:0-340]_[-1,_319,_-2]	1	p2	(AC)5	10	57	66
TRINITY_DN24647_c0_g1_i1_len=327_path=[609:0-326]_[-1,_609,_-2]	1	p2	(AC)5	10	81	90
TRINITY_DN25331_c0_g1_i1_len=468_path=[446:0-467]_[-1,_446,_-2]	1	p2	(AC)5	10	238	247
TRINITY_DN25643_c0_g1_i1_len=403_path=[381:0-402]_[-1,_381,_-2]	1	p2	(AC)5	10	29	38
TRINITY_DN2599_c0_g1_i1_len=767_path=[745:0-766]_[-1,_745,_-2]	1	p2	(AC)5	10	364	373
TRINITY_DN27032_c0_g1_i1_len=355_path=[665:0-354]_[-1,_665,_-2]	1	p2	(AC)5	10	294	303
TRINITY_DN27055_c0_g1_i1_len=352_path=[330:0-351]_[-1,_330,_-2]	1	p2	(AC)5	10	115	124
TRINITY_DN2707_c0_g1_i1_len=289_path=[533:0-288]_[-1,_533,_-2]	1	p2	(AC)5	10	134	143
TRINITY_DN27844_c0_g1_i1_len=268_path=[491:0-267]_[-1,_491,_-2]	1	p2	(AC)5	10	243	252
TRINITY_DN2911_c0_g1_i1_len=442_path=[885:0-56_892:57-296_888:297-441]_[-1,_885,_892,_888,_-2]	1	p2	(AC)5	10	377	386
TRINITY_DN2911_c0_g2_i1_len=225_path=[889:0-56_890:57-79_891:80-224]_[-1,_889,_890,_891,_-2]	1	p2	(AC)5	10	160	169
TRINITY_DN29559_c0_g1_i1_len=445_path=[881:0-46_882:47-444]_[-1,_881,_882,_-2]	1	p2	(AC)5	10	353	362
TRINITY_DN29768_c0_g1_i1_len=276_path=[254:0-275]_[-1,_254,_-2]	1	p2	(AC)5	10	45	54
TRINITY_DN30515_c0_g1_i1_len=270_path=[495:0-269]_[-1,_495,_-2]	1	p2	(AC)5	10	48	57
TRINITY_DN30719_c0_g1_i1_len=254_path=[463:0-253]_[-1,_463,_-2]	1	p2	(AC)5	10	170	179
TRINITY_DN314_c0_g1_i1_len=256_path=[1510:0-93_1511:94-255]_[-1,_1510,_1511,_-2]	1	p2	(AC)5	10	98	107
TRINITY_DN314_c0_g2_i1_len=742_path=[1512:0-579_1513:580-741]_[-1,_1512,_1513,_-2]	1	p2	(AC)5	10	584	593
TRINITY_DN32443_c0_g1_i1_len=312_path=[579:0-311]_[-1,_579,_-2]	1	p2	(AC)5	10	81	90
TRINITY_DN32445_c0_g1_i1_len=245_path=[445:0-244]_[-1,_445,_-2]	1	p2	(AC)5	10	123	132
TRINITY_DN3499_c0_g1_i1_len=478_path=[960:0-412_961:413-436_962:437-477]_[-1,_960,_961,_962,_-2]	1	p2	(AC)5	10	65	74
TRINITY_DN3680_c0_g1_i1_len=425_path=[830:0-189_831:190-213_832:214-424]_[-1,_830,_831,_832,_-2]	1	p2	(AC)5	10	368	377
TRINITY_DN3975_c0_g1_i1_len=449_path=[877:0-205_878:206-448]_[-1,_877,_878,_-2]	1	p2	(AC)5	10	264	273
TRINITY_DN3975_c0_g2_i1_len=290_path=[879:0-46_880:47-289]_[-1,_879,_880,_-2]	1	p2	(AC)5	10	105	114
TRINITY_DN4220_c0_g1_i1_len=212_path=[404:0-142_405:143-166_406:167-211]_[-1,_404,_405,_406,_-2]	2	p2	(AC)5	10	130	139
TRINITY_DN4360_c0_g1_i1_len=501_path=[957:0-500]_[-1,_957,_-2]	1	p2	(AC)5	10	31	40
TRINITY_DN4882_c0_g1_i1_len=688_path=[1408:0-409_1409:410-433_1412:434-542_1407:543-687]_[-1,_1408,_1409,_1412,_1407,_-2]	1	p2	(AC)5	10	560	569
TRINITY_DN4975_c0_g1_i1_len=383_path=[784:0-67_790:68-84_789:85-157_788:158-181_779:182-382]_[-1,_784,_790,_789,_788,_779,_-2]	1	p2	(AC)5	10	290	299
TRINITY_DN5237_c0_g1_i1_len=689_path=[667:0-688]_[-1,_667,_-2]	1	p2	(AC)5	10	404	413
TRINITY_DN5417_c0_g1_i1_len=478_path=[1150:0-56_1157:57-262_1148:263-334_1149:335-477]_[-1,_1150,_1157,_1148,_1149,_-2]	2	p2	(AC)5	10	268	277
TRINITY_DN6075_c0_g1_i1_len=525_path=[1079:0-268_1080:269-292_1081:293-324_1082:325-348_1083:349-524]_[-1,_1079,_1080,_1081,_1082,_1083,_-2]	1	p2	(AC)5	10	217	226
TRINITY_DN661_c0_g2_i1_len=1112_path=[2381:0-46_2382:47-57_2383:58-59_2384:60-60_2394:61-955_2377:956-956_2378:957-980_2379:981-982_2380:983-1111]_[-1,_2381,_2382,_2383,_2384,_2394,_2377,_2378,_2379,_2380,_-2]	1	p2	(AC)5	10	130	139
TRINITY_DN6749_c0_g1_i1_len=342_path=[1223:0-75_1224:76-97_1225:98-341]_[-1,_1223,_1224,_1225,_-2]	1	p2	(AC)5	10	249	258
TRINITY_DN6749_c0_g2_i1_len=597_path=[1218:0-252_1219:253-276_1220:277-329_1221:330-352_1222:353-596]_[-1,_1218,_1219,_1220,_1221,_1222,_-2]	1	p2	(AC)5	10	504	513
TRINITY_DN6854_c0_g1_i1_len=296_path=[807:0-103_826:104-132_830:133-182_829:183-224_827:225-256_823:257-295]_[-1,_807,_826,_830,_829,_827,_823,_-2]	1	p2	(AC)5	10	73	82
TRINITY_DN6854_c0_g2_i1_len=312_path=[799:0-103_800:104-132_801:133-182_828:183-224_831:225-256_819:257-295_820:296-311]_[-1,_799,_800,_801,_828,_831,_819,_820,_-2]	1	p2	(AC)5	10	73	82
TRINITY_DN6877_c0_g1_i1_len=610_path=[1296:0-57_1297:58-102_1305:103-300_1304:301-433_1294:434-457_1295:458-609]_[-1,_1296,_1297,_1305,_1304,_1294,_1295,_-2]	1	p2	(AC)5	10	464	473
TRINITY_DN6877_c0_g1_i2_len=588_path=[1301:0-57_1302:58-80_1305:81-278_1304:279-411_1294:412-435_1295:436-587]_[-1,_1301,_1302,_1305,_1304,_1294,_1295,_-2]	1	p2	(AC)5	10	442	451
TRINITY_DN6963_c0_g2_i1_len=353_path=[714:0-216_744:217-232_743:233-259_742:260-284_730:285-285_731:286-352]_[-1,_714,_744,_743,_742,_730,_731,_-2]	2	p2	(AC)5	10	209	218
TRINITY_DN6963_c0_g3_i1_len=286_path=[732:0-216_733:217-232_734:233-259_735:260-283_736:284-284_737:285-285]_[-1,_732,_733,_734,_735,_736,_737,_-2]	2	p2	(AC)5	10	209	218
TRINITY_DN6963_c0_g4_i1_len=352_path=[718:0-216_719:217-232_720:233-259_721:260-283_722:284-284_723:285-351]_[-1,_718,_719,_720,_721,_722,_723,_-2]	2	p2	(AC)5	10	209	218
TRINITY_DN7233_c0_g2_i1_len=493_path=[1731:0-92_1732:93-492]_[-1,_1731,_1732,_-2]	1	p2	(AC)5	10	180	189
TRINITY_DN7233_c0_g4_i1_len=775_path=[1726:0-311_1727:312-321_1728:322-345_1729:346-374_1730:375-774]_[-1,_1726,_1727,_1728,_1729,_1730,_-2]	2	p2	(AC)5	10	462	471
TRINITY_DN7282_c0_g1_i1_len=332_path=[754:0-53_769:54-89_772:90-139_771:140-146_767:147-170_744:171-331]_[-1,_754,_769,_772,_771,_767,_744,_-2]	1	p2	(AC)5	10	166	175
TRINITY_DN7282_c0_g1_i2_len=319_path=[745:0-53_746:54-76_772:77-126_771:127-133_768:134-150_765:151-157_766:158-318]_[-1,_745,_746,_772,_771,_768,_765,_766,_-2]	1	p2	(AC)5	10	153	162
TRINITY_DN7684_c0_g1_i1_len=1205_path=[2871:0-297_2872:298-321_2873:322-326_2874:327-373_2892:374-456_2856:457-480_2895:481-612_2859:613-660_2893:661-1040_2896:1041-1041_2878:1042-1080_2879:1081-1204]_[-1,_2871,_2872,_2873,_2874,_2892,_2856,_2895,_2859,_2893,_2896,_2878,_2879,_-2]	1	p2	(AC)5	10	349	358
TRINITY_DN7688_c0_g1_i1_len=863_path=[1762:0-55_1774:56-303_@1773@!:304-668_1760:669-700_1761:701-862]_[-1,_1762,_1774,_1773,_1760,_1761,_-2]	1	p2	(AC)5	10	721	730
TRINITY_DN7688_c0_g1_i2_len=638_path=[1767:0-55_1768:56-78_@1773@!:79-443_1760:444-475_1761:476-637]_[-1,_1767,_1768,_1773,_1760,_1761,_-2]	1	p2	(AC)5	10	496	505
TRINITY_DN7698_c0_g1_i1_len=281_path=[670:0-87_671:88-91_672:92-107_673:108-129_674:130-153_675:154-280]_[-1,_670,_671,_672,_673,_674,_675,_-2]	1	p2	(AC)5	10	51	60
TRINITY_DN7698_c0_g2_i1_len=282_path=[658:0-87_659:88-91_660:92-108_661:109-130_662:131-154_663:155-281]_[-1,_658,_659,_660,_661,_662,_663,_-2]	1	p2	(AC)5	10	51	60
TRINITY_DN7794_c0_g2_i1_len=1439_path=[3489:0-57_3490:58-59_3491:60-80_3495:81-212_3465:213-236_3466:237-274_@3498@!:275-818_3497:819-854_3496:855-989_3493:990-1155_3478:1156-1438]_[-1,_3489,_3490,_3491,_3495,_3465,_3466,_3498,_3497,_3496,_3493,_3478,_-2]	1	p2	(AC)5	10	1117	1126
TRINITY_DN7794_c0_g2_i2_len=1245_path=[3474:0-57_3475:58-80_@3498@!:81-624_3497:625-660_3496:661-795_3493:796-961_3478:962-1244]_[-1,_3474,_3475,_3498,_3497,_3496,_3493,_3478,_-2]	1	p2	(AC)5	10	923	932
TRINITY_DN7794_c0_g2_i3_len=530_path=[3470:0-57_3471:58-59_3472:60-80_3493:81-246_3478:247-529]_[-1,_3470,_3471,_3472,_3493,_3478,_-2]	1	p2	(AC)5	10	208	217
TRINITY_DN7794_c0_g2_i4_len=1548_path=[3485:0-137_3486:138-161_3487:162-189_3495:190-321_3465:322-345_3466:346-383_@3498@!:384-927_3497:928-963_3496:964-1098_3493:1099-1264_3478:1265-1547]_[-1,_3485,_3486,_3487,_3495,_3465,_3466,_3498,_3497,_3496,_3493,_3478,_-2]	1	p2	(AC)5	10	1226	1235
TRINITY_DN8135_c0_g1_i1_len=636_path=[1460:0-410_1461:411-411_1462:412-415_1463:416-438_@1480@!:439-560_1466:561-612_1467:613-635]_[-1,_1460,_1461,_1462,_1463,_1480,_1466,_1467,_-2]	1	p2	(AC)5	10	2	11
TRINITY_DN8488_c0_g1_i1_len=513_path=[2017:0-475_2018:476-512]_[-1,_2017,_2018,_-2]	2	p2	(AC)5	10	479	488
TRINITY_DN8561_c0_g2_i1_len=571_path=[1145:0-56_1156:57-405_1148:406-406_1149:407-430_1150:431-570]_[-1,_1145,_1156,_1148,_1149,_1150,_-2]	2	p2	(AC)5	10	352	361
TRINITY_DN9263_c0_g1_i1_len=543_path=[1210:0-54_1217:55-332_1218:333-356_1219:357-360_1207:361-364_1208:365-384_1209:385-542]_[-1,_1210,_1217,_1218,_1219,_1207,_1208,_1209,_-2]	1	p2	(AC)5	10	525	534
TRINITY_DN10580_c0_g1_i1_len=1648_path=[3724:0-281_3745:282-288_3743:289-660_3749:661-684_3750:685-685_3744:686-926_3701:927-950_3742:951-1452_3709:1453-1499_3710:1500-1523_3711:1524-1647]_[-1,_3724,_3745,_3743,_3749,_3750,_3744,_3701,_3742,_3709,_3710,_3711,_-2]	2	p2	(AC)6	12	1074	1085
TRINITY_DN10580_c0_g1_i2_len=1447_path=[3695:0-46_3696:47-58_3697:59-80_3745:81-87_3743:88-459_3749:460-483_3750:484-484_3744:485-725_3701:726-749_3742:750-1251_3709:1252-1298_3710:1299-1322_3711:1323-1446]_[-1,_3695,_3696,_3697,_3745,_3743,_3749,_3750,_3744,_3701,_3742,_3709,_3710,_3711,_-2]	1	p2	(AC)6	12	873	884
TRINITY_DN10653_c0_g3_i1_len=1113_path=[2977:0-184_2978:185-190_2979:191-214_2980:215-215_2981:216-228_2982:229-250_2983:251-252_3005:253-274_3001:275-475_2998:476-539_2994:540-563_2948:564-593_3008:594-594_3007:595-597_3004:598-615_3000:616-621_2996:622-639_2993:640-897_2968:898-921_2969:922-925_2970:926-939_2971:940-964_2972:965-1112]_[-1,_2977,_2978,_2979,_2980,_2981,_2982,_2983,_3005,_3001,_2…	2	p2	(AC)6	12	843	854
TRINITY_DN10653_c0_g3_i2_len=564_path=[2986:0-44_3008:45-45_3007:46-48_3004:49-66_3000:67-72_2996:73-90_2993:91-348_2968:349-372_2969:373-376_2970:377-390_2971:391-415_2972:416-563]_[-1,_2986,_3008,_3007,_3004,_3000,_2996,_2993,_2968,_2969,_2970,_2971,_2972,_-2]	1	p2	(AC)6	12	294	305
TRINITY_DN11595_c0_g1_i2_len=840_path=[2362:0-57_2385:58-173_2403:174-183_2402:184-184_2401:185-237_2394:238-259_2399:260-470_2404:471-484_2392:485-517_2400:518-559_2398:560-640_2336:641-664_2337:665-683_2338:684-714_2339:715-839]_[-1,_2362,_2385,_2403,_2402,_2401,_2394,_2399,_2404,_2392,_2400,_2398,_2336,_2337,_2338,_2339,_-2]	1	p2	(AC)6	12	336	347
TRINITY_DN11595_c0_g1_i3_len=747_path=[2302:0-57_2303:58-59_2304:60-60_2384:61-80_2403:81-90_2402:91-91_2401:92-144_2394:145-166_2399:167-377_2404:378-391_2392:392-424_2400:425-466_2398:467-547_2336:548-571_2337:572-590_2338:591-621_2339:622-746]_[-1,_2302,_2303,_2304,_2384,_2403,_2402,_2401,_2394,_2399,_2404,_2392,_2400,_2398,_2336,_2337,_2338,_2339,_-2]	1	p2	(AC)6	12	243	254
TRINITY_DN12398_c0_g1_i1_len=246_path=[2828:0-43_2829:44-245]_[-1,_2828,_2829,_-2]	1	p2	(AC)6	12	107	118
TRINITY_DN12398_c0_g2_i1_len=1016_path=[2772:0-46_2956:47-59_2947:60-131_2931:132-145_2961:146-316_2942:317-355_2966:356-421_2971:422-445_2970:446-459_2968:460-475_2977:476-499_2978:500-503_2935:504-527_2918:528-556_2902:557-702_2742:703-726_2743:727-813_2744:814-1015]_[-1,_2772,_2956,_2947,_2931,_2961,_2942,_2966,_2971,_2970,_2968,_2977,_2978,_2935,_2918,_2902,_2742,_2743,_2744,_-2]	1	p2	(AC)6	12	877	888
TRINITY_DN12398_c0_g2_i2_len=1028_path=[2772:0-46_2956:47-59_2947:60-131_2931:132-145_2961:146-316_2942:317-355_2966:356-421_2971:422-445_2970:446-459_2968:460-475_2976:476-483_2979:484-499_2980:500-503_2981:504-513_2919:514-568_2902:569-714_2742:715-738_2743:739-825_2744:826-1027]_[-1,_2772,_2956,_2947,_2931,_2961,_2942,_2966,_2971,_2970,_2968,_2976,_2979,_2980,_2981,_2919,_2902,_2742,_2743,_274…	2	p2	(AC)6	12	889	900
TRINITY_DN12398_c0_g2_i3_len=649_path=[2974:0-46_2973:47-59_2972:60-60_2969:61-80_2968:81-96_2976:97-104_2979:105-120_2980:121-124_2981:125-134_2919:135-189_2902:190-335_2742:336-359_2743:360-446_2744:447-648]_[-1,_2974,_2973,_2972,_2969,_2968,_2976,_2979,_2980,_2981,_2919,_2902,_2742,_2743,_2744,_-2]	2	p2	(AC)6	12	510	521
TRINITY_DN12398_c0_g2_i4_len=637_path=[2974:0-46_2973:47-59_2972:60-60_2969:61-80_2968:81-96_2977:97-120_2978:121-124_2935:125-148_2918:149-177_2902:178-323_2742:324-347_2743:348-434_2744:435-636]_[-1,_2974,_2973,_2972,_2969,_2968,_2977,_2978,_2935,_2918,_2902,_2742,_2743,_2744,_-2]	1	p2	(AC)6	12	498	509
TRINITY_DN12448_c0_g3_i1_len=264_path=[1669:0-65_1670:66-75_1671:76-76_1672:77-98_2023:99-122_2005:123-124_2035:125-147_2018:148-171_2000:172-204_1719:205-263]_[-1,_1669,_1670,_1671,_1672,_2023,_2005,_2035,_2018,_2000,_1719,_-2]	1	p2	(AC)6	12	101	112
TRINITY_DN12448_c0_g4_i1_len=208_path=[1975:0-44_2025:45-68_2008:69-70_2038:71-93_2021:94-117_2003:118-148_1867:149-207]_[-1,_1975,_2025,_2008,_2038,_2021,_2003,_1867,_-2]	1	p2	(AC)6	12	47	58
TRINITY_DN13_c0_g1_i1_len=644_path=[1289:0-302_1290:303-326_1291:327-643]_[-1,_1289,_1290,_1291,_-2]	1	p2	(AC)6	12	72	83
TRINITY_DN13_c0_g2_i1_len=643_path=[1292:0-302_1293:303-325_1294:326-642]_[-1,_1292,_1293,_1294,_-2]	1	p2	(AC)6	12	72	83
TRINITY_DN13286_c0_g1_i1_len=444_path=[1651:0-101_1896:102-113_1889:114-158_1882:159-172_1873:173-174_1902:175-192_1895:193-208_1888:209-214_1881:215-274_1871:275-307_1912:308-330_1916:331-348_1920:349-357_1924:358-359_1928:360-360_1932:361-361_1814:362-381_1745:382-384_1746:385-385_1747:386-443]_[-1,_1651,_1896,_1889,_1882,_1873,_1902,_1895,_1888,_1881,_1871,_1912,_1916,_1920,_1924,_1928,_1932,_…	1	p2	(AC)6	12	432	443
TRINITY_DN13286_c0_g1_i2_len=426_path=[1623:0-57_1624:58-82_1903:83-83_1896:84-95_1889:96-140_1882:141-154_1873:155-156_1902:157-174_1895:175-190_1888:191-196_1881:197-256_1871:257-289_1912:290-312_1916:313-330_1920:331-339_1924:340-341_1928:342-342_1932:343-343_1814:344-363_1745:364-366_1746:367-367_1747:368-425]_[-1,_1623,_1624,_1903,_1896,_1889,_1882,_1873,_1902,_1895,_1888,_1881,_1871,_1912,_…	1	p2	(AC)6	12	414	425
TRINITY_DN13286_c0_g1_i3_len=415_path=[1733:0-57_1734:58-80_1862:81-125_1846:126-163_1895:164-179_1888:180-185_1881:186-245_1871:246-278_1912:279-301_1916:302-319_1920:320-328_1924:329-330_1928:331-331_1932:332-332_1814:333-352_1745:353-355_1746:356-356_1747:357-414]_[-1,_1733,_1734,_1862,_1846,_1895,_1888,_1881,_1871,_1912,_1916,_1920,_1924,_1928,_1932,_1814,_1745,_1746,_1747,_-2]	1	p2	(AC)6	12	403	414
TRINITY_DN13286_c0_g1_i4_len=350_path=[1700:0-57_1701:58-58_1702:59-61_1703:62-80_1902:81-98_1895:99-114_1888:115-120_1881:121-180_1871:181-213_1912:214-236_1916:237-254_1920:255-263_1924:264-265_1928:266-266_1932:267-267_1814:268-287_1745:288-290_1746:291-291_1747:292-349]_[-1,_1700,_1701,_1702,_1703,_1902,_1895,_1888,_1881,_1871,_1912,_1916,_1920,_1924,_1928,_1932,_1814,_1745,_1746,_1747,_-2]	1	p2	(AC)6	12	338	349
TRINITY_DN13286_c0_g2_i1_len=250_path=[1760:0-57_1761:58-80_1762:81-113_1850:114-136_1875:137-154_1848:155-163_1829:164-187_1807:188-190_1808:191-191_1809:192-249]_[-1,_1760,_1761,_1762,_1850,_1875,_1848,_1829,_1807,_1808,_1809,_-2]	1	p2	(AC)6	12	238	249
TRINITY_DN13286_c0_g2_i2_len=217_path=[1765:0-57_1766:58-58_1767:59-61_1768:62-80_1850:81-103_1875:104-121_1848:122-130_1829:131-154_1807:155-157_1808:158-158_1809:159-216]_[-1,_1765,_1766,_1767,_1768,_1850,_1875,_1848,_1829,_1807,_1808,_1809,_-2]	1	p2	(AC)6	12	205	216
TRINITY_DN13355_c0_g2_i4_len=339_path=[2503:0-34_2504:35-58_2505:59-63_2637:64-94_2633:95-149_2627:150-157_2667:158-179_2669:180-206_2622:207-209_2612:210-223_2629:224-247_2599:248-260_@2621@!:261-338]_[-1,_2503,_2504,_2505,_2637,_2633,_2627,_2667,_2669,_2622,_2612,_2629,_2599,_2621]	1	p2	(AC)6	12	11	22
TRINITY_DN13849_c0_g1_i1_len=871_path=[3113:0-69_3114:70-104_3161:105-291_3168:292-295_3167:296-420_3159:421-489_3166:490-563_3163:564-577_3157:578-601_3169:602-604_3151:605-641_3165:642-671_3162:672-695_3156:696-796_3095:797-870]_[-1,_3113,_3114,_3161,_3168,_3167,_3159,_3166,_3163,_3157,_3169,_3151,_3165,_3162,_3156,_3095,_-2]	2	p2	(AC)6	12	350	361
TRINITY_DN13849_c0_g1_i1_len=871_path=[3113:0-69_3114:70-104_3161:105-291_3168:292-295_3167:296-420_3159:421-489_3166:490-563_3163:564-577_3157:578-601_3169:602-604_3151:605-641_3165:642-671_3162:672-695_3156:696-796_3095:797-870]_[-1,_3113,_3114,_3161,_3168,_3167,_3159,_3166,_3163,_3157,_3169,_3151,_3165,_3162,_3156,_3095,_-2]	3	p2	(AC)6	12	507	518
TRINITY_DN14525_c0_g2_i1_len=2251_path=[5598:0-46_5599:47-57_5600:58-59_5719:60-335_5724:336-523_5733:524-629_5727:630-643_5642:644-650_5643:651-667_5644:668-691_5645:692-720_5715:721-880_5620:881-901_5621:902-925_5714:926-1238_5582:1239-1278_5583:1279-1302_5584:1303-1317_5713:1318-1461_5737:1462-1501_5731:1502-1562_5726:1563-1586_5720:1587-1730_5653:1731-1735_5711:1736-1981_5701:1982-2067_5702:2…	2	p2	(AC)6	12	1945	1956
TRINITY_DN14525_c0_g2_i2_len=1600_path=[5598:0-46_5599:47-57_5600:58-59_5719:60-335_5724:336-523_5733:524-629_5727:630-643_5722:644-666_5713:667-810_5737:811-850_5731:851-911_5726:912-935_5720:936-1079_5653:1080-1084_5711:1085-1330_5701:1331-1416_5702:1417-1440_5703:1441-1599]_[-1,_5598,_5599,_5600,_5719,_5724,_5733,_5727,_5722,_5713,_5737,_5731,_5726,_5720,_5653,_5711,_5701,_5702,_5703,_-2]	1	p2	(AC)6	12	1294	1305
TRINITY_DN14525_c0_g2_i3_len=838_path=[5704:0-46_5741:47-57_5736:58-58_5730:59-59_5725:60-88_5731:89-149_5726:150-173_5720:174-317_5653:318-322_5711:323-568_5701:569-654_5702:655-678_5703:679-837]_[-1,_5704,_5741,_5736,_5730,_5725,_5731,_5726,_5720,_5653,_5711,_5701,_5702,_5703,_-2]	1	p2	(AC)6	12	532	543
TRINITY_DN14525_c0_g2_i4_len=596_path=[5573:0-46_5574:47-57_5575:58-80_5711:81-326_5701:327-412_5702:413-436_5703:437-595]_[-1,_5573,_5574,_5575,_5711,_5701,_5702,_5703,_-2]	1	p2	(AC)6	12	290	301
TRINITY_DN14525_c0_g2_i5_len=1051_path=[5676:0-46_5746:47-57_5743:58-58_5738:59-59_5732:60-80_5727:81-94_5722:95-117_5713:118-261_5737:262-301_5731:302-362_5726:363-386_5720:387-530_5653:531-535_5711:536-781_5701:782-867_5702:868-891_5703:892-1050]_[-1,_5676,_5746,_5743,_5738,_5732,_5727,_5722,_5713,_5737,_5731,_5726,_5720,_5653,_5711,_5701,_5702,_5703,_-2]	1	p2	(AC)6	12	745	756
TRINITY_DN14525_c0_g2_i6_len=1995_path=[5593:0-46_5740:47-57_5735:58-58_5729:59-79_5724:80-267_5733:268-373_5727:374-387_5642:388-394_5643:395-411_5644:412-435_5645:436-464_5715:465-624_5620:625-645_5621:646-669_5714:670-982_5582:983-1022_5583:1023-1046_5584:1047-1061_5713:1062-1205_5737:1206-1245_5731:1246-1306_5726:1307-1330_5720:1331-1474_5653:1475-1479_5711:1480-1725_5701:1726-1811_5702:1812-…	2	p2	(AC)6	12	1689	1700
TRINITY_DN14984_c0_g1_i1_len=1905_path=[4705:0-118_4706:119-148_4818:149-256_4791:257-324_4814:325-337_@4809@!:338-457_4798:458-481_4817:482-483_4813:484-484_4808:485-511_4802:512-784_4718:785-808_4796:809-982_4744:983-1006_4801:1007-1132_4715:1133-1156_4795:1157-1395_4819:1396-1396_4815:1397-1420_4811:1421-1687_4730:1688-1714_4800:1715-1810_4821:1811-1811_4777:1812-1844_4778:1845-1904]_[-1,_4705…	1	p2	(AC)6	12	1839	1850
TRINITY_DN14984_c0_g1_i2_len=1511_path=[4759:0-54_4760:55-77_4820:78-87_4816:88-89_4812:90-90_4807:91-117_4802:118-390_4718:391-414_4796:415-588_4744:589-612_4801:613-738_4715:739-762_4795:763-1001_4819:1002-1002_4815:1003-1026_4811:1027-1293_4730:1294-1320_4800:1321-1416_4821:1417-1417_4788:1418-1450_4789:1451-1510]_[-1,_4759,_4760,_4820,_4816,_4812,_4807,_4802,_4718,_4796,_4744,_4801,_4715,_479…	1	p2	(AC)6	12	1445	1456
TRINITY_DN15004_c0_g3_i1_len=2576_path=[7504:0-46_7697:47-57_7692:58-58_7683:59-80_7674:81-82_7664:83-83_7655:84-106_7641:107-127_7606:128-151_7624:152-242_7663:243-266_7654:267-538_7623:539-669_7604:670-814_7673:815-815_7662:816-839_7621:840-943_7703:944-962_7637:963-976_7620:977-986_7602:987-1131_7650:1132-1135_7636:1136-1185_7682:1186-1220_7672:1221-1238_7660:1239-1262_7648:1263-1291_@7633@!:1…	1	p2	(AC)6	12	2308	2319
TRINITY_DN15004_c0_g3_i3_len=2570_path=[7198:0-46_7697:47-57_7692:58-58_7683:59-80_7674:81-82_7664:83-83_7655:84-106_7641:107-127_7606:128-151_7624:152-242_7663:243-266_7654:267-538_7702:539-555_7705:556-571_7639:572-613_7622:614-663_7604:664-808_7673:809-809_7662:810-833_7621:834-937_7703:938-956_7637:957-970_7620:971-980_7602:981-1125_7650:1126-1129_7636:1130-1179_7682:1180-1214_7672:1215-1232_…	1	p2	(AC)6	12	2302	2313
TRINITY_DN15004_c0_g3_i4_len=2592_path=[7418:0-46_7419:47-57_7420:58-58_7421:59-59_7422:60-60_7627:61-96_7674:97-98_7664:99-99_7655:100-122_7641:123-143_7606:144-167_7624:168-258_7663:259-282_7654:283-554_7623:555-685_7604:686-830_7673:831-831_7662:832-855_7621:856-959_7703:960-978_7637:979-992_7620:993-1002_7602:1003-1147_7650:1148-1151_7636:1152-1201_7682:1202-1236_7672:1237-1254_7660:1255-1278…	1	p2	(AC)6	12	2324	2335
TRINITY_DN15004_c0_g3_i5_len=2586_path=[7418:0-46_7419:47-57_7420:58-58_7421:59-59_7422:60-60_7627:61-96_7674:97-98_7664:99-99_7655:100-122_7641:123-143_7606:144-167_7624:168-258_7663:259-282_7654:283-554_7702:555-571_7705:572-587_7639:588-629_7622:630-679_7604:680-824_7673:825-825_7662:826-849_7621:850-953_7703:954-972_7637:973-986_7620:987-996_7602:997-1141_7650:1142-1145_7636:1146-1195_7682:11…	1	p2	(AC)6	12	2318	2329
TRINITY_DN1621_c0_g1_i1_len=1817_path=[3709:0-344_3713:345-1550_@3712@!:1551-1659_3706:1660-1816]_[-1,_3709,_3713,_3712,_3706,_-2]	2	p2	(AC)6	12	1747	1758
TRINITY_DN16392_c1_g2_i1_len=2022_path=[7274:0-23_7474:24-225_7586:226-254_7598:255-255_7352:256-272_7353:273-279_7589:280-297_7500:298-302_7464:303-321_7423:322-400_7499:401-438_7463:439-462_7521:463-698_7591:699-699_7602:700-723_7607:724-747_7612:748-791_7558:792-795_7592:796-807_7603:808-810_7608:811-820_7613:821-831_7617:832-832_7529:833-843_7604:844-846_7609:847-870_7614:871-872_7510:873-920…	3	p2	(AC)6	12	1986	1997
TRINITY_DN16392_c1_g2_i2_len=2115_path=[7051:0-152_7505:153-180_7432:181-252_7469:253-276_7536:277-318_7503:319-347_7524:348-348_7535:349-372_7589:373-390_7500:391-395_7464:396-414_7423:415-493_7499:494-531_7463:532-555_7521:556-791_7591:792-792_7602:793-816_7607:817-840_7612:841-884_7494:885-912_7624:913-913_7613:914-924_7617:925-925_7529:926-936_7604:937-939_7609:940-963_7614:964-965_7510:966-1…	3	p2	(AC)6	12	2079	2090
TRINITY_DN16392_c1_g3_i1_len=455_path=[7270:0-23_7271:24-45_7472:46-102_7429:103-128_7078:129-151_7079:152-153_7080:154-158_7523:159-175_7502:176-188_7466:189-213_7590:214-216_7601:217-218_7059:219-248_7060:249-454]_[-1,_7270,_7271,_7472,_7429,_7078,_7079,_7080,_7523,_7502,_7466,_7590,_7601,_7059,_7060,_-2]	1	p2	(AC)6	12	115	126
TRINITY_DN16459_c0_g1_i1_len=2601_path=[7359:0-46_7812:47-57_7799:58-58_7783:59-59_7764:60-431_7340:432-455_7782:456-490_7809:491-491_7796:492-515_7780:516-600_7762:601-669_7740:670-693_7574:694-701_7575:702-725_7739:726-758_7509:759-760_7830:761-763_7823:764-791_7816:792-815_7807:816-974_7795:975-980_7779:981-1108_7850:1109-1112_7857:1113-1126_7829:1127-1150_7822:1151-1160_7815:1161-1184_7805:11…	1	p2	(AC)6	12	2376	2387
TRINITY_DN16459_c0_g1_i2_len=2240_path=[7620:0-46_7832:47-57_7824:58-58_7817:59-59_7810:60-80_7797:81-94_7782:95-129_7809:130-130_7796:131-154_7780:155-239_7762:240-308_7740:309-332_7574:333-340_7575:341-364_7739:365-397_7509:398-399_7830:400-402_7823:403-430_7816:431-454_7807:455-613_7795:614-619_7779:620-747_7850:748-751_7857:752-765_7835:766-775_7828:776-789_7822:790-799_7815:800-823_7805:824-…	1	p2	(AC)6	12	2015	2026
TRINITY_DN16459_c0_g2_i1_len=240_path=[7400:0-26_7401:27-68_7402:69-73_7765:74-97_7743:98-117_7482:118-239]_[-1,_7400,_7401,_7402,_7765,_7743,_7482,_-2]	1	p2	(AC)6	12	15	26
TRINITY_DN16531_c0_g4_i1_len=727_path=[10519:0-59_10625:60-85_10652:86-97_10685:98-121_10702:122-136_10699:137-138_10693:139-178_10711:179-179_10646:180-188_10590:189-211_10706:212-231_10704:232-234_10701:235-258_10698:259-386_10713:387-409_10719:410-410_10720:411-433_10721:434-443_10689:444-460_10678:461-539_10632:540-564_10601:565-610_10656:611-622_10630:623-653_10599:654-677_10299:678-726]_[-1…	1	p2	(AC)6	12	350	361
TRINITY_DN16895_c0_g12_i2_len=352_path=[6540:0-46_6541:47-57_6542:58-58_6543:59-59_6544:60-80_6545:81-81_7127:82-118_7085:119-141_7033:142-144_7119:145-157_7202:158-158_7190:159-163_7171:164-173_7072:174-178_7013:179-197_7109:198-202_7066:203-230_7007:231-265_6576:266-351]_[-1,_6540,_6541,_6542,_6543,_6544,_6545,_7127,_7085,_7033,_7119,_7202,_7190,_7171,_7072,_7013,_7109,_7066,_7007,_6576,_-2]	1	p2	(AC)6	12	221	232
TRINITY_DN16895_c0_g12_i3_len=504_path=[6920:0-232_6921:233-233_7135:234-270_7161:271-271_7180:272-275_7194:276-291_7157:292-295_7174:296-296_7119:297-309_7202:310-310_7190:311-315_7171:316-325_7072:326-330_7013:331-349_7109:350-354_7066:355-382_7007:383-417_6576:418-503]_[-1,_6920,_6921,_7135,_7161,_7180,_7194,_7157,_7174,_7119,_7202,_7190,_7171,_7072,_7013,_7109,_7066,_7007,_6576,_-2]	2	p2	(AC)6	12	373	384
TRINITY_DN16985_c0_g3_i2_len=2509_path=[9393:0-46_9391:47-57_9387:58-58_9381:59-59_9376:60-60_9368:61-79_9359:80-93_9347:94-138_9276:139-183_9306:184-390_8905:391-414_9271:415-573_9397:574-597_9402:598-603_9405:604-627_9407:628-684_9302:685-708_9231:709-764_9345:765-792_9326:793-816_9300:817-879_9344:880-900_9325:901-924_9299:925-1024_9343:1025-1119_9266:1120-1143_9398:1144-1183_9297:1184-1207_93…	1	p2	(AC)6	12	2055	2066
TRINITY_DN16985_c0_g3_i3_len=2794_path=[8685:0-297_8686:298-321_9335:322-347_9369:348-357_9359:358-371_9347:372-416_9276:417-461_9306:462-668_8905:669-692_9271:693-851_9397:852-875_9402:876-881_9405:882-905_9407:906-962_9302:963-986_9231:987-1042_9345:1043-1070_9326:1071-1094_9300:1095-1157_9344:1158-1178_9325:1179-1202_9299:1203-1302_9343:1303-1397_9266:1398-1421_9398:1422-1461_9297:1462-1485_93…	1	p2	(AC)6	12	2340	2351
TRINITY_DN17257_c0_g2_i6_len=1256_path=[7751:0-46_7752:47-57_7753:58-58_7754:59-59_7755:60-60_9085:61-95_9332:96-119_9295:120-147_9402:148-148_9409:149-161_9414:162-190_9054:191-237_9366:238-255_9348:256-257_9320:258-260_9280:261-342_9222:343-357_9017:358-366_9365:367-381_9347:382-414_9382:415-426_9374:427-486_9364:487-489_9345:490-510_9313:511-513_9271:514-534_9209:535-538_9363:539-558_9344:559-…	1	p2	(AC)6	12	1142	1153
TRINITY_DN17257_c0_g8_i1_len=356_path=[8628:0-40_8629:41-45_8630:46-61_8631:62-85_8632:86-93_8633:94-114_8634:115-135_8635:136-355]_[-1,_8628,_8629,_8630,_8631,_8632,_8633,_8634,_8635,_-2]	1	p2	(AC)6	12	1	12
TRINITY_DN17257_c0_g9_i1_len=233_path=[7929:0-46_7930:47-57_7931:58-58_7932:59-59_7933:60-60_7934:61-80_7935:81-84_9074:85-105_8948:106-118_9166:119-119_9057:120-137_8928:138-161_9150:162-182_9042:183-190_8909:191-211_8838:212-232]_[-1,_7929,_7930,_7931,_7932,_7933,_7934,_7935,_9074,_8948,_9166,_9057,_8928,_9150,_9042,_8909,_8838,_-2]	1	p2	(AC)6	12	98	109
TRINITY_DN17477_c0_g3_i1_len=2790_path=[10847:0-46_11364:47-57_11348:58-59_11328:60-61_11301:62-184_11415:185-186_11423:187-209_11426:210-251_11250:252-303_11416:304-304_11346:305-333_11325:334-337_11297:338-351_@11247@!:352-456_11180:457-525_11324:526-622_11296:623-663_11246:664-740_11107:741-767_11295:768-768_11245:769-801_11177:802-835_11106:836-957_10589:958-981_11294:982-990_11244:991-1014_1…	2	p2	(AC)6	12	2445	2456
TRINITY_DN17705_c1_g1_i4_len=5865_path=[16816:0-24_17093:25-150_17052:151-693_16531:694-717_16532:718-721_17123:722-830_17175:831-845_16719:846-854_17143:855-869_17122:870-1301_17090:1302-1394_17176:1395-1418_17185:1419-1442_16856:1443-1478_17121:1479-1733_16886:1734-1757_17089:1758-1967_16704:1968-1970_17142:1971-1974_17120:1975-2012_17088:2013-2071_17167:2072-2081_17162:2082-2105_17155:2106-212…	2	p2	(AC)6	12	5793	5804
TRINITY_DN17727_c0_g2_i2_len=323_path=[16719:0-71_18005:72-72_17892:73-96_18031:97-116_18043:117-117_17927:118-149_17890:150-195_17845:196-216_17955:217-240_17925:241-260_17612:261-281_18009:282-298_17787:299-312_17888:313-322]_[-1,_16719,_18005,_17892,_18031,_18043,_17927,_17890,_17845,_17955,_17925,_17612,_18009,_17787,_17888]	1	p2	(AC)6	12	265	276
TRINITY_DN17727_c0_g2_i3_len=394_path=[16719:0-71_18005:72-72_17892:73-96_18031:97-116_18043:117-117_17926:118-151_17891:152-189_17845:190-210_17955:211-234_17925:235-254_17889:255-284_17788:285-303_18009:304-320_17609:321-344_17843:345-393]_[-1,_16719,_18005,_17892,_18031,_18043,_17926,_17891,_17845,_17955,_17925,_17889,_17788,_18009,_17609,_17843]	1	p2	(AC)6	12	287	298
TRINITY_DN17727_c0_g2_i5_len=4288_path=[16906:0-23_16907:24-24_16908:25-88_17796:89-203_18005:204-204_17892:205-228_18031:229-248_18043:249-249_17926:250-283_17891:284-321_17845:322-342_17955:343-366_17925:367-386_17889:387-416_17788:417-435_18009:436-452_17787:453-466_17888:467-476_17843:477-525_17786:526-549_17924:550-591_17887:592-615_18010:616-630_18033:631-631_17784:632-655_17886:656-678_180…	1	p2	(AC)6	12	419	430
TRINITY_DN17727_c0_g2_i6_len=4294_path=[16906:0-23_16907:24-24_16908:25-88_17796:89-203_18005:204-204_18029:205-225_17233:226-228_18031:229-248_18043:249-249_17927:250-281_17614:282-289_17891:290-327_17845:328-348_17955:349-372_17925:373-392_17889:393-422_17788:423-441_18009:442-458_17787:459-472_17888:473-482_17843:483-531_17786:532-555_17924:556-597_17887:598-621_18010:622-636_18033:637-637_177…	1	p2	(AC)6	12	425	436
TRINITY_DN17743_c0_g1_i1_len=1400_path=[4236:0-46_4652:47-57_4638:58-58_4619:59-59_4597:60-60_4567:61-195_4498:196-219_4499:220-251_4592:252-356_4561:357-463_4659:464-487_4646:488-603_4688:604-627_4690:628-651_4693:652-671_4657:672-682_4644:683-683_4628:684-707_4604:708-723_4577:724-765_4626:766-809_4603:810-833_4643:834-867_4625:868-872_4681:873-890_4676:891-899_4668:900-923_4655:924-946_4694:94…	1	p2	(AC)6	12	1255	1266
TRINITY_DN17743_c0_g1_i3_len=1229_path=[4207:0-46_4639:47-57_4614:58-80_4592:81-185_4561:186-292_4659:293-316_4646:317-432_4688:433-456_4690:457-480_4693:481-500_4657:501-511_4644:512-512_4628:513-536_4604:537-552_4577:553-594_4626:595-638_4603:639-662_4643:663-696_4625:697-701_4681:702-719_4676:720-728_4668:729-752_4655:753-775_4694:776-779_4620:780-803_4599:804-811_4568:812-824_4534:825-1045_44…	1	p2	(AC)6	12	1084	1095
TRINITY_DN17743_c0_g1_i6_len=1124_path=[4268:0-46_4671:47-57_4662:58-58_4649:59-59_4635:60-61_4615:62-62_4591:63-80_4561:81-187_4659:188-211_4646:212-327_4688:328-351_4690:352-375_4693:376-395_4657:396-406_4644:407-407_4628:408-431_4604:432-447_4577:448-489_4626:490-533_4603:534-557_4643:558-591_4625:592-596_4681:597-614_4676:615-623_4668:624-647_4655:648-670_4694:671-674_4620:675-698_4599:699-70…	1	p2	(AC)6	12	979	990
TRINITY_DN19877_c0_g1_i1_len=327_path=[609:0-326]_[-1,_609,_-2]	1	p2	(AC)6	12	243	254
TRINITY_DN20157_c0_g1_i1_len=294_path=[272:0-293]_[-1,_272,_-2]	1	p2	(AC)6	12	123	134
TRINITY_DN22184_c0_g1_i1_len=404_path=[763:0-403]_[-1,_763,_-2]	1	p2	(AC)6	12	256	267
TRINITY_DN22334_c0_g1_i1_len=297_path=[275:0-296]_[-1,_275,_-2]	1	p2	(AC)6	12	184	195
TRINITY_DN23020_c0_g1_i1_len=378_path=[356:0-377]_[-1,_356,_-2]	1	p2	(AC)6	12	61	72
TRINITY_DN26264_c0_g1_i1_len=389_path=[733:0-388]_[-1,_733,_-2]	1	p2	(AC)6	12	209	220
TRINITY_DN26701_c0_g1_i1_len=213_path=[381:0-212]_[-1,_381,_-2]	1	p2	(AC)6	12	119	130
TRINITY_DN28431_c0_g1_i1_len=343_path=[641:0-342]_[-1,_641,_-2]	1	p2	(AC)6	12	61	72
TRINITY_DN30349_c0_g1_i1_len=246_path=[224:0-245]_[-1,_224,_-2]	1	p2	(AC)6	12	97	108
TRINITY_DN30995_c0_g1_i1_len=229_path=[413:0-228]_[-1,_413,_-2]	1	p2	(AC)6	12	148	159
TRINITY_DN32347_c0_g1_i1_len=320_path=[298:0-319]_[-1,_298,_-2]	1	p2	(AC)6	12	130	141
TRINITY_DN33969_c0_g1_i1_len=588_path=[566:0-587]_[-1,_566,_-2]	1	p2	(AC)6	12	158	169
TRINITY_DN5214_c0_g1_i1_len=247_path=[1027:0-54_1028:55-77_1029:78-89_1030:90-246]_[-1,_1027,_1028,_1029,_1030,_-2]	1	p2	(AC)6	12	66	77
TRINITY_DN5214_c0_g2_i1_len=385_path=[1018:0-54_1019:55-77_@1032@!:78-212_1022:213-215_1023:216-227_1024:228-384]_[-1,_1018,_1019,_1032,_1022,_1023,_1024,_-2]	1	p2	(AC)6	12	204	215
TRINITY_DN5214_c0_g2_i2_len=439_path=[1025:0-131_@1032@!:132-266_1022:267-269_1023:270-281_1024:282-438]_[-1,_1025,_1032,_1022,_1023,_1024,_-2]	1	p2	(AC)6	12	258	269
TRINITY_DN5284_c0_g2_i1_len=495_path=[1055:0-388_1056:389-408_1057:409-419_1058:420-439_1059:440-494]_[-1,_1055,_1056,_1057,_1058,_1059,_-2]	1	p2	(AC)6	12	392	403
TRINITY_DN5284_c0_g3_i1_len=502_path=[1063:0-388_1064:389-408_1065:409-446_1066:447-501]_[-1,_1063,_1064,_1065,_1066,_-2]	1	p2	(AC)6	12	392	403
TRINITY_DN5842_c0_g1_i1_len=300_path=[646:0-188_647:189-213_648:214-299]_[-1,_646,_647,_648,_-2]	1	p2	(AC)6	12	100	111
TRINITY_DN5842_c0_g2_i1_len=300_path=[639:0-188_640:189-200_641:201-213_642:214-299]_[-1,_639,_640,_641,_642,_-2]	1	p2	(AC)6	12	100	111
TRINITY_DN5842_c0_g3_i1_len=235_path=[643:0-188_644:189-200_645:201-234]_[-1,_643,_644,_645,_-2]	1	p2	(AC)6	12	100	111
TRINITY_DN7480_c0_g1_i1_len=899_path=[1876:0-214_1886:215-256_1885:257-280_1884:281-496_1874:497-520_1875:521-898]_[-1,_1876,_1886,_1885,_1884,_1874,_1875,_-2]	1	p2	(AC)6	12	275	286
TRINITY_DN7575_c0_g1_i1_len=416_path=[1067:0-35_1068:36-47_1069:48-79_1070:80-80_1071:81-104_1072:105-415]_[-1,_1067,_1068,_1069,_1070,_1071,_1072,_-2]	1	p2	(AC)6	12	54	65
TRINITY_DN7575_c0_g3_i1_len=468_path=[1085:0-75_1086:76-87_1087:88-99_1088:100-131_1089:132-132_1090:133-156_1091:157-467]_[-1,_1085,_1086,_1087,_1088,_1089,_1090,_1091,_-2]	1	p2	(AC)6	12	106	117
TRINITY_DN7575_c0_g4_i1_len=468_path=[1079:0-75_1080:76-99_1081:100-131_1082:132-132_1083:133-156_1084:157-467]_[-1,_1079,_1080,_1081,_1082,_1083,_1084,_-2]	1	p2	(AC)6	12	106	117
TRINITY_DN7698_c0_g3_i1_len=245_path=[664:0-51_665:52-55_666:56-71_667:72-93_668:94-117_669:118-244]_[-1,_664,_665,_666,_667,_668,_669,_-2]	1	p2	(AC)6	12	13	24
TRINITY_DN793_c0_g1_i1_len=424_path=[852:0-91_853:92-115_854:116-423]_[-1,_852,_853,_854,_-2]	1	p2	(AC)6	12	397	408
TRINITY_DN8716_c0_g1_i1_len=774_path=[1585:0-70_1586:71-105_@1595@!:106-473_1583:474-499_1584:500-773]_[-1,_1585,_1586,_1595,_1583,_1584,_-2]	1	p2	(AC)6	12	693	704
TRINITY_DN9257_c0_g1_i1_len=244_path=[648:0-56_649:57-79_650:80-131_651:132-151_652:152-243]_[-1,_648,_649,_650,_651,_652,_-2]	1	p2	(AC)6	12	134	145
TRINITY_DN9257_c0_g2_i1_len=238_path=[658:0-56_659:57-79_660:80-131_661:132-145_662:146-237]_[-1,_658,_659,_660,_661,_662,_-2]	1	p2	(AC)6	12	128	139
TRINITY_DN9257_c0_g3_i1_len=245_path=[643:0-71_644:72-80_645:81-132_646:133-152_647:153-244]_[-1,_643,_644,_645,_646,_647,_-2]	1	p2	(AC)6	12	135	146
TRINITY_DN9257_c0_g4_i1_len=239_path=[653:0-71_654:72-80_655:81-132_656:133-146_657:147-238]_[-1,_653,_654,_655,_656,_657,_-2]	1	p2	(AC)6	12	129	140
TRINITY_DN9811_c0_g1_i1_len=532_path=[2961:0-57_2962:58-96_2963:97-531]_[-1,_2961,_2962,_2963,_-2]	1	p2	(AC)6	12	478	489
TRINITY_DN9811_c0_g2_i1_len=1367_path=[2972:0-58_2982:59-218_2952:219-242_2979:243-505_@2983@!:506-630_2955:631-656_2978:657-833_2958:834-857_2980:858-892_2977:893-931_2976:932-1366]_[-1,_2972,_2982,_2952,_2979,_2983,_2955,_2978,_2958,_2980,_2977,_2976,_-2]	1	p2	(AC)6	12	1313	1324
TRINITY_DN9811_c0_g2_i2_len=942_path=[2964:0-58_2965:59-80_@2983@!:81-205_2955:206-231_2978:232-408_2958:409-432_2980:433-467_2977:468-506_2976:507-941]_[-1,_2964,_2965,_2983,_2955,_2978,_2958,_2980,_2977,_2976,_-2]	1	p2	(AC)6	12	888	899
TRINITY_DN10_c0_g1_i1_len=369_path=[347:0-368]_[-1,_347,_-2]	1	p2	(AC)7	14	23	36
TRINITY_DN11796_c1_g1_i1_len=660_path=[1592:0-148_1649:149-163_1653:164-187_1659:188-244_1658:245-250_1656:251-269_1654:270-274_1650:275-293_1647:294-421_1605:422-438_1606:439-659]_[-1,_1592,_1649,_1653,_1659,_1658,_1656,_1654,_1650,_1647,_1605,_1606,_-2]	1	p2	(AC)7	14	275	288
TRINITY_DN11796_c1_g1_i2_len=480_path=[1631:0-65_1658:66-71_1656:72-90_1654:91-95_1650:96-114_1647:115-242_1580:243-258_1581:259-479]_[-1,_1631,_1658,_1656,_1654,_1650,_1647,_1580,_1581,_-2]	1	p2	(AC)7	14	96	109
TRINITY_DN11915_c0_g1_i1_len=2038_path=[4562:0-512_4563:513-536_4586:537-978_@4593@!:979-1187_4589:1188-1243_4585:1244-1376_4592:1377-1601_4577:1602-1625_4590:1626-1715_4596:1716-1727_4540:1728-1739_4587:1740-1763_4583:1764-1919_4560:1920-1943_4561:1944-2037]_[-1,_4562,_4563,_4586,_4593,_4589,_4585,_4592,_4577,_4590,_4596,_4540,_4587,_4583,_4560,_4561,_-2]	2	p2	(AC)7	14	1828	1841
TRINITY_DN11915_c0_g1_i2_len=742_path=[4553:0-45_4554:46-58_4555:59-80_4592:81-305_4577:306-329_4590:330-419_4548:420-443_4587:444-467_4583:468-623_4560:624-647_4561:648-741]_[-1,_4553,_4554,_4555,_4592,_4577,_4590,_4548,_4587,_4583,_4560,_4561,_-2]	1	p2	(AC)7	14	532	545
TRINITY_DN11915_c0_g1_i3_len=1139_path=[4543:0-45_4595:46-58_4594:59-79_@4593@!:80-288_4589:289-344_4585:345-477_4592:478-702_4577:703-726_4590:727-816_4596:817-828_4581:829-864_4583:865-1020_4560:1021-1044_4561:1045-1138]_[-1,_4543,_4595,_4594,_4593,_4589,_4585,_4592,_4577,_4590,_4596,_4581,_4583,_4560,_4561,_-2]	1	p2	(AC)7	14	929	942
TRINITY_DN11915_c0_g1_i4_len=1101_path=[4572:0-45_4595:46-58_4594:59-79_@4593@!:80-288_4570:289-306_4585:307-439_4592:440-664_4577:665-688_4590:689-778_4596:779-790_4540:791-802_4587:803-826_4583:827-982_4560:983-1006_4561:1007-1100]_[-1,_4572,_4595,_4594,_4593,_4570,_4585,_4592,_4577,_4590,_4596,_4540,_4587,_4583,_4560,_4561,_-2]	1	p2	(AC)7	14	891	904
TRINITY_DN11915_c0_g1_i5_len=2000_path=[4562:0-512_4563:513-536_4586:537-978_@4593@!:979-1187_4570:1188-1205_4585:1206-1338_4592:1339-1563_4577:1564-1587_4590:1588-1677_4596:1678-1689_4540:1690-1701_4587:1702-1725_4583:1726-1881_4560:1882-1905_4561:1906-1999]_[-1,_4562,_4563,_4586,_4593,_4570,_4585,_4592,_4577,_4590,_4596,_4540,_4587,_4583,_4560,_4561,_-2]	2	p2	(AC)7	14	1790	1803
TRINITY_DN12512_c0_g1_i1_len=1213_path=[2855:0-110_2856:111-134_2879:135-157_2878:158-249_2880:250-286_2881:287-316_2872:317-356_2877:357-361_2874:362-418_2871:419-442_2866:443-601_2836:602-625_2837:626-1212]_[-1,_2855,_2856,_2879,_2878,_2880,_2881,_2872,_2877,_2874,_2871,_2866,_2836,_2837,_-2]	2	p2	(AC)7	14	1009	1022
TRINITY_DN12512_c0_g1_i2_len=918_path=[2838:0-61_2877:62-66_2874:67-123_2871:124-147_2866:148-306_2836:307-330_2837:331-917]_[-1,_2838,_2877,_2874,_2871,_2866,_2836,_2837,_-2]	2	p2	(AC)7	14	714	727
TRINITY_DN13211_c0_g4_i2_len=793_path=[2695:0-46_2890:47-57_2885:58-58_2878:59-59_2869:60-78_2858:79-137_2843:138-160_2824:161-178_2888:179-184_2883:185-190_2875:191-197_2866:198-221_2855:222-352_2899:353-357_2900:358-370_2901:371-381_2902:382-394_2903:395-395_2833:396-420_2862:421-473_2880:474-498_2871:499-512_2861:513-522_2849:523-536_2830:537-542_2804:543-605_2772:606-629_2761:630-792]_[-1,_26…	1	p2	(AC)7	14	98	111
TRINITY_DN13211_c0_g4_i3_len=782_path=[2679:0-67_2858:68-126_2843:127-149_2824:150-167_2888:168-173_2883:174-179_2875:180-186_2866:187-210_2855:211-341_2899:342-346_2900:347-359_2901:360-370_2902:371-383_2903:384-384_2833:385-409_2862:410-462_2880:463-487_2871:488-501_2861:502-511_2849:512-525_2830:526-531_2804:532-594_2772:595-618_2761:619-781]_[-1,_2679,_2858,_2843,_2824,_2888,_2883,_2875,_2866…	1	p2	(AC)7	14	87	100
TRINITY_DN13343_c0_g2_i1_len=601_path=[3442:0-24_3615:25-298_3636:299-322_3638:323-381_3626:382-420_3637:421-435_3639:436-453_3593:454-477_3617:478-534_3605:535-555_3590:556-579_3517:580-600]_[-1,_3442,_3615,_3636,_3638,_3626,_3637,_3639,_3593,_3617,_3605,_3590,_3517,_-2]	1	p2	(AC)7	14	94	107
TRINITY_DN13843_c0_g1_i1_len=1168_path=[2741:0-103_2776:104-106_@2779@!:107-406_2760:407-429_2786:430-460_2773:461-786_2754:787-810_2755:811-1167]_[-1,_2741,_2776,_2779,_2760,_2786,_2773,_2754,_2755,_-2]	2	p2	(AC)7	14	548	561
TRINITY_DN13843_c0_g1_i2_len=1144_path=[2735:0-46_2784:47-57_2782:58-60_2780:61-79_2776:80-82_@2779@!:83-382_2760:383-405_2786:406-436_2773:437-762_2754:763-786_2755:787-1143]_[-1,_2735,_2784,_2782,_2780,_2776,_2779,_2760,_2786,_2773,_2754,_2755,_-2]	2	p2	(AC)7	14	524	537
TRINITY_DN14048_c0_g1_i2_len=1988_path=[4785:0-57_4881:58-239_4793:240-263_4877:264-518_4882:519-535_4809:536-542_4872:543-559_4867:560-696_4880:697-839_4800:840-863_4876:864-949_4788:950-973_4789:974-988_4790:989-1026_4865:1027-1147_4803:1148-1171_4804:1172-1201_4805:1202-1225_4864:1226-1314_4879:1315-1315_4875:1316-1339_4870:1340-1483_4835:1484-1507_4863:1508-1579_4878:1580-1620_4874:1621-1688_…	1	p2	(AC)7	14	498	511
TRINITY_DN14048_c0_g1_i4_len=1855_path=[4785:0-57_4881:58-239_4793:240-263_4877:264-518_4882:519-535_4809:536-542_4872:543-559_4867:560-696_4880:697-839_4800:840-863_4876:864-949_4788:950-973_4789:974-988_4790:989-1026_4865:1027-1147_4803:1148-1171_4804:1172-1201_4805:1202-1225_4864:1226-1314_4879:1315-1315_4875:1316-1339_4870:1340-1483_4835:1484-1507_4863:1508-1579_4878:1580-1620_4874:1621-1688_…	1	p2	(AC)7	14	498	511
TRINITY_DN14719_c0_g4_i1_len=901_path=[5686:0-42_5964:43-82_5948:83-106_5927:107-131_5963:132-154_5947:155-178_5926:179-223_5898:224-247_5864:248-388_5749:389-412_5750:413-416_5863:417-521_5974:522-529_5962:530-598_5946:599-609_5925:610-633_5989:634-637_5771:638-654_5772:655-900]_[-1,_5686,_5964,_5948,_5927,_5963,_5947,_5926,_5898,_5864,_5749,_5750,_5863,_5974,_5962,_5946,_5925,_5989,_5771,_5772,…	1	p2	(AC)7	14	556	569
TRINITY_DN14719_c0_g4_i10_len=812_path=[5773:0-42_5963:43-65_5947:66-89_5926:90-134_5898:135-158_5864:159-299_5749:300-323_5750:324-327_5863:328-432_5974:433-440_5962:441-509_5946:510-520_5925:521-544_5989:545-548_5771:549-565_5772:566-811]_[-1,_5773,_5963,_5947,_5926,_5898,_5864,_5749,_5750,_5863,_5974,_5962,_5946,_5925,_5989,_5771,_5772,_-2]	1	p2	(AC)7	14	467	480
TRINITY_DN14719_c0_g4_i2_len=1772_path=[5842:0-46_5843:47-57_5844:58-58_5845:59-59_5970:60-251_5988:252-252_5990:253-255_5920:256-351_5969:352-441_5985:442-443_5983:444-506_5981:507-508_5976:509-523_5966:524-537_5979:538-547_5975:548-575_5965:576-624_5949:625-648_5902:649-696_5870:697-703_5705:704-727_5706:728-802_5869:803-913_5964:914-953_5948:954-977_5927:978-1002_5963:1003-1025_5947:1026-1049_…	1	p2	(AC)7	14	1427	1440
TRINITY_DN14719_c0_g4_i3_len=565_path=[5782:0-46_5945:47-57_5897:58-80_5863:81-185_5974:186-193_5962:194-262_5946:263-273_5925:274-297_5989:298-301_5771:302-318_5772:319-564]_[-1,_5782,_5945,_5897,_5863,_5974,_5962,_5946,_5925,_5989,_5771,_5772,_-2]	1	p2	(AC)7	14	220	233
TRINITY_DN14719_c0_g4_i4_len=1050_path=[5671:0-46_5972:47-57_5960:58-58_5943:59-59_5901:60-80_5869:81-191_5964:192-231_5948:232-255_5927:256-280_5963:281-303_5947:304-327_5926:328-372_5898:373-396_5864:397-537_5749:538-561_5750:562-565_5863:566-670_5974:671-678_5962:679-747_5946:748-758_5925:759-782_5989:783-786_5771:787-803_5772:804-1049]_[-1,_5671,_5972,_5960,_5943,_5901,_5869,_5964,_5948,_5927…	1	p2	(AC)7	14	705	718
TRINITY_DN14719_c0_g4_i5_len=1433_path=[5797:0-46_5798:47-57_5799:58-58_5800:59-61_5801:62-80_5802:81-81_5940:82-102_5985:103-104_5983:105-167_5981:168-169_5976:170-184_5966:185-198_5979:199-208_5975:209-236_5965:237-285_5949:286-309_5902:310-357_5870:358-364_5705:365-388_5706:389-463_5869:464-574_5964:575-614_5948:615-638_5927:639-663_5963:664-686_5947:687-710_5926:711-755_5898:756-779_5864:780-…	1	p2	(AC)7	14	1088	1101
TRINITY_DN14719_c0_g4_i6_len=460_path=[5623:0-46_5987:47-57_5986:58-58_5984:59-59_5978:60-80_5974:81-88_5962:89-157_5946:158-168_5925:169-192_5989:193-196_5771:197-213_5772:214-459]_[-1,_5623,_5987,_5986,_5984,_5978,_5974,_5962,_5946,_5925,_5989,_5771,_5772,_-2]	1	p2	(AC)7	14	115	128
TRINITY_DN14719_c0_g4_i7_len=1572_path=[5691:0-243_5983:244-306_5981:307-308_5976:309-323_5966:324-337_5979:338-347_5975:348-375_5965:376-424_5949:425-448_5902:449-496_5870:497-503_5705:504-527_5706:528-602_5869:603-713_5964:714-753_5948:754-777_5927:778-802_5963:803-825_5947:826-849_5926:850-894_5898:895-918_5864:919-1059_5749:1060-1083_5750:1084-1087_5863:1088-1192_5974:1193-1200_5962:1201-1269…	1	p2	(AC)7	14	1227	1240
TRINITY_DN14719_c0_g4_i8_len=1604_path=[5842:0-46_5843:47-57_5844:58-58_5845:59-59_5970:60-251_5988:252-252_5527:253-273_5528:274-275_5917:276-338_5888:339-340_5938:341-364_5980:365-379_5975:380-407_5965:408-456_5949:457-480_5902:481-528_5870:529-535_5705:536-559_5706:560-634_5869:635-745_5964:746-785_5948:786-809_5927:810-834_5963:835-857_5947:858-881_5926:882-926_5898:927-950_5864:951-1091_5749…	1	p2	(AC)7	14	1259	1272
TRINITY_DN14719_c0_g4_i9_len=1600_path=[5823:0-46_5824:47-57_5825:58-58_5826:59-61_5827:62-80_5988:81-81_5990:82-84_5918:85-179_5969:180-269_5985:270-271_5983:272-334_5981:335-336_5976:337-351_5966:352-365_5979:366-375_5975:376-403_5965:404-452_5949:453-476_5902:477-524_5870:525-531_5705:532-555_5706:556-630_5869:631-741_5964:742-781_5948:782-805_5927:806-830_5963:831-853_5947:854-877_5926:878-92…	1	p2	(AC)7	14	1255	1268
TRINITY_DN15542_c0_g1_i1_len=746_path=[3700:0-92_3701:93-108_4250:109-116_4209:117-117_4160:118-158_4244:159-197_4399:198-205_4294:206-248_4273:249-336_4405:337-369_4415:370-384_4289:385-393_4266:394-394_4136:395-451_4288:452-469_4265:470-494_4287:495-496_4318:497-520_4303:521-529_4342:530-558_4331:559-581_4317:582-585_4302:586-598_4330:599-605_4316:606-610_4123:611-671_4220:672-678_4175:679-706_…	1	p2	(AC)7	14	389	402
TRINITY_DN15542_c0_g1_i5_len=453_path=[4440:0-43_4405:44-76_4415:77-91_4289:92-100_4266:101-101_4136:102-158_4288:159-176_4265:177-201_4287:202-203_4318:204-227_4303:228-236_4342:237-265_4331:266-288_4317:289-292_4302:293-305_4330:306-312_4316:313-317_4123:318-378_4220:379-385_4175:386-413_4118:414-436_3658:437-437_3659:438-443_3660:444-452]_[-1,_4440,_4405,_4415,_4289,_4266,_4136,_4288,_4265,_42…	1	p2	(AC)7	14	96	109
TRINITY_DN15542_c0_g1_i6_len=734_path=[3677:0-92_4253:93-108_4165:109-138_4208:139-142_4281:143-146_4244:147-185_4399:186-193_4294:194-236_4273:237-324_4405:325-357_4415:358-372_4289:373-381_4266:382-382_4136:383-439_4288:440-457_4265:458-482_4287:483-484_4318:485-508_4303:509-517_4342:518-546_4331:547-569_4317:570-573_4302:574-586_4330:587-593_4316:594-598_4123:599-659_4220:660-666_4175:667-694_…	1	p2	(AC)7	14	377	390
TRINITY_DN16392_c1_g1_i1_len=427_path=[7004:0-23_7005:24-45_7504:46-102_7470:103-150_7597:151-152_7476:153-188_7435:189-190_7391:191-220_7261:221-426]_[-1,_7004,_7005,_7504,_7470,_7597,_7476,_7435,_7391,_7261,_-2]	1	p2	(AC)7	14	115	128
TRINITY_DN16604_c0_g1_i1_len=2293_path=[8247:0-57_8248:58-58_8249:59-80_8304:81-116_8292:117-140_8279:141-475_8101:476-554_8102:555-578_8303:579-787_8316:788-791_8237:792-815_8238:816-869_8239:870-893_8277:894-1091_8214:1092-1115_8302:1116-1133_8276:1134-1157_8290:1158-1205_8264:1206-1229_8275:1230-1335_8148:1336-1359_8289:1360-1385_8301:1386-1409_8313:1410-1442_8309:1443-1503_8300:1504-1527_8317…	1	p2	(AC)7	14	1402	1415
TRINITY_DN16604_c0_g1_i2_len=3145_path=[8183:0-57_8184:58-61_8185:62-79_8305:80-80_8294:81-99_8281:100-283_8245:284-331_8293:332-447_8170:448-471_8280:472-899_8219:900-923_8220:924-932_8304:933-968_8292:969-992_8279:993-1327_8101:1328-1406_8102:1407-1430_8303:1431-1639_8316:1640-1643_8237:1644-1667_8238:1668-1721_8239:1722-1745_8277:1746-1943_8214:1944-1967_8302:1968-1985_8276:1986-2009_8290:2010…	1	p2	(AC)7	14	2254	2267
TRINITY_DN16604_c0_g1_i3_len=3191_path=[8135:0-51_8136:52-75_8137:76-125_8305:126-126_8294:127-145_8281:146-329_8245:330-377_8293:378-493_8170:494-517_8280:518-945_8219:946-969_8220:970-978_8304:979-1014_8292:1015-1038_8279:1039-1373_8101:1374-1452_8102:1453-1476_8303:1477-1685_8316:1686-1689_8237:1690-1713_8238:1714-1767_8239:1768-1791_8277:1792-1989_8214:1990-2013_8302:2014-2031_8276:2032-2055_…	1	p2	(AC)7	14	2300	2313
TRINITY_DN16604_c0_g1_i6_len=3126_path=[8189:0-57_8190:58-61_8191:62-80_8281:81-264_8245:265-312_8293:313-428_8170:429-452_8280:453-880_8219:881-904_8220:905-913_8304:914-949_8292:950-973_8279:974-1308_8101:1309-1387_8102:1388-1411_8303:1412-1620_8316:1621-1624_8237:1625-1648_8238:1649-1702_8239:1703-1726_8277:1727-1924_8214:1925-1948_8302:1949-1966_8276:1967-1990_8290:1991-2038_8264:2039-2062_82…	1	p2	(AC)7	14	2235	2248
TRINITY_DN16661_c0_g4_i4_len=3383_path=[10211:0-46_10212:47-57_10213:58-58_10214:59-59_10367:60-144_9828:145-168_10311:169-326_9928:327-380_10554:381-383_10563:384-398_10569:399-410_10541:411-418_10536:419-419_10528:420-424_10518:425-431_10505:432-443_10555:444-444_10475:445-449_10452:450-455_10423:456-456_10474:457-468_10451:469-502_10422:503-526_10390:527-575_10338:576-740_10280:741-754_10389:7…	3	p2	(AC)7	14	2758	2771
TRINITY_DN16661_c0_g4_i7_len=3080_path=[9759:0-46_9760:47-57_9761:58-58_9762:59-60_9763:61-80_9764:81-95_9765:96-107_10541:108-115_10536:116-116_10528:117-121_10518:122-128_10505:129-140_10555:141-141_10475:142-146_10452:147-152_10423:153-153_10474:154-165_10451:166-199_10422:200-223_10390:224-272_10338:273-437_10280:438-451_10389:452-553_10337:554-636_10473:637-678_10450:679-702_10421:703-735_98…	3	p2	(AC)7	14	2455	2468
TRINITY_DN16661_c0_g6_i1_len=221_path=[9881:0-46_10315:47-57_10413:58-58_10369:59-59_10314:60-79_10411:80-141_10365:142-158_10504:159-196_10490:197-220]_[-1,_9881,_10315,_10413,_10369,_10314,_10411,_10365,_10504,_10490]	1	p2	(AC)7	14	144	157
TRINITY_DN17046_c0_g1_i1_len=3155_path=[8922:0-46_9340:47-57_9323:58-59_9297:60-235_9379:236-259_9385:260-261_9265:262-309_9145:310-316_9320:317-351_9294:352-375_9262:376-480_8886:481-504_9319:505-525_9261:526-549_9293:550-588_9337:589-654_9318:655-678_9380:679-696_9386:697-720_9390:721-721_9317:722-782_9291:783-855_9355:856-879_9381:880-921_9347:922-939_9289:940-945_9334:946-956_9288:957-963_933…	1	p2	(AC)7	14	2917	2930
TRINITY_DN17046_c0_g1_i10_len=2907_path=[9131:0-46_9132:47-57_9133:58-58_9134:59-59_9135:60-60_9136:61-80_9320:81-115_9294:116-139_9262:140-244_8886:245-268_9319:269-289_9261:290-313_9293:314-352_9337:353-418_9318:419-442_9380:443-460_9386:461-484_9390:485-485_9317:486-546_9291:547-619_9355:620-643_9381:644-685_9347:686-703_9289:704-709_9334:710-720_9288:721-727_9333:728-733_9312:734-744_9382:745…	1	p2	(AC)7	14	2669	2682
TRINITY_DN17046_c0_g1_i2_len=3143_path=[8829:0-46_9340:47-57_9323:58-59_9297:60-235_9379:236-259_9385:260-261_9265:262-309_9145:310-316_9320:317-351_9294:352-375_9262:376-480_8886:481-504_9319:505-525_9261:526-549_9293:550-588_9337:589-654_9318:655-678_9380:679-696_9386:697-720_9390:721-721_9317:722-782_9291:783-855_9355:856-879_9381:880-921_9347:922-939_9289:940-945_9334:946-956_9254:957-980_931…	1	p2	(AC)7	14	2905	2918
TRINITY_DN17046_c0_g1_i6_len=2919_path=[9131:0-46_9132:47-57_9133:58-58_9134:59-59_9135:60-60_9136:61-80_9320:81-115_9294:116-139_9262:140-244_8886:245-268_9319:269-289_9261:290-313_9293:314-352_9337:353-418_9318:419-442_9380:443-460_9386:461-484_9390:485-485_9317:486-546_9291:547-619_9355:620-643_9381:644-685_9347:686-703_9289:704-709_9334:710-720_9288:721-727_9333:728-733_9312:734-744_9382:745-…	1	p2	(AC)7	14	2681	2694
TRINITY_DN17402_c0_g1_i1_len=4542_path=[13632:0-362_13914:363-754_13385:755-778_14041:779-900_13965:901-1041_13909:1042-1140_13556:1141-1150_14108:1151-1152_14096:1153-1183_14080:1184-1207_14061:1208-1357_14200:1358-1377_14217:1378-1378_13958:1379-1402_14107:1403-1449_14095:1450-1473_14079:1474-1558_14034:1559-1582_13997:1583-1600_14078:1601-1626_14033:1627-1673_14202:1674-1697_14032:1698-1735_13…	2	p2	(AC)7	14	4255	4268
TRINITY_DN17402_c0_g1_i2_len=4536_path=[13632:0-362_13914:363-754_13385:755-778_14041:779-900_13912:901-989_14007:990-1023_13964:1024-1035_13909:1036-1134_13556:1135-1144_14108:1145-1146_14096:1147-1177_14080:1178-1201_14061:1202-1351_14200:1352-1371_14217:1372-1372_13958:1373-1396_14107:1397-1443_14095:1444-1467_14079:1468-1552_14034:1553-1576_13997:1577-1594_14078:1595-1620_14033:1621-1667_1420…	2	p2	(AC)7	14	4249	4262
TRINITY_DN17402_c0_g1_i3_len=4543_path=[13632:0-362_13914:363-754_13385:755-778_14041:779-900_13965:901-1041_13909:1042-1140_13556:1141-1150_14108:1151-1152_14096:1153-1183_14080:1184-1207_14061:1208-1357_14200:1358-1377_14217:1378-1378_13958:1379-1402_14107:1403-1449_14095:1450-1473_14079:1474-1558_14034:1559-1582_13997:1583-1600_14078:1601-1626_14033:1627-1673_14202:1674-1697_14032:1698-1735_13…	2	p2	(AC)7	14	4256	4269
TRINITY_DN17494_c0_g1_i2_len=2676_path=[9741:0-66_9742:67-90_10247:91-102_10246:103-115_10216:116-131_10105:132-151_10047:152-166_9968:167-248_10201:249-273_10189:274-305_10178:306-349_10102:350-390_10218:391-396_9880:397-407_10101:408-411_10043:412-490_9962:491-498_9877:499-510_10176:511-514_10159:515-522_10133:523-637_10219:638-651_10231:652-669_10098:670-693_10195:694-703_10187:704-716_10174:7…	3	p2	(AC)7	14	2599	2612
TRINITY_DN17620_c0_g1_i2_len=4890_path=[14881:0-38_14882:39-62_15221:63-172_14994:173-196_15338:197-249_15288:250-287_15219:288-510_14521:511-534_14522:535-553_15372:554-576_15336:577-600_15284:601-713_15484:714-741_15334:742-787_@15282@!:788-1094_14550:1095-1115_15418:1116-1118_15449:1119-1159_15436:1160-1192_15416:1193-1230_15395:1231-1267_15368:1268-1313_15330:1314-1351_15207:1352-1393_15329:1…	1	p2	(AC)7	14	425	438
TRINITY_DN17727_c0_g2_i1_len=1569_path=[16906:0-23_16907:24-24_16908:25-88_17796:89-203_18005:204-204_17892:205-228_18031:229-248_18043:249-249_17927:250-281_17890:282-327_17845:328-348_17955:349-372_17925:373-392_17889:393-422_17712:423-472_17888:473-482_17843:483-531_17786:532-555_17924:556-597_17887:598-621_18010:622-636_18033:637-637_17705:638-656_17886:657-679_18011:680-703_18034:704-705_180…	1	p2	(AC)7	14	421	434
TRINITY_DN17727_c0_g2_i4_len=4267_path=[16906:0-23_16907:24-24_16908:25-88_17796:89-203_18005:204-204_17892:205-228_18031:229-248_18043:249-249_17927:250-281_17890:282-327_17845:328-348_17955:349-372_17925:373-392_17889:393-422_17712:423-472_17888:473-482_17843:483-531_17786:532-555_17924:556-597_17887:598-621_18010:622-636_18033:637-637_17784:638-661_17886:662-684_18011:685-708_18034:709-710_176…	1	p2	(AC)7	14	421	434
TRINITY_DN17861_c0_g1_i1_len=343_path=[641:0-342]_[-1,_641,_-2]	1	p2	(AC)7	14	72	85
TRINITY_DN17869_c0_g1_i1_len=447_path=[849:0-446]_[-1,_849,_-2]	1	p2	(AC)7	14	99	112
TRINITY_DN19071_c0_g1_i1_len=352_path=[330:0-351]_[-1,_330,_-2]	2	p2	(AC)7	14	226	239
TRINITY_DN19214_c0_g1_i1_len=214_path=[192:0-213]_[-1,_192,_-2]	1	p2	(AC)7	14	127	140
TRINITY_DN22454_c0_g1_i1_len=461_path=[877:0-460]_[-1,_877,_-2]	1	p2	(AC)7	14	184	197
TRINITY_DN25878_c0_g1_i1_len=245_path=[223:0-244]_[-1,_223,_-2]	1	p2	(AC)7	14	9	22
TRINITY_DN28263_c0_g1_i1_len=238_path=[431:0-237]_[-1,_431,_-2]	1	p2	(AC)7	14	173	186
TRINITY_DN30102_c0_g1_i1_len=297_path=[275:0-296]_[-1,_275,_-2]	1	p2	(AC)7	14	198	211
TRINITY_DN31323_c0_g1_i1_len=340_path=[635:0-339]_[-1,_635,_-2]	1	p2	(AC)7	14	116	129
TRINITY_DN3226_c0_g1_i1_len=266_path=[512:0-142_513:143-166_514:167-265]_[-1,_512,_513,_514,_-2]	2	p2	(AC)7	14	199	212
TRINITY_DN32549_c0_g1_i1_len=204_path=[363:0-203]_[-1,_363,_-2]	1	p2	(AC)7	14	31	44
TRINITY_DN34056_c0_g1_i1_len=219_path=[197:0-218]_[-1,_197,_-2]	1	p2	(AC)7	14	84	97
TRINITY_DN5417_c0_g1_i2_len=478_path=[1150:0-56_1157:57-262_1153:263-327_1154:328-334_1155:335-477]_[-1,_1150,_1157,_1153,_1154,_1155,_-2]	2	p2	(AC)7	14	266	279
TRINITY_DN5809_c0_g1_i1_len=457_path=[894:0-164_895:165-188_896:189-456]_[-1,_894,_895,_896,_-2]	1	p2	(AC)7	14	40	53
TRINITY_DN5920_c0_g1_i1_len=316_path=[636:0-107_637:108-131_638:132-315]_[-1,_636,_637,_638,_-2]	1	p2	(AC)7	14	262	275
TRINITY_DN6649_c0_g2_i1_len=342_path=[765:0-54_766:55-104_767:105-127_768:128-128_769:129-341]_[-1,_765,_766,_767,_768,_769,_-2]	1	p2	(AC)7	14	70	83
TRINITY_DN6649_c0_g3_i1_len=310_path=[758:0-72_759:73-96_760:97-309]_[-1,_758,_759,_760,_-2]	1	p2	(AC)7	14	38	51
TRINITY_DN7656_c0_g1_i1_len=523_path=[1084:0-145_@1092@!:146-321_1082:322-339_1083:340-522]_[-1,_1084,_1092,_1082,_1083,_-2]	1	p2	(AC)7	14	334	347
TRINITY_DN10602_c0_g1_i1_len=1243_path=[2734:0-616_2735:617-640_2741:641-754_2743:755-778_2744:779-826_2738:827-827_2740:828-843_2715:844-851_2737:852-1067_2732:1068-1091_2733:1092-1242]_[-1,_2734,_2735,_2741,_2743,_2744,_2738,_2740,_2715,_2737,_2732,_2733,_-2]	2	p2	(AC)8	16	1004	1019
TRINITY_DN13330_c0_g1_i1_len=523_path=[1179:0-118_1180:119-129_1181:130-142_1204:143-149_@1203@!:150-377_1174:378-402_1175:403-421_1176:422-422_1177:423-446_1178:447-522]_[-1,_1179,_1180,_1181,_1204,_1203,_1174,_1175,_1176,_1177,_1178,_-2]	1	p2	(AC)8	16	481	496
TRINITY_DN13843_c0_g1_i1_len=1168_path=[2741:0-103_2776:104-106_@2779@!:107-406_2760:407-429_2786:430-460_2773:461-786_2754:787-810_2755:811-1167]_[-1,_2741,_2776,_2779,_2760,_2786,_2773,_2754,_2755,_-2]	3	p2	(AC)8	16	915	930
TRINITY_DN13843_c0_g1_i2_len=1144_path=[2735:0-46_2784:47-57_2782:58-60_2780:61-79_2776:80-82_@2779@!:83-382_2760:383-405_2786:406-436_2773:437-762_2754:763-786_2755:787-1143]_[-1,_2735,_2784,_2782,_2780,_2776,_2779,_2760,_2786,_2773,_2754,_2755,_-2]	3	p2	(AC)8	16	891	906
TRINITY_DN14087_c0_g4_i1_len=494_path=[2408:0-85_2409:86-95_2410:96-103_2411:104-115_2615:116-150_2661:151-157_2659:158-187_2657:188-211_2655:212-230_2652:231-263_2633:264-282_2667:283-286_2669:287-290_2670:291-299_2632:300-310_2578:311-323_2547:324-358_2668:359-359_2666:360-360_2630:361-391_2618:392-398_2598:399-431_2573:432-439_2542:440-463_2371:464-474_2372:475-493]_[-1,_2408,_2409,_2410,_2411…	2	p2	(AC)8	16	352	367
TRINITY_DN14201_c0_g2_i1_len=1129_path=[4021:0-168_4022:169-192_4117:193-320_4000:321-337_4101:338-343_4078:344-357_4141:358-439_4131:440-463_4115:464-475_4158:476-499_4161:500-506_4073:507-531_3978:532-536_4155:537-537_4153:538-571_4150:572-579_4146:580-599_4138:600-633_4152:634-649_4159:650-651_4145:652-670_4137:671-694_4125:695-707_4109:708-785_4157:786-787_4156:788-819_4154:820-820_4151:821-8…	1	p2	(AC)8	16	59	74
TRINITY_DN14560_c0_g1_i1_len=930_path=[2837:0-107_2838:108-128_3097:129-151_3132:152-164_3086:165-199_3112:200-210_3104:211-219_3095:220-234_3121:235-261_3116:262-268_3110:269-285_3103:286-332_3084:333-333_3058:334-350_3109:351-358_3102:359-414_3120:415-443_3115:444-457_3107:458-530_3100:531-566_3069:567-590_3114:591-596_3106:597-616_3099:617-640_3090:641-650_3079:651-674_3066:675-746_3089:747-75…	1	p2	(AC)8	16	264	279
TRINITY_DN16224_c0_g2_i2_len=2063_path=[7339:0-46_7340:47-57_7588:58-80_7639:81-135_7616:136-159_7584:160-288_7352:289-312_7353:313-335_7664:336-474_7371:475-479_7676:480-534_7672:535-546_7663:547-579_7650:580-588_7608:589-615_7487:616-639_7631:640-648_7605:649-756_7570:757-780_7630:781-852_7604:853-876_7671:877-900_7661:901-967_7648:968-988_7602:989-1257_7687:1258-1281_7690:1282-1309_7647:1310-1…	4	p2	(AC)8	16	1912	1927
TRINITY_DN16392_c1_g2_i1_len=2022_path=[7274:0-23_7474:24-225_7586:226-254_7598:255-255_7352:256-272_7353:273-279_7589:280-297_7500:298-302_7464:303-321_7423:322-400_7499:401-438_7463:439-462_7521:463-698_7591:699-699_7602:700-723_7607:724-747_7612:748-791_7558:792-795_7592:796-807_7603:808-810_7608:811-820_7613:821-831_7617:832-832_7529:833-843_7604:844-846_7609:847-870_7614:871-872_7510:873-920…	2	p2	(AC)8	16	1726	1741
TRINITY_DN16392_c1_g2_i2_len=2115_path=[7051:0-152_7505:153-180_7432:181-252_7469:253-276_7536:277-318_7503:319-347_7524:348-348_7535:349-372_7589:373-390_7500:391-395_7464:396-414_7423:415-493_7499:494-531_7463:532-555_7521:556-791_7591:792-792_7602:793-816_7607:817-840_7612:841-884_7494:885-912_7624:913-913_7613:914-924_7617:925-925_7529:926-936_7604:937-939_7609:940-963_7614:964-965_7510:966-1…	2	p2	(AC)8	16	1819	1834
TRINITY_DN16450_c2_g1_i1_len=1605_path=[7140:0-182_7141:183-206_7335:207-228_7355:229-252_7364:253-269_7317:270-295_7359:296-300_7344:301-324_7354:325-375_7316:376-387_7363:388-417_7362:418-431_7353:432-455_7358:456-543_7329:544-569_7352:570-572_7341:573-596_7328:597-644_7312:645-668_7351:669-693_7340:694-701_7327:702-815_7297:816-860_7350:861-881_7339:882-905_7326:906-969_7310:970-1381_7357:1382…	1	p2	(AC)8	16	1571	1586
TRINITY_DN17500_c0_g2_i1_len=3481_path=[13006:0-46_13007:47-57_13008:58-58_13009:59-59_13010:60-60_13130:61-79_13189:80-186_12756:187-190_@13161@!:191-384_12462:385-394_13208:395-399_13186:400-408_13160:409-423_13123:424-665_13224:666-670_13184:671-684_13206:685-777_13265:778-829_13269:830-858_13272:859-863_13119:864-878_13181:879-882_13237:883-887_13223:888-902_13205:903-1025_13151:1026-1052_131…	5	p2	(AC)8	16	3306	3321
TRINITY_DN17500_c0_g2_i3_len=3371_path=[12703:0-46_13244:47-57_13230:58-58_13211:59-59_13187:60-80_@13161@!:81-274_12462:275-284_13208:285-289_13186:290-298_13160:299-313_13123:314-555_13224:556-560_13184:561-574_13206:575-667_13265:668-719_13269:720-748_13272:749-753_13119:754-768_13181:769-772_13237:773-777_13223:778-792_13205:793-915_13151:916-942_13180:943-1079_13266:1080-1104_13270:1105-1132…	5	p2	(AC)8	16	3196	3211
TRINITY_DN17500_c0_g2_i4_len=3564_path=[13006:0-46_13007:47-57_13008:58-58_13009:59-59_13010:60-60_13130:61-79_13189:80-186_12756:187-190_@13161@!:191-384_12462:385-394_13208:395-399_13186:400-408_13160:409-423_13123:424-665_13224:666-670_13184:671-684_13206:685-777_13265:778-829_13269:830-858_13272:859-863_13119:864-878_13181:879-882_13237:883-887_13223:888-902_13205:903-1025_13151:1026-1052_131…	5	p2	(AC)8	16	3389	3404
TRINITY_DN17500_c0_g2_i5_len=3454_path=[12779:0-46_13244:47-57_13230:58-58_13211:59-59_13187:60-80_@13161@!:81-274_12462:275-284_13208:285-289_13186:290-298_13160:299-313_13123:314-555_13224:556-560_13184:561-574_13206:575-667_13265:668-719_13269:720-748_13272:749-753_13119:754-768_13181:769-772_13237:773-777_13223:778-792_13205:793-915_13151:916-942_13180:943-1079_13266:1080-1104_13270:1105-1132…	5	p2	(AC)8	16	3279	3294
TRINITY_DN19705_c0_g1_i1_len=223_path=[201:0-222]_[-1,_201,_-2]	1	p2	(AC)8	16	82	97
TRINITY_DN20616_c0_g1_i1_len=221_path=[397:0-220]_[-1,_397,_-2]	1	p2	(AC)8	16	127	142
TRINITY_DN21129_c0_g1_i1_len=498_path=[951:0-497]_[-1,_951,_-2]	2	p2	(AC)8	16	371	386
TRINITY_DN5148_c0_g1_i1_len=255_path=[572:0-110_578:111-135_577:136-140_576:141-163_562:164-254]_[-1,_572,_578,_577,_576,_562,_-2]	1	p2	(AC)8	16	205	220
TRINITY_DN5148_c0_g2_i1_len=255_path=[563:0-110_564:111-135_565:136-140_566:141-163_567:164-254]_[-1,_563,_564,_565,_566,_567,_-2]	1	p2	(AC)8	16	205	220
TRINITY_DN5434_c0_g1_i1_len=554_path=[1207:0-465_1208:466-489_1209:490-490_1210:491-514_1211:515-515_1212:516-553]_[-1,_1207,_1208,_1209,_1210,_1211,_1212,_-2]	1	p2	(AC)8	16	148	163
TRINITY_DN5434_c0_g2_i1_len=604_path=[1201:0-465_1202:466-489_1203:490-490_1204:491-514_1205:515-515_1206:516-603]_[-1,_1201,_1202,_1203,_1204,_1205,_1206,_-2]	1	p2	(AC)8	16	148	163
TRINITY_DN6649_c0_g1_i1_len=340_path=[761:0-54_762:55-125_763:126-126_764:127-339]_[-1,_761,_762,_763,_764,_-2]	1	p2	(AC)8	16	66	81
TRINITY_DN13849_c0_g1_i1_len=871_path=[3113:0-69_3114:70-104_3161:105-291_3168:292-295_3167:296-420_3159:421-489_3166:490-563_3163:564-577_3157:578-601_3169:602-604_3151:605-641_3165:642-671_3162:672-695_3156:696-796_3095:797-870]_[-1,_3113,_3114,_3161,_3168,_3167,_3159,_3166,_3163,_3157,_3169,_3151,_3165,_3162,_3156,_3095,_-2]	4	p2	(AC)9	18	800	817
TRINITY_DN15458_c0_g4_i3_len=667_path=[5201:0-65_5395:66-101_5401:102-105_5383:106-165_5404:166-189_5407:190-252_5397:253-276_5421:277-282_5420:283-287_5419:288-306_5418:307-329_5392:330-335_5387:336-359_5376:360-452_5360:453-510_5341:511-534_5375:535-558_5359:559-609_5340:610-642_5238:643-666]_[-1,_5201,_5395,_5401,_5383,_5404,_5407,_5397,_5421,_5420,_5419,_5418,_5392,_5387,_5376,_5360,_5341,_53…	1	p2	(AC)9	18	44	61
TRINITY_DN15458_c0_g4_i6_len=510_path=[5201:0-65_5395:66-101_5401:102-105_5383:106-165_5404:166-189_5407:190-252_5397:253-276_5421:277-282_5420:283-287_5419:288-306_5418:307-329_5392:330-335_5387:336-359_5376:360-452_5206:453-472_5207:473-473_5208:474-474_5209:475-485_5210:486-509]_[-1,_5201,_5395,_5401,_5383,_5404,_5407,_5397,_5421,_5420,_5419,_5418,_5392,_5387,_5376,_5206,_5207,_5208,_5209,_521…	1	p2	(AC)9	18	44	61
TRINITY_DN15458_c0_g4_i7_len=388_path=[5201:0-65_5395:66-101_5401:102-105_5383:106-165_5404:166-189_5407:190-252_5397:253-276_5421:277-282_5420:283-287_5419:288-306_5418:307-329_5422:330-350_5423:351-351_5424:352-352_5425:353-363_5426:364-387]_[-1,_5201,_5395,_5401,_5383,_5404,_5407,_5397,_5421,_5420,_5419,_5418,_5422,_5423,_5424,_5425,_5426,_-2]	1	p2	(AC)9	18	44	61
TRINITY_DN15806_c8_g1_i2_len=424_path=[2086:0-43_2146:44-44_2161:45-65_2169:66-67_2168:68-74_2166:75-103_2162:104-115_2156:116-146_2173:147-150_2137:151-170_2122:171-219_2105:220-295_2075:296-319_2076:320-423]_[-1,_2086,_2146,_2161,_2169,_2168,_2166,_2162,_2156,_2173,_2137,_2122,_2105,_2075,_2076,_-2]	1	p2	(AC)9	18	76	93
TRINITY_DN19292_c0_g1_i1_len=799_path=[1553:0-798]_[-1,_1553,_-2]	1	p2	(AC)9	18	779	796
TRINITY_DN6005_c0_g1_i1_len=610_path=[1200:0-441_1201:442-465_1202:466-609]_[-1,_1200,_1201,_1202,_-2]	1	p2	(AC)9	18	528	545
TRINITY_DN11758_c0_g1_i1_len=1150_path=[2678:0-57_2679:58-110_2734:111-115_2733:116-139_2731:140-370_2688:371-394_2729:395-586_2735:587-610_2737:611-611_2728:612-664_2724:665-688_2692:689-730_2693:731-754_2732:755-992_2736:993-1027_2738:1028-1052_2712:1053-1099_2713:1100-1149]_[-1,_2678,_2679,_2734,_2733,_2731,_2688,_2729,_2735,_2737,_2728,_2724,_2692,_2693,_2732,_2736,_2738,_2712,_2713,_-2]	1	p2	(AG)12	24	1071	1094
TRINITY_DN11758_c0_g1_i2_len=1119_path=[2699:0-57_2700:58-79_2734:80-84_2733:85-108_2731:109-339_2688:340-363_2729:364-555_2735:556-579_2737:580-580_2728:581-633_2724:634-657_2692:658-699_2693:700-723_2732:724-961_2736:962-996_2738:997-1021_2712:1022-1068_2713:1069-1118]_[-1,_2699,_2700,_2734,_2733,_2731,_2688,_2729,_2735,_2737,_2728,_2724,_2692,_2693,_2732,_2736,_2738,_2712,_2713,_-2]	1	p2	(AG)12	24	1040	1063
TRINITY_DN17248_c0_g3_i1_len=356_path=[2062:0-70_2063:71-85_2064:86-86_2065:87-117_2066:118-135_2067:136-141_2068:142-355]_[-1,_2062,_2063,_2064,_2065,_2066,_2067,_2068,_-2]	1	p2	(AG)12	24	64	87
TRINITY_DN17248_c0_g5_i1_len=365_path=[2073:0-45_2074:46-56_2075:57-57_2076:58-79_2077:80-94_2078:95-95_2079:96-126_2080:127-144_2081:145-150_2082:151-364]_[-1,_2073,_2074,_2075,_2076,_2077,_2078,_2079,_2080,_2081,_2082,_-2]	1	p2	(AG)12	24	73	96
TRINITY_DN25645_c0_g3_i1_len=561_path=[1079:0-37_1080:38-38_1081:39-560]_[-1,_1079,_1080,_1081,_-2]	1	p2	(AG)12	24	16	39
TRINITY_DN8549_c0_g3_i1_len=347_path=[1069:0-56_1136:57-173_1142:174-174_1104:175-183_1141:184-198_1134:199-209_1126:210-233_1138:234-234_1131:235-235_1123:236-272_1100:273-281_1101:282-346]_[-1,_1069,_1136,_1142,_1104,_1141,_1134,_1126,_1138,_1131,_1123,_1100,_1101,_-2]	1	p2	(AG)12	24	74	97
TRINITY_DN17248_c0_g1_i1_len=358_path=[2050:0-70_2051:71-85_2052:86-86_2053:87-87_2054:88-88_2055:89-119_2056:120-137_2057:138-143_2058:144-357]_[-1,_2050,_2051,_2052,_2053,_2054,_2055,_2056,_2057,_2058,_-2]	1	p2	(AG)13	26	64	89
TRINITY_DN17248_c0_g11_i1_len=312_path=[2038:0-37_2039:38-38_2040:39-39_2041:40-40_2042:41-41_2043:42-42_2044:43-73_2045:74-97_2046:98-311]_[-1,_2038,_2039,_2040,_2041,_2042,_2043,_2044,_2045,_2046,_-2]	1	p2	(AG)14	28	16	43
TRINITY_DN17248_c0_g4_i1_len=369_path=[2083:0-45_2084:46-56_2085:57-57_2086:58-79_2105:80-94_2099:95-95_2108:96-96_2102:97-97_2096:98-98_2107:99-99_2101:100-130_2095:131-148_2021:149-154_2022:155-368]_[-1,_2083,_2084,_2085,_2086,_2105,_2099,_2108,_2102,_2096,_2107,_2101,_2095,_2021,_2022,_-2]	1	p2	(AG)14	28	73	100
TRINITY_DN25645_c0_g2_i1_len=565_path=[1092:0-37_1093:38-38_1094:39-39_1095:40-40_1096:41-41_1097:42-42_1098:43-564]_[-1,_1092,_1093,_1094,_1095,_1096,_1097,_1098,_-2]	1	p2	(AG)14	28	16	43
TRINITY_DN17248_c0_g9_i1_len=362_path=[1993:0-70_1994:71-85_1995:86-86_1996:87-87_1997:88-88_1998:89-89_1999:90-90_2000:91-91_2001:92-92_2002:93-123_2003:124-141_2004:142-147_2005:148-361]_[-1,_1993,_1994,_1995,_1996,_1997,_1998,_1999,_2000,_2001,_2002,_2003,_2004,_2005,_-2]	1	p2	(AG)15	30	64	93
TRINITY_DN3875_c0_g1_i1_len=667_path=[1306:0-57_1307:58-58_1308:59-59_1309:60-60_1310:61-61_1330:62-62_1329:63-63_1328:64-64_1327:65-424_1304:425-449_1305:450-666]_[-1,_1306,_1307,_1308,_1309,_1310,_1330,_1329,_1328,_1327,_1304,_1305,_-2]	1	p2	(AG)15	30	36	65
TRINITY_DN25645_c0_g1_i1_len=554_path=[1082:0-23_1083:24-24_1084:25-25_1085:26-26_1086:27-27_1087:28-28_1088:29-29_1089:30-30_1090:31-31_1091:32-553]_[-1,_1082,_1083,_1084,_1085,_1086,_1087,_1088,_1089,_1090,_1091,_-2]	1	p2	(AG)16	32	1	32
TRINITY_DN5502_c0_g2_i1_len=423_path=[1080:0-24_1081:25-26_1082:27-28_1083:29-30_1084:31-32_1085:33-34_1086:35-36_1087:37-38_1088:39-40_1089:41-42_1090:43-44_1091:45-46_1099:47-198_1077:199-213_1078:214-227_1098:228-395_1097:396-422]_[-1,_1080,_1081,_1082,_1083,_1084,_1085,_1086,_1087,_1088,_1089,_1090,_1091,_1099,_1077,_1078,_1098,_1097,_-2]	1	p2	(AG)23	46	1	46
TRINITY_DN11070_c0_g1_i1_len=1068_path=[2669:0-405_2670:406-417_2671:418-429_2706:430-441_2703:442-600_2675:601-624_2676:625-648_2709:649-741_2710:742-760_2704:761-765_2701:766-849_2697:850-873_2655:874-1067]_[-1,_2669,_2670,_2671,_2706,_2703,_2675,_2676,_2709,_2710,_2704,_2701,_2697,_2655,_-2]	1	p2	(AG)5	10	64	73
TRINITY_DN11070_c0_g1_i2_len=818_path=[2669:0-405_2670:406-417_2671:418-429_2706:430-441_2703:442-600_2675:601-624_2676:625-648_2709:649-741_2710:742-760_2711:761-781_2712:782-793_2696:794-817]_[-1,_2669,_2670,_2671,_2706,_2703,_2675,_2676,_2709,_2710,_2711,_2712,_2696,_-2]	1	p2	(AG)5	10	64	73
TRINITY_DN12088_c0_g2_i1_len=668_path=[1656:0-99_1657:100-100_1658:101-131_1665:132-249_1666:250-386_1638:387-410_1664:411-465_1655:466-667]_[-1,_1656,_1657,_1658,_1665,_1666,_1638,_1664,_1655,_-2]	1	p2	(AG)5	10	316	325
TRINITY_DN12088_c0_g2_i2_len=516_path=[1633:0-46_1634:47-57_1635:58-97_1666:98-234_1638:235-258_1664:259-313_1655:314-515]_[-1,_1633,_1634,_1635,_1666,_1638,_1664,_1655,_-2]	1	p2	(AG)5	10	164	173
TRINITY_DN12612_c1_g1_i1_len=2485_path=[6287:0-426_6424:427-442_6415:443-503_6427:504-546_6423:547-570_6414:571-601_6401:602-780_6383:781-837_6384:838-861_6422:862-1050_6291:1051-1074_6412:1075-1145_6399:1146-1251_6421:1252-1367_6411:1368-1406_6398:1407-1521_6315:1522-1545_6410:1546-1892_6387:1893-1916_6397:1917-2017_6431:2018-2058_6429:2059-2082_6432:2083-2133_6434:2134-2168_6435:2169-2169_6425:…	1	p2	(AG)5	10	921	930
TRINITY_DN12612_c1_g1_i2_len=2427_path=[6287:0-426_6424:427-442_6415:443-503_6427:504-546_6423:547-570_6414:571-601_6401:602-780_6383:781-837_6384:838-861_6422:862-1050_6433:1051-1068_6267:1069-1087_6399:1088-1193_6421:1194-1309_6411:1310-1348_6398:1349-1463_6315:1464-1487_6410:1488-1834_6387:1835-1858_6397:1859-1959_6431:1960-2000_6429:2001-2024_6432:2025-2075_6434:2076-2110_6435:2111-2111_6425:…	1	p2	(AG)5	10	921	930
TRINITY_DN12953_c0_g1_i1_len=1442_path=[3511:0-81_3575:82-172_3571:173-318_3579:319-329_3578:330-375_3565:376-418_3574:419-455_3492:456-495_@3577@!:496-591_3573:592-622_3569:623-1040_3580:1041-1085_3572:1086-1109_3568:1110-1116_3560:1117-1142_3551:1143-1198_3507:1199-1222_3508:1223-1441]_[-1,_3511,_3575,_3571,_3579,_3578,_3565,_3574,_3492,_3577,_3573,_3569,_3580,_3572,_3568,_3560,_3551,_3507,_350…	1	p2	(AG)5	10	352	361
TRINITY_DN12953_c0_g1_i2_len=1453_path=[3520:0-55_3521:56-92_3575:93-183_3571:184-329_3579:330-340_3578:341-386_3565:387-429_3574:430-466_3492:467-506_@3577@!:507-602_3573:603-633_3569:634-1051_3580:1052-1096_3572:1097-1120_3568:1121-1127_3560:1128-1153_3551:1154-1209_3507:1210-1233_3508:1234-1452]_[-1,_3520,_3521,_3575,_3571,_3579,_3578,_3565,_3574,_3492,_3577,_3573,_3569,_3580,_3572,_3568,_3560…	1	p2	(AG)5	10	363	372
TRINITY_DN14041_c0_g1_i2_len=1852_path=[6729:0-595_6884:596-725_6865:726-838_6922:839-854_6916:855-860_6909:861-919_6900:920-972_6882:973-996_6862:997-1002_6908:1003-1026_6881:1027-1041_6921:1042-1065_6915:1066-1095_6898:1096-1101_6880:1102-1119_6859:1120-1213_6906:1214-1309_6896:1310-1312_6925:1313-1393_6920:1394-1401_6914:1402-1410_6904:1411-1420_6894:1421-1425_6919:1426-1434_6913:1435-1533_690…	1	p2	(AG)5	10	79	88
TRINITY_DN14041_c0_g1_i9_len=2272_path=[6729:0-595_6884:596-725_6865:726-838_6922:839-854_6916:855-860_6909:861-919_6900:920-972_6882:973-996_6862:997-1002_6908:1003-1026_6881:1027-1041_6921:1042-1065_6915:1066-1095_6898:1096-1101_6880:1102-1119_6859:1120-1213_6906:1214-1309_6896:1310-1312_6925:1313-1393_6920:1394-1401_6914:1402-1410_6904:1411-1420_6894:1421-1425_6919:1426-1434_6913:1435-1533_690…	1	p2	(AG)5	10	79	88
TRINITY_DN15078_c3_g1_i1_len=2107_path=[5642:0-42_5715:43-43_5710:44-67_5704:68-119_5718:120-120_5716:121-144_5714:145-259_5696:260-283_5709:284-577_5719:578-606_5624:607-673_5702:674-850_5647:851-874_5708:875-941_5701:942-965_5652:966-1016_5653:1017-1040_5713:1041-1610_5720:1611-1634_5721:1635-1709_5711:1710-1736_5706:1737-1824_5698:1825-2012_5667:2013-2036_5668:2037-2106]_[-1,_5642,_5715,_5710,…	1	p2	(AG)5	10	78	87
TRINITY_DN15078_c3_g1_i2_len=2297_path=[5655:0-102_5705:103-220_5717:221-232_5715:233-233_5710:234-257_5704:258-309_5718:310-310_5716:311-334_5714:335-449_5696:450-473_5709:474-767_5719:768-796_5691:797-829_5692:830-853_5693:854-863_5702:864-1040_5647:1041-1064_5708:1065-1131_5701:1132-1155_5652:1156-1206_5653:1207-1230_5713:1231-1800_5720:1801-1824_5721:1825-1899_5711:1900-1926_5706:1927-2014_56…	2	p2	(AG)5	10	268	277
TRINITY_DN15078_c3_g1_i3_len=2287_path=[5681:0-92_5705:93-210_5717:211-222_5715:223-223_5710:224-247_5704:248-299_5718:300-300_5716:301-324_5714:325-439_5696:440-463_5709:464-757_5719:758-786_5691:787-819_5692:820-843_5693:844-853_5702:854-1030_5647:1031-1054_5708:1055-1121_5701:1122-1145_5652:1146-1196_5653:1197-1220_5713:1221-1790_5720:1791-1814_5721:1815-1889_5711:1890-1916_5706:1917-2004_5698…	1	p2	(AG)5	10	258	267
TRINITY_DN15078_c3_g1_i4_len=2137_path=[5629:0-60_5717:61-72_5715:73-73_5710:74-97_5704:98-149_5718:150-150_5716:151-174_5714:175-289_5696:290-313_5709:314-607_5719:608-636_5624:637-703_5702:704-880_5647:881-904_5708:905-971_5701:972-995_5652:996-1046_5653:1047-1070_5713:1071-1640_5720:1641-1664_5721:1665-1739_5711:1740-1766_5706:1767-1854_5698:1855-2042_5667:2043-2066_5668:2067-2136]_[-1,_5629,_…	1	p2	(AG)5	10	108	117
TRINITY_DN15806_c9_g23_i1_len=247_path=[14741:0-139_14742:140-191_14743:192-223_14744:224-246]_[-1,_14741,_14742,_14743,_14744,_-2]	1	p2	(AG)5	10	181	190
TRINITY_DN15806_c9_g5_i1_len=249_path=[15112:0-139_15113:140-191_15114:192-221_15115:222-248]_[-1,_15112,_15113,_15114,_15115,_-2]	1	p2	(AG)5	10	181	190
TRINITY_DN15956_c0_g1_i2_len=1971_path=[5800:0-115_5801:116-166_@6013@!:167-232_6021:233-246_6030:247-274_6031:275-292_6012:293-589_6022:590-604_6028:605-607_5752:608-628_6018:629-631_6015:632-660_6006:661-672_6011:673-772_5786:773-805_@6005@!:806-971_6023:972-1009_5998:1010-1140_6029:1141-1141_5771:1142-1183_5772:1184-1198_5773:1199-1204_5774:1205-1222_6014:1223-1228_6010:1229-1324_6024:1325-135…	2	p2	(AG)5	10	798	807
TRINITY_DN15956_c0_g1_i3_len=1034_path=[5800:0-115_5801:116-166_@6013@!:167-232_6021:233-246_6030:247-274_6031:275-292_6012:293-589_6022:590-604_6028:605-607_5752:608-628_6018:629-631_6015:632-660_6006:661-672_6011:673-772_5767:773-805_@6005@!:806-971_6023:972-1009_5930:1010-1031_5931:1032-1032_5932:1033-1033]_[-1,_5800,_5801,_6013,_6021,_6030,_6031,_6012,_6022,_6028,_5752,_6018,_6015,_6006,_6011…	2	p2	(AG)5	10	798	807
TRINITY_DN15956_c0_g1_i6_len=1379_path=[5884:0-115_5885:116-166_@6013@!:167-232_6020:233-274_6031:275-292_6012:293-589_6022:590-604_6028:605-607_5752:608-628_6018:629-631_6015:632-660_6006:661-672_6011:673-772_5767:773-805_@6005@!:806-971_6023:972-1009_5998:1010-1140_6029:1141-1141_5771:1142-1183_5772:1184-1198_5773:1199-1204_5774:1205-1222_6014:1223-1228_6010:1229-1324_6024:1325-1354_5868:1355-1…	2	p2	(AG)5	10	798	807
TRINITY_DN15956_c0_g1_i8_len=995_path=[5800:0-115_5801:116-166_@6013@!:167-232_6021:233-246_6030:247-274_6031:275-292_6012:293-589_6022:590-604_6028:605-607_5752:608-628_6018:629-631_6015:632-660_6006:661-672_6011:673-772_5767:773-805_@6005@!:806-971_5903:972-993_5904:994-994]_[-1,_5800,_5801,_6013,_6021,_6030,_6031,_6012,_6022,_6028,_5752,_6018,_6015,_6006,_6011,_5767,_6005,_5903,_5904,_-2]	2	p2	(AG)5	10	798	807
TRINITY_DN16405_c1_g2_i1_len=1688_path=[14036:0-364_14037:365-423_14208:424-762_14177:763-786_14227:787-867_14168:868-909_@14224@!:910-972_14229:973-993_14223:994-996_14216:997-1017_14204:1018-1257_14230:1258-1281_14232:1282-1282_14106:1283-1319_14187:1320-1431_14213:1432-1432_14200:1433-1456_14185:1457-1644_14112:1645-1687]_[-1,_14036,_14037,_14208,_14177,_14227,_14168,_14224,_14229,_14223,_1421…	1	p2	(AG)5	10	1091	1100
TRINITY_DN16438_c0_g1_i1_len=434_path=[9425:0-46_9426:47-57_9427:58-58_9428:59-59_9429:60-60_9430:61-80_9431:81-433]_[-1,_9425,_9426,_9427,_9428,_9429,_9430,_9431,_-2]	1	p2	(AG)5	10	181	190
TRINITY_DN16438_c0_g2_i1_len=434_path=[9308:0-46_9309:47-57_9310:58-58_9311:59-59_9312:60-60_9313:61-80_9314:81-433]_[-1,_9308,_9309,_9310,_9311,_9312,_9313,_9314,_-2]	1	p2	(AG)5	10	181	190
TRINITY_DN16438_c0_g3_i2_len=3300_path=[9325:0-46_9605:47-57_9603:58-58_9600:59-59_9596:60-60_9589:61-80_9579:81-105_9570:106-129_9561:130-249_9546:250-504_9371:505-528_9559:529-639_9452:640-663_9545:664-795_9417:796-819_9558:820-879_9544:880-903_9487:904-942_9488:943-966_9489:967-971_9557:972-1127_9483:1128-1146_9543:1147-1263_9316:1264-1287_9556:1288-1314_9542:1315-1338_9568:1339-1379_9555:1380…	1	p2	(AG)5	10	3047	3056
TRINITY_DN16438_c0_g3_i3_len=2408_path=[9507:0-46_9602:47-57_9598:58-58_9591:59-59_9581:60-60_9569:61-79_9557:80-235_9483:236-254_9543:255-371_9316:372-395_9556:396-422_9542:423-446_9568:447-487_9555:488-576_9588:577-617_9578:618-641_9566:642-926_9410:927-950_9554:951-1061_9595:1062-1109_9587:1110-1112_9577:1113-1136_9565:1137-1249_9552:1250-1466_9539:1467-1769_9394:1770-1793_9395:1794-1863_9538:…	1	p2	(AG)5	10	2155	2164
TRINITY_DN16438_c0_g3_i4_len=3412_path=[9495:0-46_9585:47-57_9575:58-59_9563:60-80_9547:81-192_9579:193-217_9570:218-241_9561:242-361_9546:362-616_9371:617-640_9559:641-751_9452:752-775_9545:776-907_9417:908-931_9558:932-991_9544:992-1015_9487:1016-1054_9488:1055-1078_9489:1079-1083_9557:1084-1239_9483:1240-1258_9543:1259-1375_9316:1376-1399_9556:1400-1426_9542:1427-1450_9568:1451-1491_9555:1492-…	1	p2	(AG)5	10	3159	3168
TRINITY_DN16438_c0_g3_i5_len=3130_path=[9532:0-46_9593:47-57_9583:58-58_9573:59-59_9560:60-79_9546:80-334_9371:335-358_9559:359-469_9452:470-493_9545:494-625_9417:626-649_9558:650-709_9544:710-733_9487:734-772_9488:773-796_9489:797-801_9557:802-957_9483:958-976_9543:977-1093_9316:1094-1117_9556:1118-1144_9542:1145-1168_9568:1169-1209_9555:1210-1298_9588:1299-1339_9578:1340-1363_9566:1364-1648_941…	1	p2	(AG)5	10	2877	2886
TRINITY_DN16438_c0_g3_i8_len=3790_path=[9412:0-46_9413:47-57_9414:58-58_9550:59-160_9470:161-205_9590:206-221_9580:222-245_9571:246-373_9562:374-458_9547:459-570_9579:571-595_9570:596-619_9561:620-739_9546:740-994_9371:995-1018_9559:1019-1129_9452:1130-1153_9545:1154-1285_9417:1286-1309_9558:1310-1369_9544:1370-1393_9487:1394-1432_9488:1433-1456_9489:1457-1461_9557:1462-1617_9483:1618-1636_9543:1…	1	p2	(AG)5	10	3537	3546
TRINITY_DN16438_c0_g3_i9_len=3665_path=[9500:0-46_9604:47-57_9601:58-59_9597:60-80_9590:81-96_9580:97-120_9571:121-248_9562:249-333_9547:334-445_9579:446-470_9570:471-494_9561:495-614_9546:615-869_9371:870-893_9559:894-1004_9452:1005-1028_9545:1029-1160_9417:1161-1184_9558:1185-1244_9544:1245-1268_9487:1269-1307_9488:1308-1331_9489:1332-1336_9557:1337-1492_9483:1493-1511_9543:1512-1628_9316:1629-…	1	p2	(AG)5	10	3412	3421
TRINITY_DN16767_c1_g1_i3_len=852_path=[5455:0-59_5456:60-60_5735:61-92_5837:93-188_5780:189-242_5496:243-281_5497:282-294_5700:295-323_5731:324-334_5758:335-351_5828:352-416_5838:417-417_5806:418-494_5792:495-505_5815:506-558_5467:559-577_5791:578-627_5839:628-634_5846:635-650_5814:651-651_5804:652-657_5748:658-674_5717:675-689_5676:690-733_5657:734-747_5658:748-759_5659:760-760_5660:761-771_5661…	1	p2	(AG)5	10	328	337
TRINITY_DN16827_c0_g3_i1_len=3079_path=[7761:0-183_7762:184-189_7946:190-246_7916:247-270_7885:271-804_7960:805-930_7675:931-954_7944:955-1049_7990:1050-1072_7684:1073-1073_7971:1074-1096_7959:1097-1198_7913:1199-1217_7881:1218-1339_7699:1340-1363_7942:1364-1397_7958:1398-1421_7912:1422-1471_7991:1472-1475_7981:1476-1500_7996:1501-1505_7998:1506-1529_8000:1530-1532_7974:1533-1570_7966:1571-1589_7…	2	p2	(AG)5	10	2421	2430
TRINITY_DN16827_c0_g3_i2_len=2934_path=[7563:0-44_7946:45-101_7916:102-125_7885:126-659_7960:660-785_7675:786-809_7944:810-904_7990:905-927_7684:928-928_7971:929-951_7959:952-1053_7913:1054-1072_7881:1073-1194_7699:1195-1218_7942:1219-1252_7958:1253-1276_7912:1277-1326_7991:1327-1330_7981:1331-1355_7996:1356-1360_7998:1361-1384_8000:1385-1387_7974:1388-1425_7966:1426-1444_7932:1445-1469_7904:1470…	2	p2	(AG)5	10	2276	2285
TRINITY_DN17295_c1_g1_i3_len=2404_path=[6112:0-64_6113:65-65_6114:66-143_6115:144-165_6135:166-479_6176:480-480_6171:481-484_6164:485-486_6155:487-505_6134:506-909_6145:910-1178_6154:1179-1269_6133:1270-1293_6144:1294-1594_6175:1595-1661_6181:1662-1716_6182:1717-1740_6184:1741-1755_6185:1756-1772_6186:1773-1773_6165:1774-1796_6158:1797-1797_6148:1798-1912_6183:1913-1917_6014:1918-1936_6156:1937-1…	2	p2	(AG)5	10	2093	2102
TRINITY_DN17295_c1_g1_i7_len=1970_path=[6006:0-24_6007:25-46_6171:47-50_6164:51-52_6155:53-71_6134:72-475_6145:476-744_6154:745-835_6133:836-859_6144:860-1160_6175:1161-1227_6181:1228-1282_6182:1283-1306_6184:1307-1321_6185:1322-1338_6186:1339-1339_6165:1340-1362_6158:1363-1363_6148:1364-1478_6183:1479-1483_6014:1484-1502_6156:1503-1509_6147:1510-1545_6137:1546-1569_6124:1570-1640_6146:1641-1664_…	1	p2	(AG)5	10	1659	1668
TRINITY_DN19308_c0_g1_i1_len=482_path=[919:0-481]_[-1,_919,_-2]	1	p2	(AG)5	10	329	338
TRINITY_DN20119_c0_g1_i1_len=277_path=[505:0-25_506:26-26_507:27-27_508:28-28_509:29-276]_[-1,_505,_506,_507,_508,_509,_-2]	1	p2	(AG)5	10	200	209
TRINITY_DN20555_c0_g1_i1_len=396_path=[374:0-395]_[-1,_374,_-2]	1	p2	(AG)5	10	320	329
TRINITY_DN21444_c0_g1_i1_len=458_path=[937:0-151_938:152-457]_[-1,_937,_938,_-2]	2	p2	(AG)5	10	327	336
TRINITY_DN21444_c0_g2_i1_len=362_path=[939:0-55_940:56-361]_[-1,_939,_940,_-2]	1	p2	(AG)5	10	231	240
TRINITY_DN25502_c0_g1_i1_len=613_path=[1229:0-424_1234:425-579_1228:580-612]_[-1,_1229,_1234,_1228,_-2]	1	p2	(AG)5	10	238	247
TRINITY_DN25502_c0_g2_i1_len=481_path=[1231:0-424_1232:425-447_1233:448-480]_[-1,_1231,_1232,_1233,_-2]	1	p2	(AG)5	10	238	247
TRINITY_DN26234_c0_g1_i1_len=302_path=[559:0-301]_[-1,_559,_-2]	1	p2	(AG)5	10	226	235
TRINITY_DN27061_c0_g1_i1_len=248_path=[451:0-247]_[-1,_451,_-2]	1	p2	(AG)5	10	124	133
TRINITY_DN27158_c0_g1_i1_len=358_path=[671:0-357]_[-1,_671,_-2]	1	p2	(AG)5	10	102	111
TRINITY_DN29913_c0_g1_i1_len=318_path=[296:0-317]_[-1,_296,_-2]	1	p2	(AG)5	10	36	45
TRINITY_DN3053_c0_g1_i1_len=541_path=[1037:0-540]_[-1,_1037,_-2]	1	p2	(AG)5	10	142	151
TRINITY_DN32302_c0_g1_i1_len=536_path=[1027:0-535]_[-1,_1027,_-2]	1	p2	(AG)5	10	508	517
TRINITY_DN34333_c0_g1_i1_len=436_path=[1210:0-52_1211:53-435]_[-1,_1210,_1211,_-2]	1	p2	(AG)5	10	251	260
TRINITY_DN3644_c0_g1_i1_len=216_path=[780:0-155_781:156-167_782:168-215]_[-1,_780,_781,_782,_-2]	1	p2	(AG)5	10	185	194
TRINITY_DN3996_c0_g1_i1_len=374_path=[776:0-209_777:210-233_778:234-292_779:293-373]_[-1,_776,_777,_778,_779,_-2]	1	p2	(AG)5	10	220	229
TRINITY_DN4330_c0_g1_i1_len=276_path=[550:0-229_551:230-275]_[-1,_550,_551,_-2]	1	p2	(AG)5	10	113	122
TRINITY_DN10358_c0_g1_i1_len=952_path=[2114:0-50_2132:51-395_2131:396-786_2133:787-809_2112:810-842_2113:843-951]_[-1,_2114,_2132,_2131,_2133,_2112,_2113,_-2]	1	p2	(AG)6	12	358	369
TRINITY_DN13827_c0_g1_i2_len=913_path=[2702:0-358_2703:359-382_2704:383-383_2705:384-445_2858:446-469_2854:470-488_2868:489-512_2869:513-523_2870:524-530_2871:531-531_2872:532-555_2873:556-561_2874:562-572_2860:573-585_2856:586-587_2863:588-590_2861:591-596_2859:597-614_2855:615-647_2847:648-671_2836:672-712_2821:713-736_2736:737-912]_[-1,_2702,_2703,_2704,_2705,_2858,_2854,_2868,_2869,_2870,_287…	2	p2	(AG)6	12	314	325
TRINITY_DN16954_c0_g2_i1_len=2057_path=[12176:0-80_12177:81-81_12434:82-102_12409:103-121_12453:122-122_12433:123-146_12408:147-230_12466:231-245_12451:246-269_12429:270-590_12500:591-614_12507:615-617_12404:618-630_12475:631-641_12461:642-738_12448:739-764_12501:765-788_12508:789-797_12423:798-855_12397:856-891_12502:892-915_12509:916-944_12458:945-952_12480:953-998_12415:999-1010_12329:1011-102…	2	p2	(AG)6	12	1868	1879
TRINITY_DN25125_c0_g1_i1_len=217_path=[389:0-216]_[-1,_389,_-2]	1	p2	(AG)6	12	91	102
TRINITY_DN25418_c0_g1_i1_len=252_path=[459:0-251]_[-1,_459,_-2]	1	p2	(AG)6	12	2	13
TRINITY_DN25714_c0_g1_i1_len=879_path=[1713:0-878]_[-1,_1713,_-2]	1	p2	(AG)6	12	854	865
TRINITY_DN26850_c0_g1_i1_len=219_path=[197:0-218]_[-1,_197,_-2]	1	p2	(AG)6	12	44	55
TRINITY_DN28567_c0_g1_i1_len=348_path=[651:0-347]_[-1,_651,_-2]	1	p2	(AG)6	12	81	92
TRINITY_DN3072_c0_g1_i1_len=472_path=[970:0-133_971:134-162_972:163-471]_[-1,_970,_971,_972,_-2]	1	p2	(AG)6	12	396	407
TRINITY_DN3072_c0_g2_i1_len=477_path=[967:0-133_968:134-167_969:168-476]_[-1,_967,_968,_969,_-2]	1	p2	(AG)6	12	401	412
TRINITY_DN342_c0_g1_i1_len=584_path=[1148:0-62_1149:63-86_1150:87-583]_[-1,_1148,_1149,_1150,_-2]	1	p2	(AG)6	12	279	290
TRINITY_DN5842_c1_g1_i1_len=566_path=[1087:0-565]_[-1,_1087,_-2]	1	p2	(AG)6	12	245	256
TRINITY_DN11441_c0_g1_i2_len=457_path=[1810:0-57_1808:58-58_1805:59-101_1804:102-147_1788:148-150_1780:151-163_1772:164-200_1762:201-379_1661:380-403_1662:404-456]_[-1,_1810,_1808,_1805,_1804,_1788,_1780,_1772,_1762,_1661,_1662,_-2]	1	p2	(AG)7	14	157	170
TRINITY_DN11441_c0_g1_i3_len=485_path=[1801:0-57_1800:58-58_1798:59-76_1796:77-98_1784:99-117_1802:118-122_1803:123-129_1804:130-175_1788:176-178_1780:179-191_1772:192-228_1762:229-407_1661:408-431_1662:432-484]_[-1,_1801,_1800,_1798,_1796,_1784,_1802,_1803,_1804,_1788,_1780,_1772,_1762,_1661,_1662,_-2]	1	p2	(AG)7	14	185	198
TRINITY_DN11441_c0_g1_i4_len=570_path=[1717:0-57_1718:58-58_1719:59-59_1785:60-133_1799:134-161_1796:162-183_1784:184-202_1802:203-207_1803:208-214_1804:215-260_1788:261-263_1780:264-276_1772:277-313_1762:314-492_1661:493-516_1662:517-569]_[-1,_1717,_1718,_1719,_1785,_1799,_1796,_1784,_1802,_1803,_1804,_1788,_1780,_1772,_1762,_1661,_1662,_-2]	1	p2	(AG)7	14	270	283
TRINITY_DN11441_c0_g1_i5_len=537_path=[1694:0-57_1787:58-100_1799:101-128_1796:129-150_1784:151-169_1802:170-174_1803:175-181_1804:182-227_1788:228-230_1780:231-243_1772:244-280_1762:281-459_1661:460-483_1662:484-536]_[-1,_1694,_1787,_1799,_1796,_1784,_1802,_1803,_1804,_1788,_1780,_1772,_1762,_1661,_1662,_-2]	1	p2	(AG)7	14	237	250
TRINITY_DN16954_c0_g1_i2_len=2441_path=[12249:0-46_12486:47-57_12477:58-61_12463:62-80_12449:81-113_12485:114-122_12476:123-146_12462:147-184_12427:185-208_12447:209-286_12372:287-340_12425:341-908_12398:909-1031_12247:1032-1055_12440:1056-1256_12394:1257-1394_12416:1395-1655_12170:1656-1679_12391:1680-2384_12136:2385-2385_12137:2386-2440]_[-1,_12249,_12486,_12477,_12463,_12449,_12485,_12476,_124…	1	p2	(AG)7	14	296	309
TRINITY_DN16954_c0_g1_i5_len=2692_path=[12165:0-106_12166:107-122_12410:123-187_12465:188-205_12450:206-323_12183:324-331_12449:332-364_12485:365-373_12476:374-397_12462:398-435_12427:436-459_12447:460-537_12372:538-591_12425:592-1159_12398:1160-1282_12247:1283-1306_12440:1307-1507_12394:1508-1645_12416:1646-1906_12170:1907-1930_12391:1931-2635_12136:2636-2636_12137:2637-2691]_[-1,_12165,_12166,_…	2	p2	(AG)7	14	547	560
TRINITY_DN16954_c0_g1_i6_len=2743_path=[12350:0-46_12351:47-57_12352:58-58_12353:59-59_12452:60-143_12432:144-170_12407:171-235_12464:236-256_12450:257-374_12183:375-382_12449:383-415_12485:416-424_12476:425-448_12462:449-486_12427:487-510_12447:511-588_12372:589-642_12425:643-1210_12398:1211-1333_12247:1334-1357_12440:1358-1558_12394:1559-1696_12416:1697-1957_12170:1958-1981_12391:1982-2686_1213…	2	p2	(AG)7	14	598	611
TRINITY_DN17512_c0_g1_i11_len=4562_path=[15437:0-62_15438:63-84_15591:85-136_14659:137-140_14660:141-165_14661:166-215_15589:216-332_15695:333-351_15667:352-367_15633:368-391_15586:392-434_15762:435-443_15754:444-467_15745:468-485_15777:486-509_15783:510-521_15690:522-527_15744:528-531_15729:532-545_15689:546-555_15712:556-595_15520:596-614_15688:615-645_15659:646-669_15576:670-729_15623:730-753_…	1	p2	(AG)7	14	4243	4256
TRINITY_DN17512_c0_g1_i6_len=251_path=[14807:0-46_14808:47-57_14809:58-58_14810:59-60_14811:61-79_14812:80-98_14813:99-101_14814:102-124_@15594@!:125-250]_[-1,_14807,_14808,_14809,_14810,_14811,_14812,_14813,_14814,_15594]	1	p2	(AG)7	14	143	156
TRINITY_DN17512_c0_g1_i7_len=4561_path=[15437:0-62_15438:63-84_15591:85-136_14659:137-140_14660:141-165_14661:166-215_15589:216-332_15695:333-351_15667:352-367_15534:368-378_15634:379-391_15586:392-434_15762:435-443_15754:444-467_15745:468-485_15777:486-509_15783:510-521_15690:522-527_15744:528-531_15729:532-545_15689:546-555_15712:556-595_15577:596-613_15688:614-644_15659:645-668_15576:669-728_1…	1	p2	(AG)7	14	4242	4255
TRINITY_DN17598_c0_g2_i1_len=3671_path=[12264:0-42_13052:43-183_12373:184-191_13238:192-207_13218:208-231_13193:232-261_13110:262-285_13160:286-306_12445:307-363_13108:364-522_13279:523-546_13293:547-551_13305:552-591_13312:592-594_13316:595-600_13320:601-609_13324:610-612_13250:613-618_13237:619-636_13217:637-639_13192:640-642_13157:643-660_13100:661-684_13191:685-741_13156:742-765_13099:766-808…	2	p2	(AG)7	14	2785	2798
TRINITY_DN18104_c0_g1_i1_len=328_path=[611:0-327]_[-1,_611,_-2]	1	p2	(AG)7	14	144	157
TRINITY_DN21223_c0_g1_i1_len=328_path=[306:0-327]_[-1,_306,_-2]	1	p2	(AG)7	14	134	147
TRINITY_DN9847_c1_g1_i1_len=286_path=[2234:0-58_2235:59-80_2236:81-285]_[-1,_2234,_2235,_2236,_-2]	1	p2	(AG)7	14	95	108
TRINITY_DN10110_c0_g1_i1_len=610_path=[2621:0-195_2667:196-290_2668:291-297_2669:298-304_2670:305-324_2641:325-326_2662:327-407_2655:408-431_2666:432-585_2629:586-607_2630:608-608_2631:609-609]_[-1,_2621,_2667,_2668,_2669,_2670,_2641,_2662,_2655,_2666,_2629,_2630,_2631,_-2]	1	p2	(AG)8	16	239	254
TRINITY_DN10110_c0_g1_i2_len=830_path=[2621:0-195_2667:196-290_2668:291-297_2669:298-304_2670:305-324_2641:325-326_2662:327-407_2655:408-431_2666:432-585_2661:586-817_2658:818-818_2659:819-819_2660:820-829]_[-1,_2621,_2667,_2668,_2669,_2670,_2641,_2662,_2655,_2666,_2661,_2658,_2659,_2660,_-2]	1	p2	(AG)8	16	239	254
TRINITY_DN10110_c0_g1_i3_len=321_path=[2621:0-195_2667:196-290_2668:291-297_2634:298-319_2635:320-320]_[-1,_2621,_2667,_2668,_2634,_2635,_-2]	1	p2	(AG)8	16	239	254
TRINITY_DN10110_c0_g1_i4_len=469_path=[2621:0-195_2667:196-290_2668:291-297_2669:298-304_2670:305-324_2647:325-468]_[-1,_2621,_2667,_2668,_2669,_2670,_2647,_-2]	1	p2	(AG)8	16	239	254
TRINITY_DN10580_c0_g1_i1_len=1648_path=[3724:0-281_3745:282-288_3743:289-660_3749:661-684_3750:685-685_3744:686-926_3701:927-950_3742:951-1452_3709:1453-1499_3710:1500-1523_3711:1524-1647]_[-1,_3724,_3745,_3743,_3749,_3750,_3744,_3701,_3742,_3709,_3710,_3711,_-2]	3	p2	(AG)8	16	1342	1357
TRINITY_DN10580_c0_g1_i2_len=1447_path=[3695:0-46_3696:47-58_3697:59-80_3745:81-87_3743:88-459_3749:460-483_3750:484-484_3744:485-725_3701:726-749_3742:750-1251_3709:1252-1298_3710:1299-1322_3711:1323-1446]_[-1,_3695,_3696,_3697,_3745,_3743,_3749,_3750,_3744,_3701,_3742,_3709,_3710,_3711,_-2]	2	p2	(AG)8	16	1141	1156
TRINITY_DN12736_c0_g1_i1_len=288_path=[2082:0-44_2083:45-45_2084:46-51_2085:52-58_2086:59-99_2087:100-113_2088:114-123_2089:124-137_2090:138-287]_[-1,_2082,_2083,_2084,_2085,_2086,_2087,_2088,_2089,_2090,_-2]	2	p2	(AG)8	16	271	286
TRINITY_DN12736_c0_g2_i1_len=841_path=[2034:0-506_2035:507-530_2104:531-580_2109:581-587_2106:588-597_2103:598-598_2108:599-604_2105:605-611_2112:612-652_2114:653-666_2070:667-676_2071:677-690_2072:691-840]_[-1,_2034,_2035,_2104,_2109,_2106,_2103,_2108,_2105,_2112,_2114,_2070,_2071,_2072,_-2]	2	p2	(AG)8	16	824	839
TRINITY_DN12736_c0_g3_i1_len=333_path=[2048:0-72_2101:73-96_2095:97-103_2058:104-144_2059:145-158_2060:159-182_2061:183-332]_[-1,_2048,_2101,_2095,_2058,_2059,_2060,_2061,_-2]	2	p2	(AG)8	16	316	331
TRINITY_DN26877_c0_g1_i1_len=320_path=[595:0-319]_[-1,_595,_-2]	1	p2	(AG)8	16	270	285
TRINITY_DN30643_c0_g1_i1_len=473_path=[901:0-472]_[-1,_901,_-2]	1	p2	(AG)8	16	434	449
TRINITY_DN31611_c0_g1_i1_len=345_path=[323:0-344]_[-1,_323,_-2]	1	p2	(AG)8	16	138	153
TRINITY_DN31767_c0_g1_i1_len=228_path=[206:0-227]_[-1,_206,_-2]	1	p2	(AG)8	16	56	71
TRINITY_DN13168_c0_g1_i1_len=2505_path=[5665:0-57_5666:58-58_5753:59-341_5738:342-385_5756:386-399_5755:400-400_5752:401-424_5748:425-464_5743:465-497_5735:498-602_5688:603-626_5742:627-778_5729:779-802_5747:803-1033_5691:1034-1073_5741:1074-1196_5733:1197-1309_5714:1310-1333_5754:1334-1507_5751:1508-1753_5746:1754-2038_5757:2039-2057_5680:2058-2081_5731:2082-2342_5702:2343-2504]_[-1,_5665,_5666,…	1	p2	(AG)9	18	2125	2142
TRINITY_DN13168_c0_g1_i2_len=1389_path=[5668:0-57_5669:58-80_5733:81-193_5714:194-217_5754:218-391_5751:392-637_5746:638-922_5757:923-941_5653:942-946_5739:947-965_5731:966-1226_5702:1227-1388]_[-1,_5668,_5669,_5733,_5714,_5754,_5751,_5746,_5757,_5653,_5739,_5731,_5702,_-2]	1	p2	(AG)9	18	1009	1026
TRINITY_DN13168_c0_g1_i3_len=1078_path=[5656:0-57_5657:58-58_5658:59-60_5659:61-80_5751:81-326_5746:327-611_5757:612-630_5653:631-635_5739:636-654_5731:655-915_5702:916-1077]_[-1,_5656,_5657,_5658,_5659,_5751,_5746,_5757,_5653,_5739,_5731,_5702,_-2]	1	p2	(AG)9	18	698	715
TRINITY_DN15337_c0_g1_i3_len=211_path=[3883:0-46_3884:47-58_3885:59-59_3886:60-80_4011:81-98_3992:99-118_3969:119-198_3864:199-210]_[-1,_3883,_3884,_3885,_3886,_4011,_3992,_3969,_3864,_-2]	1	p2	(AG)9	18	177	194
TRINITY_DN2750_c0_g1_i1_len=306_path=[284:0-305]_[-1,_284,_-2]	1	p2	(AG)9	18	131	148
TRINITY_DN6693_c0_g1_i1_len=762_path=[1833:0-54_1834:55-55_1884:56-187_1885:188-252_1887:253-259_1877:260-260_1882:261-261_1879:262-283_1886:284-286_1819:287-334_1820:335-761]_[-1,_1833,_1834,_1884,_1885,_1887,_1877,_1882,_1879,_1886,_1819,_1820,_-2]	1	p2	(AG)9	18	700	717
TRINITY_DN6693_c0_g1_i2_len=652_path=[1890:0-54_1889:55-55_1888:56-77_1885:78-142_1887:143-149_1877:150-150_1882:151-151_1879:152-173_1886:174-176_1819:177-224_1820:225-651]_[-1,_1890,_1889,_1888,_1885,_1887,_1877,_1882,_1879,_1886,_1819,_1820,_-2]	1	p2	(AG)9	18	590	607
TRINITY_DN8443_c0_g1_i1_len=402_path=[962:0-104_963:105-130_964:131-137_965:138-150_966:151-401]_[-1,_962,_963,_964,_965,_966,_-2]	1	p2	(AG)9	18	176	193
TRINITY_DN8443_c0_g2_i1_len=402_path=[967:0-104_968:105-137_969:138-150_970:151-401]_[-1,_967,_968,_969,_970,_-2]	1	p2	(AG)9	18	176	193
TRINITY_DN10688_c1_g14_i1_len=482_path=[5448:0-46_5505:47-57_5501:58-58_5493:59-79_5486:80-292_5344:293-481]_[-1,_5448,_5505,_5501,_5493,_5486,_5344,_-2]	1	p2	(AT)10	20	450	469
TRINITY_DN10688_c1_g14_i2_len=770_path=[5350:0-235_5489:236-259_5500:260-356_5492:357-367_5486:368-580_5344:581-769]_[-1,_5350,_5489,_5500,_5492,_5486,_5344,_-2]	1	p2	(AT)10	20	738	757
TRINITY_DN10688_c1_g14_i3_len=494_path=[5460:0-46_5511:47-57_5508:58-58_5504:59-59_5499:60-80_5492:81-91_5486:92-304_5344:305-493]_[-1,_5460,_5511,_5508,_5504,_5499,_5492,_5486,_5344,_-2]	1	p2	(AT)10	20	462	481
TRINITY_DN10688_c1_g21_i1_len=270_path=[5470:0-46_5471:47-57_5472:58-58_5473:59-80_5474:81-269]_[-1,_5470,_5471,_5472,_5473,_5474,_-2]	1	p2	(AT)10	20	238	257
TRINITY_DN10688_c1_g5_i1_len=270_path=[5335:0-46_5336:47-57_5337:58-58_5338:59-80_5339:81-269]_[-1,_5335,_5336,_5337,_5338,_5339,_-2]	1	p2	(AT)10	20	238	257
TRINITY_DN10688_c1_g8_i1_len=270_path=[5287:0-46_5288:47-57_5289:58-58_5290:59-80_5291:81-269]_[-1,_5287,_5288,_5289,_5290,_5291,_-2]	1	p2	(AT)10	20	238	257
TRINITY_DN12879_c0_g5_i1_len=506_path=[3067:0-134_3083:135-241_3091:242-243_3092:244-250_2972:251-264_2973:265-505]_[-1,_3067,_3083,_3091,_3092,_2972,_2973,_-2]	1	p2	(AT)10	20	53	72
TRINITY_DN14806_c0_g1_i4_len=3327_path=[12872:0-113_12873:114-137_12916:138-176_12971:177-188_12957:189-212_12965:213-811_12766:812-835_12956:836-869_12945:870-893_12930:894-1003_12830:1004-1027_12911:1028-1045_12943:1046-1069_12928:1070-1102_12910:1103-1126_12969:1127-1144_12963:1145-1168_12954:1169-1387_12977:1388-1411_12980:1412-1434_12907:1435-1671_12961:1672-1687_12950:1688-1711_12936:1712-1…	1	p2	(AT)10	20	3249	3268
TRINITY_DN14806_c0_g1_i7_len=3342_path=[12872:0-113_12873:114-137_12916:138-176_12971:177-188_12957:189-212_12965:213-811_12766:812-835_12956:836-869_12945:870-893_12930:894-1003_12830:1004-1027_12911:1028-1045_12943:1046-1069_12928:1070-1102_12910:1103-1126_12969:1127-1144_12963:1145-1168_12954:1169-1387_12977:1388-1411_12980:1412-1434_12907:1435-1671_12961:1672-1687_12950:1688-1711_12936:1712-1…	1	p2	(AT)10	20	3264	3283
TRINITY_DN15259_c0_g5_i1_len=2563_path=[6782:0-110_6783:111-134_6814:135-581_6704:582-605_6801:606-1154_6758:1155-1178_6824:1179-1248_6818:1249-1310_6808:1311-1508_6786:1509-1532_6796:1533-1646_6733:1647-1670_6823:1671-1752_6817:1753-1776_6807:1777-2005_6825:2006-2029_6826:2030-2039_6794:2040-2073_6806:2074-2093_6689:2094-2138_6792:2139-2255_6742:2256-2259_6743:2260-2276_6744:2277-2286_6745:2287-…	2	p2	(AT)10	20	2181	2200
TRINITY_DN13890_c0_g1_i1_len=2537_path=[5618:0-46_5667:47-57_5661:58-100_5657:101-783_5635:784-807_5653:808-987_5659:988-1006_5656:1007-1168_5652:1169-1419_5663:1420-1645_5658:1646-1822_5651:1823-2530_5597:2531-2532_5598:2533-2534_5599:2535-2536]_[-1,_5618,_5667,_5661,_5657,_5635,_5653,_5659,_5656,_5652,_5663,_5658,_5651,_5597,_5598,_5599,_-2]	2	p2	(AT)14	28	2509	2536
TRINITY_DN13890_c0_g1_i2_len=1575_path=[5550:0-44_5656:45-206_5652:207-457_5663:458-683_5658:684-860_5651:861-1568_5597:1569-1570_5598:1571-1572_5599:1573-1574]_[-1,_5550,_5656,_5652,_5663,_5658,_5651,_5597,_5598,_5599,_-2]	2	p2	(AT)14	28	1547	1574
TRINITY_DN13890_c0_g1_i3_len=1448_path=[5612:0-46_5671:47-57_5666:58-58_5662:59-59_5655:60-79_5652:80-330_5663:331-556_5658:557-733_5651:734-1441_5597:1442-1443_5598:1444-1445_5599:1446-1447]_[-1,_5612,_5671,_5666,_5662,_5655,_5652,_5663,_5658,_5651,_5597,_5598,_5599,_-2]	2	p2	(AT)14	28	1420	1447
TRINITY_DN13890_c0_g1_i4_len=1592_path=[5580:0-42_5659:43-61_5656:62-223_5652:224-474_5663:475-700_5658:701-877_5651:878-1585_5597:1586-1587_5598:1588-1589_5599:1590-1591]_[-1,_5580,_5659,_5656,_5652,_5663,_5658,_5651,_5597,_5598,_5599,_-2]	2	p2	(AT)14	28	1564	1591
TRINITY_DN13890_c0_g1_i5_len=1196_path=[5560:0-46_5677:47-57_5675:58-58_5672:59-59_5668:60-78_5663:79-304_5658:305-481_5651:482-1189_5597:1190-1191_5598:1192-1193_5599:1194-1195]_[-1,_5560,_5677,_5675,_5672,_5668,_5663,_5658,_5651,_5597,_5598,_5599,_-2]	2	p2	(AT)14	28	1168	1195
TRINITY_DN13890_c0_g1_i6_len=2517_path=[5574:0-46_5674:47-57_5670:58-58_5665:59-59_5660:60-80_5657:81-763_5635:764-787_5653:788-967_5659:968-986_5656:987-1148_5652:1149-1399_5663:1400-1625_5658:1626-1802_5651:1803-2510_5597:2511-2512_5598:2513-2514_5599:2515-2516]_[-1,_5574,_5674,_5670,_5665,_5660,_5657,_5635,_5653,_5659,_5656,_5652,_5663,_5658,_5651,_5597,_5598,_5599,_-2]	2	p2	(AT)14	28	2489	2516
TRINITY_DN13890_c0_g1_i7_len=972_path=[5590:0-46_5676:47-57_5673:58-58_5669:59-59_5664:60-80_5658:81-257_5651:258-965_5597:966-967_5598:968-969_5599:970-971]_[-1,_5590,_5676,_5673,_5669,_5664,_5658,_5651,_5597,_5598,_5599,_-2]	2	p2	(AT)14	28	944	971
TRINITY_DN10090_c0_g1_i1_len=928_path=[2091:0-268_2092:269-324_2108:325-563_2111:564-602_2110:603-626_2109:627-774_2088:775-816_2089:817-840_2090:841-927]_[-1,_2091,_2092,_2108,_2111,_2110,_2109,_2088,_2089,_2090,_-2]	1	p2	(AT)5	10	19	28
TRINITY_DN10090_c0_g1_i2_len=892_path=[2104:0-268_2105:269-288_2108:289-527_2111:528-566_2110:567-590_2109:591-738_2088:739-780_2089:781-804_2090:805-891]_[-1,_2104,_2105,_2108,_2111,_2110,_2109,_2088,_2089,_2090,_-2]	1	p2	(AT)5	10	19	28
TRINITY_DN10090_c1_g1_i1_len=518_path=[991:0-517]_[-1,_991,_-2]	1	p2	(AT)5	10	56	65
TRINITY_DN10371_c0_g1_i1_len=242_path=[1444:0-148_1445:149-172_1446:173-205_1447:206-241]_[-1,_1444,_1445,_1446,_1447,_-2]	1	p2	(AT)5	10	10	19
TRINITY_DN10371_c0_g2_i1_len=489_path=[1456:0-148_1457:149-172_1458:173-205_1463:206-361_1464:362-368_1465:369-385_1466:386-402_1467:403-426_1468:427-427_1415:428-440_1416:441-451_1417:452-488]_[-1,_1456,_1457,_1458,_1463,_1464,_1465,_1466,_1467,_1468,_1415,_1416,_1417,_-2]	1	p2	(AT)5	10	10	19
TRINITY_DN10371_c0_g2_i2_len=426_path=[1456:0-148_1457:149-172_1458:173-205_1463:206-361_1464:362-368_1420:369-391_1421:392-425]_[-1,_1456,_1457,_1458,_1463,_1464,_1420,_1421,_-2]	1	p2	(AT)5	10	10	19
TRINITY_DN10802_c0_g2_i1_len=1678_path=[6708:0-46_6709:47-59_6710:60-60_6711:61-80_6752:81-182_6748:183-489_6741:490-863_6691:864-887_6746:888-1023_6740:1024-1521_6721:1522-1677]_[-1,_6708,_6709,_6710,_6711,_6752,_6748,_6741,_6691,_6746,_6740,_6721,_-2]	1	p2	(AT)5	10	1240	1249
TRINITY_DN10802_c0_g2_i2_len=2982_path=[6684:0-161_6685:162-208_@6751@!:209-354_6716:355-379_6753:380-389_6750:390-413_6744:414-712_6705:713-736_6706:737-745_6743:746-875_6688:876-899_6749:900-1018_6742:1019-1384_6752:1385-1486_6748:1487-1793_6741:1794-2167_6691:2168-2191_6746:2192-2327_6740:2328-2825_6721:2826-2981]_[-1,_6684,_6685,_6751,_6716,_6753,_6750,_6744,_6705,_6706,_6743,_6688,_6749,_674…	1	p2	(AT)5	10	2544	2553
TRINITY_DN10802_c0_g2_i3_len=2333_path=[6699:0-63_6700:64-76_6701:77-77_6702:78-96_6743:97-226_6688:227-250_6749:251-369_6742:370-735_6752:736-837_6748:838-1144_6741:1145-1518_6691:1519-1542_6746:1543-1678_6740:1679-2176_6721:2177-2332]_[-1,_6699,_6700,_6701,_6702,_6743,_6688,_6749,_6742,_6752,_6748,_6741,_6691,_6746,_6740,_6721,_-2]	1	p2	(AT)5	10	1895	1904
TRINITY_DN10802_c0_g2_i4_len=752_path=[6695:0-63_6754:64-76_6747:77-97_6740:98-595_6721:596-751]_[-1,_6695,_6754,_6747,_6740,_6721,_-2]	1	p2	(AT)5	10	314	323
TRINITY_DN10864_c0_g1_i1_len=742_path=[1975:0-114_2006:115-231_1983:232-255_2008:256-325_2007:326-330_2005:331-349_2009:350-350_1968:351-363_1969:364-374_1970:375-387_2004:388-591_2010:592-615_2011:616-616_1999:617-693_1998:694-741]_[-1,_1975,_2006,_1983,_2008,_2007,_2005,_2009,_1968,_1969,_1970,_2004,_2010,_2011,_1999,_1998,_-2]	1	p2	(AT)5	10	36	45
TRINITY_DN11045_c1_g6_i1_len=280_path=[2974:0-223_2975:224-252_3016:253-253_3015:254-263_3011:264-279]_[-1,_2974,_2975,_3016,_3015,_3011]	1	p2	(AT)5	10	219	228
TRINITY_DN11085_c0_g1_i1_len=600_path=[1713:0-105_1714:106-129_1748:130-176_1745:177-220_1728:221-244_1747:245-281_1744:282-305_1740:306-329_1741:330-353_1749:354-396_1721:397-417_1743:418-567_1735:568-569_1736:570-580_1737:581-599]_[-1,_1713,_1714,_1748,_1745,_1728,_1747,_1744,_1740,_1741,_1749,_1721,_1743,_1735,_1736,_1737,_-2]	1	p2	(AT)5	10	317	326
TRINITY_DN11363_c0_g1_i1_len=299_path=[1813:0-57_1814:58-80_1815:81-92_1816:93-131_1817:132-155_1818:156-298]_[-1,_1813,_1814,_1815,_1816,_1817,_1818,_-2]	1	p2	(AT)5	10	274	283
TRINITY_DN11363_c0_g2_i1_len=635_path=[1803:0-151_1804:152-174_1857:175-228_1854:229-252_1859:253-270_1856:271-294_1853:295-297_1849:298-321_1858:322-322_1855:323-346_1852:347-385_1820:386-389_1821:390-428_1822:429-467_1823:468-491_1824:492-634]_[-1,_1803,_1804,_1857,_1854,_1859,_1856,_1853,_1849,_1858,_1855,_1852,_1820,_1821,_1822,_1823,_1824,_-2]	1	p2	(AT)5	10	610	619
TRINITY_DN11393_c0_g3_i1_len=610_path=[2053:0-57_2054:58-58_2055:59-62_2056:63-80_2130:81-128_2125:129-152_2119:153-271_2133:272-295_2136:296-326_2138:327-327_2118:328-397_2134:398-428_2129:429-452_2123:453-477_2135:478-484_2137:485-485_2086:486-508_2087:509-609]_[-1,_2053,_2054,_2055,_2056,_2130,_2125,_2119,_2133,_2136,_2138,_2118,_2134,_2129,_2123,_2135,_2137,_2086,_2087,_-2]	1	p2	(AT)5	10	561	570
TRINITY_DN11393_c0_g3_i2_len=620_path=[2098:0-85_2099:86-88_2100:89-90_2130:91-138_2125:139-162_2119:163-281_2133:282-305_2136:306-336_2138:337-337_2118:338-407_2134:408-438_2129:439-462_2123:463-487_2135:488-494_2137:495-495_2086:496-518_2087:519-619]_[-1,_2098,_2099,_2100,_2130,_2125,_2119,_2133,_2136,_2138,_2118,_2134,_2129,_2123,_2135,_2137,_2086,_2087,_-2]	1	p2	(AT)5	10	571	580
TRINITY_DN11393_c0_g3_i3_len=291_path=[2144:0-57_2143:58-58_2142:59-62_2141:63-80_2134:81-111_2128:112-137_2123:138-162_2135:163-169_2137:170-170_2139:171-189_2140:190-290]_[-1,_2144,_2143,_2142,_2141,_2134,_2128,_2123,_2135,_2137,_2139,_2140,_-2]	1	p2	(AT)5	10	242	251
TRINITY_DN11393_c0_g3_i4_len=362_path=[2004:0-57_2005:58-58_2006:59-80_2138:81-81_2118:82-151_2134:152-182_2128:183-208_2123:209-233_2135:234-240_2137:241-241_2139:242-260_2140:261-361]_[-1,_2004,_2005,_2006,_2138,_2118,_2134,_2128,_2123,_2135,_2137,_2139,_2140,_-2]	1	p2	(AT)5	10	313	322
TRINITY_DN11393_c0_g4_i1_len=209_path=[2032:0-57_2033:58-58_2034:59-59_2035:60-80_2036:81-87_2037:88-88_2038:89-107_2039:108-208]_[-1,_2032,_2033,_2034,_2035,_2036,_2037,_2038,_2039,_-2]	1	p2	(AT)5	10	160	169
TRINITY_DN11467_c0_g1_i1_len=1462_path=[4970:0-46_4971:47-57_4972:58-59_4973:60-80_4984:81-364_4980:365-768_4953:769-792_4954:793-846_4955:847-870_4979:871-998_4934:999-1022_4987:1023-1179_4983:1180-1288_4940:1289-1329_4941:1330-1461]_[-1,_4970,_4971,_4972,_4973,_4984,_4980,_4953,_4954,_4955,_4979,_4934,_4987,_4983,_4940,_4941,_-2]	1	p2	(AT)5	10	1341	1350
TRINITY_DN11467_c0_g1_i2_len=2115_path=[4942:0-46_4943:47-57_4944:58-58_4945:59-80_@4986@!:81-214_4930:215-230_4988:231-238_4985:239-368_4937:369-392_4981:393-697_4976:698-733_4984:734-1017_4980:1018-1421_4953:1422-1445_4954:1446-1499_4955:1500-1523_4979:1524-1651_4934:1652-1675_4987:1676-1832_4983:1833-1941_4940:1942-1982_4941:1983-2114]_[-1,_4942,_4943,_4944,_4945,_4986,_4930,_4988,_4985,_4937,…	1	p2	(AT)5	10	1994	2003
TRINITY_DN11467_c0_g1_i3_len=2180_path=[4965:0-46_4966:47-57_4967:58-58_4968:59-145_@4986@!:146-279_4930:280-295_4988:296-303_4985:304-433_4937:434-457_4981:458-762_4976:763-798_4984:799-1082_4980:1083-1486_4953:1487-1510_4954:1511-1564_4955:1565-1588_4979:1589-1716_4934:1717-1740_4987:1741-1897_4983:1898-2006_4940:2007-2047_4941:2048-2179]_[-1,_4965,_4966,_4967,_4968,_4986,_4930,_4988,_4985,_493…	2	p2	(AT)5	10	2059	2068
TRINITY_DN11467_c0_g1_i4_len=1964_path=[4957:0-46_4958:47-57_4959:58-59_4960:60-79_4988:80-87_4985:88-217_4937:218-241_4981:242-546_4976:547-582_4984:583-866_4980:867-1270_4953:1271-1294_4954:1295-1348_4955:1349-1372_4979:1373-1500_4934:1501-1524_4987:1525-1681_4983:1682-1790_4940:1791-1831_4941:1832-1963]_[-1,_4957,_4958,_4959,_4960,_4988,_4985,_4937,_4981,_4976,_4984,_4980,_4953,_4954,_4955,_49…	1	p2	(AT)5	10	1843	1852
TRINITY_DN11650_c0_g5_i1_len=426_path=[3736:0-37_3737:38-90_3750:91-132_3667:133-425]_[-1,_3736,_3737,_3750,_3667,_-2]	1	p2	(AT)5	10	312	321
TRINITY_DN11767_c0_g2_i1_len=530_path=[2298:0-46_2314:47-47_2312:48-71_2310:72-216_2306:217-240_2308:241-297_2303:298-321_2304:322-529]_[-1,_2298,_2314,_2312,_2310,_2306,_2308,_2303,_2304,_-2]	2	p2	(AT)5	10	508	517
TRINITY_DN11767_c0_g2_i2_len=898_path=[2269:0-182_2270:183-213_2271:214-237_2272:238-239_2313:240-242_2311:243-262_2309:263-363_2291:364-387_2292:388-388_2293:389-412_2294:413-414_2314:415-415_2312:416-439_2310:440-584_2306:585-608_2308:609-665_2303:666-689_2304:690-897]_[-1,_2269,_2270,_2271,_2272,_2313,_2311,_2309,_2291,_2292,_2293,_2294,_2314,_2312,_2310,_2306,_2308,_2303,_2304,_-2]	2	p2	(AT)5	10	876	885
TRINITY_DN11850_c0_g1_i1_len=378_path=[2531:0-46_2532:47-57_2533:58-58_2534:59-59_2535:60-79_2536:80-377]_[-1,_2531,_2532,_2533,_2534,_2535,_2536,_-2]	1	p2	(AT)5	10	121	130
TRINITY_DN11850_c0_g2_i1_len=378_path=[2559:0-46_2560:47-57_2561:58-58_2562:59-59_2563:60-79_2564:80-377]_[-1,_2559,_2560,_2561,_2562,_2563,_2564,_-2]	1	p2	(AT)5	10	121	130
TRINITY_DN11850_c0_g3_i1_len=722_path=[2507:0-46_2606:47-57_2603:58-58_2600:59-63_2595:64-80_2592:81-265_2574:266-330_2575:331-354_2591:355-423_2572:424-721]_[-1,_2507,_2606,_2603,_2600,_2595,_2592,_2574,_2575,_2591,_2572,_-2]	1	p2	(AT)5	10	465	474
TRINITY_DN11850_c0_g3_i2_len=935_path=[2586:0-178_2604:179-205_2601:206-229_2599:230-275_2596:276-293_2592:294-478_2574:479-543_2575:544-567_2591:568-636_2572:637-934]_[-1,_2586,_2604,_2601,_2599,_2596,_2592,_2574,_2575,_2591,_2572,_-2]	1	p2	(AT)5	10	678	687
TRINITY_DN11977_c0_g1_i1_len=707_path=[2057:0-33_2058:34-34_2089:35-108_2090:109-215_2069:216-239_2087:240-395_2077:396-431_2078:432-706]_[-1,_2057,_2058,_2089,_2090,_2069,_2087,_2077,_2078,_-2]	1	p2	(AT)5	10	155	164
TRINITY_DN12270_c0_g1_i1_len=255_path=[1327:0-37_1383:38-61_1371:62-79_1357:80-155_1254:156-254]_[-1,_1327,_1383,_1371,_1357,_1254,_-2]	1	p2	(AT)5	10	72	81
TRINITY_DN12270_c0_g2_i1_len=347_path=[1314:0-51_1390:52-83_1382:84-90_1401:91-100_1400:101-107_1399:108-113_1398:114-114_1397:115-129_1396:130-132_1395:133-137_1394:138-138_1391:139-153_1385:154-171_1344:172-247_1174:248-346]_[-1,_1314,_1390,_1382,_1401,_1400,_1399,_1398,_1397,_1396,_1395,_1394,_1391,_1385,_1344,_1174,_-2]	1	p2	(AT)5	10	164	173
TRINITY_DN12270_c0_g2_i2_len=292_path=[1190:0-45_1400:46-52_1399:53-58_1398:59-59_1397:60-74_1396:75-77_1395:78-82_1394:83-83_1391:84-98_1385:99-116_1344:117-192_1174:193-291]_[-1,_1190,_1400,_1399,_1398,_1397,_1396,_1395,_1394,_1391,_1385,_1344,_1174,_-2]	1	p2	(AT)5	10	109	118
TRINITY_DN12895_c0_g1_i2_len=602_path=[1766:0-57_1767:58-58_1768:59-59_1769:60-90_1886:91-129_1878:130-153_1867:154-240_1893:241-283_1885:284-286_1876:287-307_1865:308-321_1828:322-328_1829:329-352_1830:353-393_1902:394-420_1900:421-445_1904:446-456_1906:457-480_1908:481-496_1860:497-520_1765:521-601]_[-1,_1766,_1767,_1768,_1769,_1886,_1878,_1867,_1893,_1885,_1876,_1865,_1828,_1829,_1830,_1902,_1…	1	p2	(AT)5	10	203	212
TRINITY_DN12904_c0_g1_i3_len=1035_path=[2494:0-177_2534:178-179_2530:180-328_2528:329-451_2536:452-642_2508:643-666_2532:667-891_2547:892-912_2512:913-915_2513:916-936_2514:937-1034]_[-1,_2494,_2534,_2530,_2528,_2536,_2508,_2532,_2547,_2512,_2513,_2514,_-2]	1	p2	(AT)5	10	59	68
TRINITY_DN12928_c0_g1_i2_len=457_path=[1684:0-57_1694:58-174_1718:175-216_1717:217-217_1716:218-230_1714:231-258_1711:259-294_1696:295-299_1710:300-318_1703:319-338_1695:339-408_1686:409-432_1597:433-456]_[-1,_1684,_1694,_1718,_1717,_1716,_1714,_1711,_1696,_1710,_1703,_1695,_1686,_1597,_-2]	1	p2	(AT)5	10	127	136
TRINITY_DN13031_c0_g1_i1_len=209_path=[3649:0-46_3650:47-57_3651:58-58_3652:59-59_3653:60-62_3654:63-80_3655:81-208]_[-1,_3649,_3650,_3651,_3652,_3653,_3654,_3655,_-2]	1	p2	(AT)5	10	180	189
TRINITY_DN13031_c0_g2_i1_len=209_path=[3663:0-46_3664:47-57_3665:58-58_3666:59-59_3667:60-62_3668:63-80_3669:81-208]_[-1,_3663,_3664,_3665,_3666,_3667,_3668,_3669,_-2]	1	p2	(AT)5	10	180	189
TRINITY_DN13031_c0_g3_i1_len=215_path=[3574:0-46_3575:47-57_3576:58-58_3577:59-59_3578:60-80_3579:81-86_3580:87-214]_[-1,_3574,_3575,_3576,_3577,_3578,_3579,_3580,_-2]	1	p2	(AT)5	10	186	195
TRINITY_DN13031_c0_g4_i1_len=1267_path=[3565:0-46_3566:47-57_3567:58-58_3568:59-59_3569:60-79_3699:80-80_3696:81-127_3692:128-139_3688:140-178_3682:179-202_3674:203-227_3687:228-303_3681:304-362_3673:363-386_3686:387-388_3680:389-412_3672:413-491_3690:492-508_3685:509-532_3679:533-751_3510:752-775_3671:776-928_3684:929-942_3678:943-960_3670:961-1078_3550:1079-1102_3551:1103-1132_3552:1133-1138_35…	1	p2	(AT)5	10	1238	1247
TRINITY_DN13031_c0_g4_i2_len=1207_path=[3656:0-46_3702:47-57_3698:58-59_3693:60-79_3688:80-118_3682:119-142_3674:143-167_3687:168-243_3681:244-302_3673:303-326_3686:327-328_3680:329-352_3672:353-431_3690:432-448_3685:449-472_3679:473-691_3510:692-715_3671:716-868_3684:869-882_3678:883-900_3670:901-1018_3550:1019-1042_3551:1043-1072_3552:1073-1078_3553:1079-1206]_[-1,_3656,_3702,_3698,_3693,_3688,…	1	p2	(AT)5	10	1178	1187
TRINITY_DN13031_c0_g4_i3_len=1120_path=[3625:0-46_3704:47-57_3701:58-58_3697:59-59_3691:60-80_3687:81-156_3681:157-215_3673:216-239_3686:240-241_3680:242-265_3672:266-344_3690:345-361_3685:362-385_3679:386-604_3510:605-628_3671:629-781_3684:782-795_3678:796-813_3670:814-931_3550:932-955_3551:956-985_3552:986-991_3553:992-1119]_[-1,_3625,_3704,_3701,_3697,_3691,_3687,_3681,_3673,_3686,_3680,_3672,…	1	p2	(AT)5	10	1091	1100
TRINITY_DN13031_c0_g4_i4_len=405_path=[3543:0-46_3544:47-57_3545:58-59_3546:60-80_3678:81-98_3670:99-216_3550:217-240_3551:241-270_3552:271-276_3553:277-404]_[-1,_3543,_3544,_3545,_3546,_3678,_3670,_3550,_3551,_3552,_3553,_-2]	1	p2	(AT)5	10	376	385
TRINITY_DN13031_c0_g4_i5_len=1043_path=[3559:0-46_3560:47-57_3561:58-58_3562:59-79_3681:80-138_3673:139-162_3686:163-164_3680:165-188_3672:189-267_3690:268-284_3685:285-308_3679:309-527_3510:528-551_3671:552-704_3684:705-718_3678:719-736_3670:737-854_3550:855-878_3551:879-908_3552:909-914_3553:915-1042]_[-1,_3559,_3560,_3561,_3562,_3681,_3673,_3686,_3680,_3672,_3690,_3685,_3679,_3510,_3671,_3684,…	1	p2	(AT)5	10	1014	1023
TRINITY_DN13031_c0_g4_i6_len=419_path=[3527:0-46_3528:47-57_3529:58-58_3530:59-59_3531:60-62_3532:63-80_3684:81-94_3678:95-112_3670:113-230_3550:231-254_3551:255-284_3552:285-290_3553:291-418]_[-1,_3527,_3528,_3529,_3530,_3531,_3532,_3684,_3678,_3670,_3550,_3551,_3552,_3553,_-2]	1	p2	(AT)5	10	390	399
TRINITY_DN13031_c0_g4_i7_len=386_path=[3554:0-46_3694:47-57_3689:58-58_3677:59-79_3670:80-197_3550:198-221_3551:222-251_3552:252-257_3553:258-385]_[-1,_3554,_3694,_3689,_3677,_3670,_3550,_3551,_3552,_3553,_-2]	1	p2	(AT)5	10	357	366
TRINITY_DN13031_c0_g4_i8_len=855_path=[3609:0-46_3703:47-57_3700:58-59_3695:60-79_3690:80-96_3685:97-120_3679:121-339_3510:340-363_3671:364-516_3684:517-530_3678:531-548_3670:549-666_3550:667-690_3551:691-720_3552:721-726_3553:727-854]_[-1,_3609,_3703,_3700,_3695,_3690,_3685,_3679,_3510,_3671,_3684,_3678,_3670,_3550,_3551,_3552,_3553,_-2]	1	p2	(AT)5	10	826	835
TRINITY_DN13031_c0_g5_i1_len=215_path=[3536:0-46_3537:47-57_3538:58-58_3539:59-59_3540:60-80_3541:81-86_3542:87-214]_[-1,_3536,_3537,_3538,_3539,_3540,_3541,_3542,_-2]	1	p2	(AT)5	10	186	195
TRINITY_DN13040_c0_g2_i3_len=973_path=[2495:0-58_2496:59-59_2622:60-175_2630:176-202_2633:203-209_2632:210-233_2631:234-286_2626:287-638_2634:639-687_2605:688-689_2625:690-697_2615:698-702_2628:703-703_2624:704-782_2614:783-789_2602:790-809_2588:810-833_2516:834-854_2517:855-878_2518:879-972]_[-1,_2495,_2496,_2622,_2630,_2633,_2632,_2631,_2626,_2634,_2605,_2625,_2615,_2628,_2624,_2614,_2602,_2588…	1	p2	(AT)5	10	620	629
TRINITY_DN13081_c0_g1_i2_len=827_path=[4232:0-57_4233:58-59_4476:60-117_4506:118-140_4500:141-187_4517:188-193_4452:194-238_4489:239-244_4470:245-311_4505:312-333_4498:334-357_4486:358-396_4519:397-397_4394:398-421_4508:422-463_4497:464-476_4503:477-499_4483:500-525_4496:526-719_4520:720-743_4523:744-744_4524:745-763_4525:764-772_4440:773-796_4495:797-823_4521:824-826]_[-1,_4232,_4233,_4476,_4506…	1	p2	(AT)5	10	69	78
TRINITY_DN13312_c0_g1_i2_len=820_path=[2792:0-41_2958:42-52_2951:53-54_2938:55-95_2966:96-101_2965:102-164_2964:165-229_2967:230-262_2969:263-264_2971:265-267_2955:268-298_2946:299-314_2931:315-327_2915:328-451_2803:452-475_2962:476-553_2959:554-577_2968:578-616_2970:617-619_2912:620-646_2831:647-647_2832:648-671_2833:672-819]_[-1,_2792,_2958,_2951,_2938,_2966,_2965,_2964,_2967,_2969,_2971,_2955,…	1	p2	(AT)5	10	432	441
TRINITY_DN13312_c0_g1_i3_len=916_path=[2798:0-67_2952:68-102_2939:103-126_2923:127-156_2950:157-180_2937:181-191_2966:192-197_2965:198-260_2964:261-325_2967:326-358_2969:359-360_2971:361-363_2955:364-394_2946:395-410_2931:411-423_2915:424-547_2803:548-571_2962:572-649_2959:650-673_2968:674-712_2970:713-715_2912:716-742_2831:743-743_2832:744-767_2833:768-915]_[-1,_2798,_2952,_2939,_2923,_2950,_293…	1	p2	(AT)5	10	528	537
TRINITY_DN13312_c0_g1_i4_len=596_path=[2789:0-41_2940:42-52_2924:53-74_2946:75-90_2931:91-103_2915:104-227_2803:228-251_2962:252-329_2959:330-353_2968:354-392_2970:393-395_2912:396-422_2831:423-423_2832:424-447_2833:448-595]_[-1,_2789,_2940,_2924,_2946,_2931,_2915,_2803,_2962,_2959,_2968,_2970,_2912,_2831,_2832,_2833,_-2]	1	p2	(AT)5	10	208	217
TRINITY_DN13312_c0_g1_i5_len=652_path=[2881:0-85_2882:86-106_2932:107-159_2915:160-283_2803:284-307_2962:308-385_2959:386-409_2968:410-448_2970:449-451_2912:452-478_2831:479-479_2832:480-503_2833:504-651]_[-1,_2881,_2882,_2932,_2915,_2803,_2962,_2959,_2968,_2970,_2912,_2831,_2832,_2833,_-2]	1	p2	(AT)5	10	264	273
TRINITY_DN13468_c0_g4_i1_len=650_path=[5413:0-502_5414:503-526_5415:527-532_5416:533-569_5417:570-595_5418:596-649]_[-1,_5413,_5414,_5415,_5416,_5417,_5418,_-2]	1	p2	(AT)5	10	258	267
TRINITY_DN13468_c0_g5_i1_len=962_path=[5394:0-502_5395:503-526_5396:527-532_5553:533-569_5541:570-595_5559:596-649_5481:650-673_5552:674-753_5387:754-755_5388:756-779_5538:780-789_5562:790-796_5565:797-820_5564:821-851_5563:852-856_5549:857-884_5560:885-891_5556:892-892_5546:893-921_5567:922-923_5468:924-961]_[-1,_5394,_5395,_5396,_5553,_5541,_5559,_5481,_5552,_5387,_5388,_5538,_5562,_5565,_5564,…	1	p2	(AT)5	10	258	267
TRINITY_DN13483_c1_g1_i1_len=1482_path=[3988:0-23_4076:24-371_4087:372-434_4060:435-548_4003:549-593_4075:594-743_4067:744-794_4059:795-908_4088:909-932_4091:933-933_4058:934-969_4081:970-990_4086:991-1014_4085:1015-1034_4056:1035-1058_4079:1059-1076_4071:1077-1082_4063:1083-1130_4078:1131-1183_4070:1184-1207_4090:1208-1211_4041:1212-1235_4069:1236-1241_4061:1242-1265_4051:1266-1371_4037:1372-139…	1	p2	(AT)5	10	28	37
TRINITY_DN13543_c0_g1_i1_len=2810_path=[6783:0-92_6895:93-147_6885:148-171_6871:172-197_6894:198-198_6884:199-222_6870:223-440_6893:441-519_6883:520-543_6869:544-558_6900:559-627_6899:628-651_6892:652-690_6901:691-693_6727:694-714_6898:715-717_6880:718-854_6890:855-1056_6879:1057-1161_6864:1162-1185_6889:1186-1413_6817:1414-1437_6878:1438-1500_6897:1501-1524_6888:1525-1587_6877:1588-1596_6896:159…	1	p2	(AT)5	10	2728	2737
TRINITY_DN13729_c0_g1_i2_len=1612_path=[5561:0-46_5562:47-58_5563:59-59_5603:60-490_5540:491-514_5596:515-609_5517:610-633_5518:634-643_5519:644-658_5520:659-682_5606:683-735_5600:736-1312_5592:1313-1515_5557:1516-1527_5558:1528-1551_5559:1552-1587_5560:1588-1611]_[-1,_5561,_5562,_5563,_5603,_5540,_5596,_5517,_5518,_5519,_5520,_5606,_5600,_5592,_5557,_5558,_5559,_5560,_-2]	1	p2	(AT)5	10	112	121
TRINITY_DN13732_c0_g1_i3_len=1177_path=[3928:0-246_3959:247-393_3943:394-412_3944:413-436_3958:437-578_3965:579-727_3964:728-793_3963:794-862_3966:863-879_3967:880-900_3956:901-1103_3931:1104-1176]_[-1,_3928,_3959,_3943,_3944,_3958,_3965,_3964,_3963,_3966,_3967,_3956,_3931,_-2]	1	p2	(AT)5	10	37	46
TRINITY_DN13754_c0_g1_i2_len=1291_path=[3237:0-57_3238:58-58_3239:59-59_3264:60-186_3268:187-477_3214:478-501_3263:502-539_3267:540-603_3253:604-627_3262:628-783_3256:784-807_3257:808-808_3258:809-832_3270:833-1024_3271:1025-1029_3222:1030-1046_3269:1047-1053_3265:1054-1059_3260:1060-1154_3218:1155-1178_3219:1179-1290]_[-1,_3237,_3238,_3239,_3264,_3268,_3214,_3263,_3267,_3253,_3262,_3256,_3257,_3…	1	p2	(AT)5	10	259	268
TRINITY_DN13883_c0_g2_i1_len=1031_path=[5362:0-323_5363:324-347_5439:348-400_5295:401-424_5429:425-526_5452:527-550_5455:551-594_5446:595-631_5458:632-637_5459:638-638_5460:639-649_5461:650-661_5464:662-662_5466:663-673_5468:674-684_5419:685-769_5403:770-793_5355:794-803_5356:804-827_5401:828-845_5327:846-866_5328:867-902_5400:903-975_5317:976-995_5318:996-997_5319:998-1008_5320:1009-1030]_[-1,_5…	1	p2	(AT)5	10	258	267
TRINITY_DN13883_c0_g2_i2_len=741_path=[5362:0-323_5363:324-347_5439:348-400_5295:401-424_5429:425-526_5452:527-550_5455:551-594_5446:595-631_5458:632-637_5459:638-638_5460:639-649_5461:650-661_5464:662-662_5466:663-673_5468:674-684_5470:685-705_5472:706-707_5474:708-718_5476:719-740]_[-1,_5362,_5363,_5439,_5295,_5429,_5452,_5455,_5446,_5458,_5459,_5460,_5461,_5464,_5466,_5468,_5470,_5472,_5474,_5…	1	p2	(AT)5	10	258	267
TRINITY_DN13957_c0_g1_i2_len=1208_path=[4204:0-46_4449:47-57_4446:58-58_4444:59-59_4442:60-60_4435:61-80_4460:81-87_4419:88-111_4408:112-135_4391:136-201_4371:202-225_4418:226-237_4406:238-261_4390:262-361_4461:362-375_4434:376-398_4426:399-408_4440:409-484_4448:485-489_4445:490-495_4462:496-501_4463:502-513_4432:514-525_4424:526-540_4414:541-564_4396:565-588_4379:589-615_4360:616-732_4287:733-75…	1	p2	(AT)5	10	1106	1115
TRINITY_DN13957_c0_g1_i3_len=1306_path=[4139:0-46_4438:47-57_4430:58-58_4422:59-60_4411:61-79_4393:80-98_4436:99-102_4420:103-178_4460:179-185_4419:186-209_4408:210-233_4391:234-299_4371:300-323_4418:324-335_4406:336-359_4390:360-459_4461:460-473_4434:474-496_4426:497-506_4440:507-582_4448:583-587_4445:588-593_4462:594-599_4463:600-611_4432:612-623_4424:624-638_4414:639-662_4396:663-686_4379:687-…	1	p2	(AT)5	10	1204	1213
TRINITY_DN13957_c0_g1_i4_len=1410_path=[4115:0-46_4116:47-57_4413:58-180_4319:181-202_4436:203-206_4420:207-282_4460:283-289_4419:290-313_4408:314-337_4391:338-403_4371:404-427_4418:428-439_4406:440-463_4390:464-563_4461:564-577_4434:578-600_4426:601-610_4440:611-686_4448:687-691_4445:692-697_4462:698-703_4463:704-715_4432:716-727_4424:728-742_4414:743-766_4396:767-790_4379:791-817_4360:818-934_4…	1	p2	(AT)5	10	1308	1317
TRINITY_DN14385_c0_g1_i1_len=243_path=[5830:0-46_6065:47-57_6060:58-58_6054:59-59_6046:60-60_6027:61-80_6007:81-87_6043:88-111_6024:112-151_6003:152-175_5740:176-242]_[-1,_5830,_6065,_6060,_6054,_6046,_6027,_6007,_6043,_6024,_6003,_5740,_-2]	1	p2	(AT)5	10	180	189
TRINITY_DN14385_c0_g3_i1_len=843_path=[5800:0-46_6047:47-57_6028:58-140_6059:141-164_6053:165-302_6026:303-401_6006:402-425_5904:426-432_6058:433-466_6052:467-490_6039:491-516_6063:517-610_5936:611-634_6037:635-644_6018:645-680_5997:681-687_6034:688-711_6015:712-751_5994:752-775_5789:776-842]_[-1,_5800,_6047,_6028,_6059,_6053,_6026,_6006,_5904,_6058,_6052,_6039,_6063,_5936,_6037,_6018,_5997,_6034…	1	p2	(AT)5	10	780	789
TRINITY_DN14385_c0_g3_i3_len=491_path=[5961:0-46_6071:47-57_6069:58-58_6067:59-59_6064:60-80_6058:81-114_6052:115-138_6039:139-164_6063:165-258_5936:259-282_6037:283-292_6018:293-328_5997:329-335_6034:336-359_6015:360-399_5994:400-423_5789:424-490]_[-1,_5961,_6071,_6069,_6067,_6064,_6058,_6052,_6039,_6063,_5936,_6037,_6018,_5997,_6034,_6015,_5994,_5789,_-2]	1	p2	(AT)5	10	428	437
TRINITY_DN14588_c1_g5_i5_len=396_path=[4653:0-62_5198:63-73_5155:74-83_5105:84-84_5046:85-144_4975:145-175_4672:176-179_5297:180-182_5264:183-239_5231:240-254_5446:255-262_5029:263-286_5491:287-290_5505:291-291_5519:292-292_5533:293-300_5547:301-310_5560:311-317_5122:318-336_5456:337-342_4422:343-359_4423:360-395]_[-1,_4653,_5198,_5155,_5105,_5046,_4975,_4672,_5297,_5264,_5231,_5446,_5029,_5491,_…	1	p2	(AT)5	10	13	22
TRINITY_DN14588_c1_g5_i7_len=350_path=[4653:0-62_5198:63-73_5155:74-83_5105:84-84_5046:85-144_4975:145-175_4672:176-179_5297:180-182_5264:183-239_5231:240-254_5446:255-262_5462:263-284_5476:285-286_5491:287-290_5505:291-291_5519:292-292_5533:293-300_5547:301-310_5560:311-317_4392:318-349]_[-1,_4653,_5198,_5155,_5105,_5046,_4975,_4672,_5297,_5264,_5231,_5446,_5462,_5476,_5491,_5505,_5519,_5533,_55…	1	p2	(AT)5	10	13	22
TRINITY_DN14588_c1_g5_i8_len=457_path=[4653:0-62_5198:63-73_5155:74-83_5105:84-84_5046:85-144_4975:145-175_4672:176-179_5297:180-182_5264:183-239_5231:240-254_4296:255-277_5418:278-284_5395:285-286_5370:287-290_5342:291-291_5313:292-292_5279:293-300_5210:301-330_5060:331-344_4990:345-351_5111:352-375_5053:376-376_4983:377-386_4911:387-456]_[-1,_4653,_5198,_5155,_5105,_5046,_4975,_4672,_5297,_5264…	1	p2	(AT)5	10	13	22
TRINITY_DN14663_c0_g1_i1_len=319_path=[1995:0-32_2031:33-53_2043:54-111_2041:112-156_2034:157-180_2045:181-201_2044:202-260_1952:261-281_1953:282-283_1954:284-318]_[-1,_1995,_2031,_2043,_2041,_2034,_2045,_2044,_1952,_1953,_1954,_-2]	1	p2	(AT)5	10	213	222
TRINITY_DN14663_c0_g1_i2_len=707_path=[1995:0-32_2031:33-53_2043:54-111_2041:112-156_2034:157-180_2045:181-201_2044:202-260_2040:261-324_1981:325-368_2036:369-372_@2032@!:373-494_1985:495-550_1986:551-574_2025:575-670_1956:671-671_1957:672-706]_[-1,_1995,_2031,_2043,_2041,_2034,_2045,_2044,_2040,_1981,_2036,_2032,_1985,_1986,_2025,_1956,_1957,_-2]	1	p2	(AT)5	10	213	222
TRINITY_DN14663_c0_g1_i3_len=552_path=[1995:0-32_2031:33-53_2043:54-111_2041:112-156_2034:157-180_2045:181-201_2044:202-260_2040:261-324_1981:325-368_2036:369-372_@2032@!:373-494_2019:495-516_2020:517-551]_[-1,_1995,_2031,_2043,_2041,_2034,_2045,_2044,_2040,_1981,_2036,_2032,_2019,_2020,_-2]	1	p2	(AT)5	10	213	222
TRINITY_DN14671_c0_g1_i2_len=2042_path=[5019:0-45_5020:46-56_5021:57-57_5022:58-58_5023:59-59_5161:60-626_5184:627-723_5167:724-747_5160:748-919_5173:920-924_5166:925-1200_5159:1201-1473_5127:1474-1497_5171:1498-1571_5165:1572-1653_5182:1654-1701_5175:1702-1761_5169:1762-1827_5163:1828-2025_5018:2026-2041]_[-1,_5019,_5020,_5021,_5022,_5023,_5161,_5184,_5167,_5160,_5173,_5166,_5159,_5127,_5171,_51…	1	p2	(AT)5	10	278	287
TRINITY_DN14765_c0_g2_i1_len=741_path=[4402:0-46_4448:47-57_4477:58-58_4463:59-59_4445:60-60_4474:61-61_4461:62-79_4441:80-93_4488:94-117_4457:118-157_4436:158-162_4466:163-181_4450:182-270_4429:271-294_4307:295-348_4308:349-372_4479:373-504_4465:505-576_4449:577-613_4333:614-632_4334:633-740]_[-1,_4402,_4448,_4477,_4463,_4445,_4474,_4461,_4441,_4488,_4457,_4436,_4466,_4450,_4429,_4307,_4308,_447…	1	p2	(AT)5	10	656	665
TRINITY_DN14765_c0_g2_i2_len=874_path=[4282:0-46_4526:47-57_4520:58-58_4513:59-61_4504:62-80_4494:81-118_4484:119-142_4454:143-198_4469:199-208_4453:209-222_4536:223-246_4541:247-286_4467:287-310_4450:311-399_4429:400-423_4307:424-477_4308:478-501_4479:502-633_4465:634-705_4449:706-742_4253:743-765_4254:766-873]_[-1,_4282,_4526,_4520,_4513,_4504,_4494,_4484,_4454,_4469,_4453,_4536,_4541,_4467,_44…	1	p2	(AT)5	10	789	798
TRINITY_DN14765_c0_g2_i3_len=659_path=[4290:0-46_4514:47-57_4507:58-58_4498:59-61_4486:62-80_4466:81-99_4450:100-188_4429:189-212_4307:213-266_4308:267-290_4479:291-422_4465:423-494_4449:495-531_4333:532-550_4334:551-658]_[-1,_4290,_4514,_4507,_4498,_4486,_4466,_4450,_4429,_4307,_4308,_4479,_4465,_4449,_4333,_4334,_-2]	1	p2	(AT)5	10	574	583
TRINITY_DN14765_c0_g2_i4_len=1065_path=[4178:0-114_4489:115-139_4533:140-180_4539:181-199_4456:200-204_4495:205-206_4485:207-223_4455:224-271_4494:272-309_4484:310-333_4454:334-389_4469:390-399_4453:400-413_4536:414-437_4541:438-477_4467:478-501_4450:502-590_4429:591-614_4307:615-668_4308:669-692_4479:693-824_4465:825-896_4449:897-933_4253:934-956_4254:957-1064]_[-1,_4178,_4489,_4533,_4539,_4456,…	1	p2	(AT)5	10	980	989
TRINITY_DN14862_c0_g2_i1_len=1318_path=[5001:0-46_5002:47-57_5003:58-58_5004:59-80_5104:81-90_5103:91-105_5102:106-129_5101:130-165_5096:166-189_5089:190-216_5012:217-235_5013:236-240_5014:241-259_5100:260-366_4980:367-390_5095:391-486_5105:487-495_5039:496-519_5078:520-657_5064:658-681_5086:682-864_5048:865-888_5077:889-1113_5042:1114-1201_5043:1202-1202_5044:1203-1226_5045:1227-1227_5046:1228-1…	1	p2	(AT)5	10	598	607
TRINITY_DN14862_c0_g2_i2_len=2065_path=[5075:0-33_5094:34-609_5072:610-633_5085:634-711_5092:712-735_5030:736-743_5083:744-813_5097:814-837_5103:838-852_5102:853-876_5101:877-912_5096:913-936_5089:937-963_5012:964-982_5013:983-987_5014:988-1006_5100:1007-1113_4980:1114-1137_5095:1138-1233_5105:1234-1242_5052:1243-1257_5087:1258-1266_5078:1267-1404_5064:1405-1428_5086:1429-1611_5048:1612-1635_5077…	1	p2	(AT)5	10	1345	1354
TRINITY_DN15007_c0_g5_i2_len=2006_path=[5598:0-185_5669:186-298_5659:299-317_5643:318-430_5427:431-454_5428:455-478_5429:479-502_5655:503-618_5409:619-643_5633:644-780_5473:781-796_5474:797-812_5674:813-865_5664:866-874_5651:875-898_5631:899-1302_5525:1303-1335_5673:1336-1359_5663:1360-1396_5680:1397-1399_5672:1400-1419_5684:1420-1443_5678:1444-1514_5671:1515-1554_5661:1555-1623_5647:1624-1637_56…	1	p2	(AT)5	10	73	82
TRINITY_DN15007_c0_g5_i9_len=1736_path=[5598:0-185_5669:186-298_5659:299-317_5643:318-430_5427:431-454_5428:455-478_5429:479-502_5655:503-618_5409:619-643_5633:644-780_5473:781-796_5474:797-812_5674:813-865_5664:866-874_5651:875-898_5631:899-1302_5525:1303-1335_5673:1336-1359_5663:1360-1396_5680:1397-1399_5672:1400-1419_5684:1420-1443_5678:1444-1514_5671:1515-1554_5661:1555-1623_5413:1624-1647_54…	1	p2	(AT)5	10	73	82
TRINITY_DN15076_c0_g2_i1_len=2247_path=[6858:0-100_6859:101-121_6860:122-124_6963:125-134_6959:135-135_6953:136-183_6962:184-240_6958:241-294_6952:295-384_6944:385-561_6818:562-585_6819:586-591_6965:592-1372_6966:1373-1415_6956:1416-1436_6964:1437-1457_6960:1458-1507_6955:1508-1526_6949:1527-1612_6940:1613-1781_6840:1782-1837_6948:1838-1858_6939:1859-2049_6826:2050-2083_6827:2084-2107_6828:2108-2…	1	p2	(AT)5	10	680	689
TRINITY_DN15076_c0_g2_i2_len=1678_path=[6833:0-23_6834:24-24_6835:25-43_6965:44-824_6966:825-867_6951:868-888_6960:889-938_6955:939-957_6949:958-1043_6940:1044-1212_6840:1213-1268_6948:1269-1289_6939:1290-1480_6826:1481-1514_6827:1515-1538_6828:1539-1677]_[-1,_6833,_6834,_6835,_6965,_6966,_6951,_6960,_6955,_6949,_6940,_6840,_6948,_6939,_6826,_6827,_6828,_-2]	1	p2	(AT)5	10	132	141
TRINITY_DN15076_c0_g2_i4_len=2157_path=[6928:0-23_6929:24-44_6959:45-45_6953:46-93_6962:94-150_6958:151-204_6952:205-294_6944:295-471_6818:472-495_6819:496-501_6965:502-1282_6966:1283-1325_6956:1326-1346_6964:1347-1367_6960:1368-1417_6955:1418-1436_6949:1437-1522_6940:1523-1691_6840:1692-1747_6948:1748-1768_6939:1769-1959_6826:1960-1993_6827:1994-2017_6828:2018-2156]_[-1,_6928,_6929,_6959,_6953,_…	1	p2	(AT)5	10	590	599
TRINITY_DN15076_c0_g2_i5_len=1908_path=[6843:0-23_6844:24-24_6845:25-25_6846:26-26_6847:27-45_6944:46-222_6818:223-246_6819:247-252_6965:253-1033_6966:1034-1076_6956:1077-1097_6964:1098-1118_6960:1119-1168_6955:1169-1187_6949:1188-1273_6940:1274-1442_6840:1443-1498_6948:1499-1519_6939:1520-1710_6826:1711-1744_6827:1745-1768_6828:1769-1907]_[-1,_6843,_6844,_6845,_6846,_6847,_6944,_6818,_6819,_6965…	1	p2	(AT)5	10	341	350
TRINITY_DN15076_c0_g2_i6_len=2029_path=[6914:0-43_6958:44-97_6952:98-187_6944:188-364_6818:365-388_6819:389-394_6965:395-1175_6966:1176-1218_6951:1219-1239_6960:1240-1289_6955:1290-1308_6949:1309-1394_6940:1395-1563_6840:1564-1619_6948:1620-1640_6939:1641-1831_6826:1832-1865_6827:1866-1889_6828:1890-2028]_[-1,_6914,_6958,_6952,_6944,_6818,_6819,_6965,_6966,_6951,_6960,_6955,_6949,_6940,_6840,_694…	1	p2	(AT)5	10	483	492
TRINITY_DN15076_c0_g2_i8_len=2108_path=[6874:0-28_6875:29-44_6962:45-101_6958:102-155_6952:156-245_6944:246-422_6818:423-446_6819:447-452_6965:453-1233_6966:1234-1276_6956:1277-1297_6964:1298-1318_6960:1319-1368_6955:1369-1387_6949:1388-1473_6940:1474-1642_6840:1643-1698_6948:1699-1719_6939:1720-1910_6826:1911-1944_6827:1945-1968_6828:1969-2107]_[-1,_6874,_6875,_6962,_6958,_6952,_6944,_6818,_6819…	1	p2	(AT)5	10	541	550
TRINITY_DN15183_c0_g1_i1_len=4363_path=[11185:0-46_11186:47-57_11187:58-58_11188:59-60_11397:61-300_11107:301-351_11411:352-600_11373:601-880_11396:881-1496_11231:1497-1520_11372:1521-1624_11466:1625-1651_11469:1652-1675_11471:1676-1686_11343:1687-1716_11393:1717-1761_11370:1762-1908_11341:1909-2082_10935:2083-2106_11369:2107-2176_11340:2177-2214_11268:2215-2265_11391:2266-2313_11432:2314-2314_11…	1	p2	(AT)5	10	243	252
TRINITY_DN15183_c0_g1_i2_len=4224_path=[11185:0-46_11186:47-57_11187:58-58_11188:59-60_11397:61-300_11107:301-351_11411:352-600_11373:601-880_11396:881-1496_11231:1497-1520_11372:1521-1624_11466:1625-1651_11469:1652-1675_11471:1676-1686_11343:1687-1716_11393:1717-1761_11370:1762-1908_11341:1909-2082_10935:2083-2106_11369:2107-2176_11340:2177-2214_11268:2215-2265_11391:2266-2313_11432:2314-2314_11…	1	p2	(AT)5	10	243	252
TRINITY_DN15338_c0_g2_i1_len=1026_path=[7343:0-166_7344:167-184_7345:185-190_@7397@!:191-288_7348:289-312_7412:313-328_7408:329-366_7402:367-464_7321:465-484_7389:485-742_7308:743-759_7411:760-967_7415:968-985_7419:986-987_7422:988-988_7423:989-990_7424:991-1001_7373:1002-1025]_[-1,_7343,_7344,_7345,_7397,_7348,_7412,_7408,_7402,_7321,_7389,_7308,_7411,_7415,_7419,_7422,_7423,_7424,_7373,_-2]	1	p2	(AT)5	10	388	397
TRINITY_DN15338_c0_g2_i10_len=1236_path=[7343:0-166_7344:167-184_7345:185-190_@7397@!:191-288_7348:289-312_7412:313-328_7408:329-366_7402:367-464_7321:465-484_7389:485-742_7308:743-759_7411:760-967_7395:968-1150_7311:1151-1197_7312:1198-1198_7313:1199-1200_7314:1201-1211_7315:1212-1235]_[-1,_7343,_7344,_7345,_7397,_7348,_7412,_7408,_7402,_7321,_7389,_7308,_7411,_7395,_7311,_7312,_7313,_7314,_7315…	1	p2	(AT)5	10	388	397
TRINITY_DN15338_c0_g2_i11_len=2228_path=[7343:0-166_7344:167-184_7345:185-190_@7397@!:191-288_7348:289-312_7412:313-328_7408:329-366_7402:367-464_7321:465-484_7389:485-742_7308:743-759_7411:760-967_7395:968-1150_7288:1151-1168_7405:1169-1171_7394:1172-1219_7410:1220-1271_7404:1272-1296_7399:1297-1306_7392:1307-1545_7416:1546-1569_7420:1570-1606_7385:1607-1951_7259:1952-1975_7414:1976-2044_7413:20…	1	p2	(AT)5	10	388	397
TRINITY_DN15338_c0_g2_i2_len=2373_path=[7343:0-166_7344:167-184_7345:185-190_@7397@!:191-288_7348:289-312_7412:313-328_7408:329-366_7402:367-464_7321:465-484_7389:485-742_7308:743-759_7411:760-967_7395:968-1150_7288:1151-1168_7405:1169-1171_7394:1172-1219_7410:1220-1271_7404:1272-1296_7399:1297-1306_7392:1307-1545_7416:1546-1569_7420:1570-1606_7385:1607-1951_7259:1952-1975_7414:1976-2044_7413:204…	1	p2	(AT)5	10	388	397
TRINITY_DN15338_c0_g2_i4_len=2364_path=[7352:0-166_7353:167-190_@7397@!:191-288_7348:289-312_7412:313-328_7408:329-366_7402:367-464_7321:465-484_7389:485-742_7308:743-759_7411:760-967_7395:968-1150_7288:1151-1168_7405:1169-1171_7394:1172-1219_7410:1220-1271_7404:1272-1296_7399:1297-1306_7392:1307-1545_7416:1546-1569_7420:1570-1606_7385:1607-1951_7259:1952-1975_7414:1976-2044_7413:2045-2112_7418:2…	1	p2	(AT)5	10	388	397
TRINITY_DN15338_c0_g2_i5_len=1665_path=[7352:0-166_7353:167-190_@7397@!:191-288_7348:289-312_7412:313-328_7408:329-366_7402:367-464_7321:465-484_7389:485-742_7308:743-759_7411:760-967_7395:968-1150_7288:1151-1168_7405:1169-1171_7394:1172-1219_7410:1220-1271_7404:1272-1296_7399:1297-1306_7392:1307-1545_7416:1546-1569_7420:1570-1606_7282:1607-1625_7283:1626-1627_7284:1628-1629_7285:1630-1640_7286:1…	1	p2	(AT)5	10	388	397
TRINITY_DN15491_c0_g1_i3_len=1611_path=[4545:0-38_4546:39-101_4723:102-397_4704:398-436_4715:437-490_4686:491-492_4703:493-558_4593:559-582_4685:583-701_4652:702-725_4730:726-915_4741:916-945_4701:946-969_4729:970-988_4721:989-1033_4742:1034-1034_4737:1035-1050_4735:1051-1074_4733:1075-1121_4728:1122-1145_4720:1146-1166_4676:1167-1205_4727:1206-1229_4743:1230-1253_4746:1254-1257_4473:1258-1281_47…	1	p2	(AT)5	10	1350	1359
TRINITY_DN15491_c0_g1_i4_len=1614_path=[4545:0-38_4546:39-101_4723:102-397_4704:398-436_4715:437-490_4686:491-492_4703:493-558_4593:559-582_4685:583-701_4652:702-725_4730:726-915_4741:916-945_4701:946-969_4729:970-988_4721:989-1033_4742:1034-1034_4737:1035-1050_4735:1051-1074_4733:1075-1121_4728:1122-1145_4720:1146-1166_4694:1167-1205_4727:1206-1229_4743:1230-1253_4746:1254-1257_4726:1258-1265_47…	1	p2	(AT)5	10	1353	1362
TRINITY_DN15491_c0_g1_i5_len=419_path=[4613:0-26_4742:27-27_4737:28-43_4735:44-67_4733:68-114_4728:115-138_4720:139-159_4694:160-198_4727:199-222_4743:223-246_4746:247-250_4726:251-258_4744:259-259_4708:260-338_4748:339-398_4622:399-418]_[-1,_4613,_4742,_4737,_4735,_4733,_4728,_4720,_4694,_4727,_4743,_4746,_4726,_4744,_4708,_4748,_4622,_-2]	1	p2	(AT)5	10	343	352
TRINITY_DN15491_c0_g1_i6_len=1463_path=[4545:0-38_4546:39-101_4723:102-397_4704:398-436_4715:437-490_4686:491-492_4703:493-558_4593:559-582_4685:583-701_4652:702-725_4730:726-915_4741:916-945_4701:946-969_4729:970-988_4721:989-1033_4742:1034-1034_4737:1035-1050_4735:1051-1074_4733:1075-1121_4728:1122-1145_4720:1146-1166_4676:1167-1205_4727:1206-1229_4743:1230-1253_4746:1254-1257_4473:1258-1281_47…	1	p2	(AT)5	10	1350	1359
TRINITY_DN15491_c0_g1_i7_len=415_path=[4613:0-26_4742:27-27_4737:28-43_4735:44-67_4733:68-114_4728:115-138_4720:139-159_4694:160-198_4727:199-222_4743:223-246_4746:247-250_4726:251-258_4744:259-259_4708:260-338_4748:339-398_4724:399-414]_[-1,_4613,_4742,_4737,_4735,_4733,_4728,_4720,_4694,_4727,_4743,_4746,_4726,_4744,_4708,_4748,_4724]	1	p2	(AT)5	10	343	352
TRINITY_DN15655_c0_g1_i2_len=1133_path=[3342:0-46_3505:47-57_3491:58-58_3474:59-264_3521:265-267_3503:268-292_3513:293-316_3486:317-358_3501:359-364_3485:365-382_3468:383-486_3434:487-577_3500:578-581_3534:582-601_3532:602-616_3530:617-640_3528:641-664_3524:665-695_3517:696-719_3506:720-733_3459:734-757_3493:758-772_3476:773-773_3458:774-774_3492:775-797_3373:798-798_3475:799-983_3536:984-1007_35…	1	p2	(AT)5	10	1092	1101
TRINITY_DN15668_c1_g2_i4_len=623_path=[4684:0-54_6336:55-77_6755:78-78_6742:79-81_6729:82-85_6716:86-87_6703:88-124_6690:125-135_6677:136-137_6661:138-147_6641:148-171_6612:172-181_6571:182-186_6515:187-213_6452:214-236_6570:237-286_6858:287-309_6820:310-312_6830:313-314_6810:315-329_6798:330-330_6672:331-354_6653:355-358_6629:359-382_6594:383-384_6546:385-391_6487:392-408_6784:409-415_6799:416-4…	1	p2	(AT)5	10	461	470
TRINITY_DN15728_c0_g2_i2_len=1879_path=[8819:0-190_8820:191-214_8821:215-217_9278:218-301_9217:302-319_9145:320-329_9274:330-345_9211:346-351_9140:352-375_8964:376-386_8965:387-413_9571:414-437_9593:438-463_9512:464-464_9315:465-487_9386:488-515_9366:516-548_9344:549-572_9514:573-586_9262:587-599_9128:600-642_9437:643-702_9515:703-709_9544:710-710_9572:711-726_9594:727-738_9610:739-760_9121:761-8…	1	p2	(AT)5	10	112	121
TRINITY_DN15728_c0_g2_i3_len=1794_path=[8819:0-190_8820:191-214_8821:215-217_9278:218-301_9217:302-319_9145:320-329_9274:330-345_9211:346-351_9140:352-375_8964:376-386_8965:387-413_9571:414-437_9593:438-463_9512:464-464_9315:465-487_9386:488-515_9366:516-548_9344:549-572_9514:573-586_9262:587-599_9127:600-603_8446:604-627_9197:628-642_9437:643-702_9125:703-726_9594:727-738_9610:739-760_9121:761-8…	1	p2	(AT)5	10	112	121
TRINITY_DN15728_c0_g2_i8_len=1660_path=[8819:0-190_8820:191-214_8821:215-217_9278:218-301_9217:302-319_9145:320-329_9274:330-345_9211:346-351_9140:352-375_8964:376-386_8965:387-413_9571:414-437_9593:438-463_9512:464-464_9315:465-487_9386:488-515_9366:516-548_9344:549-572_9514:573-586_9262:587-599_9128:600-642_9437:643-702_9515:703-709_9544:710-710_9572:711-726_9594:727-738_9610:739-760_9121:761-8…	1	p2	(AT)5	10	112	121
TRINITY_DN15728_c0_g2_i9_len=1587_path=[8819:0-190_8820:191-214_8821:215-217_9278:218-301_9217:302-319_9145:320-329_9274:330-345_9211:346-351_9140:352-375_8964:376-386_8965:387-413_9571:414-437_9593:438-463_9512:464-464_9315:465-487_9386:488-515_9366:516-548_9344:549-572_9514:573-586_9262:587-599_9128:600-642_9437:643-702_9515:703-709_9544:710-710_9572:711-726_9594:727-738_9610:739-760_9121:761-8…	1	p2	(AT)5	10	112	121
TRINITY_DN15750_c0_g1_i2_len=542_path=[5182:0-170_5183:171-194_5368:195-305_5372:306-306_5376:307-330_5380:331-338_5384:339-352_5387:353-362_5389:363-367_5391:368-376_5392:377-383_5209:384-386_5210:387-404_5211:405-541]_[-1,_5182,_5183,_5368,_5372,_5376,_5380,_5384,_5387,_5389,_5391,_5392,_5209,_5210,_5211,_-2]	2	p2	(AT)5	10	428	437
TRINITY_DN15750_c0_g10_i1_len=1083_path=[5314:0-159_5315:160-167_5316:168-205_5358:206-322_5352:323-347_5363:348-371_5357:372-411_5351:412-423_5371:424-447_5370:448-515_5367:516-518_5373:519-574_5349:575-705_5270:706-729_5271:730-738_5369:739-739_5366:740-864_5250:865-888_5361:889-977_5374:978-987_5378:988-1011_5382:1012-1025_5385:1026-1045_5388:1046-1047_5390:1048-1059_5307:1060-1082]_[-1,_5314,…	1	p2	(AT)5	10	46	55
TRINITY_DN15750_c0_g10_i2_len=631_path=[5314:0-159_5315:160-167_5316:168-205_5358:206-322_5352:323-347_5363:348-371_5357:372-411_5351:412-423_5371:424-447_5370:448-515_5367:516-518_5373:519-574_5377:575-595_5381:596-607_5181:608-630]_[-1,_5314,_5315,_5316,_5358,_5352,_5363,_5357,_5351,_5371,_5370,_5367,_5373,_5377,_5381,_5181,_-2]	1	p2	(AT)5	10	46	55
TRINITY_DN15750_c0_g10_i3_len=1430_path=[5314:0-159_5315:160-167_5316:168-205_5358:206-322_5352:323-347_5363:348-371_5357:372-411_5351:412-423_5371:424-447_5370:448-515_5367:516-518_5373:519-574_5349:575-705_5270:706-729_5271:730-738_5369:739-739_5366:740-864_5250:865-888_5361:889-977_5374:978-987_5378:988-1011_5382:1012-1025_5365:1026-1351_5345:1352-1383_5346:1384-1429]_[-1,_5314,_5315,_5316,_53…	1	p2	(AT)5	10	46	55
TRINITY_DN15750_c0_g2_i1_len=217_path=[5281:0-159_5282:160-181_5283:182-193_5284:194-216]_[-1,_5281,_5282,_5283,_5284,_-2]	1	p2	(AT)5	10	46	55
TRINITY_DN15750_c0_g3_i1_len=225_path=[5323:0-159_5324:160-167_5325:168-187_5326:188-188_5327:189-189_5328:190-201_5329:202-224]_[-1,_5323,_5324,_5325,_5326,_5327,_5328,_5329,_-2]	1	p2	(AT)5	10	46	55
TRINITY_DN15750_c0_g4_i1_len=226_path=[5330:0-159_5331:160-167_5332:168-187_5333:188-188_5334:189-189_5335:190-201_5336:202-225]_[-1,_5330,_5331,_5332,_5333,_5334,_5335,_5336,_-2]	1	p2	(AT)5	10	46	55
TRINITY_DN15750_c0_g5_i1_len=264_path=[5274:0-159_5275:160-167_5276:168-205_5277:206-225_5278:226-227_5279:228-239_5280:240-263]_[-1,_5274,_5275,_5276,_5277,_5278,_5279,_5280,_-2]	1	p2	(AT)5	10	46	55
TRINITY_DN15750_c0_g6_i1_len=263_path=[5123:0-159_5124:160-167_5125:168-205_5126:206-225_5127:226-227_5128:228-239_5129:240-262]_[-1,_5123,_5124,_5125,_5126,_5127,_5128,_5129,_-2]	1	p2	(AT)5	10	46	55
TRINITY_DN15750_c0_g7_i1_len=263_path=[5135:0-159_5136:160-167_5137:168-205_5138:206-225_5139:226-227_5140:228-239_5141:240-262]_[-1,_5135,_5136,_5137,_5138,_5139,_5140,_5141,_-2]	1	p2	(AT)5	10	46	55
TRINITY_DN15750_c0_g8_i1_len=217_path=[5258:0-159_5259:160-181_5260:182-193_5261:194-216]_[-1,_5258,_5259,_5260,_5261,_-2]	1	p2	(AT)5	10	46	55
TRINITY_DN15750_c0_g9_i1_len=218_path=[5185:0-159_5186:160-181_5187:182-193_5188:194-217]_[-1,_5185,_5186,_5187,_5188,_-2]	1	p2	(AT)5	10	46	55
TRINITY_DN16003_c0_g5_i2_len=730_path=[4134:0-46_4135:47-57_4136:58-58_4137:59-59_4138:60-80_4329:81-158_4299:159-182_4389:183-185_4077:186-203_4078:204-227_4328:228-375_4390:376-395_4349:396-434_4294:435-443_4369:444-446_4359:447-461_4344:462-470_4380:471-484_4373:485-500_4366:501-508_4354:509-509_4337:510-533_4308:534-535_4273:536-541_4230:542-557_4121:558-563_4122:564-587_4123:588-729]_[-1,_41…	1	p2	(AT)5	10	330	339
TRINITY_DN16003_c0_g5_i3_len=1068_path=[3959:0-99_3960:100-123_4272:124-128_4334:129-150_4305:151-151_4269:152-191_4352:192-215_4331:216-243_4301:244-336_4351:337-418_4329:419-496_4299:497-520_4389:521-523_4077:524-541_4078:542-565_4328:566-713_4390:714-733_4349:734-772_4294:773-781_4369:782-784_4359:785-799_4344:800-808_4380:809-822_4373:823-838_4366:839-846_4354:847-847_4337:848-871_4308:872-87…	1	p2	(AT)5	10	668	677
TRINITY_DN16003_c0_g5_i4_len=812_path=[3879:0-46_4379:47-57_4376:58-58_4371:59-60_4364:61-80_4351:81-162_4329:163-240_4299:241-264_4389:265-267_4077:268-285_4078:286-309_4328:310-457_4390:458-477_4349:478-516_4294:517-525_4369:526-528_4359:529-543_4344:544-552_4380:553-566_4373:567-582_4366:583-590_4354:591-591_4337:592-615_4308:616-617_4273:618-623_4230:624-639_4121:640-645_4122:646-669_4123:670…	1	p2	(AT)5	10	412	421
TRINITY_DN16003_c0_g5_i6_len=905_path=[3990:0-46_3991:47-57_3992:58-58_3993:59-59_3994:60-80_4301:81-173_4351:174-255_4329:256-333_4299:334-357_4389:358-360_4077:361-378_4078:379-402_4328:403-550_4390:551-570_4349:571-609_4294:610-618_4369:619-621_4359:622-636_4344:637-645_4380:646-659_4373:660-675_4366:676-683_4354:684-684_4337:685-708_4308:709-710_4273:711-716_4230:717-732_4121:733-738_4122:739…	1	p2	(AT)5	10	505	514
TRINITY_DN16007_c0_g1_i2_len=1465_path=[4389:0-57_4390:58-58_4391:59-59_4392:60-60_4393:61-80_4685:81-93_4703:94-131_4693:132-148_4681:149-157_4668:158-217_4725:218-218_4636:219-235_4618:236-250_4591:251-456_4667:457-475_4654:476-532_4617:533-619_4635:620-621_4708:622-643_4699:644-669_4690:670-681_4678:682-751_4649:752-769_4582:770-775_4521:776-789_4648:790-793_4631:794-811_4608:812-835_4580:836-…	1	p2	(AT)5	10	1137	1146
TRINITY_DN16007_c0_g1_i3_len=1327_path=[4786:0-57_4778:58-58_4770:59-59_4762:60-60_4751:61-80_4725:81-81_4637:82-97_4618:98-112_4591:113-318_4667:319-337_4654:338-394_4617:395-481_4635:482-483_4708:484-505_4699:506-531_4690:532-543_4678:544-613_4649:614-631_4582:632-637_4521:638-651_4648:652-655_4631:656-673_4608:674-697_4580:698-1137_4462:1138-1152_4726:1153-1184_4733:1185-1208_4740:1209-1221_46…	1	p2	(AT)5	10	999	1008
TRINITY_DN16007_c0_g1_i6_len=1295_path=[4370:0-57_4371:58-58_4372:59-59_4373:60-80_4591:81-286_4667:287-305_4654:306-362_4617:363-449_4635:450-451_4708:452-473_4699:474-499_4690:500-511_4678:512-581_4649:582-599_4582:600-605_4521:606-619_4648:620-623_4631:624-641_4608:642-665_4580:666-1105_4462:1106-1120_4726:1121-1152_4733:1153-1176_4740:1177-1189_4605:1190-1193_4576:1194-1213_4337:1214-1217_433…	1	p2	(AT)5	10	967	976
TRINITY_DN16007_c0_g1_i7_len=1473_path=[4446:0-88_4684:89-101_4673:102-139_4693:140-156_4681:157-165_4668:166-225_4725:226-226_4636:227-243_4618:244-258_4591:259-464_4667:465-483_4654:484-540_4617:541-627_4635:628-629_4708:630-651_4699:652-677_4690:678-689_4678:690-759_4649:760-777_4582:778-783_4521:784-797_4648:798-801_4631:802-819_4608:820-843_4580:844-1283_4462:1284-1298_4726:1299-1330_4733:13…	1	p2	(AT)5	10	1145	1154
TRINITY_DN16023_c0_g2_i1_len=1600_path=[6822:0-79_6823:80-103_7011:104-104_7023:105-218_6978:219-244_6801:245-253_7008:254-268_6992:269-295_7030:296-319_7007:320-388_7020:389-412_7047:413-466_7006:467-502_6990:503-556_6970:557-580_6946:581-616_6708:617-640_6968:641-727_6898:728-751_6940:752-775_6965:776-802_7049:803-862_7001:863-886_7024:887-889_7013:890-907_7000:908-931_6982:932-952_6958:953-976…	1	p2	(AT)5	10	1090	1099
TRINITY_DN16071_c0_g2_i2_len=641_path=[10754:0-101_10755:102-165_10848:166-275_10859:276-342_10863:343-371_10867:372-373_10822:374-508_10817:509-604_10818:605-605_10819:606-616_10820:617-640]_[-1,_10754,_10755,_10848,_10859,_10863,_10867,_10822,_10817,_10818,_10819,_10820,_-2]	1	p2	(AT)5	10	262	271
TRINITY_DN16071_c0_g2_i5_len=459_path=[10754:0-101_10755:102-165_10848:166-275_10859:276-342_10863:343-371_10867:372-373_10871:374-380_10821:381-418_10714:419-420_10715:421-422_10716:423-423_10717:424-434_10718:435-458]_[-1,_10754,_10755,_10848,_10859,_10863,_10867,_10871,_10821,_10714,_10715,_10716,_10717,_10718,_-2]	1	p2	(AT)5	10	262	271
TRINITY_DN16071_c0_g2_i6_len=3949_path=[10697:0-464_10847:465-598_10855:599-667_10842:668-984_10846:985-1711_10790:1712-1728_@10841@!:1729-2508_10827:2509-2627_10854:2628-2828_10748:2829-2851_@10852@!:2852-3320_10857:3321-3336_10849:3337-3400_10839:3401-3554_10769:3555-3633_10770:3634-3644_10771:3645-3655_10848:3656-3765_10859:3766-3832_10863:3833-3861_10867:3862-3863_10871:3864-3870_10821:3871-3…	1	p2	(AT)5	10	3752	3761
TRINITY_DN16071_c0_g2_i7_len=4131_path=[10697:0-464_10847:465-598_10855:599-667_10842:668-984_10846:985-1711_10790:1712-1728_@10841@!:1729-2508_10827:2509-2627_10854:2628-2828_10748:2829-2851_@10852@!:2852-3320_10857:3321-3336_10849:3337-3400_10839:3401-3554_10769:3555-3633_10770:3634-3644_10771:3645-3655_10848:3656-3765_10859:3766-3832_10863:3833-3861_10867:3862-3863_10822:3864-3998_10817:3999-4…	1	p2	(AT)5	10	3752	3761
TRINITY_DN16071_c0_g3_i1_len=238_path=[10743:0-89_10744:90-118_10745:119-141_10746:142-237]_[-1,_10743,_10744,_10745,_10746,_-2]	1	p2	(AT)5	10	9	18
TRINITY_DN16095_c0_g1_i2_len=1779_path=[4754:0-46_4829:47-57_4827:58-199_4823:200-327_4833:328-339_4769:340-350_4836:351-371_4837:372-387_4828:388-393_4825:394-395_4822:396-417_@4818@!:418-524_4731:525-549_4810:550-565_4821:566-667_4817:668-693_4809:694-702_4802:703-898_4700:899-922_4816:923-956_4824:957-981_4835:982-1030_4815:1031-1059_4807:1060-1121_4799:1122-1267_4708:1268-1291_4709:1292-1293_…	1	p2	(AT)5	10	532	541
TRINITY_DN16242_c0_g1_i1_len=1863_path=[5330:0-46_5331:47-58_5599:59-109_5566:110-128_5622:129-135_5663:136-145_5649:146-158_5638:159-179_5619:180-273_5444:274-297_5591:298-388_5709:389-416_5717:417-441_5722:442-461_5635:462-467_5614:468-485_5694:486-491_5687:492-548_5680:549-572_5657:573-624_5710:625-647_5656:648-653_5643:654-662_5711:663-663_5547:664-671_5679:672-687_5668:688-708_5655:709-734_5…	1	p2	(AT)5	10	1732	1741
TRINITY_DN16270_c0_g1_i1_len=1855_path=[6443:0-25_6536:26-26_6526:27-49_6509:50-173_6315:174-197_6490:198-294_6550:295-355_6546:356-379_6542:380-394_6533:395-418_6375:419-423_6521:424-553_6556:554-577_6560:578-602_6562:603-606_6519:607-703_6539:704-715_6529:716-739_6518:740-784_6502:785-808_6557:809-811_6483:812-941_6289:942-969_6501:970-972_6482:973-1582_6394:1583-1606_6538:1607-1710_6558:1711-1…	1	p2	(AT)5	10	1140	1149
TRINITY_DN16270_c0_g1_i2_len=1855_path=[6443:0-25_6536:26-26_6526:27-49_6509:50-173_6315:174-197_6490:198-294_6550:295-355_6546:356-379_6542:380-394_6533:395-418_6375:419-423_6521:424-553_6556:554-577_6560:578-602_6562:603-606_6564:607-608_6500:609-628_6482:629-1238_6394:1239-1262_6538:1263-1366_6499:1367-1417_6554:1418-1419_6549:1420-1430_6544:1431-1442_6559:1443-1466_6561:1467-1486_6563:1487-14…	1	p2	(AT)5	10	796	805
TRINITY_DN16307_c0_g1_i1_len=2850_path=[8524:0-347_8525:348-371_8880:372-468_8871:469-711_8890:712-724_8837:725-735_8879:736-748_8870:749-832_8855:833-864_8813:865-980_8661:981-1004_8662:1005-1048_8663:1049-1072_8869:1073-1189_8812:1190-1211_8885:1212-1280_8878:1281-1354_8867:1355-1771_8609:1772-1802_8610:1803-1826_8889:1827-1940_8894:1941-1994_8865:1995-2036_8850:2037-2060_8895:2061-2063_8864:20…	1	p2	(AT)5	10	1439	1448
TRINITY_DN16307_c0_g1_i2_len=2387_path=[8524:0-347_8525:348-371_8880:372-468_8871:469-711_8890:712-724_8837:725-735_8879:736-748_8870:749-832_8855:833-864_8813:865-980_8661:981-1004_8662:1005-1048_8663:1049-1072_8869:1073-1189_8812:1190-1211_8885:1212-1280_8878:1281-1354_8867:1355-1771_8609:1772-1802_8610:1803-1826_8889:1827-1940_8894:1941-1994_8865:1995-2036_8850:2037-2060_8895:2061-2063_8864:20…	1	p2	(AT)5	10	1439	1448
TRINITY_DN16307_c0_g1_i3_len=2982_path=[8524:0-347_8525:348-371_8880:372-468_8871:469-711_8890:712-724_8837:725-735_8879:736-748_8870:749-832_8855:833-864_8813:865-980_8661:981-1004_8662:1005-1048_8663:1049-1072_8869:1073-1189_8888:1190-1213_8885:1214-1282_8878:1283-1356_8867:1357-1773_8609:1774-1804_8610:1805-1828_8889:1829-1942_8894:1943-1996_8865:1997-2038_8850:2039-2062_8895:2063-2065_8864:20…	1	p2	(AT)5	10	1441	1450
TRINITY_DN16357_c0_g1_i1_len=1885_path=[5065:0-46_5179:47-57_5176:58-59_5173:60-80_5181:81-89_5180:90-113_5178:114-161_5137:162-179_5138:180-185_5172:186-203_5165:204-328_5147:329-621_5156:622-648_5164:649-672_5146:673-690_5155:691-714_5163:715-720_5145:721-744_5154:745-990_5122:991-1014_5144:1015-1250_5171:1251-1297_5162:1298-1321_5153:1322-1377_5073:1378-1394_5170:1395-1400_5161:1401-1424_5152:…	1	p2	(AT)5	10	1553	1562
TRINITY_DN16357_c0_g1_i2_len=1972_path=[5008:0-167_5181:168-176_5180:177-200_5178:201-248_5137:249-266_5138:267-272_5172:273-290_5165:291-415_5147:416-708_5156:709-735_5164:736-759_5146:760-777_5155:778-801_5163:802-807_5145:808-831_5154:832-1077_5122:1078-1101_5144:1102-1337_5171:1338-1384_5162:1385-1408_5153:1409-1464_5073:1465-1481_5170:1482-1487_5161:1488-1511_5152:1512-1529_5177:1530-1585_51…	1	p2	(AT)5	10	1640	1649
TRINITY_DN16357_c0_g1_i3_len=1472_path=[5035:0-46_5036:47-57_5037:58-98_5147:99-391_5156:392-418_5164:419-442_5146:443-460_5155:461-484_5163:485-490_5145:491-514_5154:515-760_5122:761-784_5144:785-1020_5171:1021-1067_5162:1068-1091_5153:1092-1147_5073:1148-1164_5170:1165-1170_5161:1171-1194_5152:1195-1212_5177:1213-1268_5168:1269-1286_5160:1287-1471]_[-1,_5035,_5036,_5037,_5147,_5156,_5164,_5146,…	1	p2	(AT)5	10	1323	1332
TRINITY_DN16357_c0_g1_i4_len=532_path=[5025:0-46_5026:47-57_5027:58-59_5028:60-80_5171:81-127_5162:128-151_5153:152-207_5073:208-224_5170:225-230_5161:231-254_5152:255-272_5177:273-328_5168:329-346_5160:347-531]_[-1,_5025,_5026,_5027,_5028,_5171,_5162,_5153,_5073,_5170,_5161,_5152,_5177,_5168,_5160]	1	p2	(AT)5	10	383	392
TRINITY_DN16368_c0_g1_i1_len=1768_path=[5533:0-100_5534:101-124_5722:125-125_5838:126-154_5823:155-178_5807:179-214_5718:215-401_5488:402-449_5489:450-473_5858:474-510_5853:511-527_5877:528-533_5888:534-544_5821:545-551_5846:552-568_5870:569-576_5867:577-593_5864:594-600_5861:601-617_5878:618-618_5828:619-680_5816:681-698_5772:699-706_5795:707-722_5826:723-729_5813:730-740_5794:741-764_5767:765-7…	2	p2	(AT)5	10	1312	1321
TRINITY_DN16436_c0_g2_i1_len=2535_path=[9900:0-121_9998:122-166_9988:167-190_9976:191-788_9807:789-808_10002:809-813_10001:814-817_10000:818-840_9995:841-864_9985:865-1010_9964:1011-1034_9973:1035-1262_9840:1263-1286_9983:1287-1357_9971:1358-1366_9993:1367-1403_9982:1404-1577_9970:1578-1796_9960:1797-1820_9981:1821-1877_9969:1878-1914_9999:1915-1937_9992:1938-1972_9980:1973-2039_9967:2040-2270_99…	1	p2	(AT)5	10	423	432
TRINITY_DN16461_c0_g1_i1_len=2943_path=[9114:0-214_9604:215-215_9578:216-243_9632:244-283_9619:284-307_9600:308-328_9575:329-373_9676:374-380_9630:381-411_9618:412-509_9599:510-529_9573:530-533_9629:534-610_9662:611-635_9677:636-653_9639:654-659_9626:660-677_9615:678-719_9593:720-743_9564:744-825_9678:826-869_9680:870-893_9681:894-894_9682:895-916_9613:917-918_9591:919-940_9624:941-1013_9611:1014…	1	p2	(AT)5	10	515	524
TRINITY_DN16461_c0_g1_i4_len=2780_path=[9347:0-46_9348:47-57_9349:58-58_9350:59-59_9351:60-60_9352:61-61_9353:62-80_9632:81-120_9619:121-144_9600:145-165_9575:166-210_9676:211-217_9630:218-248_9618:249-346_9599:347-366_9573:367-370_9629:371-447_9662:448-472_9677:473-490_9627:491-514_9615:515-556_9593:557-580_9564:581-662_9678:663-706_9680:707-730_9681:731-731_9682:732-753_9613:754-755_9591:756-77…	1	p2	(AT)5	10	352	361
TRINITY_DN16461_c0_g1_i5_len=427_path=[9690:0-46_9688:47-57_9686:58-58_9684:59-80_9676:81-87_9630:88-118_9618:119-216_9641:217-240_9629:241-317_9662:318-342_9677:343-360_9639:361-366_9626:367-384_9615:385-426]_[-1,_9690,_9688,_9686,_9684,_9676,_9630,_9618,_9641,_9629,_9662,_9677,_9639,_9626,_9615]	1	p2	(AT)5	10	222	231
TRINITY_DN16517_c0_g3_i4_len=1578_path=[5414:0-255_5551:256-271_5543:272-295_5531:296-340_5517:341-343_5558:344-358_5555:359-371_5550:372-387_5541:388-411_5528:412-451_5561:452-455_5511:456-686_5366:687-729_5487:730-827_5557:828-837_5554:838-892_5549:893-916_5540:917-979_5509:980-996_5539:997-1004_5560:1005-1035_5559:1036-1046_5556:1047-1083_5546:1084-1091_5503:1092-1115_5535:1116-1161_5521:1162-…	1	p2	(AT)5	10	47	56
TRINITY_DN16517_c0_g3_i6_len=498_path=[5414:0-255_5551:256-271_5543:272-295_5531:296-340_5517:341-343_5558:344-358_5555:359-371_5550:372-387_5541:388-411_5528:412-451_5288:452-497]_[-1,_5414,_5551,_5543,_5531,_5517,_5558,_5555,_5550,_5541,_5528,_5288,_-2]	1	p2	(AT)5	10	47	56
TRINITY_DN16526_c0_g2_i1_len=2805_path=[12024:0-42_12766:43-88_12846:89-107_12669:108-131_12763:132-171_12531:172-176_13014:177-289_13403:290-294_13434:295-298_12656:299-322_13368:323-334_13347:335-354_13326:355-358_13304:359-367_12956:368-376_13044:377-400_13202:401-406_13174:407-430_13411:431-440_13112:441-450_13441:451-454_13467:455-464_13487:465-465_13041:466-478_13509:479-499_13077:500-514_1…	1	p2	(AT)5	10	58	67
TRINITY_DN16526_c0_g2_i3_len=2980_path=[12024:0-42_12766:43-88_12846:89-107_12669:108-131_12763:132-171_12531:172-176_13014:177-289_13403:290-294_13434:295-298_12656:299-322_13368:323-334_13347:335-354_13326:355-358_13304:359-367_12956:368-376_13044:377-400_13202:401-406_13174:407-430_13411:431-440_13112:441-450_13441:451-454_13467:455-464_13487:465-465_13041:466-478_13509:479-499_13077:500-514_1…	1	p2	(AT)5	10	58	67
TRINITY_DN16526_c0_g2_i5_len=2430_path=[12024:0-42_12766:43-88_12846:89-107_12669:108-131_12763:132-171_12531:172-176_13014:177-289_13403:290-294_13434:295-298_12656:299-322_13368:323-334_13347:335-354_13326:355-358_13304:359-367_12956:368-376_13044:377-400_13202:401-406_13174:407-430_13411:431-440_13112:441-450_13441:451-454_13467:455-464_13487:465-465_13041:466-478_13509:479-499_13077:500-514_1…	1	p2	(AT)5	10	58	67
TRINITY_DN16526_c0_g2_i6_len=1116_path=[12024:0-42_12766:43-88_12846:89-107_12669:108-131_12763:132-171_12531:172-176_13014:177-289_13403:290-294_13434:295-298_12833:299-313_12749:314-317_12653:318-362_13326:363-366_13304:367-375_13256:376-399_13229:400-408_13202:409-414_13174:415-438_13411:439-448_13112:449-458_13441:459-462_13466:463-482_13488:483-486_13509:487-507_13077:508-522_13040:523-531_1…	1	p2	(AT)5	10	58	67
TRINITY_DN16526_c0_g2_i7_len=1074_path=[12024:0-42_12766:43-88_12846:89-107_12669:108-131_12763:132-171_12531:172-176_13014:177-289_13403:290-294_13434:295-298_12833:299-313_12749:314-317_12653:318-362_13326:363-366_13304:367-375_13256:376-399_13229:400-408_13202:409-414_13174:415-438_13411:439-448_13112:449-458_13441:459-462_13466:463-482_13488:483-486_13509:487-507_13077:508-522_13040:523-531_1…	1	p2	(AT)5	10	58	67
TRINITY_DN16697_c0_g1_i2_len=1936_path=[5468:0-47_5527:48-59_5515:60-60_5502:61-241_5440:242-259_5441:260-283_5442:284-295_5500:296-448_5425:449-472_5426:473-479_5525:480-520_@5534@!:521-685_5497:686-721_5548:722-722_5545:723-746_5539:747-763_5533:764-787_5522:788-814_5510:815-838_5556:839-848_5558:849-853_5559:854-868_5531:869-877_5543:878-892_5537:893-914_5530:915-968_5519:969-992_5506:993-1053…	1	p2	(AT)5	10	1672	1681
TRINITY_DN16697_c0_g1_i3_len=1935_path=[5435:0-46_5527:47-58_5515:59-59_5502:60-240_5440:241-258_5441:259-282_5442:283-294_5500:295-447_5425:448-471_5426:472-478_5525:479-519_@5534@!:520-684_5497:685-720_5548:721-721_5545:722-745_5539:746-762_5533:763-786_5522:787-813_5510:814-837_5556:838-847_5558:848-852_5559:853-867_5531:868-876_5543:877-891_5537:892-913_5530:914-967_5519:968-991_5506:992-1052…	1	p2	(AT)5	10	1671	1680
TRINITY_DN16744_c0_g4_i5_len=1402_path=[5852:0-170_5853:171-174_6580:175-194_6526:195-201_6459:202-253_6576:254-277_6521:278-333_6145:334-357_6614:358-380_6566:381-405_6512:406-425_6444:426-459_6642:460-472_6609:473-496_6560:497-586_6742:587-609_6165:610-610_6166:611-633_6558:634-805_6743:806-829_6760:830-885_6777:886-901_6498:902-909_6677:910-925_6660:926-1168_6744:1169-1179_6761:1180-1195_6778:…	1	p2	(AT)5	10	92	101
TRINITY_DN16744_c0_g6_i1_len=278_path=[6305:0-170_6306:171-177_6307:178-194_6308:195-201_6309:202-253_6733:254-277]_[-1,_6305,_6306,_6307,_6308,_6309,_6733]	1	p2	(AT)5	10	92	101
TRINITY_DN16744_c0_g7_i1_len=254_path=[5940:0-170_5941:171-174_5942:175-201_5943:202-253]_[-1,_5940,_5941,_5942,_5943]	1	p2	(AT)5	10	92	101
TRINITY_DN16785_c0_g1_i1_len=2171_path=[6514:0-57_6515:58-58_6516:59-59_6517:60-62_6822:63-108_6865:109-216_6849:217-412_6820:413-445_6879:446-472_6864:473-492_6848:493-516_6819:517-581_6540:582-584_6847:585-605_6895:606-606_6887:607-630_6878:631-705_6863:706-729_6902:730-736_6906:737-738_6908:739-762_6909:763-796_6814:797-838_6893:839-894_6903:895-908_6892:909-918_6884:919-929_6901:930-953_6899:…	1	p2	(AT)5	10	1752	1761
TRINITY_DN16785_c0_g1_i4_len=2143_path=[6687:0-57_6688:58-58_6689:59-59_6824:60-80_6865:81-188_6849:189-384_6820:385-417_6879:418-444_6864:445-464_6848:465-488_6819:489-553_6540:554-556_6847:557-577_6895:578-578_6887:579-602_6878:603-677_6863:678-701_6902:702-708_6906:709-710_6908:711-734_6909:735-768_6814:769-810_6893:811-866_6903:867-880_6892:881-890_6884:891-901_6901:902-925_6899:926-926_6891:…	1	p2	(AT)5	10	1724	1733
TRINITY_DN16800_c0_g1_i1_len=296_path=[5022:0-93_5023:94-111_5024:112-135_5025:136-295]_[-1,_5022,_5023,_5024,_5025,_-2]	1	p2	(AT)5	10	268	277
TRINITY_DN16800_c0_g2_i1_len=333_path=[5144:0-45_5145:46-56_5146:57-57_5147:58-58_5148:59-59_5638:60-130_5569:131-148_5494:149-154_5231:155-155_5232:156-172_5233:173-332]_[-1,_5144,_5145,_5146,_5147,_5148,_5638,_5569,_5494,_5231,_5232,_5233,_-2]	1	p2	(AT)5	10	305	314
TRINITY_DN16800_c0_g3_i1_len=296_path=[4958:0-93_4959:94-94_4960:95-117_4961:118-118_4962:119-135_4963:136-295]_[-1,_4958,_4959,_4960,_4961,_4962,_4963,_-2]	1	p2	(AT)5	10	268	277
TRINITY_DN16800_c0_g6_i1_len=296_path=[5252:0-93_5253:94-94_5254:95-118_5255:119-135_5256:136-295]_[-1,_5252,_5253,_5254,_5255,_5256,_-2]	1	p2	(AT)5	10	268	277
TRINITY_DN16802_c0_g2_i2_len=1692_path=[5315:0-98_5316:99-122_5946:123-181_5247:182-205_5901:206-291_6136:292-292_6156:293-314_5785:315-338_5979:339-405_5943:406-429_5896:430-550_6142:551-552_6157:553-619_6166:620-627_6048:628-643_6026:644-651_6001:652-658_5971:659-674_5937:675-706_5889:707-730_5831:731-838_5256:839-863_5970:864-864_5936:865-872_5888:873-896_5830:897-1033_6144:1034-1057_6158:1058…	1	p2	(AT)5	10	65	74
TRINITY_DN1681_c0_g1_i1_len=419_path=[818:0-156_819:157-180_820:181-418]_[-1,_818,_819,_820,_-2]	1	p2	(AT)5	10	259	268
TRINITY_DN16831_c0_g1_i4_len=251_path=[5723:0-58_5724:59-59_5725:60-80_5726:81-84_6260:85-137_6310:138-155_5886:156-156_5887:157-172_6359:173-226_6469:227-235_6205:236-250]_[-1,_5723,_5724,_5725,_5726,_6260,_6310,_5886,_5887,_6359,_6469,_6205]	1	p2	(AT)5	10	149	158
TRINITY_DN16837_c0_g4_i2_len=2187_path=[8634:0-46_8635:47-57_8636:58-59_8637:60-105_9223:106-264_9207:265-373_9261:374-401_9270:402-421_9204:422-458_9182:459-493_9145:494-517_9089:518-568_9219:569-613_9201:614-838_9262:839-847_9271:848-862_9278:863-871_9283:872-899_9288:900-940_9084:941-1113_9263:1114-1123_9176:1124-1145_9140:1146-1172_9083:1173-1196_9024:1197-1301_8598:1302-1325_8599:1326-1329_9…	1	p2	(AT)5	10	1281	1290
TRINITY_DN16837_c0_g4_i3_len=2126_path=[8821:0-44_9223:45-203_9207:204-312_9261:313-340_9270:341-360_9204:361-397_9182:398-432_9145:433-456_9089:457-507_9219:508-552_9201:553-777_9262:778-786_9271:787-801_9278:802-810_9283:811-838_9288:839-879_9084:880-1052_9263:1053-1062_9176:1063-1084_9140:1085-1111_9083:1112-1135_9024:1136-1240_8598:1241-1264_8599:1265-1268_9242:1269-1325_9232:1326-1349_9217:1…	1	p2	(AT)5	10	1220	1229
TRINITY_DN16852_c0_g2_i2_len=1288_path=[6684:0-108_6685:109-132_6686:133-133_7229:134-143_7215:144-153_7188:154-157_7153:158-214_7241:215-238_7265:239-244_7228:245-274_7249:275-340_7240:341-364_7227:365-373_7260:374-405_7266:406-406_7270:407-409_7252:410-430_7247:431-433_7236:434-475_7251:476-484_7245:485-508_7235:509-521_7222:522-545_7203:546-553_7172:554-577_7135:578-581_7244:582-618_7257:619-6…	1	p2	(AT)5	10	829	838
TRINITY_DN17015_c0_g2_i3_len=2979_path=[8786:0-249_8787:250-276_8788:277-307_8789:308-331_9004:332-369_8880:370-393_8985:394-589_9002:590-672_8844:673-696_8983:697-812_9022:813-822_9017:823-833_9001:834-881_8982:882-1115_9031:1116-1139_9027:1140-1442_9033:1443-1457_8837:1458-1481_8997:1482-1514_8978:1515-1535_8937:1536-1538_9013:1539-1559_8995:1560-1571_8976:1572-1634_8767:1635-1658_8994:1659-181…	1	p2	(AT)5	10	502	511
TRINITY_DN17035_c0_g1_i1_len=5393_path=[13920:0-23_13921:24-25_13922:26-26_13923:27-46_14109:47-266_14093:267-321_14071:322-702_14108:703-770_14092:771-815_14070:816-1111_14107:1112-1126_14091:1127-1183_14069:1184-1307_13985:1308-1331_13986:1332-1348_14115:1349-1349_14106:1350-1373_14090:1374-1605_14002:1606-1629_14068:1630-2021_14040:2022-2045_14041:2046-2092_14089:2093-2258_14008:2259-2282_1406…	4	p2	(AT)5	10	4936	4945
TRINITY_DN17035_c0_g1_i4_len=5699_path=[13903:0-352_14109:353-572_14093:573-627_14071:628-1008_14108:1009-1076_14092:1077-1121_14070:1122-1417_14107:1418-1432_14091:1433-1489_14069:1490-1613_13985:1614-1637_13986:1638-1654_14115:1655-1655_14106:1656-1679_14090:1680-1911_14002:1912-1935_14068:1936-2327_14040:2328-2351_14041:2352-2398_14089:2399-2564_14008:2565-2588_14067:2589-2668_14114:2669-2705_…	4	p2	(AT)5	10	5242	5251
TRINITY_DN17035_c0_g1_i8_len=357_path=[13808:0-23_13809:24-24_13810:25-25_13811:26-45_14050:46-356]_[-1,_13808,_13809,_13810,_13811,_14050]	1	p2	(AT)5	10	177	186
TRINITY_DN17035_c0_g1_i9_len=5170_path=[14027:0-23_14028:24-43_14093:44-98_14071:99-479_14108:480-547_14092:548-592_14070:593-888_14107:889-903_14091:904-960_14069:961-1084_13985:1085-1108_13986:1109-1125_14115:1126-1126_14106:1127-1150_14090:1151-1382_14002:1383-1406_14068:1407-1798_14040:1799-1822_14041:1823-1869_14089:1870-2035_14008:2036-2059_14067:2060-2139_14114:2140-2176_14105:2177-2200_14…	3	p2	(AT)5	10	4713	4722
TRINITY_DN17051_c0_g1_i1_len=2757_path=[7530:0-45_7531:46-56_7532:57-114_7533:115-115_7534:116-128_7535:129-139_7596:140-149_7653:150-182_7645:183-224_@7638@!:225-419_7655:420-461_7662:462-488_7651:489-519_7644:520-589_7626:590-814_7656:815-825_7590:826-838_7650:839-849_7643:850-911_7636:912-998_7657:999-1003_7588:1004-1022_7642:1023-1024_7635:1025-1027_7624:1028-1162_7649:1163-1234_7641:1235-125…	1	p2	(AT)5	10	2700	2709
TRINITY_DN17051_c0_g1_i2_len=2672_path=[7443:0-29_7444:30-30_7445:31-54_7446:55-64_7447:65-97_7448:98-98_7654:99-108_7652:109-132_7646:133-139_@7638@!:140-334_7655:335-376_7662:377-403_7651:404-434_7644:435-504_7626:505-729_7499:730-753_7650:754-764_7643:765-826_7636:827-913_7657:914-918_7588:919-937_7642:938-939_7635:940-942_7624:943-1077_7649:1078-1149_7641:1150-1173_7634:1174-1206_7607:1207-12…	1	p2	(AT)5	10	2615	2624
TRINITY_DN17093_c0_g4_i3_len=1598_path=[8594:0-177_9083:178-226_9114:227-234_9156:235-250_9137:251-265_9112:266-289_9188:290-328_9197:329-340_9176:341-368_9169:369-375_9152:376-391_9132:392-415_9167:416-452_9150:453-471_9130:472-521_9063:522-523_9166:524-555_9185:556-615_9184:616-639_9179:640-668_9190:669-675_9164:676-700_9146:701-724_9183:725-805_9178:806-829_9172:830-865_9192:866-881_9201:882-9…	1	p2	(AT)5	10	1315	1324
TRINITY_DN17157_c0_g1_i1_len=3665_path=[13494:0-42_13669:43-58_13654:59-82_13678:83-136_13668:137-160_13653:161-170_13681:171-193_13677:194-200_13667:201-217_13652:218-388_13485:389-412_13629:413-502_13462:503-526_13651:527-559_13628:560-583_13666:584-610_13650:611-634_13627:635-694_13423:695-718_13649:719-754_13626:755-778_13592:779-781_13593:782-805_13625:806-821_13665:822-845_13648:846-919_136…	1	p2	(AT)5	10	3544	3553
TRINITY_DN17157_c0_g1_i2_len=3541_path=[13455:0-25_13456:26-46_13681:47-69_13677:70-76_13667:77-93_13652:94-264_13485:265-288_13629:289-378_13462:379-402_13651:403-435_13628:436-459_13666:460-486_13650:487-510_13627:511-570_13423:571-594_13649:595-630_13626:631-654_13592:655-657_13593:658-681_13625:682-697_13665:698-721_13648:722-795_13624:796-819_13533:820-839_13680:840-1662_@13676@!:1663-1800_1…	1	p2	(AT)5	10	3420	3429
TRINITY_DN17157_c0_g1_i3_len=3509_path=[13520:0-44_13667:45-61_13652:62-232_13485:233-256_13629:257-346_13462:347-370_13651:371-403_13628:404-427_13666:428-454_13650:455-478_13627:479-538_13423:539-562_13649:563-598_13626:599-622_13592:623-625_13593:626-649_13625:650-665_13665:666-689_13648:690-763_13624:764-787_13533:788-807_13680:808-1630_@13676@!:1631-1768_13682:1769-1789_13646:1790-1792_13622…	1	p2	(AT)5	10	3388	3397
TRINITY_DN17157_c0_g1_i4_len=2744_path=[13414:0-42_13680:43-865_@13676@!:866-1003_13682:1004-1024_13646:1025-1027_13622:1028-1048_13663:1049-1128_13645:1129-1246_13621:1247-1381_13409:1382-1405_13410:1406-1423_13411:1424-1432_13412:1433-1456_13675:1457-1536_13662:1537-1636_13644:1637-1660_13683:1661-1661_13674:1662-1688_13661:1689-1752_13643:1753-1912_13476:1913-1936_13679:1937-1980_13673:1981-20…	1	p2	(AT)5	10	2623	2632
TRINITY_DN17157_c0_g1_i5_len=1920_path=[13515:0-41_@13676@!:42-179_13682:180-200_13646:201-203_13622:204-224_13663:225-304_13645:305-422_13621:423-557_13409:558-581_13410:582-599_13411:600-608_13412:609-632_13675:633-712_13662:713-812_13644:813-836_13683:837-837_13674:838-864_13661:865-928_13643:929-1088_13476:1089-1112_13679:1113-1156_13673:1157-1180_13684:1181-1236_13641:1237-1276_13616:1277-12…	1	p2	(AT)5	10	1799	1808
TRINITY_DN17157_c0_g1_i6_len=1657_path=[13426:0-41_13645:42-159_13621:160-294_13409:295-318_13410:319-336_13411:337-345_13412:346-369_13675:370-449_13662:450-549_13644:550-573_13683:574-574_13674:575-601_13661:602-665_13643:666-825_13476:826-849_13679:850-893_13673:894-917_13684:918-973_13641:974-1013_13616:1014-1014_13658:1015-1059_13639:1060-1095_13614:1096-1119_13555:1120-1140_13556:1141-1164_…	1	p2	(AT)5	10	1536	1545
TRINITY_DN17157_c0_g1_i7_len=5523_path=[13502:0-611_13503:612-635_13670:636-704_13635:705-743_13655:744-872_13440:873-896_13634:897-1469_13509:1470-1493_13510:1494-1530_13633:1531-1725_13396:1726-1736_13397:1737-1784_13398:1785-1808_13632:1809-1900_13669:1901-1916_13654:1917-1940_13678:1941-1994_13668:1995-2018_13653:2019-2028_13681:2029-2051_13677:2052-2058_13667:2059-2075_13652:2076-2246_13485:…	1	p2	(AT)5	10	5402	5411
TRINITY_DN17229_c0_g2_i1_len=1935_path=[7801:0-123_7857:124-217_7860:218-220_7831:221-237_7771:238-244_7846:245-251_7830:252-261_7814:262-399_7853:400-400_7845:401-424_7829:425-538_7776:539-562_7844:563-628_7861:629-652_7863:653-680_7812:681-681_7842:682-704_7827:705-784_7856:785-796_7852:797-820_7826:821-856_@7841@!:857-1252_7743:1253-1277_7825:1278-1473_7809:1474-1602_7858:1603-1603_7855:1604-1…	1	p2	(AT)5	10	351	360
TRINITY_DN17229_c0_g2_i2_len=2534_path=[7721:0-24_7722:25-25_7723:26-75_7724:76-99_7850:100-134_7835:135-203_7820:204-220_7849:221-250_7834:251-256_7819:257-420_7779:421-444_7859:445-536_7848:537-589_7857:590-683_7860:684-686_7815:687-710_7846:711-717_7830:718-727_7814:728-865_7853:866-866_7845:867-890_7829:891-1004_7776:1005-1028_7844:1029-1094_7861:1095-1118_7863:1119-1146_7812:1147-1147_7842:1…	1	p2	(AT)5	10	817	826
TRINITY_DN17229_c0_g2_i3_len=1920_path=[7801:0-123_7857:124-217_7860:218-220_7831:221-237_7771:238-244_7846:245-251_7830:252-261_7814:262-399_7853:400-400_7845:401-424_7829:425-538_7776:539-562_7844:563-628_7861:629-652_7863:653-680_7812:681-681_7842:682-704_7827:705-784_7856:785-796_7852:797-820_7826:821-856_@7841@!:857-1252_7743:1253-1277_7825:1278-1473_7809:1474-1602_7858:1603-1603_7855:1604-1…	1	p2	(AT)5	10	351	360
TRINITY_DN17229_c0_g2_i4_len=2941_path=[7721:0-24_7722:25-25_7723:26-75_7724:76-99_7850:100-134_7835:135-203_7820:204-220_7849:221-250_7834:251-256_7819:257-420_7779:421-444_7859:445-536_7848:537-589_7857:590-683_7860:684-686_7831:687-703_7771:704-710_7846:711-717_7830:718-727_7814:728-865_7853:866-866_7845:867-890_7829:891-1004_7776:1005-1028_7844:1029-1094_7861:1095-1118_7863:1119-1146_7812:114…	1	p2	(AT)5	10	817	826
TRINITY_DN17229_c0_g2_i5_len=1446_path=[7703:0-42_7848:43-95_7857:96-189_7860:190-192_7831:193-209_7771:210-216_7846:217-223_7830:224-233_7814:234-371_7853:372-372_7845:373-396_7829:397-510_7776:511-534_7844:535-600_7861:601-624_7863:625-652_7812:653-653_7842:654-676_7827:677-756_7856:757-768_7852:769-792_7826:793-828_@7841@!:829-1224_7743:1225-1249_7825:1250-1445]_[-1,_7703,_7848,_7857,_7860,_78…	1	p2	(AT)5	10	323	332
TRINITY_DN17448_c0_g16_i1_len=219_path=[11290:0-26_11291:27-27_12148:28-53_12249:54-125_12339:126-126_12330:127-127_12314:128-131_12378:132-144_12395:145-148_12407:149-161_12415:162-162_12421:163-170_12426:171-172_12431:173-185_12436:186-186_12441:187-192_12446:193-199_11613:200-210_11614:211-211_11615:212-218]_[-1,_11290,_11291,_12148,_12249,_12339,_12330,_12314,_12378,_12395,_12407,_12415,_1242…	1	p2	(AT)5	10	104	113
TRINITY_DN17448_c0_g6_i1_len=1107_path=[11471:0-93_11472:94-134_12275:135-139_12246:140-157_12201:158-163_12131:164-489_12379:490-513_12396:514-514_12268:515-539_12287:540-565_12185:566-575_12357:576-576_12350:577-589_12383:590-592_12333:593-598_12320:599-616_12384:617-620_12280:621-621_12258:622-628_12227:629-636_12026:637-660_11598:661-670_12319:671-680_12299:681-688_12279:689-724_12386:725-734…	1	p2	(AT)5	10	686	695
TRINITY_DN17453_c0_g1_i2_len=3812_path=[11897:0-181_11898:182-205_12767:206-259_12727:260-304_12599:305-307_12802:308-328_12766:329-385_12726:386-432_12888:433-452_12872:453-487_12853:488-530_12969:531-539_12992:540-550_13011:551-554_12972:555-574_12994:575-578_13012:579-579_12973:580-592_11913:593-596_12996:597-616_12846:617-652_12824:653-678_12756:679-694_12894:695-705_12878:706-707_12861:708-7…	1	p2	(AT)5	10	72	81
TRINITY_DN17487_c0_g1_i1_len=242_path=[13745:0-162_13746:163-183_13747:184-205_13748:206-206_13749:207-217_13750:218-241]_[-1,_13745,_13746,_13747,_13748,_13749,_13750,_-2]	1	p2	(AT)5	10	130	139
TRINITY_DN17487_c0_g5_i1_len=242_path=[12711:0-162_12712:163-183_12713:184-205_12714:206-206_12715:207-217_12716:218-241]_[-1,_12711,_12712,_12713,_12714,_12715,_12716,_-2]	1	p2	(AT)5	10	130	139
TRINITY_DN17520_c2_g7_i1_len=542_path=[12925:0-84_13830:85-85_13691:86-466_12867:467-490_12868:491-541]_[-1,_12925,_13830,_13691,_12867,_12868,_-2]	2	p2	(AT)5	10	456	465
TRINITY_DN17543_c0_g1_i1_len=203_path=[7322:0-40_7323:41-202]_[-1,_7322,_7323,_-2]	1	p2	(AT)5	10	100	109
TRINITY_DN17543_c0_g2_i1_len=2768_path=[7300:0-24_7301:25-25_7302:26-44_7341:45-1647_7334:1648-1671_7335:1672-1715_7336:1716-1739_7340:1740-2096_7310:2097-2120_7311:2121-2176_7346:2177-2415_7348:2416-2474_7306:2475-2498_7343:2499-2502_7338:2503-2605_7319:2606-2767]_[-1,_7300,_7301,_7302,_7341,_7334,_7335,_7336,_7340,_7310,_7311,_7346,_7348,_7306,_7343,_7338,_7319,_-2]	1	p2	(AT)5	10	2665	2674
TRINITY_DN17543_c0_g2_i2_len=2968_path=[7327:0-24_7328:25-44_7347:45-53_7345:54-244_7341:245-1847_7334:1848-1871_7335:1872-1915_7336:1916-1939_7340:1940-2296_7310:2297-2320_7311:2321-2376_7346:2377-2615_7348:2616-2674_7349:2675-2678_7281:2679-2698_7343:2699-2702_7338:2703-2805_7319:2806-2967]_[-1,_7327,_7328,_7347,_7345,_7341,_7334,_7335,_7336,_7340,_7310,_7311,_7346,_7348,_7349,_7281,_7343,_7338…	1	p2	(AT)5	10	2865	2874
TRINITY_DN17543_c0_g2_i3_len=3400_path=[7298:0-259_7342:260-476_7347:477-485_7345:486-676_7341:677-2279_7334:2280-2303_7335:2304-2347_7336:2348-2371_7340:2372-2728_7310:2729-2752_7311:2753-2808_7346:2809-3047_7348:3048-3106_7306:3107-3130_7343:3131-3134_7338:3135-3237_7319:3238-3399]_[-1,_7298,_7342,_7347,_7345,_7341,_7334,_7335,_7336,_7340,_7310,_7311,_7346,_7348,_7306,_7343,_7338,_7319,_-2]	1	p2	(AT)5	10	3297	3306
TRINITY_DN17569_c0_g1_i1_len=3104_path=[10763:0-91_10760:92-92_10757:93-116_10752:117-134_10746:135-158_10737:159-161_10723:162-170_10639:171-185_10722:186-194_10703:195-212_10674:213-236_10638:237-239_10594:240-263_10530:264-374_10117:375-398_10457:399-473_9975:474-497_10593:498-539_10529:540-593_10385:594-596_10721:597-617_10702:618-774_10673:775-977_10764:978-983_10776:984-1001_10784:1002-1007…	1	p2	(AT)5	10	2975	2984
TRINITY_DN17569_c0_g1_i3_len=3058_path=[10358:0-23_10359:24-25_10360:26-45_10760:46-46_10757:47-70_10752:71-88_10746:89-112_10737:113-115_10723:116-124_10639:125-139_10722:140-148_10703:149-166_10674:167-190_10638:191-193_10594:194-217_10530:218-328_10117:329-352_10457:353-427_9975:428-451_10593:452-493_10529:494-547_10385:548-550_10721:551-571_10702:572-728_10673:729-931_10764:932-937_10776:938-…	1	p2	(AT)5	10	2929	2938
TRINITY_DN17571_c3_g4_i1_len=1320_path=[14796:0-218_14797:219-242_15002:243-637_14730:638-661_14957:662-775_15051:776-776_15030:777-997_14776:998-1021_14996:1022-1196_14650:1197-1221_14651:1222-1227_14652:1228-1230_14653:1231-1262_14654:1263-1286_14655:1287-1299_14656:1300-1300_14657:1301-1319]_[-1,_14796,_14797,_15002,_14730,_14957,_15051,_15030,_14776,_14996,_14650,_14651,_14652,_14653,_14654,_…	1	p2	(AT)5	10	872	881
TRINITY_DN17571_c3_g4_i2_len=628_path=[14899:0-83_15051:84-84_15030:85-305_14776:306-329_14996:330-504_14650:505-529_14651:530-535_14652:536-538_14653:539-570_14654:571-594_14655:595-607_14656:608-608_14657:609-627]_[-1,_14899,_15051,_15030,_14776,_14996,_14650,_14651,_14652,_14653,_14654,_14655,_14656,_14657,_-2]	1	p2	(AT)5	10	180	189
TRINITY_DN17692_c0_g1_i2_len=4864_path=[13917:0-46_14539:47-57_14519:58-58_14494:59-59_14459:60-60_14409:61-63_14352:64-80_14281:81-165_14011:166-189_14408:190-269_14351:270-278_14563:279-288_14572:289-293_14578:294-338_14537:339-371_14564:372-395_14573:396-398_14580:399-416_14275:417-440_14404:441-443_14345:444-449_14272:450-485_14536:486-492_14565:493-499_14574:500-500_14535:501-524_14516:525-5…	1	p2	(AT)5	10	2013	2022
TRINITY_DN17692_c0_g1_i3_len=2531_path=[13522:0-46_13523:47-57_13524:58-58_13525:59-60_13526:61-98_14281:99-183_14011:184-207_14408:208-287_14351:288-296_14563:297-306_14572:307-311_14578:312-356_14537:357-389_14564:390-413_14573:414-416_14580:417-434_14275:435-458_14404:459-461_14345:462-467_14272:468-503_14536:504-510_14565:511-517_14574:518-518_14535:519-542_14516:543-566_14491:567-592_14452:5…	1	p2	(AT)5	10	2031	2040
TRINITY_DN17707_c1_g3_i2_len=659_path=[12561:0-199_12562:200-238_14477:239-247_14369:248-288_14451:289-347_14539:348-359_14530:360-383_14525:384-401_14557:402-433_14578:434-436_14594:437-449_14608:450-473_14579:474-487_14404:488-511_14349:512-518_14277:519-527_14403:528-529_14348:530-539_14276:540-563_14560:564-587_13902:588-617_12047:618-658]_[-1,_12561,_12562,_14477,_14369,_14451,_14539,_14530,…	1	p2	(AT)5	10	5	14
TRINITY_DN17707_c1_g3_i3_len=645_path=[12370:0-199_12371:200-237_14477:238-246_14369:247-287_14451:288-346_14539:347-358_14530:359-382_14525:383-400_14557:401-432_14578:433-435_14594:436-448_14608:449-472_14579:473-486_14404:487-510_14349:511-517_14277:518-526_14403:527-528_14348:529-538_14276:539-562_14560:563-586_13901:587-607_13620:608-608_13621:609-609_13622:610-620_13623:621-644]_[-1,_12370,…	1	p2	(AT)5	10	5	14
TRINITY_DN17707_c1_g3_i5_len=643_path=[13440:0-199_13441:200-237_13968:238-246_14370:247-287_14451:288-346_14539:347-358_14530:359-382_14525:383-400_14557:401-432_14495:433-437_14446:438-453_14471:454-468_14405:469-472_14579:473-486_14595:487-493_14278:494-510_14182:511-517_14559:518-526_13906:527-550_14180:551-562_14051:563-586_13903:587-616_14561:617-642]_[-1,_13440,_13441,_13968,_14370,_14451,…	1	p2	(AT)5	10	5	14
TRINITY_DN1844_c0_g1_i1_len=483_path=[1252:0-79_1253:80-482]_[-1,_1252,_1253,_-2]	1	p2	(AT)5	10	198	207
TRINITY_DN1844_c0_g2_i1_len=619_path=[1250:0-215_1251:216-618]_[-1,_1250,_1251,_-2]	1	p2	(AT)5	10	334	343
TRINITY_DN18694_c0_g1_i1_len=267_path=[489:0-266]_[-1,_489,_-2]	1	p2	(AT)5	10	103	112
TRINITY_DN19204_c0_g1_i1_len=306_path=[567:0-305]_[-1,_567,_-2]	1	p2	(AT)5	10	147	156
TRINITY_DN19939_c0_g1_i1_len=410_path=[388:0-409]_[-1,_388,_-2]	1	p2	(AT)5	10	170	179
TRINITY_DN20126_c0_g1_i1_len=278_path=[256:0-277]_[-1,_256,_-2]	1	p2	(AT)5	10	104	113
TRINITY_DN20274_c0_g1_i1_len=452_path=[859:0-451]_[-1,_859,_-2]	1	p2	(AT)5	10	359	368
TRINITY_DN21026_c0_g1_i1_len=311_path=[577:0-310]_[-1,_577,_-2]	1	p2	(AT)5	10	107	116
TRINITY_DN21760_c0_g1_i1_len=337_path=[629:0-336]_[-1,_629,_-2]	1	p2	(AT)5	10	20	29
TRINITY_DN22076_c0_g1_i1_len=533_path=[511:0-532]_[-1,_511,_-2]	1	p2	(AT)5	10	459	468
TRINITY_DN22085_c0_g1_i1_len=316_path=[294:0-315]_[-1,_294,_-2]	1	p2	(AT)5	10	302	311
TRINITY_DN23286_c0_g1_i1_len=252_path=[230:0-251]_[-1,_230,_-2]	1	p2	(AT)5	10	64	73
TRINITY_DN23459_c0_g1_i1_len=236_path=[427:0-235]_[-1,_427,_-2]	1	p2	(AT)5	10	30	39
TRINITY_DN23679_c0_g1_i1_len=213_path=[191:0-212]_[-1,_191,_-2]	1	p2	(AT)5	10	131	140
TRINITY_DN23780_c0_g1_i1_len=244_path=[222:0-243]_[-1,_222,_-2]	1	p2	(AT)5	10	75	84
TRINITY_DN26128_c0_g1_i1_len=433_path=[411:0-432]_[-1,_411,_-2]	1	p2	(AT)5	10	228	237
TRINITY_DN26797_c0_g1_i1_len=292_path=[539:0-291]_[-1,_539,_-2]	1	p2	(AT)5	10	186	195
TRINITY_DN26915_c0_g1_i1_len=239_path=[217:0-238]_[-1,_217,_-2]	1	p2	(AT)5	10	96	105
TRINITY_DN28082_c0_g1_i1_len=743_path=[1441:0-742]_[-1,_1441,_-2]	1	p2	(AT)5	10	582	591
TRINITY_DN28083_c0_g1_i1_len=274_path=[503:0-273]_[-1,_503,_-2]	1	p2	(AT)5	10	247	256
TRINITY_DN28207_c0_g1_i1_len=265_path=[485:0-264]_[-1,_485,_-2]	1	p2	(AT)5	10	16	25
TRINITY_DN28845_c0_g1_i1_len=253_path=[231:0-252]_[-1,_231,_-2]	1	p2	(AT)5	10	122	131
TRINITY_DN29467_c0_g1_i1_len=288_path=[266:0-287]_[-1,_266,_-2]	1	p2	(AT)5	10	232	241
TRINITY_DN29681_c0_g1_i1_len=363_path=[681:0-362]_[-1,_681,_-2]	1	p2	(AT)5	10	331	340
TRINITY_DN30506_c0_g1_i1_len=506_path=[484:0-505]_[-1,_484,_-2]	1	p2	(AT)5	10	438	447
TRINITY_DN30645_c0_g1_i1_len=694_path=[672:0-693]_[-1,_672,_-2]	1	p2	(AT)5	10	395	404
TRINITY_DN30803_c0_g1_i1_len=311_path=[577:0-310]_[-1,_577,_-2]	1	p2	(AT)5	10	95	104
TRINITY_DN31111_c0_g1_i1_len=782_path=[760:0-781]_[-1,_760,_-2]	2	p2	(AT)5	10	460	469
TRINITY_DN31505_c0_g1_i1_len=220_path=[198:0-219]_[-1,_198,_-2]	1	p2	(AT)5	10	160	169
TRINITY_DN32216_c0_g1_i1_len=249_path=[453:0-248]_[-1,_453,_-2]	1	p2	(AT)5	10	85	94
TRINITY_DN32603_c0_g1_i1_len=257_path=[235:0-256]_[-1,_235,_-2]	1	p2	(AT)5	10	22	31
TRINITY_DN3301_c0_g1_i1_len=293_path=[573:0-68_574:69-292]_[-1,_573,_574,_-2]	1	p2	(AT)5	10	212	221
TRINITY_DN3301_c0_g2_i1_len=285_path=[571:0-60_572:61-284]_[-1,_571,_572,_-2]	1	p2	(AT)5	10	204	213
TRINITY_DN33318_c0_g1_i1_len=309_path=[573:0-308]_[-1,_573,_-2]	1	p2	(AT)5	10	261	270
TRINITY_DN33753_c0_g1_i1_len=284_path=[523:0-283]_[-1,_523,_-2]	1	p2	(AT)5	10	102	111
TRINITY_DN34413_c0_g1_i1_len=295_path=[273:0-294]_[-1,_273,_-2]	1	p2	(AT)5	10	114	123
TRINITY_DN34530_c0_g1_i1_len=331_path=[617:0-330]_[-1,_617,_-2]	1	p2	(AT)5	10	255	264
TRINITY_DN34675_c0_g1_i1_len=220_path=[395:0-219]_[-1,_395,_-2]	1	p2	(AT)5	10	58	67
TRINITY_DN34684_c0_g1_i1_len=224_path=[403:0-223]_[-1,_403,_-2]	1	p2	(AT)5	10	160	169
TRINITY_DN34796_c0_g1_i1_len=357_path=[669:0-356]_[-1,_669,_-2]	1	p2	(AT)5	10	320	329
TRINITY_DN34823_c0_g1_i1_len=252_path=[230:0-251]_[-1,_230,_-2]	1	p2	(AT)5	10	64	73
TRINITY_DN3516_c0_g1_i1_len=336_path=[676:0-212_677:213-236_678:237-335]_[-1,_676,_677,_678,_-2]	1	p2	(AT)5	10	317	326
TRINITY_DN3728_c0_g1_i1_len=382_path=[891:0-102_892:103-103_893:104-137_894:138-381]_[-1,_891,_892,_893,_894,_-2]	1	p2	(AT)5	10	18	27
TRINITY_DN3783_c0_g3_i1_len=1650_path=[3706:0-524_3730:525-809_3728:810-913_3732:914-914_3734:915-918_3738:919-942_3740:943-971_3704:972-983_3723:984-1613_3733:1614-1614_3737:1615-1625_3678:1626-1649]_[-1,_3706,_3730,_3728,_3732,_3734,_3738,_3740,_3704,_3723,_3733,_3737,_3678,_-2]	1	p2	(AT)5	10	850	859
TRINITY_DN3783_c0_g3_i2_len=972_path=[3706:0-524_3730:525-809_3728:810-913_3732:914-914_3735:915-936_3739:937-947_3712:948-971]_[-1,_3706,_3730,_3728,_3732,_3735,_3739,_3712,_-2]	1	p2	(AT)5	10	850	859
TRINITY_DN3783_c0_g3_i4_len=1030_path=[3706:0-524_3730:525-809_3728:810-913_3732:914-914_3734:915-918_3738:919-942_3740:943-971_3684:972-992_3685:993-993_3686:994-994_3687:995-1005_3688:1006-1029]_[-1,_3706,_3730,_3728,_3732,_3734,_3738,_3740,_3684,_3685,_3686,_3687,_3688,_-2]	1	p2	(AT)5	10	850	859
TRINITY_DN3827_c0_g1_i1_len=277_path=[575:0-156_576:157-276]_[-1,_575,_576,_-2]	1	p2	(AT)5	10	218	227
TRINITY_DN3972_c0_g1_i1_len=337_path=[654:0-183_655:184-207_656:208-336]_[-1,_654,_655,_656,_-2]	1	p2	(AT)5	10	317	326
TRINITY_DN4012_c0_g1_i1_len=458_path=[920:0-52_924:53-231_923:232-457]_[-1,_920,_924,_923,_-2]	1	p2	(AT)5	10	431	440
TRINITY_DN4012_c0_g2_i1_len=302_path=[917:0-52_918:53-75_919:76-301]_[-1,_917,_918,_919,_-2]	1	p2	(AT)5	10	275	284
TRINITY_DN4100_c0_g1_i1_len=427_path=[405:0-426]_[-1,_405,_-2]	1	p2	(AT)5	10	382	391
TRINITY_DN419_c0_g1_i1_len=297_path=[275:0-296]_[-1,_275,_-2]	1	p2	(AT)5	10	246	255
TRINITY_DN481_c0_g1_i1_len=269_path=[586:0-130_587:131-166_588:167-268]_[-1,_586,_587,_588,_-2]	1	p2	(AT)5	10	226	235
TRINITY_DN51_c0_g2_i1_len=388_path=[753:0-264_754:265-353_755:354-387]_[-1,_753,_754,_755,_-2]	1	p2	(AT)5	10	293	302
TRINITY_DN5174_c0_g1_i1_len=528_path=[1142:0-144_1143:145-168_1146:169-336_1137:337-374_1138:375-527]_[-1,_1142,_1143,_1146,_1137,_1138,_-2]	2	p2	(AT)5	10	339	348
TRINITY_DN5276_c0_g1_i1_len=1223_path=[2482:0-947_2483:948-986_2484:987-1222]_[-1,_2482,_2483,_2484,_-2]	1	p2	(AT)5	10	561	570
TRINITY_DN5276_c0_g2_i1_len=1223_path=[2479:0-947_2480:948-986_2481:987-1222]_[-1,_2479,_2480,_2481,_-2]	1	p2	(AT)5	10	561	570
TRINITY_DN5380_c0_g1_i1_len=767_path=[1586:0-430_1587:431-469_1588:470-500_1589:501-766]_[-1,_1586,_1587,_1588,_1589,_-2]	1	p2	(AT)5	10	31	40
TRINITY_DN5380_c0_g2_i1_len=769_path=[1578:0-430_1579:431-471_1580:472-502_1581:503-768]_[-1,_1578,_1579,_1580,_1581,_-2]	1	p2	(AT)5	10	31	40
TRINITY_DN5380_c0_g3_i1_len=526_path=[1582:0-430_1583:431-471_1584:472-502_1585:503-525]_[-1,_1582,_1583,_1584,_1585,_-2]	1	p2	(AT)5	10	31	40
TRINITY_DN5401_c0_g1_i1_len=368_path=[716:0-95_717:96-119_718:120-367]_[-1,_716,_717,_718,_-2]	1	p2	(AT)5	10	89	98
TRINITY_DN5582_c0_g1_i1_len=554_path=[1151:0-376_1152:377-451_1153:452-553]_[-1,_1151,_1152,_1153,_-2]	1	p2	(AT)5	10	95	104
TRINITY_DN5640_c0_g1_i1_len=753_path=[1949:0-352_1950:353-376_1960:377-493_1959:494-667_1943:668-717_1944:718-752]_[-1,_1949,_1950,_1960,_1959,_1943,_1944,_-2]	2	p2	(AT)5	10	628	637
TRINITY_DN5640_c0_g1_i2_len=874_path=[1949:0-352_1950:353-376_1960:377-493_1959:494-667_1956:668-838_1948:839-873]_[-1,_1949,_1950,_1960,_1959,_1956,_1948,_-2]	2	p2	(AT)5	10	628	637
TRINITY_DN5643_c0_g1_i1_len=654_path=[1354:0-165_1355:166-184_1356:185-653]_[-1,_1354,_1355,_1356,_-2]	1	p2	(AT)5	10	525	534
TRINITY_DN5643_c0_g2_i1_len=533_path=[1351:0-44_1352:45-63_1353:64-532]_[-1,_1351,_1352,_1353,_-2]	1	p2	(AT)5	10	404	413
TRINITY_DN5754_c0_g1_i1_len=667_path=[1314:0-527_1315:528-551_1316:552-666]_[-1,_1314,_1315,_1316,_-2]	1	p2	(AT)5	10	396	405
TRINITY_DN5829_c0_g1_i1_len=330_path=[685:0-74_686:75-98_687:99-117_688:118-141_689:142-329]_[-1,_685,_686,_687,_688,_689,_-2]	1	p2	(AT)5	10	120	129
TRINITY_DN6188_c0_g1_i1_len=451_path=[981:0-109_1001:110-127_999:128-128_1002:129-152_1000:153-190_998:191-214_992:215-450]_[-1,_981,_1001,_999,_1002,_1000,_998,_992,_-2]	2	p2	(AT)5	10	335	344
TRINITY_DN6200_c0_g1_i1_len=545_path=[1200:0-295_1201:296-319_1207:320-462_1206:463-544]_[-1,_1200,_1201,_1207,_1206,_-2]	1	p2	(AT)5	10	417	426
TRINITY_DN7233_c0_g1_i1_len=375_path=[1717:0-311_1718:312-335_1719:336-345_1720:346-374]_[-1,_1717,_1718,_1719,_1720,_-2]	1	p2	(AT)5	10	155	164
TRINITY_DN7233_c0_g3_i1_len=375_path=[1721:0-311_1722:312-321_1723:322-335_1724:336-345_1725:346-374]_[-1,_1721,_1722,_1723,_1724,_1725,_-2]	1	p2	(AT)5	10	155	164
TRINITY_DN7233_c0_g4_i1_len=775_path=[1726:0-311_1727:312-321_1728:322-345_1729:346-374_1730:375-774]_[-1,_1726,_1727,_1728,_1729,_1730,_-2]	1	p2	(AT)5	10	155	164
TRINITY_DN7239_c0_g1_i1_len=268_path=[579:0-86_580:87-110_582:111-157_577:158-232_578:233-267]_[-1,_579,_580,_582,_577,_578,_-2]	1	p2	(AT)5	10	187	196
TRINITY_DN7409_c0_g1_i1_len=358_path=[818:0-106_819:107-130_820:131-136_821:137-160_822:161-165_823:166-185_824:186-357]_[-1,_818,_819,_820,_821,_822,_823,_824,_-2]	1	p2	(AT)5	10	225	234
TRINITY_DN7409_c0_g2_i1_len=359_path=[811:0-106_812:107-130_813:131-136_814:137-160_815:161-165_816:166-186_817:187-358]_[-1,_811,_812,_813,_814,_815,_816,_817,_-2]	1	p2	(AT)5	10	226	235
TRINITY_DN7465_c0_g1_i1_len=996_path=[2165:0-57_2186:58-231_2173:232-255_2185:256-367_2176:368-391_2177:392-412_2178:413-436_2184:437-519_2181:520-520_2182:521-544_2183:545-995]_[-1,_2165,_2186,_2173,_2185,_2176,_2177,_2178,_2184,_2181,_2182,_2183,_-2]	1	p2	(AT)5	10	654	663
TRINITY_DN7465_c0_g2_i1_len=557_path=[2167:0-57_2168:58-80_2169:81-81_2170:82-105_2171:106-556]_[-1,_2167,_2168,_2169,_2170,_2171,_-2]	1	p2	(AT)5	10	215	224
TRINITY_DN7605_c0_g1_i1_len=275_path=[666:0-95_667:96-118_689:119-126_688:127-150_686:151-185_684:186-230_683:231-274]_[-1,_666,_667,_689,_688,_686,_684,_683,_-2]	1	p2	(AT)5	10	183	192
TRINITY_DN7652_c0_g1_i1_len=628_path=[1670:0-57_1671:58-58_1672:59-79_1726:80-168_1722:169-187_1731:188-188_1729:189-209_1727:210-210_1725:211-234_1723:235-248_@1721@!:249-442_1693:443-473_1694:474-627]_[-1,_1670,_1671,_1672,_1726,_1722,_1731,_1729,_1727,_1725,_1723,_1721,_1693,_1694,_-2]	1	p2	(AT)5	10	595	604
TRINITY_DN7652_c0_g1_i2_len=459_path=[1706:0-57_1707:58-58_1708:59-79_@1721@!:80-273_1693:274-304_1694:305-458]_[-1,_1706,_1707,_1708,_1721,_1693,_1694,_-2]	1	p2	(AT)5	10	426	435
TRINITY_DN7652_c0_g1_i3_len=643_path=[1670:0-57_1671:58-58_1672:59-79_1726:80-168_1722:169-187_1731:188-188_1713:189-192_1714:193-224_1727:225-225_1725:226-249_1723:250-263_@1721@!:264-457_1693:458-488_1694:489-642]_[-1,_1670,_1671,_1672,_1726,_1722,_1731,_1713,_1714,_1727,_1725,_1723,_1721,_1693,_1694,_-2]	1	p2	(AT)5	10	610	619
TRINITY_DN7652_c0_g1_i4_len=667_path=[1685:0-57_1686:58-58_1728:59-118_1726:119-207_1722:208-226_1731:227-227_1729:228-248_1727:249-249_1725:250-273_1723:274-287_@1721@!:288-481_1693:482-512_1694:513-666]_[-1,_1685,_1686,_1728,_1726,_1722,_1731,_1729,_1727,_1725,_1723,_1721,_1693,_1694,_-2]	1	p2	(AT)5	10	634	643
TRINITY_DN7652_c0_g1_i5_len=521_path=[1674:0-57_1675:58-80_1731:81-81_1729:82-102_1727:103-103_1725:104-127_1723:128-141_@1721@!:142-335_1693:336-366_1694:367-520]_[-1,_1674,_1675,_1731,_1729,_1727,_1725,_1723,_1721,_1693,_1694,_-2]	1	p2	(AT)5	10	488	497
TRINITY_DN7652_c0_g1_i6_len=682_path=[1685:0-57_1686:58-58_1728:59-118_1726:119-207_1722:208-226_1731:227-227_1713:228-231_1714:232-263_1727:264-264_1725:265-288_1723:289-302_@1721@!:303-496_1693:497-527_1694:528-681]_[-1,_1685,_1686,_1728,_1726,_1722,_1731,_1713,_1714,_1727,_1725,_1723,_1721,_1693,_1694,_-2]	1	p2	(AT)5	10	649	658
TRINITY_DN8209_c0_g1_i1_len=277_path=[664:0-58_682:59-103_684:104-130_683:131-156_681:157-187_679:188-211_680:212-276]_[-1,_664,_682,_684,_683,_681,_679,_680,_-2]	1	p2	(AT)5	10	67	76
TRINITY_DN8335_c0_g1_i1_len=551_path=[1911:0-151_1936:152-306_1927:307-330_1934:331-529_1910:530-550]_[-1,_1911,_1936,_1927,_1934,_1910,_-2]	1	p2	(AT)5	10	90	99
TRINITY_DN8335_c0_g1_i2_len=598_path=[1911:0-151_1936:152-306_1927:307-330_1934:331-529_1937:530-539_1920:540-560_1921:561-561_1922:562-597]_[-1,_1911,_1936,_1927,_1934,_1937,_1920,_1921,_1922,_-2]	1	p2	(AT)5	10	90	99
TRINITY_DN8335_c0_g1_i3_len=798_path=[1911:0-151_1936:152-306_1927:307-330_1934:331-529_1937:530-539_1915:540-612_1935:613-639_1933:640-739_1924:740-761_1925:762-797]_[-1,_1911,_1936,_1927,_1934,_1937,_1915,_1935,_1933,_1924,_1925,_-2]	1	p2	(AT)5	10	90	99
TRINITY_DN8335_c0_g1_i4_len=822_path=[1911:0-151_1936:152-306_1927:307-330_1934:331-529_1937:530-539_1915:540-612_1935:613-639_1933:640-739_1929:740-785_1904:786-821]_[-1,_1911,_1936,_1927,_1934,_1937,_1915,_1935,_1933,_1929,_1904,_-2]	1	p2	(AT)5	10	90	99
TRINITY_DN8335_c0_g2_i1_len=210_path=[1905:0-151_1906:152-172_1907:173-173_1908:174-209]_[-1,_1905,_1906,_1907,_1908,_-2]	1	p2	(AT)5	10	90	99
TRINITY_DN8348_c0_g1_i2_len=839_path=[1870:0-126_1890:127-127_1887:128-151_1891:152-479_1888:480-520_1885:521-524_1882:525-570_1865:571-838]_[-1,_1870,_1890,_1887,_1891,_1888,_1885,_1882,_1865,_-2]	1	p2	(AT)5	10	21	30
TRINITY_DN8373_c0_g1_i1_len=239_path=[507:0-159_508:160-183_509:184-192_510:193-216_511:217-238]_[-1,_507,_508,_509,_510,_511,_-2]	1	p2	(AT)5	10	153	162
TRINITY_DN8381_c0_g1_i2_len=799_path=[2067:0-383_2079:384-394_@2078@!:395-690_2059:691-714_2060:715-798]_[-1,_2067,_2079,_2078,_2059,_2060,_-2]	1	p2	(AT)5	10	356	365
TRINITY_DN8381_c0_g1_i6_len=799_path=[2067:0-383_2079:384-394_@2078@!:395-690_2071:691-714_2072:715-798]_[-1,_2067,_2079,_2078,_2071,_2072,_-2]	1	p2	(AT)5	10	356	365
TRINITY_DN8602_c0_g2_i1_len=409_path=[1666:0-56_1676:57-311_1665:312-408]_[-1,_1666,_1676,_1665,_-2]	1	p2	(AT)5	10	81	90
TRINITY_DN8705_c0_g1_i2_len=1121_path=[2318:0-382_2319:383-406_2330:407-735_2331:736-750_2327:751-1085_2322:1086-1120]_[-1,_2318,_2319,_2330,_2331,_2327,_2322,_-2]	1	p2	(AT)5	10	938	947
TRINITY_DN9261_c0_g1_i1_len=848_path=[1801:0-105_1802:106-129_1810:130-168_1809:169-192_1808:193-702_1806:703-726_1807:727-847]_[-1,_1801,_1802,_1810,_1809,_1808,_1806,_1807,_-2]	1	p2	(AT)5	10	787	796
TRINITY_DN9378_c0_g1_i1_len=641_path=[3855:0-582_3856:583-604_3857:605-605_3858:606-616_3859:617-640]_[-1,_3855,_3856,_3857,_3858,_3859,_-2]	1	p2	(AT)5	10	104	113
TRINITY_DN9378_c0_g2_i1_len=641_path=[3863:0-582_3864:583-604_3865:605-605_3866:606-616_3867:617-640]_[-1,_3863,_3864,_3865,_3866,_3867,_-2]	1	p2	(AT)5	10	104	113
TRINITY_DN9378_c0_g3_i1_len=1005_path=[3834:0-582_3890:583-638_3887:639-662_3894:663-680_3889:681-946_3869:947-967_3870:968-968_3871:969-969_3872:970-980_3873:981-1004]_[-1,_3834,_3890,_3887,_3894,_3889,_3869,_3870,_3871,_3872,_3873,_-2]	1	p2	(AT)5	10	104	113
TRINITY_DN9378_c0_g3_i2_len=1672_path=[3834:0-582_3890:583-638_3887:639-662_3894:663-680_3889:681-946_3832:947-957_3893:958-1133_3853:1134-1158_3888:1159-1451_3895:1452-1475_3896:1476-1496_3897:1497-1520_3898:1521-1554_3884:1555-1660_3883:1661-1671]_[-1,_3834,_3890,_3887,_3894,_3889,_3832,_3893,_3853,_3888,_3895,_3896,_3897,_3898,_3884,_3883,_-2]	1	p2	(AT)5	10	104	113
TRINITY_DN9378_c0_g3_i3_len=738_path=[3834:0-582_3890:583-638_3887:639-662_3894:663-680_3877:681-700_3878:701-701_3879:702-702_3880:703-713_3881:714-737]_[-1,_3834,_3890,_3887,_3894,_3877,_3878,_3879,_3880,_3881,_-2]	1	p2	(AT)5	10	104	113
TRINITY_DN9383_c0_g1_i2_len=945_path=[2311:0-106_2337:107-107_2335:108-128_2332:129-179_2328:180-307_2338:308-331_2340:332-333_2327:334-357_2336:358-413_2333:414-437_2330:438-473_2339:474-523_2329:524-748_2320:749-909_2310:910-944]_[-1,_2311,_2337,_2335,_2332,_2328,_2338,_2340,_2327,_2336,_2333,_2330,_2339,_2329,_2320,_2310,_-2]	1	p2	(AT)5	10	558	567
TRINITY_DN9383_c0_g1_i4_len=807_path=[2311:0-106_2337:107-107_2335:108-128_2332:129-179_2328:180-307_2338:308-331_2340:332-333_2327:334-357_2336:358-413_2333:414-437_2330:438-473_2339:474-523_2329:524-748_2293:749-768_2294:769-770_2295:771-771_2296:772-806]_[-1,_2311,_2337,_2335,_2332,_2328,_2338,_2340,_2327,_2336,_2333,_2330,_2339,_2329,_2293,_2294,_2295,_2296,_-2]	1	p2	(AT)5	10	558	567
TRINITY_DN9409_c0_g1_i1_len=422_path=[4890:0-326_4891:327-339_4892:340-421]_[-1,_4890,_4891,_4892,_-2]	1	p2	(AT)5	10	171	180
TRINITY_DN9494_c0_g1_i1_len=381_path=[2566:0-46_2567:47-57_2568:58-58_2569:59-79_2607:80-101_2605:102-198_2602:199-222_2563:223-231_2564:232-255_2565:256-380]_[-1,_2566,_2567,_2568,_2569,_2607,_2605,_2602,_2563,_2564,_2565,_-2]	1	p2	(AT)5	10	351	360
TRINITY_DN9494_c0_g1_i2_len=486_path=[2588:0-46_2611:47-57_2610:58-60_2609:61-79_2608:80-99_2606:100-123_2603:124-184_2607:185-206_2605:207-303_2602:304-327_2563:328-336_2564:337-360_2565:361-485]_[-1,_2588,_2611,_2610,_2609,_2608,_2606,_2603,_2607,_2605,_2602,_2563,_2564,_2565,_-2]	1	p2	(AT)5	10	456	465
TRINITY_DN9494_c0_g1_i3_len=1083_path=[2582:0-46_2583:47-57_2584:58-60_2585:61-100_2586:101-124_2604:125-676_2608:677-696_2606:697-720_2603:721-781_2607:782-803_2605:804-900_2602:901-924_2563:925-933_2564:934-957_2565:958-1082]_[-1,_2582,_2583,_2584,_2585,_2586,_2604,_2608,_2606,_2603,_2607,_2605,_2602,_2563,_2564,_2565,_-2]	1	p2	(AT)5	10	1053	1062
TRINITY_DN9494_c0_g1_i4_len=357_path=[2555:0-46_2556:47-57_2557:58-58_2558:59-60_2559:61-77_2605:78-174_2602:175-198_2563:199-207_2564:208-231_2565:232-356]_[-1,_2555,_2556,_2557,_2558,_2559,_2605,_2602,_2563,_2564,_2565,_-2]	1	p2	(AT)5	10	327	336
TRINITY_DN9694_c0_g1_i1_len=368_path=[1384:0-302_1385:303-304_1386:305-328_1387:329-343_1388:344-367]_[-1,_1384,_1385,_1386,_1387,_1388,_-2]	1	p2	(AT)5	10	72	81
TRINITY_DN9694_c0_g2_i1_len=602_path=[1389:0-302_1390:303-304_1391:305-326_1406:327-328_1405:329-343_1404:344-367_1403:368-454_1379:455-491_1380:492-601]_[-1,_1389,_1390,_1391,_1406,_1405,_1404,_1403,_1379,_1380,_-2]	1	p2	(AT)5	10	72	81
TRINITY_DN9752_c0_g1_i1_len=294_path=[1040:0-56_1041:57-58_1042:59-79_1043:80-293]_[-1,_1040,_1041,_1042,_1043,_-2]	1	p2	(AT)5	10	203	212
TRINITY_DN9752_c0_g2_i1_len=297_path=[1030:0-56_1031:57-57_1032:58-79_1033:80-82_1034:83-296]_[-1,_1030,_1031,_1032,_1033,_1034,_-2]	1	p2	(AT)5	10	206	215
TRINITY_DN9752_c0_g3_i1_len=460_path=[1027:0-56_1028:57-57_1050:58-154_1036:155-203_1037:204-242_1038:243-245_1039:246-459]_[-1,_1027,_1028,_1050,_1036,_1037,_1038,_1039,_-2]	1	p2	(AT)5	10	369	378
TRINITY_DN9752_c0_g4_i1_len=335_path=[1044:0-56_1045:57-58_1046:59-78_1047:79-117_1048:118-120_1049:121-334]_[-1,_1044,_1045,_1046,_1047,_1048,_1049,_-2]	1	p2	(AT)5	10	244	253
TRINITY_DN12576_c0_g1_i1_len=835_path=[2331:0-104_2401:105-116_2410:117-119_2405:120-145_2397:146-161_2411:162-211_2407:212-231_2403:232-243_2394:244-267_2383:268-281_2370:282-305_2317:306-348_2318:349-372_2402:373-519_2356:520-533_2382:534-690_2415:691-763_2339:764-780_2340:781-834]_[-1,_2331,_2401,_2410,_2405,_2397,_2411,_2407,_2403,_2394,_2383,_2370,_2317,_2318,_2402,_2356,_2382,_2415,_2339,_2…	1	p2	(AT)6	12	631	642
TRINITY_DN12576_c0_g1_i2_len=752_path=[2320:0-56_2321:57-58_2381:59-78_2411:79-128_2407:129-148_2403:149-160_2394:161-184_2383:185-198_2370:199-222_2317:223-265_2318:266-289_2402:290-436_2356:437-450_2382:451-607_2415:608-680_2339:681-697_2340:698-751]_[-1,_2320,_2321,_2381,_2411,_2407,_2403,_2394,_2383,_2370,_2317,_2318,_2402,_2356,_2382,_2415,_2339,_2340,_-2]	1	p2	(AT)6	12	548	559
TRINITY_DN12576_c0_g1_i3_len=769_path=[2295:0-104_2414:105-116_2413:117-119_2412:120-145_2408:146-165_2403:166-177_2394:178-201_2383:202-215_2370:216-239_2317:240-282_2318:283-306_2402:307-453_2356:454-467_2382:468-624_2415:625-697_2339:698-714_2340:715-768]_[-1,_2295,_2414,_2413,_2412,_2408,_2403,_2394,_2383,_2370,_2317,_2318,_2402,_2356,_2382,_2415,_2339,_2340,_-2]	1	p2	(AT)6	12	565	576
TRINITY_DN12576_c0_g1_i5_len=797_path=[2308:0-56_2309:57-58_2310:59-78_2410:79-81_2405:82-107_2397:108-123_2411:124-173_2407:174-193_2403:194-205_2394:206-229_2383:230-243_2370:244-267_2317:268-310_2318:311-334_2402:335-481_2356:482-495_2382:496-652_2415:653-725_2339:726-742_2340:743-796]_[-1,_2308,_2309,_2310,_2410,_2405,_2397,_2411,_2407,_2403,_2394,_2383,_2370,_2317,_2318,_2402,_2356,_2382,_24…	1	p2	(AT)6	12	593	604
TRINITY_DN12933_c0_g1_i1_len=658_path=[4820:0-545_4821:546-550_4822:551-584_4823:585-600_4824:601-619_4825:620-620_4826:621-621_4827:622-622_4828:623-633_4829:634-657]_[-1,_4820,_4821,_4822,_4823,_4824,_4825,_4826,_4827,_4828,_4829,_-2]	1	p2	(AT)6	12	45	56
TRINITY_DN12933_c0_g2_i1_len=658_path=[4799:0-545_4800:546-550_4801:551-584_4802:585-600_4803:601-619_4804:620-620_4805:621-621_4806:622-622_4807:623-633_4808:634-657]_[-1,_4799,_4800,_4801,_4802,_4803,_4804,_4805,_4806,_4807,_4808,_-2]	1	p2	(AT)6	12	45	56
TRINITY_DN12933_c0_g3_i1_len=604_path=[4855:0-545_4856:546-567_4857:568-568_4858:569-579_4859:580-603]_[-1,_4855,_4856,_4857,_4858,_4859,_-2]	1	p2	(AT)6	12	45	56
TRINITY_DN12933_c0_g4_i1_len=604_path=[4916:0-545_4917:546-567_4918:568-568_4919:569-579_4920:580-603]_[-1,_4916,_4917,_4918,_4919,_4920,_-2]	1	p2	(AT)6	12	45	56
TRINITY_DN12933_c0_g5_i1_len=573_path=[4899:0-545_4900:546-550_4901:551-572]_[-1,_4899,_4900,_4901,_-2]	1	p2	(AT)6	12	45	56
TRINITY_DN12933_c0_g6_i1_len=658_path=[4757:0-545_4758:546-550_4759:551-584_4760:585-600_4761:601-619_4762:620-620_4763:621-621_4764:622-622_4765:623-633_4766:634-657]_[-1,_4757,_4758,_4759,_4760,_4761,_4762,_4763,_4764,_4765,_4766,_-2]	1	p2	(AT)6	12	45	56
TRINITY_DN12933_c0_g7_i1_len=1757_path=[4793:0-545_4794:546-550_5009:551-584_5035:585-600_5040:601-617_5043:618-638_5044:639-662_5051:663-682_5039:683-699_5037:700-711_5028:712-886_5046:887-962_4990:963-1112_4896:1113-1136_5036:1137-1223_5032:1224-1258_5027:1259-1321_5020:1322-1345_5011:1346-1497_4831:1498-1578_4832:1579-1602_5019:1603-1700_5050:1701-1717_5057:1718-1719_5064:1720-1720_5071:1721-1…	1	p2	(AT)6	12	45	56
TRINITY_DN12933_c0_g7_i2_len=1316_path=[4793:0-545_4794:546-550_5009:551-584_5035:585-600_5040:601-617_5043:618-638_5044:639-662_5051:663-682_5039:683-699_5037:700-711_5028:712-886_5046:887-962_4990:963-1112_4896:1113-1136_5036:1137-1223_5032:1224-1258_5048:1259-1278_5055:1279-1279_5062:1280-1280_5069:1281-1291_4866:1292-1315]_[-1,_4793,_4794,_5009,_5035,_5040,_5043,_5044,_5051,_5039,_5037,_5028,…	1	p2	(AT)6	12	45	56
TRINITY_DN12933_c0_g7_i3_len=1801_path=[4793:0-545_4794:546-550_5009:551-584_5035:585-600_5040:601-617_5043:618-638_5044:639-662_5051:663-682_5039:683-699_5037:700-711_5028:712-886_5046:887-962_4990:963-1112_4896:1113-1136_5036:1137-1223_5032:1224-1258_5027:1259-1321_5020:1322-1345_5011:1346-1497_4831:1498-1578_4832:1579-1602_5019:1603-1700_4950:1701-1800]_[-1,_4793,_4794,_5009,_5035,_5040,_5043,…	1	p2	(AT)6	12	45	56
TRINITY_DN12933_c0_g7_i4_len=945_path=[4793:0-545_4794:546-550_5009:551-584_5035:585-600_5040:601-617_5043:618-638_5044:639-662_5051:663-682_5039:683-699_5037:700-711_5028:712-886_5047:887-907_5053:908-908_5060:909-909_5067:910-920_4698:921-944]_[-1,_4793,_4794,_5009,_5035,_5040,_5043,_5044,_5051,_5039,_5037,_5028,_5047,_5053,_5060,_5067,_4698,_-2]	1	p2	(AT)6	12	45	56
TRINITY_DN12933_c0_g8_i1_len=604_path=[4742:0-545_4743:546-567_4744:568-568_4745:569-579_4746:580-603]_[-1,_4742,_4743,_4744,_4745,_4746,_-2]	1	p2	(AT)6	12	45	56
TRINITY_DN14178_c0_g1_i1_len=1957_path=[4791:0-225_4961:226-289_4975:290-314_4973:315-336_4968:337-357_4937:358-360_4972:361-381_4967:382-435_4958:436-459_4947:460-504_4784:505-528_4933:529-840_4966:841-876_4946:877-900_4957:901-1061_4965:1062-1157_4971:1158-1185_4956:1186-1209_4974:1210-1275_4970:1276-1281_4962:1282-1299_4954:1300-1304_4790:1305-1956]_[-1,_4791,_4961,_4975,_4973,_4968,_4937,_497…	3	p2	(AT)6	12	1817	1828
TRINITY_DN14178_c0_g1_i2_len=1891_path=[4978:0-225_4976:226-248_4973:249-270_4968:271-291_4950:292-315_4967:316-369_4958:370-393_4947:394-438_4784:439-462_4933:463-774_4966:775-810_4946:811-834_4957:835-995_4964:996-1091_4971:1092-1119_4956:1120-1143_4974:1144-1209_4955:1210-1233_4943:1234-1238_4804:1239-1890]_[-1,_4978,_4976,_4973,_4968,_4950,_4967,_4958,_4947,_4784,_4933,_4966,_4946,_4957,_4964…	2	p2	(AT)6	12	1751	1762
TRINITY_DN14190_c0_g2_i1_len=1599_path=[7849:0-182_7850:183-206_8000:207-251_7998:252-326_8001:327-330_7993:331-399_7990:400-470_8003:471-485_7977:486-494_7999:495-517_7997:518-549_7995:550-573_7992:574-798_7984:799-959_8004:960-960_7919:961-1048_7988:1049-1186_8007:1187-1205_7983:1206-1328_7663:1329-1352_7982:1353-1370_7974:1371-1371_7963:1372-1540_8008:1541-1560_8017:1561-1561_8027:1562-1562_80…	1	p2	(AT)6	12	22	33
TRINITY_DN14190_c0_g2_i10_len=2475_path=[7849:0-182_7850:183-206_8000:207-251_7998:252-326_8001:327-330_7993:331-399_7990:400-470_8003:471-485_7977:486-494_7999:495-517_7997:518-549_7995:550-573_7992:574-798_7984:799-959_8004:960-960_7919:961-1048_7988:1049-1186_8007:1187-1205_7983:1206-1328_7663:1329-1352_7982:1353-1370_7974:1371-1371_7963:1372-1540_7904:1541-1541_7949:1542-1576_7973:1577-1577_7…	1	p2	(AT)6	12	22	33
TRINITY_DN14190_c0_g2_i2_len=389_path=[7849:0-182_7850:183-206_8000:207-251_7998:252-326_8001:327-330_8011:331-351_8020:352-353_8029:354-364_7785:365-388]_[-1,_7849,_7850,_8000,_7998,_8001,_8011,_8020,_8029,_7785,_-2]	1	p2	(AT)6	12	22	33
TRINITY_DN14190_c0_g2_i3_len=458_path=[7849:0-182_7850:183-206_8000:207-251_7998:252-326_8001:327-330_7993:331-399_8012:400-421_8021:422-422_8030:423-433_7848:434-457]_[-1,_7849,_7850,_8000,_7998,_8001,_7993,_8012,_8021,_8030,_7848,_-2]	1	p2	(AT)6	12	22	33
TRINITY_DN14190_c0_g2_i4_len=1015_path=[7849:0-182_7850:183-206_8000:207-251_7998:252-326_8001:327-330_7993:331-399_7990:400-470_8003:471-485_7977:486-494_7999:495-517_7997:518-549_7995:550-573_7992:574-798_7984:799-959_8004:960-960_8014:961-976_8023:977-977_8032:978-978_8037:979-979_8041:980-990_7734:991-1014]_[-1,_7849,_7850,_8000,_7998,_8001,_7993,_7990,_8003,_7977,_7999,_7997,_7995,_7992,_798…	1	p2	(AT)6	12	22	33
TRINITY_DN14190_c0_g2_i5_len=1017_path=[7849:0-182_7850:183-206_8000:207-251_7998:252-326_8001:327-330_7993:331-399_7990:400-470_8003:471-485_7977:486-494_7999:495-517_7997:518-549_7995:550-573_7992:574-798_7984:799-959_8005:960-976_8013:977-979_8022:980-980_8031:981-981_8036:982-992_7757:993-1016]_[-1,_7849,_7850,_8000,_7998,_8001,_7993,_7990,_8003,_7977,_7999,_7997,_7995,_7992,_7984,_8005,_8013…	1	p2	(AT)6	12	22	33
TRINITY_DN14190_c0_g2_i6_len=539_path=[7849:0-182_7850:183-206_8000:207-251_7998:252-326_8001:327-330_7993:331-399_7990:400-470_8003:471-485_7977:486-494_7999:495-517_7706:518-538]_[-1,_7849,_7850,_8000,_7998,_8001,_7993,_7990,_8003,_7977,_7999,_7706,_-2]	1	p2	(AT)6	12	22	33
TRINITY_DN14190_c0_g2_i7_len=1388_path=[7849:0-182_7850:183-206_8000:207-251_7998:252-326_8001:327-330_7993:331-399_7990:400-470_8003:471-485_7977:486-494_7999:495-517_7997:518-549_7995:550-573_7992:574-798_7984:799-959_8004:960-960_7919:961-1048_7988:1049-1186_8007:1187-1205_7983:1206-1328_8016:1329-1329_8026:1330-1350_8034:1351-1351_8039:1352-1352_8043:1353-1363_7927:1364-1387]_[-1,_7849,_7850,…	1	p2	(AT)6	12	22	33
TRINITY_DN14190_c0_g2_i8_len=404_path=[7849:0-182_7850:183-206_8000:207-251_7998:252-326_8002:327-367_8010:368-368_8019:369-379_7803:380-403]_[-1,_7849,_7850,_8000,_7998,_8002,_8010,_8019,_7803,_-2]	1	p2	(AT)6	12	22	33
TRINITY_DN14190_c0_g2_i9_len=1243_path=[7849:0-182_7850:183-206_8000:207-251_7998:252-326_8001:327-330_7993:331-399_7990:400-470_8003:471-485_7977:486-494_7999:495-517_7997:518-549_7995:550-573_7992:574-798_7984:799-959_8004:960-960_7919:961-1048_7988:1049-1186_8006:1187-1203_8015:1204-1204_8024:1205-1205_8033:1206-1206_8038:1207-1207_8042:1208-1218_7811:1219-1242]_[-1,_7849,_7850,_8000,_7998,_80…	1	p2	(AT)6	12	22	33
TRINITY_DN14193_c0_g1_i1_len=319_path=[3842:0-185_3843:186-209_3844:210-233_3845:234-263_3846:264-284_3847:285-318]_[-1,_3842,_3843,_3844,_3845,_3846,_3847,_-2]	1	p2	(AT)6	12	35	46
TRINITY_DN14193_c0_g2_i1_len=210_path=[3806:0-185_3807:186-209]_[-1,_3806,_3807,_-2]	1	p2	(AT)6	12	35	46
TRINITY_DN14193_c0_g3_i1_len=1569_path=[3854:0-185_3855:186-209_3856:210-233_3857:234-263_3883:264-407_3814:408-431_3891:432-527_3827:528-560_3882:561-609_3890:610-631_3886:632-632_3881:633-656_3875:657-680_3876:681-704_3889:705-932_3892:933-956_3893:957-957_3894:958-995_3879:996-1019_3888:1020-1043_3884:1044-1109_3878:1110-1133_3840:1134-1207_3841:1208-1568]_[-1,_3854,_3855,_3856,_3857,_3883,_38…	1	p2	(AT)6	12	35	46
TRINITY_DN14504_c0_g6_i1_len=1690_path=[6070:0-188_6250:189-212_6243:213-314_6129:315-338_6234:339-357_6249:358-419_6262:420-455_6261:456-468_6258:469-492_6241:493-738_@6255@!:739-909_6169:910-933_@6240@!:934-1080_6225:1081-1116_6260:1117-1128_6257:1129-1152_6254:1153-1191_6247:1192-1472_6264:1473-1473_6265:1474-1487_6079:1488-1511_6080:1512-1528_6081:1529-1537_6082:1538-1543_6083:1544-1689]_[-1,…	1	p2	(AT)6	12	1412	1423
TRINITY_DN14504_c0_g6_i3_len=2246_path=[6202:0-57_6203:58-58_6238:59-118_6253:119-142_6259:143-199_6166:200-226_@6256@!:227-523_6222:524-553_@6244@!:554-691_6155:692-730_6156:731-742_6251:743-768_6243:769-870_6129:871-894_6234:895-913_6249:914-975_6262:976-1011_6261:1012-1024_6258:1025-1048_6241:1049-1294_@6255@!:1295-1465_6169:1466-1489_@6240@!:1490-1636_6225:1637-1672_6260:1673-1684_6257:1685-1…	1	p2	(AT)6	12	1968	1979
TRINITY_DN14504_c0_g6_i4_len=1582_path=[6098:0-57_6099:58-59_6100:60-60_6101:61-80_6250:81-104_6243:105-206_6129:207-230_6234:231-249_6249:250-311_6262:312-347_6261:348-360_6258:361-384_6241:385-630_@6255@!:631-801_6169:802-825_@6240@!:826-972_6182:973-1008_6260:1009-1020_6257:1021-1044_6254:1045-1083_6247:1084-1364_6264:1365-1365_6265:1366-1379_6079:1380-1403_6080:1404-1420_6081:1421-1429_6082:1…	1	p2	(AT)6	12	1304	1315
TRINITY_DN14504_c0_g6_i6_len=341_path=[6152:0-59_6247:60-340]_[-1,_6152,_6247]	1	p2	(AT)6	12	280	291
TRINITY_DN14670_c0_g5_i1_len=403_path=[7096:0-44_7097:45-55_7098:56-56_7099:57-57_7100:58-58_7101:59-78_7289:79-79_7301:80-83_7295:84-87_7285:88-107_7276:108-146_7265:147-170_7320:171-176_7236:177-196_7211:197-220_7183:221-260_6800:261-402]_[-1,_7096,_7097,_7098,_7099,_7100,_7101,_7289,_7301,_7295,_7285,_7276,_7265,_7320,_7236,_7211,_7183,_6800,_-2]	1	p2	(AT)6	12	171	182
TRINITY_DN14677_c0_g2_i1_len=256_path=[5876:0-46_5877:47-57_5878:58-58_5935:59-80_5924:81-162_5887:163-186_5888:187-255]_[-1,_5876,_5877,_5878,_5935,_5924,_5887,_5888,_-2]	1	p2	(AT)6	12	229	240
TRINITY_DN15259_c0_g1_i1_len=267_path=[6761:0-87_6804:88-127_6821:128-130_6811:131-134_6800:135-138_6819:139-151_6809:152-179_6797:180-196_6718:197-199_6719:200-234_6720:235-235_6721:236-266]_[-1,_6761,_6804,_6821,_6811,_6800,_6819,_6809,_6797,_6718,_6719,_6720,_6721,_-2]	1	p2	(AT)6	12	43	54
TRINITY_DN15259_c0_g2_i1_len=267_path=[6691:0-87_6692:88-127_6822:128-151_6813:152-179_6803:180-196_6699:197-199_6700:200-234_6701:235-235_6702:236-266]_[-1,_6691,_6692,_6822,_6813,_6803,_6699,_6700,_6701,_6702,_-2]	1	p2	(AT)6	12	43	54
TRINITY_DN15403_c0_g1_i1_len=3553_path=[9050:0-23_9051:24-24_9052:25-45_9336:46-95_9332:96-119_9328:120-183_9321:184-207_9307:208-342_9194:343-353_9327:354-366_9320:367-367_9306:368-391_9288:392-591_9086:592-615_9339:616-643_9337:644-644_9334:645-666_@9331@!:667-936_9340:937-939_9342:940-947_9343:948-948_9330:949-972_9341:973-1052_9315:1053-1069_9298:1070-1185_9249:1186-1209_9279:1210-1419_9314:1…	1	p2	(AT)6	12	224	235
TRINITY_DN15403_c0_g1_i4_len=3703_path=[9254:0-195_9336:196-245_9332:246-269_9328:270-333_9321:334-357_9307:358-492_9194:493-503_9327:504-516_9320:517-517_9306:518-541_9288:542-741_9086:742-765_9339:766-793_9337:794-794_9334:795-816_@9331@!:817-1086_9319:1087-1110_9303:1111-1113_9285:1114-1114_9317:1115-1115_9300:1116-1122_9341:1123-1202_9315:1203-1219_9298:1220-1335_9249:1336-1359_9279:1360-1569…	2	p2	(AT)6	12	374	385
TRINITY_DN15403_c0_g1_i5_len=3704_path=[9254:0-195_9336:196-245_9332:246-269_9328:270-333_9321:334-357_9307:358-492_9194:493-503_9327:504-516_9320:517-517_9306:518-541_9288:542-741_9086:742-765_9339:766-793_9337:794-794_9334:795-816_@9331@!:817-1086_9340:1087-1089_9342:1090-1097_9343:1098-1098_9330:1099-1122_9341:1123-1202_9153:1203-1220_9298:1221-1336_9249:1337-1360_9279:1361-1570_9314:1571-1817…	2	p2	(AT)6	12	374	385
TRINITY_DN15403_c0_g1_i6_len=3554_path=[9050:0-23_9051:24-24_9052:25-45_9336:46-95_9332:96-119_9328:120-183_9321:184-207_9307:208-342_9194:343-353_9327:354-366_9320:367-367_9306:368-391_9288:392-591_9086:592-615_9339:616-643_9337:644-644_9334:645-666_@9331@!:667-936_9340:937-939_9342:940-947_9343:948-948_9330:949-972_9341:973-1052_9153:1053-1070_9298:1071-1186_9249:1187-1210_9279:1211-1420_9314:1…	1	p2	(AT)6	12	224	235
TRINITY_DN15499_c0_g2_i1_len=982_path=[5134:0-45_5350:46-234_5390:235-252_5382:253-253_5375:254-387_5366:388-405_5357:406-656_5413:657-658_5414:659-700_5150:701-722_5151:723-981]_[-1,_5134,_5350,_5390,_5382,_5375,_5366,_5357,_5413,_5414,_5150,_5151,_-2]	1	p2	(AT)6	12	576	587
TRINITY_DN15499_c0_g2_i2_len=1355_path=[5299:0-46_5374:47-57_5364:58-58_5356:59-80_5373:81-190_5363:191-206_5354:207-279_5369:280-391_5359:392-418_5350:419-607_5390:608-625_5382:626-626_5375:627-760_5366:761-778_5357:779-1029_5413:1030-1031_5414:1032-1073_5150:1074-1095_5151:1096-1354]_[-1,_5299,_5374,_5364,_5356,_5373,_5363,_5354,_5369,_5359,_5350,_5390,_5382,_5375,_5366,_5357,_5413,_5414,_5150,…	1	p2	(AT)6	12	949	960
TRINITY_DN15499_c0_g2_i3_len=1156_path=[5326:0-46_5411:47-57_5406:58-58_5399:59-59_5391:60-60_5383:61-64_5377:65-80_5369:81-192_5359:193-219_5350:220-408_5390:409-426_5382:427-427_5375:428-561_5366:562-579_5357:580-830_5413:831-832_5414:833-874_5150:875-896_5151:897-1155]_[-1,_5326,_5411,_5406,_5399,_5391,_5383,_5377,_5369,_5359,_5350,_5390,_5382,_5375,_5366,_5357,_5413,_5414,_5150,_5151,_-2]	1	p2	(AT)6	12	750	761
TRINITY_DN15499_c0_g2_i4_len=657_path=[5228:0-46_5402:47-57_5394:58-58_5386:59-59_5379:60-60_5365:61-80_5357:81-331_5413:332-333_5414:334-375_5150:376-397_5151:398-656]_[-1,_5228,_5402,_5394,_5386,_5379,_5365,_5357,_5413,_5414,_5150,_5151,_-2]	1	p2	(AT)6	12	251	262
TRINITY_DN15499_c0_g2_i5_len=675_path=[5103:0-46_5407:47-57_5400:58-58_5392:59-59_5384:60-60_5376:61-80_5366:81-98_5357:99-349_5413:350-351_5414:352-393_5150:394-415_5151:416-674]_[-1,_5103,_5407,_5400,_5392,_5384,_5376,_5366,_5357,_5413,_5414,_5150,_5151,_-2]	1	p2	(AT)6	12	269	280
TRINITY_DN15499_c0_g2_i6_len=1043_path=[5238:0-46_5403:47-57_5395:58-58_5387:59-59_5380:60-60_5368:61-79_5359:80-106_5350:107-295_5390:296-313_5382:314-314_5375:315-448_5366:449-466_5357:467-717_5413:718-719_5414:720-761_5150:762-783_5151:784-1042]_[-1,_5238,_5403,_5395,_5387,_5380,_5368,_5359,_5350,_5390,_5382,_5375,_5366,_5357,_5413,_5414,_5150,_5151,_-2]	1	p2	(AT)6	12	637	648
TRINITY_DN15499_c0_g2_i7_len=827_path=[5334:0-46_5410:47-57_5405:58-58_5397:59-79_5390:80-97_5382:98-98_5375:99-232_5366:233-250_5357:251-501_5413:502-503_5414:504-545_5150:546-567_5151:568-826]_[-1,_5334,_5410,_5405,_5397,_5390,_5382,_5375,_5366,_5357,_5413,_5414,_5150,_5151,_-2]	1	p2	(AT)6	12	421	432
TRINITY_DN15499_c0_g2_i8_len=810_path=[5121:0-46_5412:47-57_5409:58-58_5404:59-59_5398:60-62_5389:63-80_5382:81-81_5375:82-215_5366:216-233_5357:234-484_5413:485-486_5414:487-528_5150:529-550_5151:551-809]_[-1,_5121,_5412,_5409,_5404,_5398,_5389,_5382,_5375,_5366,_5357,_5413,_5414,_5150,_5151,_-2]	1	p2	(AT)6	12	404	415
TRINITY_DN15535_c0_g1_i1_len=219_path=[738:0-98_756:99-139_754:140-157_752:158-181_750:182-218]_[-1,_738,_756,_754,_752,_750,_-2]	1	p2	(AT)6	12	50	61
TRINITY_DN15535_c0_g2_i1_len=302_path=[734:0-98_755:99-138_753:139-156_751:157-180_745:181-217_746:218-301]_[-1,_734,_755,_753,_751,_745,_746,_-2]	1	p2	(AT)6	12	50	61
TRINITY_DN15737_c0_g1_i1_len=355_path=[5155:0-37_5156:38-55_5209:56-91_5268:92-107_5240:108-119_5207:120-123_5266:124-124_5236:125-142_5204:143-152_5131:153-354]_[-1,_5155,_5156,_5209,_5268,_5240,_5207,_5266,_5236,_5204,_5131,_-2]	1	p2	(AT)6	12	295	306
TRINITY_DN15737_c0_g2_i1_len=1412_path=[5110:0-46_5111:47-58_5291:59-307_5311:308-347_5299:348-359_5290:360-371_5305:372-386_5312:387-390_5289:391-417_5262:418-430_5288:431-449_5277:450-457_5261:458-481_5231:482-490_5309:491-514_5308:515-538_5307:539-578_5313:579-579_5317:580-592_5295:593-612_5285:613-616_5273:617-675_5255:676-699_5314:700-700_5226:701-756_5272:757-780_5315:781-807_5186:808-817_5…	1	p2	(AT)6	12	1352	1363
TRINITY_DN15737_c0_g2_i2_len=1165_path=[5327:0-46_5325:47-58_5323:59-59_5321:60-60_5320:61-77_5311:78-117_5299:118-129_5290:130-141_5305:142-156_5312:157-160_5263:161-180_5288:181-199_5277:200-207_5261:208-231_5231:232-240_5309:241-264_5308:265-288_5307:289-328_5313:329-329_5317:330-342_5295:343-362_5285:363-366_5273:367-425_5255:426-449_5314:450-450_5226:451-506_5272:507-530_5315:531-557_5186:55…	1	p2	(AT)6	12	1105	1116
TRINITY_DN15737_c0_g2_i3_len=1392_path=[5110:0-46_5111:47-58_5291:59-307_5311:308-347_5299:348-359_5290:360-371_5305:372-386_5312:387-390_5263:391-410_5288:411-429_5277:430-437_5261:438-461_5231:462-470_5309:471-494_5308:495-518_5307:519-558_5313:559-559_5317:560-572_5295:573-592_5285:593-596_5273:597-655_5255:656-679_5314:680-680_5226:681-736_5272:737-760_5315:761-787_5186:788-797_5252:798-818_5…	1	p2	(AT)6	12	1332	1343
TRINITY_DN15737_c0_g2_i4_len=1185_path=[5327:0-46_5325:47-58_5323:59-59_5321:60-60_5320:61-77_5311:78-117_5206:118-141_5305:142-156_5312:157-160_5289:161-187_5262:188-200_5288:201-219_5277:220-227_5261:228-251_5231:252-260_5309:261-284_5308:285-308_5307:309-348_5313:349-349_5317:350-362_5295:363-382_5285:383-386_5273:387-445_5255:446-469_5314:470-470_5226:471-526_5272:527-550_5315:551-577_5186:57…	1	p2	(AT)6	12	1125	1136
TRINITY_DN15737_c0_g3_i1_len=350_path=[5140:0-37_5141:38-55_5142:56-91_5143:92-132_5144:133-137_5145:138-147_5146:148-349]_[-1,_5140,_5141,_5142,_5143,_5144,_5145,_5146,_-2]	1	p2	(AT)6	12	290	301
TRINITY_DN16301_c0_g1_i1_len=1758_path=[6298:0-92_6299:93-116_6300:117-130_6301:131-154_6344:155-335_6275:336-359_6330:360-421_6354:422-445_6296:446-448_6363:449-741_6353:742-778_6328:779-802_6342:803-857_6369:858-881_6367:882-1243_6371:1244-1251_6374:1252-1252_6339:1253-1267_6368:1268-1275_6366:1276-1276_6364:1277-1288_6361:1289-1327_6357:1328-1351_6347:1352-1367_6333:1368-1391_6360:1392-1456_62…	1	p2	(AT)6	12	1092	1103
TRINITY_DN16301_c0_g1_i2_len=2450_path=[6298:0-92_6299:93-116_6300:117-130_6301:131-154_6344:155-335_6275:336-359_6330:360-421_6354:422-445_6296:446-448_6363:449-741_6353:742-778_6328:779-802_6342:803-857_6369:858-881_6367:882-1243_6371:1244-1251_6374:1252-1252_6339:1253-1267_6368:1268-1275_6366:1276-1276_6364:1277-1288_6361:1289-1327_6357:1328-1351_6347:1352-1367_6333:1368-1391_6360:1392-1456_62…	1	p2	(AT)6	12	1092	1103
TRINITY_DN16532_c0_g1_i1_len=2872_path=[7675:0-46_7676:47-57_7677:58-58_7678:59-59_7813:60-601_7795:602-891_7641:892-915_7811:916-992_7834:993-1003_7824:1004-1018_7810:1019-1199_7792:1200-1434_7652:1435-1458_7653:1459-1482_7654:1483-1506_7655:1507-1512_7656:1513-1536_7833:1537-1715_7791:1716-1805_7822:1806-1829_7807:1830-1906_7790:1907-1930_7581:1931-1931_7582:1932-1955_7789:1956-2082_7717:2083-2…	3	p2	(AT)6	12	2564	2575
TRINITY_DN16532_c0_g1_i2_len=1960_path=[7588:0-46_7866:47-57_7862:58-58_7858:59-59_7854:60-60_7848:61-61_7841:62-80_7834:81-91_7824:92-106_7810:107-287_7792:288-522_7652:523-546_7653:547-570_7654:571-594_7655:595-600_7656:601-624_7833:625-803_7791:804-893_7822:894-917_7807:918-994_7790:995-1018_7581:1019-1019_7582:1020-1043_7789:1044-1170_7717:1171-1250_7806:1251-1251_7832:1252-1286_7820:1287-134…	3	p2	(AT)6	12	1652	1663
TRINITY_DN16532_c0_g1_i3_len=414_path=[7554:0-46_7874:47-57_7872:58-58_7870:59-59_7868:60-60_7865:61-61_7861:62-62_7856:63-79_7852:80-117_7846:118-141_7839:142-142_7828:143-166_7877:167-184_7781:185-207_7660:208-208_7661:209-242_7662:243-266_7663:267-413]_[-1,_7554,_7874,_7872,_7870,_7868,_7865,_7861,_7856,_7852,_7846,_7839,_7828,_7877,_7781,_7660,_7661,_7662,_7663,_-2]	1	p2	(AT)6	12	106	117
TRINITY_DN16532_c0_g1_i4_len=2351_path=[7633:0-46_7851:47-57_7844:58-58_7837:59-59_7827:60-60_7812:61-80_7795:81-370_7641:371-394_7811:395-471_7834:472-482_7824:483-497_7810:498-678_7792:679-913_7652:914-937_7653:938-961_7654:962-985_7655:986-991_7656:992-1015_7833:1016-1194_7791:1195-1284_7822:1285-1308_7807:1309-1385_7790:1386-1409_7581:1410-1410_7582:1411-1434_7789:1435-1561_7717:1562-1641_780…	3	p2	(AT)6	12	2043	2054
TRINITY_DN16532_c0_g1_i5_len=1934_path=[7617:0-46_7845:47-57_7838:58-63_7823:64-80_7810:81-261_7792:262-496_7652:497-520_7653:521-544_7654:545-568_7655:569-574_7656:575-598_7833:599-777_7791:778-867_7822:868-891_7807:892-968_7790:969-992_7581:993-993_7582:994-1017_7789:1018-1144_7717:1145-1224_7806:1225-1225_7832:1226-1260_7820:1261-1317_7805:1318-1341_7787:1342-1367_7819:1368-1391_7804:1392-1392…	3	p2	(AT)6	12	1626	1637
TRINITY_DN16532_c0_g1_i6_len=869_path=[7740:0-46_7863:47-57_7859:58-58_7855:59-59_7849:60-60_7842:61-61_7835:62-62_7825:63-79_7794:80-159_7613:160-160_7614:161-169_7615:170-195_7820:196-252_7805:253-276_7787:277-302_7819:303-326_7804:327-327_7786:328-351_7818:352-379_7803:380-403_7831:404-429_7817:430-531_7802:532-534_7852:535-572_7846:573-596_7839:597-597_7828:598-621_7877:622-639_7781:640-662_7…	2	p2	(AT)6	12	561	572
TRINITY_DN16532_c0_g1_i7_len=1752_path=[7749:0-46_7850:47-57_7843:58-58_7836:59-59_7826:60-60_7809:61-79_7792:80-314_7652:315-338_7653:339-362_7654:363-386_7655:387-392_7656:393-416_7833:417-595_7791:596-685_7822:686-709_7807:710-786_7790:787-810_7581:811-811_7582:812-835_7789:836-962_7717:963-1042_7806:1043-1043_7832:1044-1078_7820:1079-1135_7805:1136-1159_7787:1160-1185_7819:1186-1209_7804:1210…	3	p2	(AT)6	12	1444	1455
TRINITY_DN16825_c0_g1_i2_len=3134_path=[10791:0-46_11384:47-58_11373:59-59_11359:60-60_11341:61-126_@11314@!:127-301_11282:302-303_11339:304-318_11313:319-325_11281:326-342_11245:343-498_11338:499-556_11312:557-653_11244:654-677_11277:678-793_10893:794-817_11311:818-949_11276:950-989_11242:990-1033_11310:1034-1057_11357:1058-1095_11337:1096-1135_11429:1136-1159_11439:1160-1179_11445:1180-1192_113…	1	p2	(AT)6	12	74	85
TRINITY_DN16825_c0_g1_i6_len=3124_path=[10791:0-46_11384:47-58_11373:59-59_11359:60-60_11341:61-126_@11314@!:127-301_11282:302-303_11339:304-318_11313:319-325_11281:326-342_11245:343-498_11338:499-556_11312:557-653_11244:654-677_11277:678-793_10893:794-817_11311:818-949_11276:950-989_11242:990-1033_11310:1034-1057_11357:1058-1095_11337:1096-1135_11429:1136-1159_11439:1160-1179_11445:1180-1192_113…	1	p2	(AT)6	12	74	85
TRINITY_DN16947_c0_g1_i4_len=1418_path=[5736:0-57_6625:58-59_6623:60-62_6620:63-85_6613:86-103_6606:104-116_6597:117-142_6587:143-146_6618:147-159_6611:160-165_6603:166-173_6593:174-183_6627:184-195_6633:196-200_6635:201-201_6499:202-210_6617:211-219_6610:220-225_6602:226-236_6592:237-247_6579:248-271_6559:272-283_6529:284-307_6490:308-319_6425:320-343_6264:344-355_6351:356-379_6489:380-391_6424:…	1	p2	(AT)6	12	1362	1373
TRINITY_DN16947_c0_g1_i5_len=1352_path=[5772:0-46_5773:47-57_5774:58-58_5775:59-59_5776:60-60_5777:61-80_6618:81-93_6611:94-99_6603:100-107_6593:108-117_6627:118-129_6633:130-134_6635:135-135_6499:136-144_6617:145-153_6610:154-159_6602:160-170_6592:171-181_6579:182-205_6559:206-217_6529:218-241_6490:242-253_6425:254-277_6264:278-289_6351:290-313_6489:314-325_6424:326-349_6350:350-352_6262:353-376…	1	p2	(AT)6	12	1296	1307
TRINITY_DN16947_c0_g1_i6_len=1441_path=[6082:0-46_6083:47-57_6084:58-58_6325:59-80_6625:81-82_6623:83-85_6620:86-108_6613:109-126_6606:127-139_6597:140-165_6587:166-169_6618:170-182_6611:183-188_6603:189-196_6593:197-206_6627:207-218_6633:219-223_6635:224-224_6285:225-248_6602:249-259_6592:260-270_6579:271-294_6559:295-306_6529:307-330_6490:331-342_6425:343-366_6264:367-378_6351:379-402_6489:403-…	1	p2	(AT)6	12	1385	1396
TRINITY_DN17091_c0_g1_i1_len=1986_path=[6176:0-99_6177:100-123_6445:124-215_6389:216-241_6471:242-280_6459:281-284_6443:285-304_6414:305-308_6469:309-323_6222:324-343_6223:344-344_6224:345-352_6379:353-378_6478:379-404_6475:405-413_6467:414-437_6454:438-438_6474:439-479_6484:480-499_6466:500-503_6453:504-523_6403:524-588_6431:589-612_6452:613-629_6402:630-653_6477:654-656_6464:657-680_6473:681-70…	1	p2	(AT)6	12	1831	1842
TRINITY_DN17250_c0_g2_i5_len=3826_path=[12481:0-46_12482:47-57_12483:58-58_12484:59-59_12485:60-60_12842:61-234_12899:235-236_12903:237-237_12340:238-261_12822:262-262_12801:263-297_12854:298-341_12840:342-376_12821:377-575_12901:576-588_12400:589-590_12401:591-612_12839:613-613_12820:614-626_@12799@!:627-741_12364:742-798_12836:799-838_12798:839-1044_12819:1045-1157_12386:1158-1167_12818:1168-11…	1	p2	(AT)6	12	3764	3775
TRINITY_DN17250_c0_g3_i1_len=476_path=[12680:0-46_12681:47-57_12682:58-58_12683:59-80_12684:81-81_12685:82-475]_[-1,_12680,_12681,_12682,_12683,_12684,_12685,_-2]	1	p2	(AT)6	12	414	425
TRINITY_DN1735_c0_g1_i1_len=353_path=[337:0-352]_[-1,_337,_-2]	1	p2	(AT)6	12	298	309
TRINITY_DN17360_c0_g4_i3_len=1471_path=[8546:0-46_9733:47-57_9703:58-58_9663:59-117_9617:118-194_9566:195-198_9702:199-201_9759:202-218_9885:219-222_9988:223-226_9920:227-248_9886:249-249_9905:250-250_9921:251-254_9930:255-256_9937:257-257_9944:258-265_9951:266-271_9605:272-291_9552:292-295_9887:296-308_9906:309-323_9603:324-332_9550:333-345_9470:346-385_9373:386-389_9888:390-402_9907:403-425_992…	1	p2	(AT)6	12	1417	1428
TRINITY_DN17394_c0_g11_i1_len=271_path=[7637:0-157_7638:158-181_7639:182-213_7640:214-219_7641:220-248_7642:249-270]_[-1,_7637,_7638,_7639,_7640,_7641,_7642,_-2]	1	p2	(AT)6	12	60	71
TRINITY_DN17394_c0_g12_i3_len=352_path=[7643:0-157_7644:158-181_9960:182-213_9820:214-219_9625:220-235_10257:236-237_10222:238-259_10180:260-283_10045:284-297_9932:298-312_9773:313-321_9570:322-322_9339:323-351]_[-1,_7643,_7644,_9960,_9820,_9625,_10257,_10222,_10180,_10045,_9932,_9773,_9570,_9339]	1	p2	(AT)6	12	60	71
TRINITY_DN17543_c1_g1_i1_len=255_path=[16221:0-127_16222:128-196_16223:197-215_16224:216-216_16225:217-217_16226:218-218_16227:219-219_16228:220-230_16229:231-254]_[-1,_16221,_16222,_16223,_16224,_16225,_16226,_16227,_16228,_16229,_-2]	1	p2	(AT)6	12	16	27
TRINITY_DN17543_c1_g2_i1_len=3024_path=[15858:0-127_15859:128-196_15860:197-198_15861:199-199_15862:200-200_15863:201-222_16391:223-259_16376:260-283_16355:284-309_15811:310-333_16389:334-349_16372:350-350_16350:351-520_16409:521-532_16422:533-547_16434:548-566_16443:567-580_16346:581-590_@16320@!:591-857_16102:858-874_16103:875-953_16104:954-962_16318:963-1143_15737:1144-1165_15738:1166-1168_157…	1	p2	(AT)6	12	16	27
TRINITY_DN17543_c1_g2_i1_len=3024_path=[15858:0-127_15859:128-196_15860:197-198_15861:199-199_15862:200-200_15863:201-222_16391:223-259_16376:260-283_16355:284-309_15811:310-333_16389:334-349_16372:350-350_16350:351-520_16409:521-532_16422:533-547_16434:548-566_16443:567-580_16346:581-590_@16320@!:591-857_16102:858-874_16103:875-953_16104:954-962_16318:963-1143_15737:1144-1165_15738:1166-1168_157…	3	p2	(AT)6	12	794	805
TRINITY_DN17543_c1_g2_i12_len=701_path=[15925:0-46_16434:47-65_16443:66-79_16346:80-89_@16320@!:90-356_16102:357-373_16103:374-452_16104:453-461_16318:462-642_15790:643-662_15791:663-663_15792:664-664_15793:665-665_15794:666-676_15795:677-700]_[-1,_15925,_16434,_16443,_16346,_16320,_16102,_16103,_16104,_16318,_15790,_15791,_15792,_15793,_15794,_15795,_-2]	1	p2	(AT)6	12	293	304
TRINITY_DN17543_c1_g2_i13_len=2566_path=[15858:0-127_15859:128-196_15860:197-198_15861:199-199_15862:200-200_15863:201-222_16391:223-259_16376:260-283_16355:284-309_15811:310-333_16389:334-349_16372:350-350_16350:351-520_16409:521-532_16422:533-547_16434:548-566_16443:567-580_16346:581-590_@16320@!:591-857_16102:858-874_16103:875-953_16104:954-962_16318:963-1143_15737:1144-1165_15738:1166-1168_15…	1	p2	(AT)6	12	16	27
TRINITY_DN17543_c1_g2_i13_len=2566_path=[15858:0-127_15859:128-196_15860:197-198_15861:199-199_15862:200-200_15863:201-222_16391:223-259_16376:260-283_16355:284-309_15811:310-333_16389:334-349_16372:350-350_16350:351-520_16409:521-532_16422:533-547_16434:548-566_16443:567-580_16346:581-590_@16320@!:591-857_16102:858-874_16103:875-953_16104:954-962_16318:963-1143_15737:1144-1165_15738:1166-1168_15…	3	p2	(AT)6	12	794	805
TRINITY_DN17543_c1_g2_i3_len=2424_path=[15858:0-127_15859:128-196_15860:197-198_15861:199-199_15862:200-200_15863:201-222_16391:223-259_16376:260-283_16355:284-309_15811:310-333_16389:334-349_16372:350-350_16350:351-520_16409:521-532_16422:533-547_16434:548-566_16443:567-580_16346:581-590_@16320@!:591-857_16102:858-874_16103:875-953_16104:954-962_16318:963-1143_15737:1144-1165_15738:1166-1168_157…	1	p2	(AT)6	12	16	27
TRINITY_DN17543_c1_g2_i3_len=2424_path=[15858:0-127_15859:128-196_15860:197-198_15861:199-199_15862:200-200_15863:201-222_16391:223-259_16376:260-283_16355:284-309_15811:310-333_16389:334-349_16372:350-350_16350:351-520_16409:521-532_16422:533-547_16434:548-566_16443:567-580_16346:581-590_@16320@!:591-857_16102:858-874_16103:875-953_16104:954-962_16318:963-1143_15737:1144-1165_15738:1166-1168_157…	3	p2	(AT)6	12	794	805
TRINITY_DN17543_c1_g2_i4_len=2638_path=[15858:0-127_15859:128-196_15860:197-198_15861:199-199_15862:200-200_15863:201-222_16391:223-259_16376:260-283_16355:284-309_15811:310-333_16389:334-349_16372:350-350_16350:351-520_16409:521-532_16422:533-547_16434:548-566_16443:567-580_16346:581-590_@16320@!:591-857_16102:858-874_16103:875-953_16104:954-962_16318:963-1143_15737:1144-1165_15738:1166-1168_157…	1	p2	(AT)6	12	16	27
TRINITY_DN17543_c1_g2_i4_len=2638_path=[15858:0-127_15859:128-196_15860:197-198_15861:199-199_15862:200-200_15863:201-222_16391:223-259_16376:260-283_16355:284-309_15811:310-333_16389:334-349_16372:350-350_16350:351-520_16409:521-532_16422:533-547_16434:548-566_16443:567-580_16346:581-590_@16320@!:591-857_16102:858-874_16103:875-953_16104:954-962_16318:963-1143_15737:1144-1165_15738:1166-1168_157…	3	p2	(AT)6	12	794	805
TRINITY_DN17543_c1_g2_i6_len=1994_path=[15858:0-127_15859:128-196_15860:197-198_15861:199-199_15862:200-200_15863:201-222_16391:223-259_16376:260-283_16355:284-309_15811:310-333_16389:334-349_16372:350-350_16350:351-520_16409:521-532_16422:533-547_16434:548-566_16443:567-580_16346:581-590_@16320@!:591-857_16102:858-874_16103:875-953_16104:954-962_16318:963-1143_15737:1144-1165_15738:1166-1168_157…	1	p2	(AT)6	12	16	27
TRINITY_DN17543_c1_g2_i6_len=1994_path=[15858:0-127_15859:128-196_15860:197-198_15861:199-199_15862:200-200_15863:201-222_16391:223-259_16376:260-283_16355:284-309_15811:310-333_16389:334-349_16372:350-350_16350:351-520_16409:521-532_16422:533-547_16434:548-566_16443:567-580_16346:581-590_@16320@!:591-857_16102:858-874_16103:875-953_16104:954-962_16318:963-1143_15737:1144-1165_15738:1166-1168_157…	3	p2	(AT)6	12	794	805
TRINITY_DN17543_c1_g2_i8_len=2321_path=[15858:0-127_15859:128-196_15860:197-198_15861:199-199_15862:200-200_15863:201-222_16391:223-259_16376:260-283_16355:284-309_15811:310-333_16389:334-349_16372:350-350_16350:351-520_16409:521-532_16422:533-547_16434:548-566_16443:567-580_16346:581-590_@16320@!:591-857_16102:858-874_16103:875-953_16104:954-962_16318:963-1143_15737:1144-1165_15738:1166-1168_157…	1	p2	(AT)6	12	16	27
TRINITY_DN17543_c1_g2_i8_len=2321_path=[15858:0-127_15859:128-196_15860:197-198_15861:199-199_15862:200-200_15863:201-222_16391:223-259_16376:260-283_16355:284-309_15811:310-333_16389:334-349_16372:350-350_16350:351-520_16409:521-532_16422:533-547_16434:548-566_16443:567-580_16346:581-590_@16320@!:591-857_16102:858-874_16103:875-953_16104:954-962_16318:963-1143_15737:1144-1165_15738:1166-1168_157…	3	p2	(AT)6	12	794	805
TRINITY_DN17543_c1_g4_i1_len=255_path=[15759:0-127_15760:128-196_15761:197-215_15762:216-216_15763:217-217_15764:218-218_15765:219-219_15766:220-230_15767:231-254]_[-1,_15759,_15760,_15761,_15762,_15763,_15764,_15765,_15766,_15767,_-2]	1	p2	(AT)6	12	16	27
TRINITY_DN18435_c0_g1_i1_len=423_path=[801:0-422]_[-1,_801,_-2]	1	p2	(AT)6	12	289	300
TRINITY_DN18620_c0_g1_i1_len=519_path=[497:0-518]_[-1,_497,_-2]	1	p2	(AT)6	12	20	31
TRINITY_DN21612_c0_g1_i1_len=333_path=[621:0-332]_[-1,_621,_-2]	1	p2	(AT)6	12	38	49
TRINITY_DN23342_c0_g1_i1_len=265_path=[243:0-264]_[-1,_243,_-2]	1	p2	(AT)6	12	230	241
TRINITY_DN27033_c0_g1_i1_len=211_path=[377:0-210]_[-1,_377,_-2]	1	p2	(AT)6	12	184	195
TRINITY_DN28054_c0_g1_i1_len=357_path=[669:0-356]_[-1,_669,_-2]	1	p2	(AT)6	12	335	346
TRINITY_DN30130_c0_g1_i1_len=315_path=[293:0-314]_[-1,_293,_-2]	1	p2	(AT)6	12	30	41
TRINITY_DN30697_c0_g1_i1_len=205_path=[183:0-204]_[-1,_183,_-2]	1	p2	(AT)6	12	72	83
TRINITY_DN35454_c0_g1_i1_len=211_path=[189:0-210]_[-1,_189,_-2]	1	p2	(AT)6	12	158	169
TRINITY_DN4839_c0_g1_i1_len=300_path=[723:0-173_724:174-177_725:178-197_726:198-299]_[-1,_723,_724,_725,_726,_-2]	1	p2	(AT)6	12	106	117
TRINITY_DN4839_c0_g2_i1_len=300_path=[720:0-173_721:174-197_722:198-299]_[-1,_720,_721,_722,_-2]	1	p2	(AT)6	12	106	117
TRINITY_DN4839_c0_g3_i1_len=235_path=[717:0-173_718:174-177_719:178-234]_[-1,_717,_718,_719,_-2]	1	p2	(AT)6	12	106	117
TRINITY_DN5106_c0_g1_i1_len=225_path=[424:0-49_425:50-224]_[-1,_424,_425,_-2]	1	p2	(AT)6	12	206	217
TRINITY_DN5106_c0_g2_i1_len=221_path=[426:0-45_427:46-220]_[-1,_426,_427,_-2]	1	p2	(AT)6	12	202	213
TRINITY_DN6290_c0_g1_i1_len=253_path=[600:0-69_601:70-93_606:94-176_599:177-252]_[-1,_600,_601,_606,_599,_-2]	1	p2	(AT)6	12	125	136
TRINITY_DN6290_c0_g1_i2_len=233_path=[600:0-69_601:70-93_606:94-176_604:177-232]_[-1,_600,_601,_606,_604,_-2]	1	p2	(AT)6	12	125	136
TRINITY_DN7182_c0_g1_i1_len=845_path=[1939:0-46_1940:47-58_1941:59-59_1942:60-94_1943:95-128_1944:129-844]_[-1,_1939,_1940,_1941,_1942,_1943,_1944,_-2]	1	p2	(AT)6	12	305	316
TRINITY_DN7182_c0_g2_i1_len=797_path=[1949:0-46_1950:47-58_1951:59-80_1952:81-796]_[-1,_1949,_1950,_1951,_1952,_-2]	1	p2	(AT)6	12	257	268
TRINITY_DN7182_c0_g3_i1_len=797_path=[1945:0-46_1946:47-58_1947:59-80_1948:81-796]_[-1,_1945,_1946,_1947,_1948,_-2]	1	p2	(AT)6	12	257	268
TRINITY_DN7182_c0_g4_i1_len=845_path=[1957:0-46_1958:47-58_1959:59-59_1960:60-94_1961:95-128_1962:129-844]_[-1,_1957,_1958,_1959,_1960,_1961,_1962,_-2]	1	p2	(AT)6	12	305	316
TRINITY_DN7182_c0_g5_i1_len=795_path=[1963:0-44_1964:45-78_1965:79-794]_[-1,_1963,_1964,_1965,_-2]	1	p2	(AT)6	12	255	266
TRINITY_DN7182_c0_g6_i1_len=797_path=[1953:0-46_1954:47-58_1955:59-80_1956:81-796]_[-1,_1953,_1954,_1955,_1956,_-2]	1	p2	(AT)6	12	257	268
TRINITY_DN7182_c0_g7_i1_len=845_path=[1966:0-46_1967:47-58_1968:59-59_1969:60-94_1970:95-128_1971:129-844]_[-1,_1966,_1967,_1968,_1969,_1970,_1971,_-2]	1	p2	(AT)6	12	305	316
TRINITY_DN9350_c0_g1_i1_len=432_path=[1108:0-181_1122:182-218_1125:219-330_1123:331-371_1120:372-397_1116:398-421_1102:422-431]_[-1,_1108,_1122,_1125,_1123,_1120,_1116,_1102,_-2]	1	p2	(AT)6	12	338	349
TRINITY_DN9675_c0_g1_i1_len=355_path=[1176:0-266_1177:267-276_1178:277-300_1179:301-302_1180:303-330_1181:331-354]_[-1,_1176,_1177,_1178,_1179,_1180,_1181,_-2]	2	p2	(AT)6	12	169	180
TRINITY_DN9675_c0_g2_i1_len=498_path=[1169:0-266_1187:267-302_1188:303-330_1174:331-354_1186:355-412_1185:413-497]_[-1,_1169,_1187,_1188,_1174,_1186,_1185,_-2]	2	p2	(AT)6	12	169	180
TRINITY_DN11247_c0_g1_i1_len=541_path=[2159:0-56_2158:57-59_2157:60-79_2156:80-87_2154:88-91_2153:92-108_2151:109-110_2148:111-134_2145:135-270_2074:271-296_2150:297-297_2147:298-321_2144:322-421_2079:422-432_2080:433-447_2081:448-449_2082:450-455_2083:456-540]_[-1,_2159,_2158,_2157,_2156,_2154,_2153,_2151,_2148,_2145,_2074,_2150,_2147,_2144,_2079,_2080,_2081,_2082,_2083,_-2]	1	p2	(AT)7	14	271	284
TRINITY_DN11247_c0_g1_i2_len=526_path=[2134:0-56_2135:57-58_2136:59-76_2153:77-93_2151:94-95_2148:96-119_2145:120-255_2074:256-281_2150:282-282_2147:283-306_2144:307-406_2079:407-417_2080:418-432_2081:433-434_2082:435-440_2083:441-525]_[-1,_2134,_2135,_2136,_2153,_2151,_2148,_2145,_2074,_2150,_2147,_2144,_2079,_2080,_2081,_2082,_2083,_-2]	1	p2	(AT)7	14	256	269
TRINITY_DN11247_c0_g1_i3_len=629_path=[2089:0-85_2090:86-101_2149:102-167_2156:168-175_2154:176-179_2153:180-196_2151:197-198_2148:199-222_2145:223-358_2074:359-384_2150:385-385_2147:386-409_2144:410-509_2079:510-520_2080:521-535_2081:536-537_2082:538-543_2083:544-628]_[-1,_2089,_2090,_2149,_2156,_2154,_2153,_2151,_2148,_2145,_2074,_2150,_2147,_2144,_2079,_2080,_2081,_2082,_2083,_-2]	1	p2	(AT)7	14	359	372
TRINITY_DN15603_c0_g1_i1_len=2557_path=[6928:0-128_6929:129-152_6996:153-308_6944:309-332_6979:333-488_6949:489-512_6950:513-551_6951:552-575_6975:576-874_7005:875-1077_6992:1078-1238_6974:1239-1347_7004:1348-1371_6991:1372-1414_7010:1415-1469_7003:1470-1493_6990:1494-1535_6863:1536-1559_6970:1560-1660_6932:1661-1684_6989:1685-1764_6969:1765-1788_6919:1789-1796_6920:1797-1820_6921:1821-1851_6988:…	1	p2	(AT)7	14	2236	2249
TRINITY_DN15603_c0_g1_i2_len=669_path=[6959:0-100_7012:101-139_7019:140-149_7017:150-163_7015:164-182_7013:183-206_7009:207-223_7000:224-273_6983:274-301_6963:302-325_6846:326-668]_[-1,_6959,_7012,_7019,_7017,_7015,_7013,_7009,_7000,_6983,_6963,_6846,_-2]	1	p2	(AT)7	14	348	361
TRINITY_DN15603_c0_g1_i3_len=1726_path=[6946:0-43_7005:44-246_6992:247-407_6974:408-516_7004:517-540_6991:541-583_7010:584-638_7003:639-662_6990:663-704_6863:705-728_6970:729-829_6932:830-853_6989:854-933_6969:934-957_6919:958-965_6920:966-989_6921:990-1020_6988:1021-1139_6866:1140-1163_6968:1164-1206_7002:1207-1220_7015:1221-1239_7013:1240-1263_7009:1264-1280_7000:1281-1330_6983:1331-1358_6963:1…	1	p2	(AT)7	14	1405	1418
TRINITY_DN15603_c0_g2_i1_len=441_path=[6822:0-23_6823:24-24_6824:25-45_6825:46-73_6826:74-97_6827:98-440]_[-1,_6822,_6823,_6824,_6825,_6826,_6827,_-2]	1	p2	(AT)7	14	120	133
TRINITY_DN15806_c0_g2_i1_len=253_path=[518:0-145_519:146-252]_[-1,_518,_519,_-2]	1	p2	(AT)7	14	86	99
TRINITY_DN17198_c0_g3_i1_len=244_path=[7401:0-57_7402:58-59_7403:60-80_7697:81-121_7641:122-187_7442:188-201_7443:202-219_7444:220-243]_[-1,_7401,_7402,_7403,_7697,_7641,_7442,_7443,_7444,_-2]	1	p2	(AT)7	14	147	160
TRINITY_DN17278_c0_g1_i1_len=462_path=[7662:0-93_7756:94-108_7746:109-117_7767:118-140_7764:141-163_@7761@!:164-289_7768:290-293_7735:294-305_7736:306-376_7737:377-461]_[-1,_7662,_7756,_7746,_7767,_7764,_7761,_7768,_7735,_7736,_7737,_-2]	1	p2	(AT)7	14	325	338
TRINITY_DN17599_c0_g8_i2_len=1117_path=[11507:0-119_12824:120-144_12794:145-191_12761:192-195_12714:196-197_12651:198-221_12917:222-257_11922:258-274_12785:275-281_12750:282-290_12698:291-325_12637:326-349_12431:350-381_12746:382-405_12694:406-425_12631:426-486_12533:487-494_12691:495-509_12628:510-541_12529:542-565_12411:566-624_11564:625-648_12275:649-684_12524:685-743_12831:744-756_12806:757-7…	1	p2	(AT)7	14	1	14
TRINITY_DN19930_c0_g1_i1_len=344_path=[643:0-343]_[-1,_643,_-2]	1	p2	(AT)7	14	193	206
TRINITY_DN22239_c0_g1_i1_len=271_path=[497:0-270]_[-1,_497,_-2]	1	p2	(AT)7	14	223	236
TRINITY_DN2582_c0_g1_i1_len=483_path=[1092:0-58_1093:59-92_1094:93-156_1095:157-482]_[-1,_1092,_1093,_1094,_1095,_-2]	1	p2	(AT)7	14	177	190
TRINITY_DN2582_c0_g2_i1_len=466_path=[1085:0-41_1086:42-75_1087:76-139_1088:140-465]_[-1,_1085,_1086,_1087,_1088,_-2]	1	p2	(AT)7	14	160	173
TRINITY_DN2582_c0_g3_i1_len=461_path=[1096:0-70_1097:71-134_1098:135-460]_[-1,_1096,_1097,_1098,_-2]	1	p2	(AT)7	14	155	168
TRINITY_DN27630_c0_g1_i1_len=252_path=[459:0-251]_[-1,_459,_-2]	1	p2	(AT)7	14	179	192
TRINITY_DN29656_c0_g1_i1_len=296_path=[274:0-295]_[-1,_274,_-2]	1	p2	(AT)7	14	35	48
TRINITY_DN29845_c0_g1_i1_len=243_path=[441:0-242]_[-1,_441,_-2]	1	p2	(AT)7	14	36	49
TRINITY_DN33155_c0_g1_i1_len=447_path=[849:0-446]_[-1,_849,_-2]	1	p2	(AT)7	14	192	205
TRINITY_DN35709_c0_g1_i1_len=232_path=[210:0-231]_[-1,_210,_-2]	1	p2	(AT)7	14	136	149
TRINITY_DN4818_c0_g1_i1_len=262_path=[504:0-55_509:56-167_503:168-261]_[-1,_504,_509,_503,_-2]	1	p2	(AT)7	14	195	208
TRINITY_DN5240_c0_g1_i1_len=876_path=[1751:0-57_1756:58-383_1750:384-875]_[-1,_1751,_1756,_1750,_-2]	1	p2	(AT)7	14	724	737
TRINITY_DN5240_c0_g2_i1_len=571_path=[1753:0-57_1754:58-78_1755:79-570]_[-1,_1753,_1754,_1755,_-2]	1	p2	(AT)7	14	419	432
TRINITY_DN9113_c0_g1_i1_len=1000_path=[5383:0-59_5384:60-78_5388:79-906_5387:907-999]_[-1,_5383,_5384,_5388,_5387,_-2]	1	p2	(AT)7	14	719	732
TRINITY_DN9113_c0_g1_i2_len=2219_path=[5373:0-59_5393:60-528_5364:529-552_5390:553-972_5379:973-996_5391:997-1200_5376:1201-1297_5388:1298-2125_5387:2126-2218]_[-1,_5373,_5393,_5364,_5390,_5379,_5391,_5376,_5388,_5387,_-2]	2	p2	(AT)7	14	1938	1951
TRINITY_DN15495_c2_g2_i2_len=310_path=[5121:0-107_5100:108-108_5105:109-121_5110:122-122_5089:123-130_5082:131-138_5073:139-139_5061:140-146_5088:147-163_5081:164-169_5101:170-180_5106:181-192_4885:193-309]_[-1,_5121,_5100,_5105,_5110,_5089,_5082,_5073,_5061,_5088,_5081,_5101,_5106,_4885,_-2]	1	p2	(AT)8	16	63	78
TRINITY_DN15495_c2_g2_i3_len=1049_path=[5121:0-107_5100:108-108_5105:109-121_5110:122-122_5113:123-139_5042:140-146_5088:147-163_5081:164-169_5101:170-180_5015:181-286_4782:287-327_5091:328-404_5102:405-437_5107:438-452_5111:453-476_5119:477-502_5034:503-521_5008:522-545_4975:546-582_5057:583-583_5033:584-607_5007:608-731_5104:732-755_5109:756-791_5056:792-836_5032:837-943_4971:944-1013_4744:1014…	1	p2	(AT)8	16	63	78
TRINITY_DN16424_c1_g1_i2_len=2551_path=[9659:0-23_9660:24-25_9661:26-46_9932:47-47_9892:48-290_9950:291-301_9953:302-325_9865:326-450_9931:451-527_9914:528-656_9864:657-871_9890:872-970_9665:971-994_9863:995-1119_9795:1120-1143_9889:1144-1209_9944:1210-1217_9938:1218-1241_9930:1242-1507_@9913@!:1508-1914_9951:1915-1945_9954:1946-1963_9887:1964-2062_9937:2063-2076_9929:2077-2100_9946:2101-2125_994…	3	p2	(AT)8	16	1906	1921
TRINITY_DN16424_c1_g1_i3_len=1453_path=[9565:0-23_9566:24-24_9567:25-46_9864:47-261_9890:262-360_9665:361-384_9863:385-509_9795:510-533_9889:534-599_9944:600-607_9938:608-631_9930:632-897_@9913@!:898-1304_9951:1305-1335_9954:1336-1353_9887:1354-1452]_[-1,_9565,_9566,_9567,_9864,_9890,_9665,_9863,_9795,_9889,_9944,_9938,_9930,_9913,_9951,_9954,_9887]	3	p2	(AT)8	16	1296	1311
TRINITY_DN16424_c1_g1_i4_len=898_path=[9684:0-23_9685:24-44_9944:45-52_9938:53-76_9930:77-342_@9913@!:343-749_9951:750-780_9954:781-798_9887:799-897]_[-1,_9684,_9685,_9944,_9938,_9930,_9913,_9951,_9954,_9887]	2	p2	(AT)8	16	741	756
TRINITY_DN1991_c0_g1_i1_len=266_path=[619:0-119_630:120-159_629:160-195_627:196-265]_[-1,_619,_630,_629,_627,_-2]	1	p2	(AT)8	16	216	231
TRINITY_DN591_c0_g1_i1_len=401_path=[379:0-400]_[-1,_379,_-2]	2	p2	(AT)8	16	363	378
TRINITY_DN12531_c0_g4_i1_len=299_path=[1267:0-125_1268:126-136_1269:137-140_1270:141-160_1271:161-184_1272:185-298]_[-1,_1267,_1268,_1269,_1270,_1271,_1272,_-2]	1	p2	(AT)9	18	4	21
TRINITY_DN12841_c0_g1_i1_len=1629_path=[5210:0-46_5295:47-57_5287:58-58_5275:59-59_5267:60-79_5255:80-212_5217:213-236_5264:237-353_5065:354-440_5253:441-696_5285:697-725_5262:726-749_5273:750-846_5054:847-870_5261:871-1043_5333:1044-1046_5335:1047-1104_5290:1105-1118_5311:1119-1128_5304:1129-1178_5246:1179-1381_5152:1382-1405_5153:1406-1628]_[-1,_5210,_5295,_5287,_5275,_5267,_5255,_5217,_5264,_5…	3	p2	(AT)9	18	1280	1297
TRINITY_DN12841_c0_g1_i10_len=778_path=[5095:0-46_5321:47-57_5314:58-58_5307:59-60_5301:61-79_5293:80-92_5285:93-121_5262:122-145_5273:146-242_5054:243-266_5261:267-439_5333:440-442_5335:443-500_5290:501-514_5311:515-524_5304:525-574_5246:575-777]_[-1,_5095,_5321,_5314,_5307,_5301,_5293,_5285,_5262,_5273,_5054,_5261,_5333,_5335,_5290,_5311,_5304,_5246]	2	p2	(AT)9	18	676	693
TRINITY_DN12841_c0_g1_i2_len=1641_path=[5016:0-46_5277:47-57_5266:58-91_5255:92-224_5217:225-248_5264:249-365_5065:366-452_5253:453-708_5285:709-737_5262:738-761_5273:762-858_5054:859-882_5261:883-1055_5333:1056-1058_5335:1059-1116_5290:1117-1130_5311:1131-1140_5304:1141-1190_5246:1191-1393_5152:1394-1417_5153:1418-1640]_[-1,_5016,_5277,_5266,_5255,_5217,_5264,_5065,_5253,_5285,_5262,_5273,_5054,…	3	p2	(AT)9	18	1292	1309
TRINITY_DN12841_c0_g1_i7_len=1269_path=[5180:0-46_5276:47-57_5263:58-80_5253:81-336_5285:337-365_5262:366-389_5273:390-486_5054:487-510_5261:511-683_5333:684-686_5335:687-744_5290:745-758_5311:759-768_5304:769-818_5246:819-1021_5152:1022-1045_5153:1046-1268]_[-1,_5180,_5276,_5263,_5253,_5285,_5262,_5273,_5054,_5261,_5333,_5335,_5290,_5311,_5304,_5246,_5152,_5153,_-2]	2	p2	(AT)9	18	920	937
TRINITY_DN12841_c0_g1_i8_len=344_path=[5332:0-46_5329:47-57_5327:58-58_5324:59-60_5318:61-80_5311:81-90_5304:91-140_5246:141-343]_[-1,_5332,_5329,_5327,_5324,_5318,_5311,_5304,_5246]	1	p2	(AT)9	18	242	259
TRINITY_DN12841_c0_g1_i9_len=790_path=[5114:0-46_5303:47-57_5294:58-58_5286:59-60_5274:61-61_5265:62-91_5293:92-104_5285:105-133_5262:134-157_5273:158-254_5054:255-278_5261:279-451_5333:452-454_5335:455-512_5290:513-526_5311:527-536_5304:537-586_5246:587-789]_[-1,_5114,_5303,_5294,_5286,_5274,_5265,_5293,_5285,_5262,_5273,_5054,_5261,_5333,_5335,_5290,_5311,_5304,_5246]	2	p2	(AT)9	18	688	705
TRINITY_DN18390_c0_g1_i1_len=919_path=[1867:0-428_1868:429-482_1869:483-918]_[-1,_1867,_1868,_1869,_-2]	2	p2	(AT)9	18	658	675
TRINITY_DN9654_c0_g1_i1_len=405_path=[979:0-121_989:122-143_987:144-145_986:146-167_984:168-304_976:305-305_977:306-329_978:330-404]_[-1,_979,_989,_987,_986,_984,_976,_977,_978,_-2]	1	p2	(AT)9	18	5	22
TRINITY_DN10573_c0_g2_i1_len=1125_path=[2623:0-253_2632:254-272_2631:273-296_2628:297-434_2604:435-458_2630:459-522_2607:523-603_2627:604-1037_2612:1038-1124]_[-1,_2623,_2632,_2631,_2628,_2604,_2630,_2607,_2627,_2612,_-2]	1	p2	(CA)10	20	996	1015
TRINITY_DN13892_c0_g1_i1_len=526_path=[2297:0-43_2298:44-54_2299:55-56_2300:57-57_2301:58-76_2442:77-142_2434:143-165_2456:166-166_2461:167-169_2465:170-192_2433:193-237_2424:238-251_2471:252-297_2468:298-321_2469:322-336_2470:337-340_2410:341-378_2234:379-405_2235:406-415_2236:416-429_2237:430-438_2238:439-449_2239:450-462_2240:463-525]_[-1,_2297,_2298,_2299,_2300,_2301,_2442,_2434,_2456,_2461,_…	1	p2	(CA)10	20	329	348
TRINITY_DN13892_c0_g1_i6_len=565_path=[2251:0-59_2437:60-60_2428:61-95_2452:96-97_2447:98-115_2442:116-181_2434:182-204_2456:205-205_2461:206-208_2465:209-231_2433:232-276_2424:277-290_2471:291-336_2468:337-360_2469:361-375_2470:376-379_2410:380-417_2234:418-444_2235:445-454_2236:455-468_2237:469-477_2238:478-488_2239:489-501_2240:502-564]_[-1,_2251,_2437,_2428,_2452,_2447,_2442,_2434,_2456,_2461…	1	p2	(CA)10	20	368	387
TRINITY_DN13892_c0_g1_i7_len=434_path=[2476:0-43_2475:44-54_2474:55-55_2473:56-76_2472:77-77_2465:78-100_2433:101-145_2424:146-159_2471:160-205_2468:206-229_2469:230-244_2470:245-248_2410:249-286_2234:287-313_2235:314-323_2236:324-337_2237:338-346_2238:347-357_2239:358-370_2240:371-433]_[-1,_2476,_2475,_2474,_2473,_2472,_2465,_2433,_2424,_2471,_2468,_2469,_2470,_2410,_2234,_2235,_2236,_2237,_2238…	1	p2	(CA)10	20	237	256
TRINITY_DN13892_c0_g1_i9_len=565_path=[2311:0-43_2448:44-54_2443:55-56_2436:57-84_2454:85-95_2452:96-97_2447:98-115_2442:116-181_2434:182-204_2456:205-205_2461:206-208_2465:209-231_2433:232-276_2424:277-290_2471:291-336_2468:337-360_2469:361-375_2470:376-379_2410:380-417_2234:418-444_2235:445-454_2236:455-468_2237:469-477_2238:478-488_2239:489-501_2240:502-564]_[-1,_2311,_2448,_2443,_2436,_2454,_…	1	p2	(CA)10	20	368	387
TRINITY_DN14699_c0_g1_i1_len=397_path=[5333:0-46_5420:47-57_5418:58-59_5416:60-60_5413:61-80_5410:81-134_5404:135-140_5396:141-164_5300:165-396]_[-1,_5333,_5420,_5418,_5416,_5413,_5410,_5404,_5396,_5300,_-2]	1	p2	(CA)10	20	235	254
TRINITY_DN14699_c0_g1_i2_len=433_path=[5301:0-99_5302:100-116_5410:117-170_5404:171-176_5396:177-200_5300:201-432]_[-1,_5301,_5302,_5410,_5404,_5396,_5300,_-2]	1	p2	(CA)10	20	271	290
TRINITY_DN14699_c0_g3_i1_len=383_path=[5379:0-99_5380:100-120_5381:121-126_5382:127-150_5383:151-382]_[-1,_5379,_5380,_5381,_5382,_5383,_-2]	1	p2	(CA)10	20	221	240
TRINITY_DN15572_c1_g2_i1_len=493_path=[1779:0-67_1931:68-136_1915:137-148_1898:149-152_1925:153-153_1909:154-154_1892:155-167_1936:168-171_1935:172-176_1934:177-180_1920:181-187_1904:188-211_1887:212-312_1762:313-327_1763:328-331_1764:332-338_1765:339-346_1766:347-351_1767:352-379_1768:380-401_1769:402-492]_[-1,_1779,_1931,_1915,_1898,_1925,_1909,_1892,_1936,_1935,_1934,_1920,_1904,_1887,_1762,_1…	1	p2	(CA)10	20	140	159
TRINITY_DN17138_c1_g8_i2_len=436_path=[6608:0-46_7378:47-57_7366:58-58_7353:59-59_7338:60-61_7316:62-80_7292:81-81_7265:82-105_7229:106-108_7190:109-136_7145:137-160_7089:161-207_7018:208-228_6932:229-231_6835:232-249_6547:250-282_@7086@!:283-326_7438:327-338_7455:339-352_7465:353-358_7475:359-377_7485:378-390_7494:391-393_7504:394-401_7514:402-411_6102:412-414_6103:415-419_6104:420-435]_[-1,_660…	1	p2	(CA)10	20	59	78
TRINITY_DN25397_c0_g1_i1_len=350_path=[328:0-349]_[-1,_328,_-2]	1	p2	(CA)10	20	74	93
TRINITY_DN2750_c0_g1_i1_len=306_path=[284:0-305]_[-1,_284,_-2]	2	p2	(CA)10	20	272	291
TRINITY_DN28849_c0_g1_i1_len=477_path=[455:0-476]_[-1,_455,_-2]	1	p2	(CA)10	20	54	73
TRINITY_DN22879_c0_g1_i1_len=316_path=[587:0-315]_[-1,_587,_-2]	1	p2	(CA)11	22	79	100
TRINITY_DN7758_c1_g1_i1_len=204_path=[182:0-203]_[-1,_182,_-2]	1	p2	(CA)11	22	88	109
TRINITY_DN17138_c1_g8_i1_len=495_path=[6298:0-79_6299:80-80_6300:81-81_7389:82-82_7376:83-83_7364:84-84_7351:85-85_7335:86-86_7317:87-89_7292:90-90_7265:91-114_7229:115-117_7190:118-145_7145:146-169_7089:170-216_7018:217-237_6932:238-240_6835:241-258_6547:259-291_@7086@!:292-335_7438:336-347_7455:348-361_7465:362-367_7475:368-386_7485:387-399_7494:400-402_7504:403-410_7514:411-420_6907:421-443_68…	1	p2	(CA)15	30	58	87
TRINITY_DN189_c0_g1_i1_len=604_path=[2197:0-52_2198:53-73_2202:74-550_2204:551-551_2205:552-552_2206:553-553_2183:554-554_2184:555-555_2185:556-556_2186:557-557_2187:558-558_2188:559-559_2189:560-603]_[-1,_2197,_2198,_2202,_2204,_2205,_2206,_2183,_2184,_2185,_2186,_2187,_2188,_2189,_-2]	1	p2	(CA)16	32	529	560
TRINITY_DN189_c0_g1_i2_len=1106_path=[2192:0-52_2203:53-575_2202:576-1052_2204:1053-1053_2205:1054-1054_2206:1055-1055_2183:1056-1056_2184:1057-1057_2185:1058-1058_2186:1059-1059_2187:1060-1060_2188:1061-1061_2189:1062-1105]_[-1,_2192,_2203,_2202,_2204,_2205,_2206,_2183,_2184,_2185,_2186,_2187,_2188,_2189,_-2]	1	p2	(CA)16	32	1031	1062
TRINITY_DN10925_c0_g3_i1_len=623_path=[1750:0-151_@1883@!:152-309_1885:310-317_1886:318-334_1887:335-341_1888:342-358_1889:359-391_1865:392-394_1860:395-486_1858:487-488_1859:489-622]_[-1,_1750,_1883,_1885,_1886,_1887,_1888,_1889,_1865,_1860,_1858,_1859,_-2]	1	p2	(CA)5	10	178	187
TRINITY_DN10925_c0_g3_i2_len=551_path=[1797:0-45_1884:46-56_1882:57-59_1880:60-79_@1883@!:80-237_1885:238-245_1886:246-262_1887:263-269_1888:270-286_1889:287-319_1865:320-322_1860:323-414_1858:415-416_1859:417-550]_[-1,_1797,_1884,_1882,_1880,_1883,_1885,_1886,_1887,_1888,_1889,_1865,_1860,_1858,_1859,_-2]	1	p2	(CA)5	10	106	115
TRINITY_DN11164_c0_g1_i1_len=725_path=[2327:0-46_2403:47-59_2402:60-63_2401:64-80_2400:81-116_2396:117-140_2390:141-201_2384:202-225_2395:226-234_2389:235-258_2383:259-330_2399:331-331_2394:332-355_2388:356-399_2398:400-400_2393:401-468_2387:469-492_2381:493-599_2375:600-623_2376:624-626_2377:627-650_2378:651-670_2379:671-694_2380:695-724]_[-1,_2327,_2403,_2402,_2401,_2400,_2396,_2390,_2384,_2395…	1	p2	(CA)5	10	162	171
TRINITY_DN11164_c0_g1_i2_len=776_path=[2334:0-56_2335:57-80_2391:81-131_2400:132-167_2396:168-191_2390:192-252_2384:253-276_2395:277-285_2389:286-309_2383:310-381_2399:382-382_2394:383-406_2388:407-450_2398:451-451_2393:452-519_2387:520-543_2381:544-650_2375:651-674_2376:675-677_2377:678-701_2378:702-721_2379:722-745_2380:746-775]_[-1,_2334,_2335,_2391,_2400,_2396,_2390,_2384,_2395,_2389,_2383,_2…	1	p2	(CA)5	10	213	222
TRINITY_DN11256_c0_g1_i1_len=275_path=[2789:0-46_2790:47-57_2791:58-59_2792:60-80_2793:81-99_2794:100-123_2795:124-274]_[-1,_2789,_2790,_2791,_2792,_2793,_2794,_2795,_-2]	1	p2	(CA)5	10	59	68
TRINITY_DN11256_c0_g2_i1_len=274_path=[2749:0-45_2750:46-56_2751:57-58_2752:59-79_2753:80-98_2754:99-122_2755:123-273]_[-1,_2749,_2750,_2751,_2752,_2753,_2754,_2755,_-2]	1	p2	(CA)5	10	58	67
TRINITY_DN1139_c0_g1_i1_len=282_path=[544:0-94_545:95-118_546:119-281]_[-1,_544,_545,_546,_-2]	1	p2	(CA)5	10	109	118
TRINITY_DN11465_c0_g1_i2_len=2019_path=[4614:0-57_4615:58-58_4653:59-327_4605:328-351_4660:352-605_4608:606-643_4652:644-902_4656:903-1175_4602:1176-1199_4663:1200-1313_4662:1314-1358_@4659@!:1359-1619_4650:1620-1707_4661:1708-1772_4658:1773-1802_4647:1803-1850_4600:1851-2018]_[-1,_4614,_4615,_4653,_4605,_4660,_4608,_4652,_4656,_4602,_4663,_4662,_4659,_4650,_4661,_4658,_4647,_4600,_-2]	1	p2	(CA)5	10	352	361
TRINITY_DN11517_c0_g1_i1_len=1319_path=[3090:0-58_3091:59-103_3092:104-154_3134:155-350_3125:351-374_3136:375-575_3104:576-599_3133:600-773_3128:774-797_3129:798-805_@3137@!:806-1092_3138:1093-1095_3139:1096-1119_3140:1120-1126_3115:1127-1141_3116:1142-1150_3117:1151-1152_3118:1153-1176_3119:1177-1318]_[-1,_3090,_3091,_3092,_3134,_3125,_3136,_3104,_3133,_3128,_3129,_3137,_3138,_3139,_3140,_3115,_…	1	p2	(CA)5	10	979	988
TRINITY_DN11517_c0_g1_i2_len=1098_path=[3097:0-67_3098:68-118_3134:119-314_3125:315-338_3136:339-539_3104:540-563_3133:564-737_3128:738-761_3129:762-769_@3137@!:770-1056_3095:1057-1088_3096:1089-1097]_[-1,_3097,_3098,_3134,_3125,_3136,_3104,_3133,_3128,_3129,_3137,_3095,_3096,_-2]	1	p2	(CA)5	10	943	952
TRINITY_DN11517_c0_g1_i3_len=406_path=[3100:0-58_3101:59-77_@3137@!:78-364_3095:365-396_3096:397-405]_[-1,_3100,_3101,_3137,_3095,_3096,_-2]	1	p2	(CA)5	10	251	260
TRINITY_DN11517_c0_g1_i4_len=591_path=[3100:0-58_3101:59-77_@3137@!:78-364_3138:365-367_3139:368-391_3140:392-398_3115:399-413_3116:414-422_3117:423-424_3118:425-448_3119:449-590]_[-1,_3100,_3101,_3137,_3138,_3139,_3140,_3115,_3116,_3117,_3118,_3119,_-2]	1	p2	(CA)5	10	251	260
TRINITY_DN11687_c0_g1_i1_len=1474_path=[3377:0-150_3396:151-400_3387:401-424_3388:425-427_3389:428-451_3390:452-482_3397:483-856_3393:857-880_3395:881-1297_3384:1298-1321_3385:1322-1473]_[-1,_3377,_3396,_3387,_3388,_3389,_3390,_3397,_3393,_3395,_3384,_3385,_-2]	2	p2	(CA)5	10	552	561
TRINITY_DN11863_c0_g2_i1_len=1100_path=[2862:0-148_2863:149-206_@2893@!:207-417_2897:418-441_2845:442-447_2896:448-480_2895:481-516_2889:517-570_2884:571-625_2879:626-649_2894:650-738_2882:739-834_2891:835-885_2887:886-909_2881:910-921_2861:922-1099]_[-1,_2862,_2863,_2893,_2897,_2845,_2896,_2895,_2889,_2884,_2879,_2894,_2882,_2891,_2887,_2881,_2861,_-2]	1	p2	(CA)5	10	209	218
TRINITY_DN12126_c0_g3_i1_len=853_path=[3270:0-56_3271:57-57_3272:58-78_3313:79-79_3311:80-93_3309:94-117_3307:118-147_3298:148-166_3302:167-171_3296:172-190_3290:191-451_3255:452-452_3256:453-542_3289:543-543_3301:544-627_3294:628-651_3304:652-678_3300:679-683_3293:684-726_3287:727-805_3243:806-852]_[-1,_3270,_3271,_3272,_3313,_3311,_3309,_3307,_3298,_3302,_3296,_3290,_3255,_3256,_3289,_3301,_329…	1	p2	(CA)5	10	305	314
TRINITY_DN12126_c0_g3_i2_len=1161_path=[3209:0-386_3313:387-387_3311:388-401_3309:402-425_3307:426-455_3298:456-474_3302:475-479_3296:480-498_3290:499-759_3255:760-760_3256:761-850_3289:851-851_3301:852-935_3294:936-959_3304:960-986_3300:987-991_3293:992-1034_3287:1035-1113_3243:1114-1160]_[-1,_3209,_3313,_3311,_3309,_3307,_3298,_3302,_3296,_3290,_3255,_3256,_3289,_3301,_3294,_3304,_3300,_3293,_3…	1	p2	(CA)5	10	613	622
TRINITY_DN12197_c0_g1_i1_len=329_path=[3628:0-45_3629:46-328]_[-1,_3628,_3629,_-2]	1	p2	(CA)5	10	197	206
TRINITY_DN12197_c0_g2_i1_len=1519_path=[3624:0-58_3625:59-59_3626:60-60_3638:61-184_3649:185-242_3644:243-266_3637:267-462_3651:463-540_3650:541-564_3648:565-664_3643:665-786_3652:787-810_3653:811-818_3654:819-838_3635:839-868_3646:869-882_3641:883-906_3634:907-1161_3568:1162-1185_3569:1186-1235_3570:1236-1518]_[-1,_3624,_3625,_3626,_3638,_3649,_3644,_3637,_3651,_3650,_3648,_3643,_3652,_3653,_365…	2	p2	(CA)5	10	1387	1396
TRINITY_DN12197_c0_g2_i2_len=770_path=[3615:0-58_3616:59-59_3617:60-60_3618:61-78_3619:79-98_3620:99-119_3646:120-133_3641:134-157_3634:158-412_3568:413-436_3569:437-486_3570:487-769]_[-1,_3615,_3616,_3617,_3618,_3619,_3620,_3646,_3641,_3634,_3568,_3569,_3570,_-2]	1	p2	(CA)5	10	638	647
TRINITY_DN12197_c0_g2_i3_len=1415_path=[3556:0-58_3557:59-59_3640:60-80_3649:81-138_3644:139-162_3637:163-358_3651:359-436_3650:437-460_3648:461-560_3643:561-682_3652:683-706_3653:707-714_3654:715-734_3635:735-764_3646:765-778_3641:779-802_3634:803-1057_3568:1058-1081_3569:1082-1131_3570:1132-1414]_[-1,_3556,_3557,_3640,_3649,_3644,_3637,_3651,_3650,_3648,_3643,_3652,_3653,_3654,_3635,_3646,_3641…	1	p2	(CA)5	10	1283	1292
TRINITY_DN12197_c0_g2_i4_len=935_path=[3601:0-58_3602:59-59_3603:60-80_3643:81-202_3652:203-226_3653:227-234_3654:235-254_3635:255-284_3646:285-298_3641:299-322_3634:323-577_3568:578-601_3569:602-651_3570:652-934]_[-1,_3601,_3602,_3603,_3643,_3652,_3653,_3654,_3635,_3646,_3641,_3634,_3568,_3569,_3570,_-2]	1	p2	(CA)5	10	803	812
TRINITY_DN12197_c0_g2_i5_len=1137_path=[3571:0-58_3572:59-59_3645:60-80_3651:81-158_3650:159-182_3648:183-282_3643:283-404_3652:405-428_3653:429-436_3654:437-456_3635:457-486_3646:487-500_3641:501-524_3634:525-779_3568:780-803_3569:804-853_3570:854-1136]_[-1,_3571,_3572,_3645,_3651,_3650,_3648,_3643,_3652,_3653,_3654,_3635,_3646,_3641,_3634,_3568,_3569,_3570,_-2]	1	p2	(CA)5	10	1005	1014
TRINITY_DN12222_c0_g1_i1_len=331_path=[2463:0-46_2464:47-57_2465:58-58_2466:59-80_2584:81-172_2628:173-173_2637:174-202_2645:203-203_2629:204-206_2638:207-227_2579:228-255_2564:256-287_2558:288-330]_[-1,_2463,_2464,_2465,_2466,_2584,_2628,_2637,_2645,_2629,_2638,_2579,_2564,_2558,_-2]	1	p2	(CA)5	10	153	162
TRINITY_DN12222_c0_g1_i3_len=824_path=[2453:0-45_2454:46-56_2455:57-58_2456:59-106_2457:107-130_2578:131-225_2481:226-226_2482:227-250_2608:251-283_2541:284-307_2600:308-397_2626:398-421_2635:422-496_2644:497-501_2597:502-520_2627:521-525_2636:526-553_2596:554-573_2584:574-665_2628:666-666_2637:667-695_2645:696-696_2629:697-699_2638:700-720_2579:721-748_2564:749-780_2558:781-823]_[-1,_2453,_2454,…	1	p2	(CA)5	10	646	655
TRINITY_DN12608_c0_g1_i1_len=2572_path=[6391:0-87_6392:88-88_6393:89-108_6394:109-147_6395:148-168_6406:169-228_6384:229-252_6411:253-783_6359:784-807_6405:808-915_6389:916-939_6410:940-1032_6381:1033-1056_6404:1057-1402_6415:1403-1737_6373:1738-1761_6409:1762-1959_6418:1960-2010_6402:2011-2073_6408:2074-2097_6413:2098-2098_6401:2099-2122_6407:2123-2296_6398:2297-2320_6400:2321-2463_6343:2464-248…	2	p2	(CA)5	10	1586	1595
TRINITY_DN12608_c0_g1_i2_len=1250_path=[6361:0-46_6417:47-58_6416:59-80_6415:81-415_6373:416-439_6409:440-637_6418:638-688_6402:689-751_6408:752-775_6413:776-776_6401:777-800_6407:801-974_6398:975-998_6400:999-1141_6343:1142-1165_6344:1166-1249]_[-1,_6361,_6417,_6416,_6415,_6373,_6409,_6418,_6402,_6408,_6413,_6401,_6407,_6398,_6400,_6343,_6344,_-2]	1	p2	(CA)5	10	264	273
TRINITY_DN12608_c0_g1_i3_len=2692_path=[6377:0-42_6378:43-81_6412:82-288_6406:289-348_6384:349-372_6411:373-903_6359:904-927_6405:928-1035_6389:1036-1059_6410:1060-1152_6381:1153-1176_6404:1177-1522_6415:1523-1857_6373:1858-1881_6409:1882-2079_6418:2080-2130_6402:2131-2193_6408:2194-2217_6413:2218-2218_6401:2219-2242_6407:2243-2416_6398:2417-2440_6400:2441-2583_6343:2584-2607_6344:2608-2691]_[-1,…	1	p2	(CA)5	10	1706	1715
TRINITY_DN12622_c0_g1_i3_len=1258_path=[3268:0-99_3347:100-123_3366:124-173_3358:174-197_3346:198-216_3383:217-241_3354:242-257_3340:258-281_3362:282-304_3350:305-328_3335:329-521_3369:522-528_3361:529-833_3290:834-857_3349:858-972_3206:973-996_3368:997-1022_3359:1023-1056_@3348@!:1057-1180_3331:1181-1202_3332:1203-1257]_[-1,_3268,_3347,_3366,_3358,_3346,_3383,_3354,_3340,_3362,_3350,_3335,_3369,…	2	p2	(CA)5	10	577	586
TRINITY_DN13168_c0_g1_i1_len=2505_path=[5665:0-57_5666:58-58_5753:59-341_5738:342-385_5756:386-399_5755:400-400_5752:401-424_5748:425-464_5743:465-497_5735:498-602_5688:603-626_5742:627-778_5729:779-802_5747:803-1033_5691:1034-1073_5741:1074-1196_5733:1197-1309_5714:1310-1333_5754:1334-1507_5751:1508-1753_5746:1754-2038_5757:2039-2057_5680:2058-2081_5731:2082-2342_5702:2343-2504]_[-1,_5665,_5666,…	2	p2	(CA)5	10	2346	2355
TRINITY_DN13168_c0_g1_i2_len=1389_path=[5668:0-57_5669:58-80_5733:81-193_5714:194-217_5754:218-391_5751:392-637_5746:638-922_5757:923-941_5653:942-946_5739:947-965_5731:966-1226_5702:1227-1388]_[-1,_5668,_5669,_5733,_5714,_5754,_5751,_5746,_5757,_5653,_5739,_5731,_5702,_-2]	2	p2	(CA)5	10	1230	1239
TRINITY_DN13168_c0_g1_i3_len=1078_path=[5656:0-57_5657:58-58_5658:59-60_5659:61-80_5751:81-326_5746:327-611_5757:612-630_5653:631-635_5739:636-654_5731:655-915_5702:916-1077]_[-1,_5656,_5657,_5658,_5659,_5751,_5746,_5757,_5653,_5739,_5731,_5702,_-2]	2	p2	(CA)5	10	919	928
TRINITY_DN13168_c0_g2_i1_len=243_path=[5682:0-57_5683:58-58_5684:59-60_5685:61-80_5686:81-242]_[-1,_5682,_5683,_5684,_5685,_5686,_-2]	1	p2	(CA)5	10	84	93
TRINITY_DN13237_c0_g1_i2_len=469_path=[2818:0-165_2819:166-167_2820:168-168_2892:169-169_2889:170-189_2886:190-195_2882:196-213_2870:214-252_2884:253-320_2880:321-333_2890:334-344_2887:345-376_2896:377-377_2865:378-401_2850:402-402_2833:403-433_2790:434-468]_[-1,_2818,_2819,_2820,_2892,_2889,_2886,_2882,_2870,_2884,_2880,_2890,_2887,_2896,_2865,_2850,_2833,_2790,_-2]	1	p2	(CA)5	10	145	154
TRINITY_DN13237_c0_g2_i1_len=220_path=[2814:0-165_2815:166-189_2816:190-195_2817:196-219]_[-1,_2814,_2815,_2816,_2817,_-2]	1	p2	(CA)5	10	145	154
TRINITY_DN13237_c0_g4_i1_len=222_path=[2635:0-30_2847:31-66_2875:67-90_2861:91-96_2844:97-114_2872:115-120_2858:121-121_2841:122-145_2682:146-153_2683:154-221]_[-1,_2635,_2847,_2875,_2861,_2844,_2872,_2858,_2841,_2682,_2683,_-2]	1	p2	(CA)5	10	46	55
TRINITY_DN13237_c0_g5_i1_len=321_path=[2744:0-165_2745:166-189_2746:190-195_2747:196-213_2748:214-219_2749:220-220_2750:221-239_2751:240-244_2752:245-252_2753:253-320]_[-1,_2744,_2745,_2746,_2747,_2748,_2749,_2750,_2751,_2752,_2753,_-2]	1	p2	(CA)5	10	145	154
TRINITY_DN13237_c0_g6_i1_len=530_path=[2656:0-165_2657:166-167_2658:168-168_2659:169-169_2660:170-189_2891:190-195_2888:196-213_2885:214-219_2881:220-220_2868:221-239_2854:240-322_2895:323-346_2898:347-369_2899:370-393_2900:394-399_2743:400-529]_[-1,_2656,_2657,_2658,_2659,_2660,_2891,_2888,_2885,_2881,_2868,_2854,_2895,_2898,_2899,_2900,_2743,_-2]	1	p2	(CA)5	10	145	154
TRINITY_DN13525_c0_g1_i1_len=1363_path=[3251:0-154_3252:155-167_3253:168-185_3283:186-391_3270:392-413_3271:414-437_3282:438-759_3277:760-783_3278:784-787_3286:788-795_3284:796-885_3281:886-1100_3248:1101-1124_3249:1125-1190_3250:1191-1362]_[-1,_3251,_3252,_3253,_3283,_3270,_3271,_3282,_3277,_3278,_3286,_3284,_3281,_3248,_3249,_3250,_-2]	1	p2	(CA)5	10	768	777
TRINITY_DN13568_c0_g1_i2_len=1428_path=[3809:0-58_3810:59-80_3917:81-81_3915:82-105_3913:106-107_3909:108-131_3901:132-227_3918:228-251_3919:252-296_3908:297-320_3916:321-332_3914:333-368_3906:369-408_3898:409-438_3888:439-549_3852:550-573_3853:574-599_3854:600-623_3887:624-1198_3911:1199-1236_3904:1237-1260_3897:1261-1279_3886:1280-1336_3832:1337-1337_3833:1338-1361_3834:1362-1427]_[-1,_3809,_38…	1	p2	(CA)5	10	474	483
TRINITY_DN13568_c0_g1_i3_len=1503_path=[3872:0-155_3917:156-156_3915:157-180_3913:181-182_3909:183-206_3901:207-302_3918:303-326_3919:327-371_3908:372-395_3916:396-407_3914:408-443_3906:444-483_3898:484-513_3888:514-624_3852:625-648_3853:649-674_3854:675-698_3887:699-1273_3911:1274-1311_3904:1312-1335_3897:1336-1354_3886:1355-1411_3832:1412-1412_3833:1413-1436_3834:1437-1502]_[-1,_3872,_3917,_391…	1	p2	(CA)5	10	549	558
TRINITY_DN13568_c0_g1_i4_len=1075_path=[3878:0-58_3879:59-85_3888:86-196_3852:197-220_3853:221-246_3854:247-270_3887:271-845_3911:846-883_3904:884-907_3897:908-926_3886:927-983_3832:984-984_3833:985-1008_3834:1009-1074]_[-1,_3878,_3879,_3888,_3852,_3853,_3854,_3887,_3911,_3904,_3897,_3886,_3832,_3833,_3834,_-2]	1	p2	(CA)5	10	121	130
TRINITY_DN13751_c0_g1_i1_len=1083_path=[3100:0-115_3156:116-161_3135:162-176_3161:177-186_3158:187-210_3155:211-230_3165:231-236_3160:237-259_3157:260-260_3153:261-277_3147:278-320_3130:321-365_3146:366-398_3139:399-422_3151:423-427_3145:428-477_3138:478-501_3128:502-869_3095:870-893_3096:894-896_3097:897-920_3137:921-950_3127:951-974_3062:975-1082]_[-1,_3100,_3156,_3135,_3161,_3158,_3155,_3165,_…	1	p2	(CA)5	10	295	304
TRINITY_DN13751_c0_g1_i2_len=886_path=[3164:0-46_3162:47-58_3159:59-60_3154:61-80_3147:81-123_3130:124-168_3146:169-201_3139:202-225_3151:226-230_3145:231-280_3138:281-304_3128:305-672_3095:673-696_3096:697-699_3097:700-723_3137:724-753_3127:754-777_3062:778-885]_[-1,_3164,_3162,_3159,_3154,_3147,_3130,_3146,_3139,_3151,_3145,_3138,_3128,_3095,_3096,_3097,_3137,_3127,_3062,_-2]	1	p2	(CA)5	10	98	107
TRINITY_DN13751_c0_g1_i4_len=939_path=[3072:0-68_3073:69-86_3165:87-92_3160:93-115_3157:116-116_3153:117-133_3147:134-176_3130:177-221_3146:222-254_3139:255-278_3151:279-283_3145:284-333_3138:334-357_3128:358-725_3095:726-749_3096:750-752_3097:753-776_3137:777-806_3127:807-830_3062:831-938]_[-1,_3072,_3073,_3165,_3160,_3157,_3153,_3147,_3130,_3146,_3139,_3151,_3145,_3138,_3128,_3095,_3096,_3097,_…	1	p2	(CA)5	10	151	160
TRINITY_DN13827_c0_g1_i2_len=913_path=[2702:0-358_2703:359-382_2704:383-383_2705:384-445_2858:446-469_2854:470-488_2868:489-512_2869:513-523_2870:524-530_2871:531-531_2872:532-555_2873:556-561_2874:562-572_2860:573-585_2856:586-587_2863:588-590_2861:591-596_2859:597-614_2855:615-647_2847:648-671_2836:672-712_2821:713-736_2736:737-912]_[-1,_2702,_2703,_2704,_2705,_2858,_2854,_2868,_2869,_2870,_287…	1	p2	(CA)5	10	134	143
TRINITY_DN13934_c1_g1_i1_len=1356_path=[3036:0-141_3059:142-142_3057:143-270_3055:271-372_3060:373-404_3058:405-830_3056:831-851_3054:852-1146_3016:1147-1167_3017:1168-1179_3018:1180-1355]_[-1,_3036,_3059,_3057,_3055,_3060,_3058,_3056,_3054,_3016,_3017,_3018,_-2]	2	p2	(CA)5	10	750	759
TRINITY_DN13934_c1_g1_i2_len=1251_path=[3019:0-141_3020:142-142_3021:143-165_3055:166-267_3060:268-299_3058:300-725_3056:726-746_3054:747-1041_3016:1042-1062_3017:1063-1074_3018:1075-1250]_[-1,_3019,_3020,_3021,_3055,_3060,_3058,_3056,_3054,_3016,_3017,_3018,_-2]	2	p2	(CA)5	10	645	654
TRINITY_DN13934_c1_g1_i3_len=996_path=[3050:0-44_3058:45-470_3056:471-491_3054:492-786_3016:787-807_3017:808-819_3018:820-995]_[-1,_3050,_3058,_3056,_3054,_3016,_3017,_3018,_-2]	2	p2	(CA)5	10	390	399
TRINITY_DN13934_c1_g1_i4_len=1383_path=[3036:0-141_3059:142-142_3057:143-270_3055:271-372_3060:373-404_3058:405-830_3056:831-851_3054:852-1146_3030:1147-1194_3031:1195-1206_3032:1207-1382]_[-1,_3036,_3059,_3057,_3055,_3060,_3058,_3056,_3054,_3030,_3031,_3032,_-2]	2	p2	(CA)5	10	750	759
TRINITY_DN13934_c1_g1_i5_len=1278_path=[3019:0-141_3020:142-142_3021:143-165_3055:166-267_3060:268-299_3058:300-725_3056:726-746_3054:747-1041_3030:1042-1089_3031:1090-1101_3032:1102-1277]_[-1,_3019,_3020,_3021,_3055,_3060,_3058,_3056,_3054,_3030,_3031,_3032,_-2]	2	p2	(CA)5	10	645	654
TRINITY_DN13949_c1_g1_i1_len=763_path=[2272:0-161_2273:162-174_2274:175-185_2350:186-198_2362:199-246_2357:247-270_2348:271-301_2366:302-326_2369:327-396_2368:397-420_2367:421-423_2336:424-447_2353:448-459_2372:460-474_2334:475-498_2320:499-522_2344:523-591_2333:592-615_2352:616-661_2343:662-687_2332:688-711_2371:712-737_2203:738-762]_[-1,_2272,_2273,_2274,_2350,_2362,_2357,_2348,_2366,_2369,_236…	1	p2	(CA)5	10	130	139
TRINITY_DN14273_c0_g1_i1_len=1873_path=[7473:0-94_7474:95-104_7475:105-118_8108:119-130_8087:131-142_8065:143-166_8033:167-376_7819:377-400_7994:401-691_7787:692-721_8060:722-841_8028:842-1027_8152:1028-1051_8157:1052-1057_8163:1058-1081_8026:1082-1105_7942:1106-1120_8057:1121-1135_8023:1136-1144_7938:1145-1159_7982:1160-1177_8055:1178-1195_8021:1196-1201_@8079@!:1202-1369_8104:1370-1404_8054:140…	1	p2	(CA)5	10	183	192
TRINITY_DN14370_c0_g1_i1_len=2972_path=[6969:0-120_7087:121-139_7080:140-148_7100:149-157_7099:158-163_7095:164-190_7091:191-191_7086:192-382_7023:383-424_@7098@!:425-713_7085:714-742_7102:743-743_7104:744-744_7106:745-746_7053:747-770_7084:771-793_7077:794-1333_6973:1334-1357_7083:1358-1618_6964:1619-1642_7076:1643-2181_7096:2182-2182_7092:2183-2206_7088:2207-2284_7037:2285-2314_7075:2315-2377_7…	1	p2	(CA)5	10	2676	2685
TRINITY_DN14774_c0_g1_i1_len=3286_path=[8228:0-255_8327:256-470_8314:471-580_8337:581-632_8326:633-650_8313:651-752_8349:753-784_8342:785-899_8336:900-936_8325:937-1155_8383:1156-1182_8385:1183-1222_8323:1223-1244_8311:1245-1434_8333:1435-1669_8322:1670-1739_8310:1740-1944_8332:1945-1948_8320:1949-1968_8309:1969-2224_8331:2225-2227_8319:2228-2306_8308:2307-2343_8330:2344-2358_8318:2359-2382_8307:…	1	p2	(CA)5	10	3132	3141
TRINITY_DN14774_c0_g1_i10_len=1422_path=[8103:0-46_8104:47-57_8105:58-58_8106:59-60_8107:61-80_8332:81-84_8320:85-104_8309:105-360_8331:361-363_8319:364-442_8308:443-479_8330:480-494_8318:495-518_8307:519-595_8347:596-885_8354:886-919_8340:920-1016_8384:1017-1017_8339:1018-1061_8305:1062-1155_8328:1156-1213_8299:1214-1240_8300:1241-1421]_[-1,_8103,_8104,_8105,_8106,_8107,_8332,_8320,_8309,_8331,_…	1	p2	(CA)5	10	1268	1277
TRINITY_DN14774_c0_g1_i11_len=3129_path=[8289:0-46_8290:47-57_8291:58-58_8292:59-60_8293:61-80_8327:81-295_8314:296-405_8337:406-457_8326:458-475_8313:476-577_8349:578-609_8342:610-724_8336:725-761_8325:762-980_8383:981-1007_8385:1008-1047_8324:1048-1087_8311:1088-1277_8333:1278-1512_8322:1513-1582_8310:1583-1787_8332:1788-1791_8320:1792-1811_8309:1812-2067_8331:2068-2070_8319:2071-2149_8308:2150…	1	p2	(CA)5	10	2975	2984
TRINITY_DN14774_c0_g1_i2_len=3111_path=[8289:0-46_8290:47-57_8291:58-58_8292:59-60_8293:61-80_8327:81-295_8314:296-405_8337:406-457_8326:458-475_8313:476-577_8349:578-609_8342:610-724_8336:725-761_8325:762-980_8383:981-1007_8385:1008-1047_8323:1048-1069_8311:1070-1259_8333:1260-1494_8322:1495-1564_8310:1565-1769_8332:1770-1773_8320:1774-1793_8309:1794-2049_8331:2050-2052_8319:2053-2131_8308:2132-…	1	p2	(CA)5	10	2957	2966
TRINITY_DN14774_c0_g1_i3_len=3304_path=[8228:0-255_8327:256-470_8314:471-580_8337:581-632_8326:633-650_8313:651-752_8349:753-784_8342:785-899_8336:900-936_8325:937-1155_8383:1156-1182_8385:1183-1222_8324:1223-1262_8311:1263-1452_8333:1453-1687_8322:1688-1757_8310:1758-1962_8332:1963-1966_8320:1967-1986_8309:1987-2242_8331:2243-2245_8319:2246-2324_8308:2325-2361_8330:2362-2376_8318:2377-2400_8307:…	1	p2	(CA)5	10	3150	3159
TRINITY_DN14774_c0_g1_i5_len=2466_path=[8222:0-46_8358:47-57_8351:58-58_8343:59-79_8336:80-116_8325:117-335_8383:336-362_8385:363-402_8323:403-424_8311:425-614_8333:615-849_8322:850-919_8310:920-1124_8332:1125-1128_8320:1129-1148_8309:1149-1404_8331:1405-1407_8319:1408-1486_8308:1487-1523_8330:1524-1538_8318:1539-1562_8307:1563-1639_8347:1640-1929_8354:1930-1963_8340:1964-2060_8384:2061-2061_8339…	1	p2	(CA)5	10	2312	2321
TRINITY_DN14774_c0_g1_i6_len=2614_path=[8166:0-46_8382:47-57_8380:58-58_8377:59-59_8371:60-60_8365:61-61_8360:62-62_8355:63-80_8349:81-112_8342:113-227_8336:228-264_8325:265-483_8383:484-510_8385:511-550_8323:551-572_8311:573-762_8333:763-997_8322:998-1067_8310:1068-1272_8332:1273-1276_8320:1277-1296_8309:1297-1552_8331:1553-1555_8319:1556-1634_8308:1635-1671_8330:1672-1686_8318:1687-1710_8307:17…	1	p2	(CA)5	10	2460	2469
TRINITY_DN14774_c0_g1_i8_len=1627_path=[8209:0-46_8210:47-57_8211:58-58_8212:59-59_8213:60-60_8214:61-61_8215:62-62_8216:63-80_8310:81-285_8332:286-289_8320:290-309_8309:310-565_8331:566-568_8319:569-647_8308:648-684_8330:685-699_8318:700-723_8307:724-800_8347:801-1090_8354:1091-1124_8340:1125-1221_8384:1222-1222_8339:1223-1266_8305:1267-1360_8328:1361-1418_8299:1419-1445_8300:1446-1626]_[-1,_820…	1	p2	(CA)5	10	1473	1482
TRINITY_DN14774_c0_g1_i9_len=2430_path=[8244:0-46_8245:47-57_8246:58-58_8247:59-80_8325:81-299_8383:300-326_8385:327-366_8323:367-388_8311:389-578_8333:579-813_8322:814-883_8310:884-1088_8332:1089-1092_8320:1093-1112_8309:1113-1368_8331:1369-1371_8319:1372-1450_8308:1451-1487_8330:1488-1502_8318:1503-1526_8307:1527-1603_8347:1604-1893_8354:1894-1927_8340:1928-2024_8384:2025-2025_8339:2026-2069_83…	1	p2	(CA)5	10	2276	2285
TRINITY_DN14774_c0_g2_i1_len=347_path=[8264:0-46_8265:47-57_8266:58-58_8267:59-59_8268:60-61_8269:62-80_8328:81-138_8304:139-165_8263:166-346]_[-1,_8264,_8265,_8266,_8267,_8268,_8269,_8328,_8304,_8263,_-2]	1	p2	(CA)5	10	193	202
TRINITY_DN15035_c0_g3_i2_len=2049_path=[5075:0-197_5076:198-224_5077:225-247_5102:248-327_5104:328-332_5105:333-351_5106:352-352_5021:353-376_5022:377-400_5099:401-531_5093:532-646_5040:647-670_5103:671-796_5098:797-809_5092:810-820_5082:821-877_5097:878-886_5089:887-910_5081:911-1050_4994:1051-1074_5088:1075-1201_5009:1202-1225_5080:1226-1388_5025:1389-1412_5095:1413-1754_5079:1755-1829_5007:183…	2	p2	(CA)5	10	1757	1766
TRINITY_DN15081_c0_g1_i1_len=1280_path=[4484:0-56_4485:57-57_4486:58-78_4559:79-206_4513:207-230_4566:231-250_4558:251-274_4572:275-334_4565:335-358_4557:359-361_4475:362-385_4476:386-392_4477:393-416_4556:417-534_4535:535-593_4536:594-617_4576:618-695_4574:696-755_4571:756-779_4578:780-782_4570:783-795_4562:796-839_4552:840-848_4575:849-863_4573:864-978_4523:979-1002_4569:1003-1138_4459:1139-116…	1	p2	(CA)5	10	913	922
TRINITY_DN15081_c0_g1_i2_len=1570_path=[4525:0-56_4526:57-57_4568:58-204_4577:205-228_4580:229-240_4581:241-262_4567:263-323_4499:324-368_4559:369-496_4513:497-520_4566:521-540_4558:541-564_4572:565-624_4565:625-648_4557:649-651_4475:652-675_4476:676-682_4477:683-706_4556:707-824_4535:825-883_4536:884-907_4576:908-985_4574:986-1045_4571:1046-1069_4578:1070-1072_4570:1073-1085_4562:1086-1129_4552:…	1	p2	(CA)5	10	1203	1212
TRINITY_DN15097_c0_g1_i1_len=261_path=[7285:0-101_7608:102-107_7287:108-159_7288:160-162_7289:163-212_7290:213-260]_[-1,_7285,_7608,_7287,_7288,_7289,_7290,_-2]	1	p2	(CA)5	10	216	225
TRINITY_DN15258_c0_g2_i2_len=2746_path=[6774:0-394_6908:395-491_6904:492-534_6911:535-569_6915:570-570_6793:571-593_6898:594-745_6912:746-773_6903:774-850_6910:851-862_6906:863-874_6902:875-894_6896:895-979_6877:980-1337_6913:1338-1361_6916:1362-1386_6887:1387-1415_6876:1416-1439_6862:1440-1520_6901:1521-1544_6895:1545-1852_6886:1853-2010_6874:2011-2246_6860:2247-2357_6909:2358-2381_6905:2382-246…	2	p2	(CA)5	10	2714	2723
TRINITY_DN15258_c0_g2_i5_len=2784_path=[6774:0-394_6908:395-491_6904:492-534_6911:535-569_6915:570-570_6793:571-593_6898:594-745_6912:746-773_6903:774-850_6910:851-862_6906:863-874_6902:875-894_6896:895-979_6877:980-1337_6913:1338-1361_6916:1362-1386_6887:1387-1415_6876:1416-1439_6862:1440-1520_6901:1521-1544_6895:1545-1852_6886:1853-2010_6874:2011-2246_6860:2247-2357_6909:2358-2381_6905:2382-246…	2	p2	(CA)5	10	2752	2761
TRINITY_DN15512_c0_g1_i5_len=349_path=[8836:0-46_8837:47-57_8838:58-59_8839:60-80_9054:81-348]_[-1,_8836,_8837,_8838,_8839,_9054]	1	p2	(CA)5	10	59	68
TRINITY_DN15725_c0_g1_i1_len=1063_path=[8032:0-85_8214:86-187_7943:188-211_8204:212-386_8234:387-410_8238:411-441_8202:442-521_8235:522-522_7902:523-539_8177:540-546_8151:547-623_8053:624-647_8175:648-842_8150:843-1026_8059:1027-1027_8060:1028-1038_8061:1039-1062]_[-1,_8032,_8214,_7943,_8204,_8234,_8238,_8202,_8235,_7902,_8177,_8151,_8053,_8175,_8150,_8059,_8060,_8061,_-2]	1	p2	(CA)5	10	907	916
TRINITY_DN15804_c0_g2_i1_len=1311_path=[5266:0-57_5267:58-59_5417:60-199_5365:200-292_5330:293-547_5461:548-564_5459:565-588_5455:589-600_5447:601-624_5463:625-637_5467:638-653_5469:654-661_5470:662-662_5435:663-688_5458:689-762_5454:763-795_5446:796-813_5464:814-816_5468:817-833_5378:834-840_5422:841-857_5403:858-892_5376:893-902_5342:903-1007_5420:1008-1012_5402:1013-1118_5375:1119-1142_5341:11…	1	p2	(CA)5	10	241	250
TRINITY_DN15821_c0_g1_i1_len=1144_path=[7305:0-56_7306:57-60_7307:61-78_7378:79-257_7223:258-281_7367:282-392_7412:393-398_7198:399-416_7366:417-422_7352:423-509_7331:510-528_7383:529-567_7377:568-591_7365:592-638_7324:639-662_7349:663-870_7413:871-871_7416:872-878_7394:879-895_7389:896-907_7382:908-908_7376:909-932_7363:933-935_7347:936-971_7326:972-995_7245:996-1143]_[-1,_7305,_7306,_7307,_7378…	1	p2	(CA)5	10	73	82
TRINITY_DN15821_c0_g1_i2_len=1450_path=[7159:0-56_7160:57-57_7161:58-79_7162:80-134_7163:135-158_7345:159-233_7210:234-257_7355:258-285_7384:286-384_7378:385-563_7223:564-587_7367:588-698_7412:699-704_7198:705-722_7366:723-728_7352:729-815_7331:816-834_7383:835-873_7377:874-897_7365:898-944_7324:945-968_7349:969-1176_7413:1177-1177_7416:1178-1184_7394:1185-1201_7389:1202-1213_7382:1214-1214_7376:…	1	p2	(CA)5	10	379	388
TRINITY_DN15840_c0_g1_i3_len=798_path=[3613:0-57_3614:58-58_3615:59-59_3616:60-61_3617:62-80_3738:81-91_3733:92-97_3725:98-121_3715:122-145_3701:146-201_3684:202-346_3594:347-370_3595:371-384_3714:385-398_3737:399-414_3732:415-438_3724:439-460_3713:461-484_3731:485-542_3743:543-555_3740:556-569_3745:570-588_3747:589-604_3748:605-616_3710:617-640_3696:641-705_3612:706-797]_[-1,_3613,_3614,_3615,_3…	1	p2	(CA)5	10	708	717
TRINITY_DN15840_c0_g1_i4_len=905_path=[3567:0-57_3568:58-58_3569:59-59_3570:60-79_3744:80-123_3746:124-153_3726:154-156_3717:157-171_3703:172-177_3741:178-187_3738:188-198_3733:199-204_3725:205-228_3715:229-252_3701:253-308_3684:309-453_3594:454-477_3595:478-491_3714:492-505_3737:506-521_3732:522-545_3724:546-567_3713:568-591_3731:592-649_3743:650-662_3740:663-676_3745:677-695_3747:696-711_3748:7…	1	p2	(CA)5	10	815	824
TRINITY_DN15840_c0_g1_i5_len=1112_path=[3516:0-57_3517:58-58_3742:59-286_3744:287-330_3746:331-360_3726:361-363_3717:364-378_3703:379-384_3741:385-394_3738:395-405_3733:406-411_3725:412-435_3715:436-459_3701:460-515_3684:516-660_3594:661-684_3595:685-698_3714:699-712_3737:713-728_3732:729-752_3724:753-774_3713:775-798_3731:799-856_3743:857-869_3740:870-883_3745:884-902_3747:903-918_3748:919-930_3…	1	p2	(CA)5	10	1022	1031
TRINITY_DN15907_c0_g1_i1_len=1408_path=[7962:0-57_7963:58-58_7964:59-59_7965:60-61_7966:62-80_8044:81-107_8040:108-131_8033:132-458_8043:459-535_8039:536-748_8046:749-796_8017:797-824_8038:825-841_8031:842-908_7979:909-932_8021:933-1009_7932:1010-1033_7933:1034-1061_7934:1062-1085_8030:1086-1240_8047:1241-1241_7975:1242-1274_7976:1275-1407]_[-1,_7962,_7963,_7964,_7965,_7966,_8044,_8040,_8033,_804…	1	p2	(CA)5	10	964	973
TRINITY_DN15907_c0_g1_i2_len=1507_path=[7925:0-60_8041:61-103_8034:104-179_8044:180-206_8040:207-230_8033:231-557_8043:558-634_8039:635-847_8046:848-895_8017:896-923_8038:924-940_8031:941-1007_7979:1008-1031_8021:1032-1108_7932:1109-1132_7933:1133-1160_7934:1161-1184_8030:1185-1339_8047:1340-1340_7975:1341-1373_7976:1374-1506]_[-1,_7925,_8041,_8034,_8044,_8040,_8033,_8043,_8039,_8046,_8017,_8038,…	1	p2	(CA)5	10	1063	1072
TRINITY_DN15907_c0_g1_i3_len=3003_path=[7981:0-57_7982:58-58_7983:59-59_7984:60-60_7985:61-80_8037:81-107_8028:108-371_8045:372-395_8042:396-419_8036:420-499_7971:500-523_8027:524-1242_8035:1243-1435_7950:1436-1459_8026:1460-1556_8041:1557-1599_8034:1600-1675_8044:1676-1702_8040:1703-1726_8033:1727-2053_8043:2054-2130_8039:2131-2343_8046:2344-2391_8017:2392-2419_8038:2420-2436_8031:2437-2503_7979…	1	p2	(CA)5	10	2559	2568
TRINITY_DN15907_c0_g1_i4_len=1030_path=[7952:0-57_7953:58-58_7954:59-59_7955:60-60_7956:61-80_8043:81-157_8039:158-370_8046:371-418_8017:419-446_8038:447-463_8031:464-530_7979:531-554_8021:555-631_7932:632-655_7933:656-683_7934:684-707_8030:708-862_8047:863-863_7975:864-896_7976:897-1029]_[-1,_7952,_7953,_7954,_7955,_7956,_8043,_8039,_8046,_8017,_8038,_8031,_7979,_8021,_7932,_7933,_7934,_8030,_80…	1	p2	(CA)5	10	586	595
TRINITY_DN15907_c0_g1_i5_len=2976_path=[7913:0-57_7914:58-58_7915:59-59_7916:60-80_8028:81-344_8045:345-368_8042:369-392_8036:393-472_7971:473-496_8027:497-1215_8035:1216-1408_7950:1409-1432_8026:1433-1529_8041:1530-1572_8034:1573-1648_8044:1649-1675_8040:1676-1699_8033:1700-2026_8043:2027-2103_8039:2104-2316_8046:2317-2364_8017:2365-2392_8038:2393-2409_8031:2410-2476_7979:2477-2500_8021:2501-257…	1	p2	(CA)5	10	2532	2541
TRINITY_DN15907_c0_g1_i6_len=3386_path=[7901:0-57_7902:58-58_7903:59-102_7904:103-126_8029:127-439_7910:440-463_8037:464-490_8028:491-754_8045:755-778_8042:779-802_8036:803-882_7971:883-906_8027:907-1625_8035:1626-1818_7950:1819-1842_8026:1843-1939_8041:1940-1982_8034:1983-2058_8044:2059-2085_8040:2086-2109_8033:2110-2436_8043:2437-2513_8039:2514-2726_8046:2727-2774_8017:2775-2802_8038:2803-2819_…	1	p2	(CA)5	10	2942	2951
TRINITY_DN15907_c0_g1_i7_len=1840_path=[7943:0-57_7944:58-58_7945:59-59_7946:60-61_7947:62-79_8035:80-272_7950:273-296_8026:297-393_8041:394-436_8034:437-512_8044:513-539_8040:540-563_8033:564-890_8043:891-967_8039:968-1180_8046:1181-1228_8017:1229-1256_8038:1257-1273_8031:1274-1340_7979:1341-1364_8021:1365-1441_7932:1442-1465_7933:1466-1493_7934:1494-1517_8030:1518-1672_8047:1673-1673_7975:1674-…	1	p2	(CA)5	10	1396	1405
TRINITY_DN15907_c0_g1_i8_len=1484_path=[7995:0-57_7996:58-58_7997:59-80_8034:81-156_8044:157-183_8040:184-207_8033:208-534_8043:535-611_8039:612-824_8046:825-872_8017:873-900_8038:901-917_8031:918-984_7979:985-1008_8021:1009-1085_7932:1086-1109_7933:1110-1137_7934:1138-1161_8030:1162-1316_8047:1317-1317_7975:1318-1350_7976:1351-1483]_[-1,_7995,_7996,_7997,_8034,_8044,_8040,_8033,_8043,_8039,_8046…	1	p2	(CA)5	10	1040	1049
TRINITY_DN15907_c0_g1_i9_len=2712_path=[7918:0-57_7919:58-58_7920:59-59_7921:60-80_8045:81-104_8042:105-128_8036:129-208_7971:209-232_8027:233-951_8035:952-1144_7950:1145-1168_8026:1169-1265_8041:1266-1308_8034:1309-1384_8044:1385-1411_8040:1412-1435_8033:1436-1762_8043:1763-1839_8039:1840-2052_8046:2053-2100_8017:2101-2128_8038:2129-2145_8031:2146-2212_7979:2213-2236_8021:2237-2313_7932:2314-233…	1	p2	(CA)5	10	2268	2277
TRINITY_DN16398_c0_g3_i1_len=287_path=[4969:0-170_4970:171-194_4971:195-225_4972:226-249_4973:250-252_4974:253-256_4975:257-262_4976:263-286]_[-1,_4969,_4970,_4971,_4972,_4973,_4974,_4975,_4976,_-2]	1	p2	(CA)5	10	39	48
TRINITY_DN16479_c0_g2_i2_len=1872_path=[6064:0-182_6219:183-192_6217:193-246_6213:247-265_6208:266-275_6216:276-289_6212:290-311_6207:312-382_6200:383-406_6191:407-490_6225:491-544_6229:545-546_6233:547-550_6214:551-568_6211:569-574_6205:575-579_6198:580-587_6176:588-744_6156:745-856_6226:857-870_6230:871-924_6234:925-939_6050:940-952_6155:953-1129_6227:1130-1130_6231:1131-1154_6235:1155-1155_618…	1	p2	(CA)5	10	930	939
TRINITY_DN16497_c0_g2_i1_len=1141_path=[2626:0-177_2627:178-219_2628:220-243_2652:244-336_2658:337-375_2657:376-399_2656:400-429_2650:430-453_2653:454-588_2640:589-612_2649:613-995_2643:996-1140]_[-1,_2626,_2627,_2628,_2652,_2658,_2657,_2656,_2650,_2653,_2640,_2649,_2643,_-2]	1	p2	(CA)5	10	796	805
TRINITY_DN1654_c0_g1_i1_len=604_path=[1258:0-201_1259:202-247_1260:248-603]_[-1,_1258,_1259,_1260,_-2]	1	p2	(CA)5	10	320	329
TRINITY_DN1654_c0_g2_i1_len=604_path=[1255:0-201_1256:202-247_1257:248-603]_[-1,_1255,_1256,_1257,_-2]	1	p2	(CA)5	10	320	329
TRINITY_DN16633_c0_g3_i4_len=1937_path=[8631:0-46_8632:47-57_8633:58-58_8915:59-152_8901:153-176_8881:177-305_8947:306-329_8954:330-344_8957:345-368_8958:369-370_8843:371-394_8923:395-410_8912:411-434_8948:435-443_8876:444-468_8790:469-575_8896:576-587_8875:588-616_8789:617-710_8835:711-761_8788:762-785_8733:786-791_8873:792-815_8834:816-829_8949:830-862_8833:863-883_8929:884-884_8921:885-908_891…	1	p2	(CA)5	10	522	531
TRINITY_DN16633_c0_g3_i5_len=1962_path=[8631:0-46_8632:47-57_8633:58-58_8915:59-152_8901:153-176_8881:177-305_8947:306-329_8954:330-344_8956:345-353_8879:354-368_8958:369-370_8936:371-377_8931:378-394_8923:395-410_8912:411-434_8948:435-443_8876:444-468_8790:469-575_8896:576-587_8875:588-616_8789:617-710_8835:711-761_8788:762-785_8733:786-791_8873:792-815_8834:816-829_8949:830-862_8833:863-883_892…	1	p2	(CA)5	10	522	531
TRINITY_DN16676_c0_g5_i1_len=676_path=[7727:0-321_7728:322-345_7729:346-675]_[-1,_7727,_7728,_7729,_-2]	1	p2	(CA)5	10	393	402
TRINITY_DN16698_c0_g2_i2_len=1464_path=[6670:0-59_7186:60-94_7147:95-96_7093:97-114_7184:115-120_7246:121-121_7245:122-133_7244:134-138_7240:139-157_7235:158-205_7230:206-229_7220:230-250_7248:251-268_7115:269-274_7161:275-337_7057:338-388_7113:389-412_7159:413-436_7193:437-457_7112:458-481_7208:482-535_7192:536-547_7234:548-559_7229:560-577_7249:578-580_7252:581-589_7190:590-604_7156:605-613_710…	1	p2	(CA)5	10	480	489
TRINITY_DN16728_c0_g1_i4_len=4221_path=[9633:0-192_9634:193-216_9709:217-455_9649:456-479_9721:480-719_9652:720-743_9715:744-1052_9726:1053-1076_9727:1077-1091_9667:1092-1094_9668:1095-1118_9669:1119-1152_9714:1153-1546_@9720@!:1547-1729_9631:1730-1772_9713:1773-2004_9705:2005-2462_9617:2463-2486_9712:2487-2938_9628:2939-2962_9724:2963-3242_9718:3243-3275_9711:3276-3382_9703:3383-4008_9725:4009-4…	1	p2	(CA)5	10	336	345
TRINITY_DN17138_c1_g8_i1_len=495_path=[6298:0-79_6299:80-80_6300:81-81_7389:82-82_7376:83-83_7364:84-84_7351:85-85_7335:86-86_7317:87-89_7292:90-90_7265:91-114_7229:115-117_7190:118-145_7145:146-169_7089:170-216_7018:217-237_6932:238-240_6835:241-258_6547:259-291_@7086@!:292-335_7438:336-347_7455:348-361_7465:362-367_7475:368-386_7485:387-399_7494:400-402_7504:403-410_7514:411-420_6907:421-443_68…	2	p2	(CA)5	10	204	213
TRINITY_DN17138_c1_g8_i2_len=436_path=[6608:0-46_7378:47-57_7366:58-58_7353:59-59_7338:60-61_7316:62-80_7292:81-81_7265:82-105_7229:106-108_7190:109-136_7145:137-160_7089:161-207_7018:208-228_6932:229-231_6835:232-249_6547:250-282_@7086@!:283-326_7438:327-338_7455:339-352_7465:353-358_7475:359-377_7485:378-390_7494:391-393_7504:394-401_7514:402-411_6102:412-414_6103:415-419_6104:420-435]_[-1,_660…	2	p2	(CA)5	10	195	204
TRINITY_DN17246_c0_g2_i1_len=836_path=[1883:0-281_1884:282-306_1885:307-353_1886:354-377_@1904@!:378-778_1905:779-780_1879:781-835]_[-1,_1883,_1884,_1885,_1886,_1904,_1905,_1879,_-2]	1	p2	(CA)5	10	439	448
TRINITY_DN17246_c0_g2_i2_len=803_path=[1883:0-281_1884:282-306_1885:307-353_1886:354-377_@1904@!:378-778_1892:779-802]_[-1,_1883,_1884,_1885,_1886,_1904,_1892,_-2]	1	p2	(CA)5	10	439	448
TRINITY_DN17309_c0_g3_i1_len=202_path=[12553:0-96_12554:97-99_12555:100-112_12556:113-114_12747:115-138_12961:139-141_13260:142-201]_[-1,_12553,_12554,_12555,_12556,_12747,_12961,_13260]	1	p2	(CA)5	10	68	77
TRINITY_DN17401_c0_g6_i1_len=201_path=[8901:0-41_8902:42-103_8903:104-120_8904:121-200]_[-1,_8901,_8902,_8903,_8904,_-2]	1	p2	(CA)5	10	97	106
TRINITY_DN17553_c0_g3_i4_len=8292_path=[19621:0-46_19622:47-57_19623:58-58_19624:59-59_19693:60-177_19653:178-899_19674:900-1026_19692:1027-1101_19652:1102-1141_19673:1142-1273_19538:1274-1277_19651:1278-1790_19367:1791-1814_19691:1815-1888_19672:1889-1912_19650:1913-2476_19493:2477-2498_19494:2499-2522_19649:2523-2665_19323:2666-2689_19324:2690-2751_19648:2752-2949_19690:2950-3022_19671:3023-304…	1	p2	(CA)5	10	2757	2766
TRINITY_DN17553_c0_g3_i6_len=8117_path=[19621:0-46_19622:47-57_19623:58-58_19624:59-59_19693:60-177_19653:178-899_19674:900-1026_19692:1027-1101_19652:1102-1141_19673:1142-1273_19538:1274-1277_19651:1278-1790_19367:1791-1814_19691:1815-1888_19672:1889-1912_19650:1913-2476_19493:2477-2498_19494:2499-2522_19649:2523-2665_19323:2666-2689_19324:2690-2751_19648:2752-2949_19690:2950-3022_19671:3023-304…	1	p2	(CA)5	10	2757	2766
TRINITY_DN17577_c0_g4_i1_len=1221_path=[11461:0-66_11462:67-90_13655:91-267_13498:268-422_13320:423-797_12451:798-805_13913:806-837_@13873@!:838-1025_13740:1026-1075_14102:1076-1087_14122:1088-1093_14139:1094-1099_14154:1100-1100_14166:1101-1103_14178:1104-1117_13895:1118-1120_13848:1121-1124_13781:1125-1140_13690:1141-1144_13546:1145-1158_13373:1159-1196_13182:1197-1216_12990:1217-1220]_[-1,_114…	1	p2	(CA)5	10	873	882
TRINITY_DN17577_c0_g4_i2_len=1153_path=[11461:0-66_11462:67-90_13655:91-267_13498:268-422_13320:423-797_12451:798-805_13913:806-837_@13873@!:838-1025_13740:1026-1075_14102:1076-1087_14122:1088-1093_14139:1094-1099_14154:1100-1100_14166:1101-1103_14178:1104-1117_12228:1118-1152]_[-1,_11461,_11462,_13655,_13498,_13320,_12451,_13913,_13873,_13740,_14102,_14122,_14139,_14154,_14166,_14178,_12228,_-2]	1	p2	(CA)5	10	873	882
TRINITY_DN17577_c0_g4_i3_len=464_path=[12090:0-57_12091:58-58_12092:59-59_12093:60-61_12094:62-80_@13873@!:81-268_13740:269-318_14102:319-330_14122:331-336_14139:337-342_14154:343-343_14166:344-346_14178:347-360_13895:361-363_13848:364-367_13781:368-383_13690:384-387_13546:388-401_13373:402-439_13182:440-459_12990:460-463]_[-1,_12090,_12091,_12092,_12093,_12094,_13873,_13740,_14102,_14122,_14139,…	1	p2	(CA)5	10	116	125
TRINITY_DN17577_c0_g4_i4_len=1196_path=[11461:0-66_11462:67-90_13655:91-267_13498:268-422_13320:423-797_12451:798-805_13913:806-837_@13873@!:838-1025_13473:1026-1102_13289:1103-1116_13617:1117-1119_13448:1120-1123_13263:1124-1139_11542:1140-1143_11543:1144-1157_11544:1158-1195]_[-1,_11461,_11462,_13655,_13498,_13320,_12451,_13913,_13873,_13473,_13289,_13617,_13448,_13263,_11542,_11543,_11544,_-2]	1	p2	(CA)5	10	873	882
TRINITY_DN17577_c0_g4_i5_len=496_path=[12214:0-57_12215:58-58_12216:59-60_12217:61-62_12218:63-80_13913:81-112_@13873@!:113-300_13740:301-350_14102:351-362_14122:363-368_14139:369-374_14154:375-375_14166:376-378_14178:379-392_13895:393-395_13848:396-399_13781:400-415_13690:416-419_13546:420-433_13373:434-471_13182:472-491_12990:492-495]_[-1,_12214,_12215,_12216,_12217,_12218,_13913,_13873,_13740,…	1	p2	(CA)5	10	148	157
TRINITY_DN17603_c0_g1_i1_len=4443_path=[12790:0-121_12791:122-129_12792:130-146_13202:147-163_13180:164-187_13150:188-407_12992:408-431_13120:432-659_12532:660-683_12533:684-726_12534:727-734_12535:735-758_13219:759-951_13201:952-1107_13252:1108-1195_13244:1196-1276_13231:1277-1398_13253:1399-1409_13270:1410-1429_13237:1430-1455_13230:1456-1507_13198:1508-1520_13175:1521-1544_13145:1545-1622_1321…	1	p2	(CA)5	10	931	940
TRINITY_DN17603_c0_g1_i10_len=1811_path=[12790:0-121_12791:122-129_12792:130-146_13202:147-163_13180:164-187_13150:188-407_12992:408-431_13120:432-659_12532:660-683_12533:684-726_12534:727-734_12535:735-758_13219:759-951_13201:952-1107_13252:1108-1195_13244:1196-1276_13231:1277-1398_13253:1399-1409_13270:1410-1429_13237:1430-1455_13230:1456-1507_13198:1508-1520_13175:1521-1544_13145:1545-1622_132…	1	p2	(CA)5	10	931	940
TRINITY_DN17603_c0_g1_i11_len=2182_path=[12623:0-121_12624:122-129_12625:130-137_12626:138-145_13202:146-162_13180:163-186_13150:187-406_12992:407-430_13120:431-658_12532:659-682_12533:683-725_12534:726-733_12535:734-757_13219:758-950_13201:951-1106_13252:1107-1194_13244:1195-1275_13231:1276-1397_13253:1398-1408_13270:1409-1428_13237:1429-1454_13230:1455-1506_13198:1507-1519_13175:1520-1543_13145…	1	p2	(CA)5	10	930	939
TRINITY_DN17603_c0_g1_i12_len=1468_path=[12790:0-121_12791:122-129_12792:130-146_13202:147-163_13180:164-187_13150:188-407_12992:408-431_13120:432-659_12532:660-683_12533:684-726_12534:727-734_12535:735-758_13219:759-951_13201:952-1107_13252:1108-1195_13244:1196-1276_13231:1277-1398_13253:1399-1409_13271:1410-1429_13288:1430-1430_13303:1431-1431_13316:1432-1432_13327:1433-1443_13071:1444-1467]_[-…	1	p2	(CA)5	10	931	940
TRINITY_DN17603_c0_g1_i15_len=4494_path=[12623:0-121_12624:122-129_12625:130-137_12626:138-145_13202:146-162_13180:163-186_13150:187-406_12992:407-430_13120:431-658_12532:659-682_12533:683-725_12534:726-733_12535:734-757_13219:758-950_13201:951-1106_13252:1107-1194_13244:1195-1275_13231:1276-1397_13253:1398-1408_13270:1409-1428_12618:1429-1451_13230:1452-1503_13198:1504-1516_13175:1517-1540_13145…	1	p2	(CA)5	10	930	939
TRINITY_DN17603_c0_g1_i16_len=1335_path=[12790:0-121_12791:122-129_12792:130-146_13202:147-163_13180:164-187_13150:188-407_12992:408-431_13120:432-659_12532:660-683_12533:684-726_12534:727-734_12535:735-758_13219:759-951_13201:952-1107_13252:1108-1195_13244:1196-1276_13268:1277-1295_13286:1296-1297_13301:1298-1298_13315:1299-1299_13326:1300-1310_13000:1311-1334]_[-1,_12790,_12791,_12792,_13202,_1…	1	p2	(CA)5	10	931	940
TRINITY_DN17603_c0_g1_i2_len=4498_path=[12790:0-121_12791:122-129_12792:130-146_13202:147-163_13180:164-187_13150:188-407_12992:408-431_13120:432-659_12532:660-683_12533:684-726_12534:727-734_12535:735-758_13219:759-951_13201:952-1107_13252:1108-1195_13244:1196-1276_13231:1277-1398_13253:1399-1409_13270:1410-1429_13237:1430-1455_13230:1456-1507_13198:1508-1520_13175:1521-1544_13145:1545-1622_1321…	1	p2	(CA)5	10	931	940
TRINITY_DN17603_c0_g1_i3_len=1253_path=[12623:0-121_12624:122-129_12625:130-137_12626:138-145_13202:146-162_13180:163-186_13150:187-406_12992:407-430_13120:431-658_12532:659-682_12533:683-725_12534:726-733_12535:734-757_13219:758-950_13201:951-1106_13252:1107-1194_13148:1195-1214_13269:1215-1216_13287:1217-1217_13302:1218-1228_12517:1229-1252]_[-1,_12623,_12624,_12625,_12626,_13202,_13180,_13150,…	1	p2	(CA)5	10	930	939
TRINITY_DN17603_c0_g1_i5_len=2238_path=[12623:0-121_12624:122-129_12625:130-137_12626:138-145_13202:146-162_13180:163-186_13150:187-406_12992:407-430_13120:431-658_12532:659-682_12533:683-725_12534:726-733_12535:734-757_13219:758-950_13201:951-1106_13252:1107-1194_13244:1195-1275_13231:1276-1397_13253:1398-1408_13270:1409-1428_13237:1429-1454_13230:1455-1506_13198:1507-1519_13175:1520-1543_13145:…	1	p2	(CA)5	10	930	939
TRINITY_DN17603_c0_g1_i7_len=1010_path=[12790:0-121_12791:122-129_12792:130-146_13202:147-163_13180:164-187_13150:188-407_12992:408-431_13120:432-659_12532:660-683_12533:684-726_12534:727-734_12535:735-758_13219:759-951_13251:952-971_13267:972-972_13285:973-973_13300:974-974_13314:975-985_12960:986-1009]_[-1,_12790,_12791,_12792,_13202,_13180,_13150,_12992,_13120,_12532,_12533,_12534,_12535,_1321…	1	p2	(CA)5	10	931	940
TRINITY_DN17603_c0_g1_i8_len=1566_path=[12790:0-121_12791:122-129_12792:130-146_13202:147-163_13180:164-187_13150:188-407_12992:408-431_13120:432-659_12532:660-683_12533:684-726_12534:727-734_12535:735-758_13219:759-951_13201:952-1107_13252:1108-1195_13244:1196-1276_13231:1277-1398_13253:1399-1409_13270:1410-1429_13237:1430-1455_13230:1456-1507_13254:1508-1528_13272:1529-1529_13289:1530-1530_1330…	1	p2	(CA)5	10	931	940
TRINITY_DN17603_c0_g1_i9_len=4497_path=[12723:0-121_13152:122-145_13202:146-162_13180:163-186_13150:187-406_12992:407-430_13120:431-658_12532:659-682_12533:683-725_12534:726-733_12535:734-757_13219:758-950_13201:951-1106_13252:1107-1194_13244:1195-1275_13231:1276-1397_13253:1398-1408_13270:1409-1428_13237:1429-1454_13230:1455-1506_13198:1507-1519_13175:1520-1543_13145:1544-1621_13216:1622-1641_13…	1	p2	(CA)5	10	930	939
TRINITY_DN17652_c0_g2_i1_len=5021_path=[14024:0-366_14350:367-557_13815:558-581_14304:582-671_14432:672-695_14443:696-725_14164:726-730_14165:731-749_14301:750-754_14245:755-841_14374:842-842_14345:843-866_14300:867-1088_14244:1089-1304_14054:1305-1328_14055:1329-1396_14243:1397-1535_13692:1536-1559_14393:1560-1712_14242:1713-1739_14344:1740-1760_14406:1761-1778_14392:1779-1802_14372:1803-1811_14…	1	p2	(CA)5	10	2845	2854
TRINITY_DN17709_c0_g2_i1_len=1120_path=[3676:0-57_4013:58-80_4009:81-136_4016:137-171_4015:172-191_4012:192-198_4018:199-202_4021:203-215_3964:216-222_4014:223-239_4011:240-253_4007:254-389_4019:390-416_4022:417-419_3930:420-453_3957:454-461_3975:462-466_3927:467-472_3955:473-528_3794:529-552_4006:553-694_4020:695-711_4023:712-718_4025:719-747_3712:748-778_3923:779-963_3869:964-987_3870:988-1119]…	2	p2	(CA)5	10	688	697
TRINITY_DN18042_c0_g1_i1_len=201_path=[179:0-200]_[-1,_179,_-2]	1	p2	(CA)5	10	92	101
TRINITY_DN1901_c0_g1_i1_len=444_path=[1015:0-64_1016:65-109_1022:110-110_1021:111-134_1020:135-217_1013:218-241_1014:242-443]_[-1,_1015,_1016,_1022,_1021,_1020,_1013,_1014,_-2]	1	p2	(CA)5	10	318	327
TRINITY_DN20787_c0_g1_i1_len=219_path=[393:0-218]_[-1,_393,_-2]	1	p2	(CA)5	10	104	113
TRINITY_DN20849_c0_g1_i1_len=217_path=[389:0-216]_[-1,_389,_-2]	1	p2	(CA)5	10	31	40
TRINITY_DN21130_c0_g1_i1_len=286_path=[264:0-285]_[-1,_264,_-2]	1	p2	(CA)5	10	126	135
TRINITY_DN22565_c0_g1_i1_len=275_path=[505:0-274]_[-1,_505,_-2]	1	p2	(CA)5	10	190	199
TRINITY_DN23241_c0_g1_i1_len=301_path=[279:0-300]_[-1,_279,_-2]	1	p2	(CA)5	10	46	55
TRINITY_DN24337_c0_g1_i1_len=544_path=[1043:0-543]_[-1,_1043,_-2]	1	p2	(CA)5	10	101	110
TRINITY_DN24692_c0_g1_i1_len=247_path=[449:0-246]_[-1,_449,_-2]	1	p2	(CA)5	10	19	28
TRINITY_DN24949_c0_g1_i1_len=304_path=[563:0-303]_[-1,_563,_-2]	1	p2	(CA)5	10	216	225
TRINITY_DN25673_c0_g1_i1_len=429_path=[1009:0-40_1010:41-428]_[-1,_1009,_1010,_-2]	1	p2	(CA)5	10	177	186
TRINITY_DN25673_c0_g2_i1_len=509_path=[1011:0-120_1012:121-508]_[-1,_1011,_1012,_-2]	1	p2	(CA)5	10	257	266
TRINITY_DN27414_c0_g1_i1_len=527_path=[1009:0-526]_[-1,_1009,_-2]	1	p2	(CA)5	10	267	276
TRINITY_DN27585_c0_g1_i1_len=664_path=[642:0-663]_[-1,_642,_-2]	2	p2	(CA)5	10	228	237
TRINITY_DN27776_c0_g1_i1_len=315_path=[293:0-314]_[-1,_293,_-2]	1	p2	(CA)5	10	128	137
TRINITY_DN28846_c0_g1_i1_len=329_path=[307:0-328]_[-1,_307,_-2]	1	p2	(CA)5	10	195	204
TRINITY_DN2906_c0_g1_i1_len=235_path=[687:0-51_688:52-74_698:75-92_697:93-189_692:190-234]_[-1,_687,_688,_698,_697,_692,_-2]	1	p2	(CA)5	10	155	164
TRINITY_DN29090_c0_g1_i1_len=417_path=[395:0-416]_[-1,_395,_-2]	1	p2	(CA)5	10	313	322
TRINITY_DN2918_c0_g1_i1_len=660_path=[1339:0-426_1340:427-458_1341:459-659]_[-1,_1339,_1340,_1341,_-2]	1	p2	(CA)5	10	477	486
TRINITY_DN2918_c0_g2_i1_len=660_path=[1342:0-426_1343:427-458_1344:459-659]_[-1,_1342,_1343,_1344,_-2]	1	p2	(CA)5	10	477	486
TRINITY_DN29684_c0_g1_i1_len=383_path=[361:0-382]_[-1,_361,_-2]	1	p2	(CA)5	10	247	256
TRINITY_DN30013_c0_g1_i1_len=265_path=[485:0-264]_[-1,_485,_-2]	1	p2	(CA)5	10	183	192
TRINITY_DN30893_c0_g1_i1_len=259_path=[473:0-258]_[-1,_473,_-2]	1	p2	(CA)5	10	186	195
TRINITY_DN31781_c0_g1_i1_len=236_path=[214:0-235]_[-1,_214,_-2]	1	p2	(CA)5	10	114	123
TRINITY_DN3217_c0_g1_i1_len=264_path=[528:0-51_529:52-263]_[-1,_528,_529,_-2]	1	p2	(CA)5	10	208	217
TRINITY_DN3217_c0_g2_i1_len=280_path=[530:0-67_531:68-279]_[-1,_530,_531,_-2]	1	p2	(CA)5	10	224	233
TRINITY_DN32187_c0_g1_i1_len=337_path=[315:0-336]_[-1,_315,_-2]	1	p2	(CA)5	10	129	138
TRINITY_DN32671_c0_g1_i1_len=220_path=[198:0-219]_[-1,_198,_-2]	1	p2	(CA)5	10	161	170
TRINITY_DN33363_c0_g1_i1_len=265_path=[243:0-264]_[-1,_243,_-2]	1	p2	(CA)5	10	106	115
TRINITY_DN35413_c0_g1_i1_len=217_path=[195:0-216]_[-1,_195,_-2]	1	p2	(CA)5	10	117	126
TRINITY_DN439_c0_g1_i1_len=276_path=[804:0-45_805:46-91_806:92-115_807:116-275]_[-1,_804,_805,_806,_807,_-2]	1	p2	(CA)5	10	128	137
TRINITY_DN439_c0_g2_i1_len=375_path=[800:0-144_801:145-190_802:191-214_803:215-374]_[-1,_800,_801,_802,_803,_-2]	1	p2	(CA)5	10	227	236
TRINITY_DN4413_c0_g1_i1_len=367_path=[345:0-366]_[-1,_345,_-2]	1	p2	(CA)5	10	287	296
TRINITY_DN4555_c0_g1_i1_len=410_path=[840:0-100_841:101-124_842:125-193_843:194-409]_[-1,_840,_841,_842,_843,_-2]	1	p2	(CA)5	10	92	101
TRINITY_DN5022_c0_g1_i1_len=876_path=[1781:0-163_1782:164-187_1783:188-214_1784:215-238_1785:239-875]_[-1,_1781,_1782,_1783,_1784,_1785,_-2]	1	p2	(CA)5	10	121	130
TRINITY_DN5267_c0_g1_i1_len=442_path=[963:0-145_964:146-184_965:185-188_966:189-227_967:228-441]_[-1,_963,_964,_965,_966,_967,_-2]	1	p2	(CA)5	10	143	152
TRINITY_DN5267_c0_g2_i1_len=442_path=[958:0-145_959:146-184_960:185-188_961:189-227_962:228-441]_[-1,_958,_959,_960,_961,_962,_-2]	1	p2	(CA)5	10	143	152
TRINITY_DN6099_c0_g2_i1_len=786_path=[1599:0-56_1609:57-628_1596:629-633_1597:634-652_1598:653-785]_[-1,_1599,_1609,_1596,_1597,_1598,_-2]	1	p2	(CA)5	10	375	384
TRINITY_DN7407_c0_g1_i1_len=233_path=[3797:0-109_3798:110-157_3799:158-196_3800:197-197_3801:198-232]_[-1,_3797,_3798,_3799,_3800,_3801,_-2]	1	p2	(CA)5	10	27	36
TRINITY_DN8388_c0_g1_i1_len=2379_path=[4892:0-635_4893:636-659_4901:660-917_4896:918-941_4899:942-1688_4886:1689-1712_4900:1713-1780_4898:1781-1804_4891:1805-2378]_[-1,_4892,_4893,_4901,_4896,_4899,_4886,_4900,_4898,_4891,_-2]	1	p2	(CA)5	10	191	200
TRINITY_DN8617_c0_g1_i1_len=429_path=[888:0-45_892:46-135_891:136-159_887:160-428]_[-1,_888,_892,_891,_887,_-2]	1	p2	(CA)5	10	58	67
TRINITY_DN8838_c0_g1_i1_len=2251_path=[4734:0-122_4735:123-146_4743:147-149_4742:150-150_4741:151-1452_4713:1453-1476_4740:1477-1764_4744:1765-1788_4745:1789-1819_4728:1820-2250]_[-1,_4734,_4735,_4743,_4742,_4741,_4713,_4740,_4744,_4745,_4728,_-2]	1	p2	(CA)5	10	2105	2114
TRINITY_DN9237_c0_g1_i1_len=1114_path=[2476:0-291_2477:292-315_2499:316-507_2503:508-511_2501:512-535_2498:536-667_2502:668-668_2500:669-692_2497:693-740_2475:741-1113]_[-1,_2476,_2477,_2499,_2503,_2501,_2498,_2502,_2500,_2497,_2475,_-2]	1	p2	(CA)5	10	984	993
TRINITY_DN9237_c0_g2_i1_len=419_path=[2495:0-45_2496:46-418]_[-1,_2495,_2496,_-2]	1	p2	(CA)5	10	289	298
TRINITY_DN9968_c0_g1_i1_len=678_path=[1463:0-328_1464:329-352_1470:353-365_1472:366-389_1471:390-421_1469:422-445_1462:446-677]_[-1,_1463,_1464,_1470,_1472,_1471,_1469,_1462,_-2]	1	p2	(CA)5	10	55	64
TRINITY_DN11027_c0_g1_i1_len=1128_path=[3746:0-58_4037:59-169_4047:170-187_4046:188-221_4044:222-244_4042:245-299_4049:300-303_4051:304-327_4053:328-335_3998:336-343_3980:344-345_3953:346-369_3996:370-385_4025:386-408_4012:409-442_3995:443-466_4023:467-504_4033:505-545_4011:546-557_4039:558-604_4031:605-646_4020:647-676_4010:677-700_3992:701-717_3972:718-785_3943:786-808_3909:809-832_3717:833-112…	1	p2	(CA)6	12	1039	1050
TRINITY_DN11027_c0_g1_i3_len=823_path=[3676:0-58_3677:59-80_4025:81-103_4012:104-137_3995:138-161_4023:162-199_4033:200-240_4011:241-252_4039:253-299_4031:300-341_4020:342-371_4010:372-395_3992:396-412_3972:413-480_3943:481-503_3909:504-527_3717:528-822]_[-1,_3676,_3677,_4025,_4012,_3995,_4023,_4033,_4011,_4039,_4031,_4020,_4010,_3992,_3972,_3943,_3909,_3717,_-2]	1	p2	(CA)6	12	734	745
TRINITY_DN11046_c0_g3_i1_len=263_path=[1390:0-136_1391:137-141_1392:142-155_1393:156-179_1394:180-188_1395:189-200_1396:201-216_1397:217-231_1398:232-262]_[-1,_1390,_1391,_1392,_1393,_1394,_1395,_1396,_1397,_1398,_-2]	1	p2	(CA)6	12	237	248
TRINITY_DN12390_c0_g2_i1_len=1489_path=[3488:0-115_3498:116-151_3496:152-237_3493:238-379_3478:380-403_3479:404-412_3480:413-436_3495:437-477_3492:478-510_3500:511-666_3499:667-862_@3497@!:863-1344_3467:1345-1368_3468:1369-1390_3469:1391-1488]_[-1,_3488,_3498,_3496,_3493,_3478,_3479,_3480,_3495,_3492,_3500,_3499,_3497,_3467,_3468,_3469,_-2]	1	p2	(CA)6	12	486	497
TRINITY_DN12518_c0_g1_i1_len=279_path=[1470:0-42_1471:43-53_1472:54-54_1473:55-55_1495:56-108_1503:109-131_1498:132-132_1490:133-156_1427:157-179_1428:180-203_1429:204-278]_[-1,_1470,_1471,_1472,_1473,_1495,_1503,_1498,_1490,_1427,_1428,_1429,_-2]	1	p2	(CA)6	12	117	128
TRINITY_DN12518_c0_g2_i1_len=359_path=[1456:0-46_1508:47-57_1506:58-58_1504:59-79_1507:80-165_1509:166-187_1502:188-188_1497:189-211_1489:212-212_1501:213-236_1496:237-259_1488:260-283_1437:284-358]_[-1,_1456,_1508,_1506,_1504,_1507,_1509,_1502,_1497,_1489,_1501,_1496,_1488,_1437,_-2]	1	p2	(CA)6	12	197	208
TRINITY_DN12518_c0_g2_i2_len=401_path=[1478:0-121_1507:122-207_1509:208-229_1502:230-230_1497:231-253_1489:254-254_1501:255-278_1496:279-301_1488:302-325_1437:326-400]_[-1,_1478,_1507,_1509,_1502,_1497,_1489,_1501,_1496,_1488,_1437,_-2]	1	p2	(CA)6	12	239	250
TRINITY_DN12560_c0_g1_i1_len=1476_path=[4091:0-46_4112:47-58_4110:59-80_4108:81-103_4107:104-322_4103:323-336_4099:337-360_4106:361-387_4102:388-411_4098:412-651_4087:652-675_4088:676-705_4089:706-729_4097:730-929_4105:930-982_4101:983-1062_4096:1063-1086_4058:1087-1475]_[-1,_4091,_4112,_4110,_4108,_4107,_4103,_4099,_4106,_4102,_4098,_4087,_4088,_4089,_4097,_4105,_4101,_4096,_4058,_-2]	1	p2	(CA)6	12	1118	1129
TRINITY_DN12560_c0_g1_i2_len=574_path=[4051:0-46_4111:47-58_4109:59-59_4104:60-80_4101:81-160_4096:161-184_4058:185-573]_[-1,_4051,_4111,_4109,_4104,_4101,_4096,_4058,_-2]	1	p2	(CA)6	12	216	227
TRINITY_DN12560_c0_g1_i3_len=1768_path=[4059:0-46_4060:47-58_4061:59-59_4100:60-295_4044:296-319_4045:320-372_4108:373-395_4107:396-614_4103:615-628_4099:629-652_4106:653-679_4102:680-703_4098:704-943_4087:944-967_4088:968-997_4089:998-1021_4097:1022-1221_4105:1222-1274_4101:1275-1354_4096:1355-1378_4058:1379-1767]_[-1,_4059,_4060,_4061,_4100,_4044,_4045,_4108,_4107,_4103,_4099,_4106,_4102,_4098,…	1	p2	(CA)6	12	1410	1421
TRINITY_DN12599_c0_g1_i1_len=945_path=[2416:0-161_2417:162-185_2418:186-227_2419:228-251_2497:252-474_2434:475-476_2435:477-500_2508:501-578_2515:579-602_2517:603-636_2518:637-643_2511:644-652_2514:653-669_2512:670-699_2516:700-712_2505:713-759_@2499@!:760-880_2430:881-908_2431:909-909_2432:910-944]_[-1,_2416,_2417,_2418,_2419,_2497,_2434,_2435,_2508,_2515,_2517,_2518,_2511,_2514,_2512,_2516,_250…	2	p2	(CA)6	12	805	816
TRINITY_DN13662_c0_g4_i1_len=265_path=[3175:0-44_3176:45-55_3177:56-56_3178:57-57_3179:58-88_3202:89-134_3196:135-160_3072:161-184_3073:185-264]_[-1,_3175,_3176,_3177,_3178,_3179,_3202,_3196,_3072,_3073,_-2]	1	p2	(CA)6	12	83	94
TRINITY_DN13662_c0_g6_i1_len=536_path=[3055:0-184_3056:185-208_3057:209-211_3058:212-292_3197:293-467_3129:468-513_3130:514-535]_[-1,_3055,_3056,_3057,_3058,_3197,_3129,_3130,_-2]	1	p2	(CA)6	12	462	473
TRINITY_DN13662_c0_g6_i2_len=322_path=[3081:0-44_3213:45-55_3211:56-56_3208:57-57_3203:58-78_3197:79-253_3129:254-299_3130:300-321]_[-1,_3081,_3213,_3211,_3208,_3203,_3197,_3129,_3130,_-2]	1	p2	(CA)6	12	248	259
TRINITY_DN13892_c0_g1_i2_len=518_path=[2399:0-53_2400:54-71_2401:72-137_2418:138-162_2270:163-163_2271:164-186_2272:187-192_2273:193-216_2423:217-245_2471:246-291_2468:292-315_2469:316-330_2470:331-334_2449:335-370_2444:371-397_2459:398-417_2223:418-421_2224:422-430_2225:431-441_2226:442-454_2227:455-517]_[-1,_2399,_2400,_2401,_2418,_2270,_2271,_2272,_2273,_2423,_2471,_2468,_2469,_2470,_2449,_244…	1	p2	(CA)6	12	323	334
TRINITY_DN13892_c0_g1_i3_len=531_path=[2228:0-27_2437:28-28_2428:29-63_2452:64-65_2447:66-83_2442:84-149_2434:150-172_2456:173-173_2461:174-176_2465:177-199_2446:200-205_2440:206-218_2431:219-229_2423:230-258_2471:259-304_2468:305-328_2469:329-343_2470:344-347_2449:348-383_2444:384-410_2459:411-430_2408:431-454_2277:455-467_2278:468-530]_[-1,_2228,_2437,_2428,_2452,_2447,_2442,_2434,_2456,_2461,_…	1	p2	(CA)6	12	336	347
TRINITY_DN13995_c0_g1_i1_len=2798_path=[6328:0-135_6329:136-159_6396:160-398_6390:399-544_6399:545-568_6402:569-611_6393:612-657_6357:658-700_6384:701-961_6338:962-985_6339:986-1048_6388:1049-1306_6400:1307-1330_6403:1331-1331_6382:1332-1615_6304:1616-1639_6398:1640-1920_6342:1921-1960_@6395@!:1961-2191_6401:2192-2192_6404:2193-2215_6405:2216-2216_6348:2217-2257_6391:2258-2264_6386:2265-2288_6380…	1	p2	(CA)6	12	182	193
TRINITY_DN13995_c0_g1_i2_len=2772_path=[6328:0-135_6329:136-159_6396:160-398_6390:399-544_6399:545-568_6402:569-611_6393:612-657_6357:658-700_6384:701-961_6338:962-985_6339:986-1048_6388:1049-1306_6400:1307-1330_6403:1331-1331_6382:1332-1615_6304:1616-1639_6398:1640-1920_6320:1921-1960_@6395@!:1961-2191_6401:2192-2192_6315:2193-2231_6391:2232-2238_6386:2239-2262_6380:2263-2734_6310:2735-2735_6311…	1	p2	(CA)6	12	182	193
TRINITY_DN13995_c0_g1_i3_len=670_path=[6328:0-135_6329:136-159_6396:160-398_6390:399-544_6399:545-568_6402:569-611_6334:612-633_6335:634-634_6336:635-669]_[-1,_6328,_6329,_6396,_6390,_6399,_6402,_6334,_6335,_6336,_-2]	1	p2	(CA)6	12	182	193
TRINITY_DN13995_c0_g1_i4_len=457_path=[6328:0-135_6329:136-159_6396:160-398_6353:399-420_6354:421-421_6355:422-456]_[-1,_6328,_6329,_6396,_6353,_6354,_6355,_-2]	1	p2	(CA)6	12	182	193
TRINITY_DN13995_c0_g1_i5_len=1390_path=[6328:0-135_6329:136-159_6396:160-398_6390:399-544_6399:545-568_6402:569-611_6393:612-657_6357:658-700_6384:701-961_6338:962-985_6339:986-1048_6388:1049-1306_6400:1307-1330_6403:1331-1331_6362:1332-1353_6363:1354-1354_6364:1355-1389]_[-1,_6328,_6329,_6396,_6390,_6399,_6402,_6393,_6357,_6384,_6338,_6339,_6388,_6400,_6403,_6362,_6363,_6364,_-2]	1	p2	(CA)6	12	182	193
TRINITY_DN14378_c2_g1_i1_len=658_path=[4720:0-23_4721:24-24_4808:25-57_4850:58-68_4829:69-81_4805:82-122_4847:123-149_4868:150-150_4855:151-174_4838:175-311_4766:312-335_4817:336-423_4893:424-428_4891:429-452_4889:453-461_4886:462-485_4882:486-520_4877:521-552_4895:553-560_4898:561-586_4900:587-588_4833:589-596_4876:597-610_4864:611-612_4852:613-633_4832:634-657]_[-1,_4720,_4721,_4808,_4850,_4829…	1	p2	(CA)6	12	592	603
TRINITY_DN14378_c2_g1_i2_len=1408_path=[4603:0-168_4604:169-218_4830:219-370_4849:371-578_4894:579-602_4897:603-634_4899:635-647_4890:648-676_4888:677-699_4884:700-723_4879:724-780_4842:781-791_4887:792-804_4883:805-845_4878:846-872_4868:873-873_4855:874-897_4838:898-1034_4766:1035-1058_4817:1059-1146_4893:1147-1151_4891:1152-1175_4889:1176-1184_4886:1185-1208_4882:1209-1243_4877:1244-1275_4895:1…	3	p2	(CA)6	12	1315	1326
TRINITY_DN15095_c0_g1_i1_len=1422_path=[3874:0-79_3875:80-127_@4021@!:128-180_3825:181-204_@4016@!:205-313_4024:314-337_4032:338-338_4019:339-363_4015:364-391_4002:392-433_4026:434-435_4014:436-450_4009:451-461_4001:462-535_4013:536-545_4008:546-559_4017:560-560_4012:561-569_4007:570-644_3999:645-668_3989:669-689_3852:690-713_3974:714-975_3930:976-999_3998:1000-1078_3988:1079-1102_3973:1103-1313_…	1	p2	(CA)6	12	487	498
TRINITY_DN15095_c0_g1_i2_len=270_path=[3902:0-62_3987:63-136_4006:137-146_3997:147-170_4007:171-245_3999:246-269]_[-1,_3902,_3987,_4006,_3997,_4007,_3999]	1	p2	(CA)6	12	88	99
TRINITY_DN15095_c0_g1_i3_len=432_path=[3827:0-59_3828:60-79_4020:80-100_@4016@!:101-209_4025:210-211_3919:212-229_4030:230-232_4032:233-233_4019:234-258_4015:259-286_4002:287-328_4026:329-330_3970:331-346_4009:347-357_4001:358-431]_[-1,_3827,_3828,_4020,_4016,_4025,_3919,_4030,_4032,_4019,_4015,_4002,_4026,_3970,_4009,_4001]	1	p2	(CA)6	12	383	394
TRINITY_DN15421_c0_g1_i1_len=1857_path=[5488:0-202_5489:203-226_5490:227-231_5491:232-255_5658:256-327_5601:328-351_5672:352-409_5559:410-433_5690:434-493_5682:494-530_5670:531-568_5655:569-592_5597:593-604_5598:605-628_5681:629-748_5700:749-772_5704:773-822_5689:823-834_5668:835-858_5695:859-880_5667:881-919_5688:920-925_5678:926-949_5666:950-1033_5543:1034-1057_5649:1058-1210_5608:1211-1234_568…	1	p2	(CA)6	12	64	75
TRINITY_DN15421_c0_g1_i2_len=1984_path=[5488:0-202_5489:203-226_5490:227-231_5491:232-255_5658:256-327_5601:328-351_5672:352-409_5559:410-433_5690:434-493_5682:494-530_5670:531-568_5655:569-592_5597:593-604_5598:605-628_5681:629-748_5700:749-772_5704:773-822_5689:823-834_5668:835-858_5695:859-880_5667:881-919_5688:920-925_5678:926-949_5666:950-1033_5543:1034-1057_5649:1058-1210_5608:1211-1234_568…	1	p2	(CA)6	12	64	75
TRINITY_DN15421_c0_g1_i3_len=881_path=[5488:0-202_5489:203-226_5490:227-231_5491:232-255_5658:256-327_5601:328-351_5672:352-409_5559:410-433_5690:434-493_5682:494-530_5670:531-568_5655:569-592_5597:593-604_5598:605-628_5681:629-748_5700:749-772_5704:773-822_5706:823-843_5708:844-844_5710:845-845_5711:846-856_5617:857-880]_[-1,_5488,_5489,_5490,_5491,_5658,_5601,_5672,_5559,_5690,_5682,_5670,_5655…	1	p2	(CA)6	12	64	75
TRINITY_DN15421_c0_g1_i4_len=1967_path=[5488:0-202_5489:203-226_5490:227-231_5491:232-255_5658:256-327_5601:328-351_5672:352-409_5559:410-433_5690:434-493_5682:494-530_5670:531-568_5655:569-592_5597:593-604_5598:605-628_5681:629-748_5700:749-772_5704:773-822_5689:823-834_5668:835-858_5695:859-880_5667:881-919_5688:920-925_5678:926-949_5666:950-1033_5543:1034-1057_5649:1058-1210_5608:1211-1234_568…	1	p2	(CA)6	12	64	75
TRINITY_DN16361_c0_g1_i11_len=452_path=[8650:0-46_9998:47-57_9976:58-58_9951:59-59_9903:60-79_9865:80-80_9817:81-89_9756:90-110_9679:111-113_9578:114-125_9435:126-138_9271:139-152_9574:153-182_10199:183-196_10144:197-252_10159:253-262_9571:263-276_9423:277-305_9254:306-325_8126:326-451]_[-1,_8650,_9998,_9976,_9951,_9903,_9865,_9817,_9756,_9679,_9578,_9435,_9271,_9574,_10199,_10144,_10159,_9571,_9…	1	p2	(CA)6	12	387	398
TRINITY_DN16361_c0_g1_i4_len=380_path=[7421:0-46_9953:47-57_9927:58-58_9895:59-59_9853:60-60_9802:61-66_9675:67-80_9574:81-110_10199:111-124_10144:125-180_10159:181-190_9571:191-204_9423:205-233_9254:234-253_8126:254-379]_[-1,_7421,_9953,_9927,_9895,_9853,_9802,_9675,_9574,_10199,_10144,_10159,_9571,_9423,_9254,_8126,_-2]	1	p2	(CA)6	12	315	326
TRINITY_DN16361_c0_g1_i7_len=698_path=[8971:0-46_9809:47-57_9746:58-58_9659:59-108_9547:109-113_9736:114-132_9647:133-137_9527:138-150_9795:151-161_9889:162-185_9846:186-188_9792:189-201_9722:202-233_10107:234-236_9624:237-260_9330:261-266_9486:267-277_9699:278-281_9600:282-305_9466:306-308_9119:309-325_9906:326-326_9868:327-335_9820:336-359_9904:360-371_9866:372-384_9818:385-395_9758:396-413_968…	1	p2	(CA)6	12	633	644
TRINITY_DN16361_c0_g1_i9_len=725_path=[7990:0-32_7991:33-56_9248:57-62_9410:63-86_9660:87-135_9547:136-140_9736:141-159_9647:160-164_9527:165-177_9795:178-188_9889:189-212_9846:213-215_9792:216-228_9722:229-260_10107:261-263_9624:264-287_9330:288-293_9486:294-304_9699:305-308_9600:309-332_9466:333-335_9119:336-352_9906:353-353_9868:354-362_9820:363-386_9904:387-398_9866:399-411_9818:412-422_9758:…	1	p2	(CA)6	12	660	671
TRINITY_DN16361_c0_g8_i1_len=349_path=[8127:0-35_8128:36-46_9249:47-64_9561:65-79_9405:80-93_9223:94-149_9542:150-173_9380:174-202_9195:203-222_8489:223-348]_[-1,_8127,_8128,_9249,_9561,_9405,_9223,_9542,_9380,_9195,_8489,_-2]	1	p2	(CA)6	12	284	295
TRINITY_DN16604_c0_g1_i5_len=950_path=[8230:0-57_8231:58-58_8232:59-59_8295:60-99_8309:100-160_8300:161-184_8317:185-185_8307:186-222_8299:223-238_8285:239-518_8194:519-542_8270:543-685_8116:686-709_8298:710-766_8284:767-787_8255:788-790_8315:791-811_8314:812-828_8310:829-852_8318:853-869_8282:870-889_8167:890-929_8168:930-949]_[-1,_8230,_8231,_8232,_8295,_8309,_8300,_8317,_8307,_8299,_8285,_8194…	1	p2	(CA)6	12	59	70
TRINITY_DN16735_c0_g5_i16_len=461_path=[12898:0-144_15063:145-239_15028:240-274_14943:275-318_14776:319-332_14939:333-337_14866:338-343_14766:344-396_14501:397-452_13732:453-460]_[-1,_12898,_15063,_15028,_14943,_14776,_14939,_14866,_14766,_14501,_13732,_-2]	1	p2	(CA)6	12	397	408
TRINITY_DN16735_c0_g5_i3_len=302_path=[13238:0-46_15167:47-57_15145:58-58_15121:59-59_15092:60-60_15062:61-80_15028:81-115_14943:116-159_14776:160-173_14939:174-178_14866:179-184_14766:185-237_14501:238-293_13732:294-301]_[-1,_13238,_15167,_15145,_15121,_15092,_15062,_15028,_14943,_14776,_14939,_14866,_14766,_14501,_13732,_-2]	1	p2	(CA)6	12	238	249
TRINITY_DN17475_c0_g4_i3_len=6975_path=[17542:0-509_@18131@!:510-836_18175:837-857_18185:858-860_18189:861-865_17538:866-889_18156:890-895_18144:896-936_18127:937-992_18073:993-1030_18032:1031-1854_18126:1855-1889_18104:1890-1913_18072:1914-2004_18179:2005-2028_18187:2029-2029_18190:2030-2053_18192:2054-2073_18103:2074-2094_18154:2095-2097_18142:2098-2134_18125:2135-2158_18102:2159-2183_18165:218…	1	p2	(CA)6	12	6680	6691
TRINITY_DN17475_c0_g4_i4_len=6982_path=[17542:0-509_@18131@!:510-836_18175:837-857_18185:858-860_18189:861-865_17538:866-889_18156:890-895_18144:896-936_18127:937-992_18178:993-1032_18032:1033-1856_18126:1857-1891_18104:1892-1915_18072:1916-2006_18179:2007-2030_18187:2031-2031_18190:2032-2055_18192:2056-2075_18103:2076-2096_18154:2097-2099_18142:2100-2136_18125:2137-2160_18102:2161-2185_18165:218…	1	p2	(CA)6	12	6687	6698
TRINITY_DN17475_c0_g4_i5_len=6981_path=[17542:0-509_@18131@!:510-836_18175:837-857_18185:858-860_18189:861-865_17538:866-889_18156:890-895_18144:896-936_18127:937-992_18073:993-1030_18032:1031-1854_18126:1855-1889_18104:1890-1913_18072:1914-2004_18179:2005-2028_18187:2029-2029_18190:2030-2053_18192:2054-2073_18103:2074-2094_18154:2095-2097_18142:2098-2134_18125:2135-2158_18102:2159-2183_18165:218…	1	p2	(CA)6	12	6686	6697
TRINITY_DN17475_c0_g4_i6_len=6972_path=[17542:0-509_@18131@!:510-836_18175:837-857_17557:858-871_18167:872-887_18156:888-893_18144:894-934_18127:935-990_18073:991-1028_18032:1029-1852_18126:1853-1887_18104:1888-1911_18072:1912-2002_18179:2003-2026_18187:2027-2027_18190:2028-2051_18192:2052-2071_18103:2072-2092_18154:2093-2095_18142:2096-2132_18125:2133-2156_18102:2157-2181_18165:2182-2212_18141:2…	1	p2	(CA)6	12	6677	6688
TRINITY_DN19915_c0_g1_i1_len=202_path=[180:0-201]_[-1,_180,_-2]	1	p2	(CA)6	12	150	161
TRINITY_DN22526_c0_g1_i1_len=346_path=[324:0-345]_[-1,_324,_-2]	1	p2	(CA)6	12	108	119
TRINITY_DN25274_c0_g1_i1_len=518_path=[991:0-517]_[-1,_991,_-2]	1	p2	(CA)6	12	507	518
TRINITY_DN25882_c0_g1_i1_len=268_path=[246:0-267]_[-1,_246,_-2]	1	p2	(CA)6	12	151	162
TRINITY_DN2782_c0_g1_i1_len=315_path=[713:0-222_714:223-314]_[-1,_713,_714,_-2]	2	p2	(CA)6	12	279	290
TRINITY_DN27964_c0_g1_i1_len=421_path=[399:0-420]_[-1,_399,_-2]	1	p2	(CA)6	12	149	160
TRINITY_DN29024_c0_g1_i1_len=301_path=[279:0-300]_[-1,_279,_-2]	1	p2	(CA)6	12	147	158
TRINITY_DN2917_c0_g1_i1_len=369_path=[755:0-131_756:132-175_757:176-368]_[-1,_755,_756,_757,_-2]	1	p2	(CA)6	12	199	210
TRINITY_DN2917_c0_g2_i1_len=376_path=[753:0-131_758:132-182_752:183-375]_[-1,_753,_758,_752,_-2]	1	p2	(CA)6	12	206	217
TRINITY_DN292_c0_g2_i1_len=276_path=[680:0-87_681:88-275]_[-1,_680,_681,_-2]	1	p2	(CA)6	12	39	50
TRINITY_DN29490_c0_g1_i1_len=404_path=[382:0-403]_[-1,_382,_-2]	1	p2	(CA)6	12	324	335
TRINITY_DN29680_c0_g1_i1_len=256_path=[467:0-255]_[-1,_467,_-2]	1	p2	(CA)6	12	148	159
TRINITY_DN3662_c0_g1_i1_len=408_path=[820:0-159_821:160-183_822:184-407]_[-1,_820,_821,_822,_-2]	1	p2	(CA)6	12	306	317
TRINITY_DN5789_c0_g1_i1_len=615_path=[1333:0-185_1334:186-209_1344:210-540_1342:541-603_1339:604-614]_[-1,_1333,_1334,_1344,_1342,_1339,_-2]	2	p2	(CA)6	12	593	604
TRINITY_DN5815_c0_g1_i1_len=984_path=[1989:0-233_1990:234-257_1995:258-710_1993:711-983]_[-1,_1989,_1990,_1995,_1993,_-2]	1	p2	(CA)6	12	269	280
TRINITY_DN6464_c0_g1_i1_len=566_path=[1112:0-185_1113:186-209_1114:210-565]_[-1,_1112,_1113,_1114,_-2]	1	p2	(CA)6	12	93	104
TRINITY_DN7972_c0_g1_i3_len=1679_path=[3753:0-57_3802:58-144_3801:145-168_3803:169-169_3798:170-370_3794:371-919_3765:920-931_3797:932-941_3793:942-1049_3800:1050-1082_3796:1083-1106_3792:1107-1222_3775:1223-1678]_[-1,_3753,_3802,_3801,_3803,_3798,_3794,_3765,_3797,_3793,_3800,_3796,_3792,_3775,_-2]	1	p2	(CA)6	12	886	897
TRINITY_DN8388_c0_g1_i1_len=2379_path=[4892:0-635_4893:636-659_4901:660-917_4896:918-941_4899:942-1688_4886:1689-1712_4900:1713-1780_4898:1781-1804_4891:1805-2378]_[-1,_4892,_4893,_4901,_4896,_4899,_4886,_4900,_4898,_4891,_-2]	2	p2	(CA)6	12	915	926
TRINITY_DN9966_c0_g2_i1_len=294_path=[1363:0-45_1364:46-46_1365:47-67_1366:68-117_1367:118-145_1368:146-293]_[-1,_1363,_1364,_1365,_1366,_1367,_1368,_-2]	1	p2	(CA)6	12	118	129
TRINITY_DN11046_c0_g1_i1_len=271_path=[1373:0-122_1501:123-171_1497:172-172_1504:173-173_1500:174-189_1496:190-201_1503:202-217_1499:218-232_1494:233-241_1363:242-270]_[-1,_1373,_1501,_1497,_1504,_1500,_1496,_1503,_1499,_1494,_1363,_-2]	1	p2	(CA)7	14	238	251
TRINITY_DN11046_c0_g2_i1_len=270_path=[1441:0-136_1442:137-141_1443:142-155_1444:156-164_1445:165-179_1495:180-188_1502:189-200_1498:201-216_1493:217-231_1422:232-240_1423:241-269]_[-1,_1441,_1442,_1443,_1444,_1445,_1495,_1502,_1498,_1493,_1422,_1423,_-2]	1	p2	(CA)7	14	237	250
TRINITY_DN11046_c0_g4_i1_len=270_path=[1432:0-136_1433:137-141_1434:142-155_1435:156-164_1436:165-200_1437:201-216_1438:217-231_1439:232-240_1440:241-269]_[-1,_1432,_1433,_1434,_1435,_1436,_1437,_1438,_1439,_1440,_-2]	1	p2	(CA)7	14	237	250
TRINITY_DN11811_c0_g1_i1_len=1235_path=[3055:0-159_3056:160-183_3057:184-216_3069:217-480_@3068@!:481-619_3065:620-673_3061:674-678_3066:679-717_3064:718-718_3060:719-752_3002:753-764_3063:765-1059_3051:1060-1083_3059:1084-1157_3054:1158-1234]_[-1,_3055,_3056,_3057,_3069,_3068,_3065,_3061,_3066,_3064,_3060,_3002,_3063,_3051,_3059,_3054,_-2]	2	p2	(CA)7	14	1112	1125
TRINITY_DN14503_c0_g1_i1_len=3319_path=[8312:0-58_8313:59-59_8314:60-80_@8518@!:81-399_8393:400-425_8483:426-508_8500:509-835_8310:836-910_8481:911-1092_8401:1093-1138_8402:1139-1162_@8515@!:1163-1302_8534:1303-1315_8537:1316-1316_8319:1317-1330_8513:1331-1340_8478:1341-1620_8497:1621-2110_8415:2111-2134_8477:2135-2216_8522:2217-2312_8512:2313-2336_8496:2337-2431_8535:2432-2455_8538:2456-2468_849…	2	p2	(CA)7	14	3233	3246
TRINITY_DN14503_c0_g1_i2_len=3312_path=[8312:0-58_8313:59-59_8314:60-80_@8518@!:81-399_8421:400-424_8483:425-507_8500:508-834_8310:835-909_8481:910-1091_8401:1092-1137_8402:1138-1161_@8515@!:1162-1301_8389:1302-1323_8513:1324-1333_8478:1334-1613_8497:1614-2103_8415:2104-2127_8477:2128-2209_8522:2210-2305_8512:2306-2329_8496:2330-2424_8535:2425-2448_8538:2449-2461_8495:2462-2485_8532:2486-2507_853…	2	p2	(CA)7	14	3226	3239
TRINITY_DN14503_c0_g1_i6_len=3541_path=[8366:0-102_8485:103-308_@8518@!:309-627_8393:628-653_8483:654-736_8500:737-1063_8310:1064-1138_8481:1139-1320_8401:1321-1366_8402:1367-1390_@8515@!:1391-1530_8389:1531-1552_8513:1553-1562_8478:1563-1842_8497:1843-2332_8415:2333-2356_8477:2357-2438_8522:2439-2534_8512:2535-2558_8496:2559-2653_8535:2654-2677_8538:2678-2690_8494:2691-2712_8473:2713-2736_8507:2…	2	p2	(CA)7	14	3455	3468
TRINITY_DN14503_c0_g1_i7_len=3547_path=[8366:0-102_8485:103-308_@8518@!:309-627_8393:628-653_8483:654-736_8500:737-1063_8310:1064-1138_8481:1139-1320_8401:1321-1366_8402:1367-1390_@8515@!:1391-1530_8534:1531-1543_8537:1544-1544_8319:1545-1558_8513:1559-1568_8478:1569-1848_8497:1849-2338_8415:2339-2362_8477:2363-2444_8522:2445-2540_8512:2541-2564_8496:2565-2659_8535:2660-2683_8538:2684-2696_8495:2…	2	p2	(CA)7	14	3461	3474
TRINITY_DN14503_c0_g1_i8_len=3546_path=[8366:0-102_8485:103-308_@8518@!:309-627_8421:628-652_8483:653-735_8500:736-1062_8310:1063-1137_8481:1138-1319_8401:1320-1365_8402:1366-1389_@8515@!:1390-1529_8534:1530-1542_8537:1543-1543_8514:1544-1567_8478:1568-1847_8497:1848-2337_8415:2338-2361_8477:2362-2443_8522:2444-2539_8512:2540-2563_8496:2564-2658_8535:2659-2682_8538:2683-2695_8495:2696-2719_8532:2…	2	p2	(CA)7	14	3460	3473
TRINITY_DN14503_c0_g1_i9_len=3313_path=[8312:0-58_8313:59-59_8314:60-80_@8518@!:81-399_8393:400-425_8483:426-508_8500:509-835_8310:836-910_8481:911-1092_8401:1093-1138_8402:1139-1162_@8515@!:1163-1302_8389:1303-1324_8513:1325-1334_8478:1335-1614_8497:1615-2104_8415:2105-2128_8477:2129-2210_8522:2211-2306_8512:2307-2330_8496:2331-2425_8535:2426-2449_8538:2450-2462_8494:2463-2484_8473:2485-2508_850…	2	p2	(CA)7	14	3227	3240
TRINITY_DN14870_c0_g1_i5_len=1492_path=[3638:0-46_3639:47-57_3640:58-58_3641:59-59_3642:60-60_3751:61-95_3747:96-146_3743:147-170_3672:171-198_3754:199-199_3750:200-223_3746:224-290_3759:291-316_3760:317-338_3761:339-360_3749:361-384_3745:385-393_3741:394-545_3748:546-861_3744:862-863_3740:864-1355_3693:1356-1356_3694:1357-1380_3695:1381-1398_3696:1399-1422_3697:1423-1491]_[-1,_3638,_3639,_3640,_…	1	p2	(CA)7	14	169	182
TRINITY_DN15014_c0_g1_i1_len=565_path=[2534:0-57_2644:58-171_2669:172-180_2673:181-193_2676:194-195_2679:196-246_2661:247-286_2656:287-288_2647:289-310_2672:311-311_2675:312-317_2678:318-321_2671:322-323_2655:324-356_2645:357-417_2611:418-419_2586:420-441_2554:442-499_2293:500-564]_[-1,_2534,_2644,_2669,_2673,_2676,_2679,_2661,_2656,_2647,_2672,_2675,_2678,_2671,_2655,_2645,_2611,_2586,_2554,_229…	1	p2	(CA)7	14	170	183
TRINITY_DN15412_c0_g1_i1_len=3239_path=[8027:0-86_@8067@!:87-401_7920:402-425_8099:426-441_8092:442-447_8108:448-469_8107:470-493_8106:494-509_8109:510-526_8100:527-558_8094:559-601_8086:602-626_7954:627-650_8085:651-686_@8072@!:687-950_8045:951-1255_7914:1256-1279_7915:1280-1296_7916:1297-1320_8071:1321-1327_8044:1328-1351_8058:1352-1450_7969:1451-1474_8043:1475-1657_7939:1658-1681_7940:1682-169…	1	p2	(CA)7	14	592	605
TRINITY_DN15412_c0_g1_i2_len=969_path=[8001:0-50_@8067@!:51-365_7920:366-389_8099:390-405_8092:406-411_8108:412-433_8107:434-457_8106:458-473_8076:474-497_8101:498-518_8094:519-561_8086:562-586_7954:587-610_8085:611-646_@8072@!:647-910_8025:911-944_8026:945-968]_[-1,_8001,_8067,_7920,_8099,_8092,_8108,_8107,_8106,_8076,_8101,_8094,_8086,_7954,_8085,_8072,_8025,_8026,_-2]	1	p2	(CA)7	14	552	565
TRINITY_DN15542_c0_g1_i1_len=746_path=[3700:0-92_3701:93-108_4250:109-116_4209:117-117_4160:118-158_4244:159-197_4399:198-205_4294:206-248_4273:249-336_4405:337-369_4415:370-384_4289:385-393_4266:394-394_4136:395-451_4288:452-469_4265:470-494_4287:495-496_4318:497-520_4303:521-529_4342:530-558_4331:559-581_4317:582-585_4302:586-598_4330:599-605_4316:606-610_4123:611-671_4220:672-678_4175:679-706_…	2	p2	(CA)7	14	508	521
TRINITY_DN15542_c0_g1_i2_len=734_path=[3700:0-92_3701:93-108_4250:109-116_4209:117-117_4160:118-158_4244:159-197_4399:198-205_4086:206-215_4087:216-239_4088:240-248_4273:249-336_4405:337-369_4143:370-393_4332:394-394_4319:395-423_4304:424-449_4288:450-467_4406:468-493_4416:494-495_4425:496-504_4182:505-519_4303:520-528_4342:529-557_4331:558-580_4317:581-584_4302:585-597_4330:598-604_4316:605-609_…	1	p2	(CA)7	14	507	520
TRINITY_DN15542_c0_g1_i3_len=437_path=[4440:0-43_4405:44-76_4415:77-91_4320:92-126_4304:127-152_4288:153-170_4406:171-196_4416:197-198_4425:199-207_4182:208-222_4303:223-231_4342:232-260_4331:261-283_4317:284-287_4302:288-300_4330:301-307_4316:308-312_4301:313-325_4284:326-327_4257:328-364_4378:365-373_4407:374-380_4417:381-392_4426:393-412_4116:413-420_3757:421-421_4315:422-436]_[-1,_4440,_4405,…	1	p2	(CA)7	14	210	223
TRINITY_DN15542_c0_g1_i4_len=722_path=[3677:0-92_4253:93-108_4165:109-138_4208:139-142_4281:143-146_4244:147-185_4399:186-193_4086:194-203_4087:204-227_4088:228-236_4273:237-324_4405:325-357_4143:358-381_4332:382-382_4319:383-411_4304:412-437_4288:438-455_4406:456-481_4416:482-483_4425:484-492_4182:493-507_4303:508-516_4342:517-545_4331:546-568_4317:569-572_4302:573-585_4330:586-592_4316:593-597_…	1	p2	(CA)7	14	495	508
TRINITY_DN15542_c0_g1_i5_len=453_path=[4440:0-43_4405:44-76_4415:77-91_4289:92-100_4266:101-101_4136:102-158_4288:159-176_4265:177-201_4287:202-203_4318:204-227_4303:228-236_4342:237-265_4331:266-288_4317:289-292_4302:293-305_4330:306-312_4316:313-317_4123:318-378_4220:379-385_4175:386-413_4118:414-436_3658:437-437_3659:438-443_3660:444-452]_[-1,_4440,_4405,_4415,_4289,_4266,_4136,_4288,_4265,_42…	2	p2	(CA)7	14	215	228
TRINITY_DN15542_c0_g1_i6_len=734_path=[3677:0-92_4253:93-108_4165:109-138_4208:139-142_4281:143-146_4244:147-185_4399:186-193_4294:194-236_4273:237-324_4405:325-357_4415:358-372_4289:373-381_4266:382-382_4136:383-439_4288:440-457_4265:458-482_4287:483-484_4318:485-508_4303:509-517_4342:518-546_4331:547-569_4317:570-573_4302:574-586_4330:587-593_4316:594-598_4123:599-659_4220:660-666_4175:667-694_…	2	p2	(CA)7	14	496	509
[truncated: 11,588 more rows]
[truncated: 3 more columns]
