# Supplementary material for: Transcriptome analysis of Anastrepha fraterculus sp. 1 males, females, and embryos: insights into development, courtship, and reproduction
Source: BMC Genet. 2020 Dec 18;21(Suppl 2):136. doi: 10.1186/s12863-020-00943-2 (PMC7747455; doi:10.1186/s12863-020-00943-2)
Supplement: Supplementary file 10 — Additional file 10. List of transcripts containing microsatellite motif and primers designed available to be tested. [file 12863_2020_943_MOESM10_ESM.xlsx]

## Sheet: primers_ssrs
ID	Start	Sense	Len	Tm	GC%	Primer Seq
TRINITY_DN10002_c0_g1_i1.131	FORWARD	69	20	59.45	50.00	AGGTTGTTGTCTGGCTGTGA
TRINITY_DN10002_c0_g1_i1.131	REVERSE	293	20	60.25	55.00	ATGCGTGCACTCGGAGATAC
TRINITY_DN10002_c0_g2_i1.131	FORWARD	69	20	59.45	50.00	AGGTTGTTGTCTGGCTGTGA
TRINITY_DN10002_c0_g2_i1.131	REVERSE	293	20	60.25	55.00	ATGCGTGCACTCGGAGATAC
TRINITY_DN1000_c0_g1_i1.256	FORWARD	146	20	57.52	45.00	ACGATCCAGTGTTCAATGCT
TRINITY_DN1000_c0_g1_i1.256	REVERSE	384	22	60.16	45.46	TGTCACTTTTCTTCTCCTGCGT
TRINITY_DN1000_c0_g1_i1.95	FORWARD	34	23	57.85	39.13	TCAACCGATATTCGAATATGCCT
TRINITY_DN1000_c0_g1_i1.95	REVERSE	146	20	57.52	45.00	AGCATTGAACACTGGATCGT
TRINITY_DN10019_c0_g1_i1.56	FORWARD	5	21	59.68	52.38	CGGAGATAACGTTTGACTGCG
TRINITY_DN10019_c0_g1_i1.56	REVERSE	177	20	59.55	50.00	CGCCTCCACAACAACAAACA
TRINITY_DN10019_c0_g2_i1.328	FORWARD	134	20	60.32	50.00	AGCCGCCGGAAAAACAGTAT
TRINITY_DN10019_c0_g2_i1.328	REVERSE	352	20	59.76	50.00	GCATGCCAGTTTCGACGAAA
TRINITY_DN10029_c0_g1_i1.62	FORWARD	1	22	59.89	45.46	TGCAACTAAGCCCTACTTGTGT
TRINITY_DN10029_c0_g1_i1.62	REVERSE	147	20	58.17	45.00	TGTTTATCATTGTGGCGCCT
TRINITY_DN10029_c0_g1_i2.60	FORWARD	39	20	59.83	55.00	ACGTGTGCTCTTCCGATCTC
TRINITY_DN10029_c0_g1_i2.60	REVERSE	288	20	60.11	50.00	AGATGCGCTGACTCTGCAAT
TRINITY_DN10042_c0_g2_i1.191	FORWARD	69	20	60.25	50.00	ACACCACACACACACACACA
TRINITY_DN10042_c0_g2_i1.191	REVERSE	241	20	60.25	50.00	TTCGATTGGCTTCACACCGT
TRINITY_DN10042_c0_g2_i1.319	FORWARD	234	20	59.97	55.00	GTGTGAAACGGTGTGAAGCC
TRINITY_DN10042_c0_g2_i1.319	REVERSE	381	20	59.97	50.00	GCCGAAGAGTTTTGCAGCAA
TRINITY_DN10042_c0_g2_i1.73	FORWARD	52	21	57.40	42.86	AGCAAACACGAACACATACAC
TRINITY_DN10042_c0_g2_i1.73	REVERSE	234	20	59.97	55.00	GGCTTCACACCGTTTCACAC
TRINITY_DN10048_c0_g1_i1.139	FORWARD	80	20	59.01	50.00	CGACAATCGCTGACAATCGT
TRINITY_DN10048_c0_g1_i1.139	REVERSE	262	20	59.90	55.00	CATACCAGCGCTGAAAAGCC
TRINITY_DN10048_c0_g1_i1.444	FORWARD	301	20	60.53	55.00	CGCTCTATCCAACCGCCAAT
TRINITY_DN10048_c0_g1_i1.444	REVERSE	483	19	60.23	52.63	AATGACAGCTGTTGGCCGT
TRINITY_DN10048_c0_g2_i1.469	FORWARD	326	20	60.53	55.00	CGCTCTATCCAACCGCCAAT
TRINITY_DN10048_c0_g2_i1.469	REVERSE	508	19	60.23	52.63	AATGACAGCTGTTGGCCGT
TRINITY_DN10048_c0_g3_i1.139	FORWARD	80	20	59.01	50.00	CGACAATCGCTGACAATCGT
TRINITY_DN10048_c0_g3_i1.139	REVERSE	262	20	59.90	55.00	CATACCAGCGCTGAAAAGCC
TRINITY_DN10054_c0_g1_i1.378	FORWARD	352	22	58.18	40.91	TCCTTCTTTTACTGCTGCTTGT
TRINITY_DN10054_c0_g1_i1.378	REVERSE	595	21	59.78	47.62	AGGGGAGAAAGGCAAAACAGT
TRINITY_DN10054_c0_g1_i1.555	FORWARD	447	22	59.83	50.00	TGCTGCTATTCACCTAACCTCC
TRINITY_DN10054_c0_g1_i1.555	REVERSE	603	21	60.06	52.38	TCGAAATGAGGGGAGAAAGGC
TRINITY_DN10054_c0_g1_i2.378	FORWARD	352	22	58.18	40.91	TCCTTCTTTTACTGCTGCTTGT
TRINITY_DN10054_c0_g1_i2.378	REVERSE	595	21	59.78	47.62	AGGGGAGAAAGGCAAAACAGT
TRINITY_DN10054_c0_g1_i2.555	FORWARD	447	22	59.83	50.00	TGCTGCTATTCACCTAACCTCC
TRINITY_DN10054_c0_g1_i2.555	REVERSE	636	20	59.83	55.00	GACGTGTGCTCTTCCGATCT
TRINITY_DN10060_c0_g1_i1.65	FORWARD	24	20	59.97	55.00	CTGGAGTTCAGACGTGTGCT
TRINITY_DN10060_c0_g1_i1.65	REVERSE	202	21	60.20	47.62	TGCAACTCCGTTCTAAAGCCA
TRINITY_DN10060_c0_g1_i2.480	FORWARD	357	20	60.04	50.00	ATAGTTGAACTGCTGCGGCT
TRINITY_DN10060_c0_g1_i2.480	REVERSE	513	21	59.20	47.62	CTCTCTTTGCGCAAGATGTGT
TRINITY_DN10060_c0_g1_i3.67	FORWARD	23	20	60.25	55.00	ACTGGAGTTCAGACGTGTGC
TRINITY_DN10060_c0_g1_i3.67	REVERSE	103	20	59.47	50.00	TCTCTCTTCGCGCAAGATGT
TRINITY_DN10064_c0_g1_i1.48	FORWARD	2	20	60.11	55.00	CAGACGTGTGCTCTTCCGAT
TRINITY_DN10064_c0_g1_i1.48	REVERSE	182	20	59.60	50.00	TGCACCAAACTAGCCATGGA
TRINITY_DN10064_c0_g1_i2.81	FORWARD	27	20	59.97	55.00	CTGGAGTTCAGACGTGTGCT
TRINITY_DN10064_c0_g1_i2.81	REVERSE	207	20	59.97	55.00	TCGACTTGTACGTGGTGGTG
TRINITY_DN10064_c0_g1_i4.67	FORWARD	35	20	60.11	55.00	CAGACGTGTGCTCTTCCGAT
TRINITY_DN10064_c0_g1_i4.67	REVERSE	215	20	60.04	55.00	CTGGCCTGACATGTTGTTGC
TRINITY_DN10080_c0_g1_i1.163	FORWARD	4	20	59.83	55.00	ACGTGTGCTCTTCCGATCTC
TRINITY_DN10080_c0_g1_i1.163	REVERSE	178	27	57.50	25.93	AATTTCTTTGTTTTGGTGTTACTCAAA
TRINITY_DN10080_c0_g1_i2.293	FORWARD	146	21	59.37	47.62	TGGGTCCCTTTTATTCGCAGA
TRINITY_DN10080_c0_g1_i2.293	REVERSE	308	27	57.50	25.93	AATTTCTTTGTTTTGGTGTTACTCAAA
TRINITY_DN10090_c1_g1_i1.56	FORWARD	10	22	60.03	50.00	TCCTCGAAAAACTACTGGACCG
TRINITY_DN10090_c1_g1_i1.56	REVERSE	144	20	59.68	50.00	AAAAATCGGTTGAACGGGGC
TRINITY_DN10094_c0_g1_i1.685	FORWARD	551	21	60.34	52.38	ACGCATCCGATATGTACACCG
TRINITY_DN10094_c0_g1_i1.685	REVERSE	725	20	59.89	50.00	TGTCCGCTCAAAGAAAGGCT
TRINITY_DN1009_c0_g1_i1.88	FORWARD	32	20	60.11	55.00	ACGTGTGCTCTTCCGATCTG
TRINITY_DN1009_c0_g1_i1.88	REVERSE	211	21	59.47	47.62	CCCATTTCGCGTTCTGAAAGT
TRINITY_DN10100_c0_g2_i1.92	FORWARD	28	20	59.97	55.00	CTGGAGTTCAGACGTGTGCT
TRINITY_DN10100_c0_g2_i1.92	REVERSE	198	20	59.39	50.00	TGTCTTTACTCCCGCATGCT
TRINITY_DN10100_c0_g2_i2.108	FORWARD	40	20	60.11	55.00	CGTGTGCTCTTCCGATCTGT
TRINITY_DN10100_c0_g2_i2.108	REVERSE	222	20	60.11	50.00	TTGTGGCTGTCGTGGAAGTT
TRINITY_DN10100_c0_g2_i3.122	FORWARD	64	23	57.29	34.78	ATGTTAAGAAAATCAACCGCAGT
TRINITY_DN10100_c0_g2_i3.122	REVERSE	228	20	59.39	50.00	TGTCTTTACTCCCGCATGCT
TRINITY_DN10101_c0_g1_i1.209	FORWARD	113	20	60.18	50.00	TATCTGGTGGCGCGCAAATA
TRINITY_DN10101_c0_g1_i1.209	REVERSE	251	20	57.18	50.00	CTGCTGGATATTCGCACCTA
TRINITY_DN10110_c0_g1_i1.239	FORWARD	200	20	59.82	50.00	AGTTGTGAGTTGCCGAGTGT
TRINITY_DN10110_c0_g1_i1.239	REVERSE	354	20	60.04	55.00	CCTGAACGGAGTCGACGAAA
TRINITY_DN10110_c0_g1_i2.239	FORWARD	200	20	59.82	50.00	AGTTGTGAGTTGCCGAGTGT
TRINITY_DN10110_c0_g1_i2.239	REVERSE	354	20	60.04	55.00	CCTGAACGGAGTCGACGAAA
TRINITY_DN10110_c0_g1_i3.239	FORWARD	146	21	58.23	42.86	AGCTGACATTTCACGCTAACA
TRINITY_DN10110_c0_g1_i3.239	REVERSE	300	20	60.11	55.00	CAGACGTGTGCTCTTCCGAT
TRINITY_DN10110_c0_g1_i4.239	FORWARD	200	20	59.82	50.00	AGTTGTGAGTTGCCGAGTGT
TRINITY_DN10110_c0_g1_i4.239	REVERSE	435	20	60.11	50.00	TGCCGGTCAAGTGCGATTAT
TRINITY_DN10112_c0_g1_i1.72	FORWARD	39	20	59.83	55.00	GACGTGTGCTCTTCCGATCT
TRINITY_DN10112_c0_g1_i1.72	REVERSE	246	20	59.83	55.00	TACCAACTCGTGCCATACCG
TRINITY_DN10112_c0_g1_i3.136	FORWARD	41	20	59.83	55.00	CGTGTGCTCTTCCGATCTCA
TRINITY_DN10112_c0_g1_i3.136	REVERSE	229	20	59.83	55.00	TACCAACTCGTGCCATACCG
TRINITY_DN10115_c1_g1_i1.134	FORWARD	87	20	59.31	50.00	AGCTGAGTTGGAGATTGGCA
TRINITY_DN10115_c1_g1_i1.134	REVERSE	196	21	57.39	38.10	ACACAAAACATTGCCTGTGTT
TRINITY_DN10123_c0_g1_i1.107	FORWARD	26	20	59.97	55.00	CTGGAGTTCAGACGTGTGCT
TRINITY_DN10123_c0_g1_i1.107	REVERSE	191	20	59.83	55.00	GAGCACAGCGAACATTCCAC
TRINITY_DN10124_c0_g1_i1.120	FORWARD	3	20	60.11	55.00	CAGACGTGTGCTCTTCCGAT
TRINITY_DN10124_c0_g1_i1.120	REVERSE	184	20	60.25	55.00	CCTTCCGCGCATTCAATCAC
TRINITY_DN10124_c0_g2_i1.120	FORWARD	3	20	60.11	55.00	CAGACGTGTGCTCTTCCGAT
TRINITY_DN10124_c0_g2_i1.120	REVERSE	184	20	60.25	55.00	CCTTCCGCGCATTCAATCAC
TRINITY_DN10129_c0_g1_i1.194	FORWARD	44	20	57.73	45.00	TGCCTGTCACATTACTTGCA
TRINITY_DN10129_c0_g1_i1.194	REVERSE	245	20	59.83	55.00	CGTGTGCTCTTCCGATCTCA
TRINITY_DN10129_c0_g1_i1.35	FORWARD	1	24	57.28	37.50	GGTTTACATAGCACGCATACATAT
TRINITY_DN10129_c0_g1_i1.35	REVERSE	245	20	59.83	55.00	CGTGTGCTCTTCCGATCTCA
TRINITY_DN10129_c0_g2_i1.293	FORWARD	139	20	57.73	45.00	TGCCTGTCACATTACTTGCA
TRINITY_DN10129_c0_g2_i1.293	REVERSE	344	20	59.83	55.00	CGTGTGCTCTTCCGATCTCA
TRINITY_DN10129_c0_g2_i1.39	FORWARD	1	21	59.60	52.38	CGCCCATCTCATTGAACTGTG
TRINITY_DN10129_c0_g2_i1.39	REVERSE	241	26	59.79	34.62	TCGACAACAAATTAACAGAAGATGCT
TRINITY_DN10134_c0_g2_i1.98	FORWARD	59	20	59.97	50.00	GTTGCGGCTGTTTTTGTTGC
TRINITY_DN10134_c0_g2_i1.98	REVERSE	239	20	59.67	55.00	TGGCTCTAATGGTGGTGGTG
TRINITY_DN10135_c0_g1_i1.218	FORWARD	40	20	59.83	55.00	ACGTGTGCTCTTCCGATCTC
TRINITY_DN10135_c0_g1_i1.218	REVERSE	275	20	59.89	50.00	AAGGCGGGCGCTATTCAATA
TRINITY_DN10135_c0_g3_i1.255	FORWARD	93	20	59.31	50.00	ACCCCGAAATCACGAAGGAA
TRINITY_DN10135_c0_g3_i1.255	REVERSE	312	20	59.89	50.00	AAGGCGGGCGCTATTCAATA
TRINITY_DN10139_c0_g1_i1.354	FORWARD	149	20	59.47	50.00	GGTAGCCAGAATTTTGCGCA
TRINITY_DN10139_c0_g1_i1.354	REVERSE	429	20	59.97	55.00	GGCACTGGCTTTGTTCTTGG
TRINITY_DN10145_c0_g1_i1.3198	FORWARD	3083	20	59.76	50.00	GGCGCAGAAGCTGAAAATGT
TRINITY_DN10145_c0_g1_i1.3198	REVERSE	3272	20	59.83	55.00	GAGGAACAACTCATTGCGCC
TRINITY_DN10145_c0_g1_i2.2121	FORWARD	2006	20	59.76	50.00	GGCGCAGAAGCTGAAAATGT
TRINITY_DN10145_c0_g1_i2.2121	REVERSE	2195	20	59.83	55.00	GAGGAACAACTCATTGCGCC
TRINITY_DN10145_c0_g1_i3.1183	FORWARD	1068	20	59.76	50.00	GGCGCAGAAGCTGAAAATGT
TRINITY_DN10145_c0_g1_i3.1183	REVERSE	1257	20	59.83	55.00	GAGGAACAACTCATTGCGCC
TRINITY_DN10145_c0_g1_i4.1606	FORWARD	1491	20	59.76	50.00	GGCGCAGAAGCTGAAAATGT
TRINITY_DN10145_c0_g1_i4.1606	REVERSE	1680	20	59.83	55.00	GAGGAACAACTCATTGCGCC
TRINITY_DN1014_c0_g1_i1.123	FORWARD	10	20	57.99	50.00	TATTCGAGGTGAGTTGCAGC
TRINITY_DN1014_c0_g1_i1.123	REVERSE	168	20	59.32	50.00	TCAGCTGCAGTACAAGAGCA
TRINITY_DN1014_c1_g1_i1.54	FORWARD	8	20	60.04	50.00	ACAAAATGAGCAGCAGCAGC
TRINITY_DN1014_c1_g1_i1.54	REVERSE	185	20	60.25	55.00	GTTGTGGTACGGCTGTGAGT
TRINITY_DN10154_c0_g1_i1.478	FORWARD	306	21	59.44	52.38	GGTATGTGGGTATGTGGGTGT
TRINITY_DN10154_c0_g1_i1.478	REVERSE	514	26	59.06	34.62	TGCTGATATGCATGAGATGTAAATGA
TRINITY_DN10155_c0_g2_i1.307	FORWARD	171	20	60.32	55.00	TAACTGCGCCGATAATCCCG
TRINITY_DN10155_c0_g2_i1.307	REVERSE	355	20	60.18	55.00	GGGATGGCGGCAATAGAACT
TRINITY_DN10155_c0_g2_i2.285	FORWARD	172	20	60.39	55.00	AACTGCGCCGTCTTTCTAGG
TRINITY_DN10155_c0_g2_i2.285	REVERSE	344	20	60.18	55.00	ACAATAGACGTGGGATGGCG
TRINITY_DN10158_c0_g1_i1.69	FORWARD	1	25	59.88	40.00	GCTTGGGAATGTGCTATTTAAGTGA
TRINITY_DN10158_c0_g1_i1.69	REVERSE	251	20	60.25	55.00	AGTCAGCCCTTTGTGACGAC
TRINITY_DN10158_c0_g1_i2.69	FORWARD	1	25	59.88	40.00	GCTTGGGAATGTGCTATTTAAGTGA
TRINITY_DN10158_c0_g1_i2.69	REVERSE	251	20	60.25	55.00	AGTCAGCCCTTTGTGACGAC
TRINITY_DN10158_c0_g1_i3.69	FORWARD	1	25	59.88	40.00	GCTTGGGAATGTGCTATTTAAGTGA
TRINITY_DN10158_c0_g1_i3.69	REVERSE	251	20	60.25	55.00	AGTCAGCCCTTTGTGACGAC
TRINITY_DN10158_c0_g1_i4.69	FORWARD	1	25	59.88	40.00	GCTTGGGAATGTGCTATTTAAGTGA
TRINITY_DN10158_c0_g1_i4.69	REVERSE	251	20	60.25	55.00	AGTCAGCCCTTTGTGACGAC
TRINITY_DN10165_c0_g2_i2.53	FORWARD	3	21	59.73	47.62	TCTCAGCAATTTCTCGTCCGT
TRINITY_DN10165_c0_g2_i2.53	REVERSE	183	20	60.04	60.00	CTCCCTGGGGCATATAAGCG
TRINITY_DN10165_c0_g2_i7.53	FORWARD	3	21	59.73	47.62	TCTCAGCAATTTCTCGTCCGT
TRINITY_DN10165_c0_g2_i7.53	REVERSE	183	20	60.04	60.00	CTCCCTGGGGCATATAAGCG
TRINITY_DN10166_c0_g1_i2.65	FORWARD	29	20	60.04	55.00	TGTAGCGAGCGAATAGAGCG
TRINITY_DN10166_c0_g1_i2.65	REVERSE	207	20	60.04	50.00	GCGCTTCAAGCCAAACATCA
TRINITY_DN10169_c0_g1_i1.220	FORWARD	167	20	60.32	55.00	TAACGTGGCATGTGGGAGTG
TRINITY_DN10169_c0_g1_i1.220	REVERSE	345	20	59.97	55.00	CTGGAGTTCAGACGTGTGCT
TRINITY_DN10169_c0_g1_i2.220	FORWARD	167	20	60.32	55.00	TAACGTGGCATGTGGGAGTG
TRINITY_DN10169_c0_g1_i2.220	REVERSE	309	20	60.10	55.00	TTTCCCTCCACACCTCTCCA
TRINITY_DN10171_c0_g3_i1.94	FORWARD	28	20	59.97	55.00	CTGGAGTTCAGACGTGTGCT
TRINITY_DN10171_c0_g3_i1.94	REVERSE	201	21	59.46	47.62	TCTCCGATTTTTGCTGCCTTG
TRINITY_DN10171_c0_g4_i1.94	FORWARD	28	20	59.97	55.00	CTGGAGTTCAGACGTGTGCT
TRINITY_DN10171_c0_g4_i1.94	REVERSE	201	21	59.46	47.62	TCTCCGATTTTTGCTGCCTTG
TRINITY_DN10173_c0_g1_i1.415	FORWARD	283	20	59.69	55.00	TATCGAGACTCTTCAGCGCG
TRINITY_DN10173_c0_g1_i1.415	REVERSE	458	20	60.03	50.00	TCGGTTTCCAACACCAACCA
TRINITY_DN10174_c0_g1_i1.2006	FORWARD	1902	20	60.39	55.00	AGTAGCAGAACAAGCGACCG
TRINITY_DN10174_c0_g1_i1.2006	REVERSE	2057	20	60.39	55.00	TGTAACCCATCTCGCACACG
TRINITY_DN10174_c0_g1_i2.1895	FORWARD	1791	20	60.39	55.00	AGTAGCAGAACAAGCGACCG
TRINITY_DN10174_c0_g1_i2.1895	REVERSE	1946	20	60.39	55.00	TGTAACCCATCTCGCACACG
TRINITY_DN10174_c0_g1_i3.1658	FORWARD	1554	20	60.39	55.00	AGTAGCAGAACAAGCGACCG
TRINITY_DN10174_c0_g1_i3.1658	REVERSE	1709	20	60.39	55.00	TGTAACCCATCTCGCACACG
TRINITY_DN10174_c0_g1_i4.874	FORWARD	770	20	60.39	55.00	AGTAGCAGAACAAGCGACCG
TRINITY_DN10174_c0_g1_i4.874	REVERSE	925	20	60.39	55.00	TGTAACCCATCTCGCACACG
TRINITY_DN10174_c0_g1_i5.1191	FORWARD	1087	20	60.39	55.00	AGTAGCAGAACAAGCGACCG
TRINITY_DN10174_c0_g1_i5.1191	REVERSE	1242	20	60.39	55.00	TGTAACCCATCTCGCACACG
TRINITY_DN10176_c0_g3_i1.377	FORWARD	233	20	59.96	55.00	ATTGAGCTGGGGACTTGGTG
TRINITY_DN10176_c0_g3_i1.377	REVERSE	431	20	59.83	55.00	ACGTGTGCTCTTCCGATCTC
TRINITY_DN10179_c0_g1_i1.2256	FORWARD	2123	21	59.60	52.38	GGGACGATGATGTTCAAACCG
TRINITY_DN10179_c0_g1_i1.2256	REVERSE	2298	22	59.89	45.46	TGCTGCTTTTCCTACTTCACCT
TRINITY_DN10179_c0_g1_i1.2453	FORWARD	2313	21	58.23	42.86	AGCAGCAACTTGAAAGATCGA
TRINITY_DN10179_c0_g1_i1.2453	REVERSE	2553	20	59.82	50.00	ACACAAACCACCGCACTACT
TRINITY_DN10179_c0_g1_i2.2246	FORWARD	2113	21	59.60	52.38	GGGACGATGATGTTCAAACCG
TRINITY_DN10179_c0_g1_i2.2246	REVERSE	2288	22	59.89	45.46	TGCTGCTTTTCCTACTTCACCT
TRINITY_DN10179_c0_g1_i2.2443	FORWARD	2303	21	58.23	42.86	AGCAGCAACTTGAAAGATCGA
TRINITY_DN10179_c0_g1_i2.2443	REVERSE	2543	20	59.82	50.00	ACACAAACCACCGCACTACT
TRINITY_DN10179_c0_g1_i3.372	FORWARD	239	21	59.60	52.38	GGGACGATGATGTTCAAACCG
TRINITY_DN10179_c0_g1_i3.372	REVERSE	414	22	59.89	45.46	TGCTGCTTTTCCTACTTCACCT
TRINITY_DN10179_c0_g1_i3.569	FORWARD	429	21	58.23	42.86	AGCAGCAACTTGAAAGATCGA
TRINITY_DN10179_c0_g1_i3.569	REVERSE	669	20	59.82	50.00	ACACAAACCACCGCACTACT
TRINITY_DN10179_c0_g1_i4.1491	FORWARD	1358	21	59.60	52.38	GGGACGATGATGTTCAAACCG
TRINITY_DN10179_c0_g1_i4.1491	REVERSE	1533	22	59.89	45.46	TGCTGCTTTTCCTACTTCACCT
TRINITY_DN10179_c0_g1_i4.1688	FORWARD	1548	21	58.23	42.86	AGCAGCAACTTGAAAGATCGA
TRINITY_DN10179_c0_g1_i4.1688	REVERSE	1788	20	59.82	50.00	ACACAAACCACCGCACTACT
TRINITY_DN10187_c0_g2_i1.90	FORWARD	41	20	60.11	55.00	GTGCTCTTCCGATCTGCCTT
TRINITY_DN10187_c0_g2_i1.90	REVERSE	237	20	58.41	45.00	AGTAAGAAACGCAGCAGCAA
TRINITY_DN10190_c0_g1_i1.634	FORWARD	573	20	59.60	50.00	TAGGTTGCCGAGTTTGCTGA
TRINITY_DN10190_c0_g1_i1.634	REVERSE	766	20	59.53	50.00	TGCAGTGCAAGAGGGTAACA
TRINITY_DN10209_c0_g1_i1.299	FORWARD	192	20	60.25	50.00	CAAATGCGTTTGGTGGTGCT
TRINITY_DN10209_c0_g1_i1.299	REVERSE	328	27	57.39	29.63	ACATAATGTACATAGTGTTAGTGCAAT
TRINITY_DN10209_c0_g2_i1.272	FORWARD	162	20	59.63	55.00	CATCATCACCGTTGTCGCTG
TRINITY_DN10209_c0_g2_i1.272	REVERSE	341	20	59.97	50.00	AGAGACGGTCAAATGTGCGT
TRINITY_DN10209_c0_g2_i1.405	FORWARD	250	20	60.04	55.00	TGCATCTCTTGGACTGCTGG
TRINITY_DN10209_c0_g2_i1.405	REVERSE	425	20	59.29	55.00	GTAGCGGTAAACACGCAGTC
TRINITY_DN10209_c0_g2_i1.47	FORWARD	13	24	59.42	37.50	TGAGTTGTATGCTTTTCTGTTGCT
TRINITY_DN10209_c0_g2_i1.47	REVERSE	182	20	59.90	55.00	CATACCAGCGGCAACAATGG
TRINITY_DN10209_c0_g2_i1.524	FORWARD	383	20	59.33	50.00	GTTTTGGTAGGCGCTGTGTT
TRINITY_DN10209_c0_g2_i1.524	REVERSE	551	27	57.39	29.63	ACATAATGTACATAGTGTTAGTGCAAT
TRINITY_DN10213_c0_g1_i1.320	FORWARD	228	20	60.18	60.00	GCTACTCTGGCCCACTCATG
TRINITY_DN10213_c0_g1_i1.320	REVERSE	415	20	60.11	55.00	GGAAATACTCGGCGTTGGGA
TRINITY_DN10213_c0_g1_i1.686	FORWARD	641	20	60.03	55.00	CCACAAGTGGGCCATCTGAT
TRINITY_DN10213_c0_g1_i1.686	REVERSE	821	20	59.89	50.00	ATGTGCAACTTTTGTGGGCC
TRINITY_DN10213_c0_g1_i2.512	FORWARD	420	20	60.18	60.00	GCTACTCTGGCCCACTCATG
TRINITY_DN10213_c0_g1_i2.512	REVERSE	607	20	60.11	55.00	GGAAATACTCGGCGTTGGGA
TRINITY_DN10213_c0_g1_i2.878	FORWARD	833	20	60.03	55.00	CCACAAGTGGGCCATCTGAT
TRINITY_DN10213_c0_g1_i2.878	REVERSE	1013	20	59.89	50.00	ATGTGCAACTTTTGTGGGCC
TRINITY_DN10213_c0_g1_i3.167	FORWARD	51	20	60.11	55.00	TCCGATCTGTTTGCGTCTCC
TRINITY_DN10213_c0_g1_i3.167	REVERSE	227	20	59.70	50.00	TGTCGCAAAAAGTCCGAACG
TRINITY_DN10213_c0_g1_i3.533	FORWARD	488	20	60.03	55.00	CCACAAGTGGGCCATCTGAT
TRINITY_DN10213_c0_g1_i3.533	REVERSE	668	20	59.89	50.00	ATGTGCAACTTTTGTGGGCC
TRINITY_DN10213_c0_g1_i4.420	FORWARD	375	20	60.03	55.00	CCACAAGTGGGCCATCTGAT
TRINITY_DN10213_c0_g1_i4.420	REVERSE	555	20	59.89	50.00	ATGTGCAACTTTTGTGGGCC
TRINITY_DN10214_c0_g1_i1.184	FORWARD	41	20	60.11	55.00	CGTGTGCTCTTCCGATCTGT
TRINITY_DN10214_c0_g1_i1.184	REVERSE	243	20	59.97	55.00	TGGCTCCGATTATCGCAGAC
TRINITY_DN10214_c0_g1_i1.440	FORWARD	255	20	59.76	50.00	CGGAGCCATTGTTTTTCGCT
TRINITY_DN10214_c0_g1_i1.440	REVERSE	476	20	59.83	50.00	TCGCGCATAAGTTCGTGGTA
TRINITY_DN10214_c0_g1_i2.118	FORWARD	46	20	59.97	55.00	GCTCTTCCGATCTTAGCGCT
TRINITY_DN10214_c0_g1_i2.118	REVERSE	264	22	57.27	36.36	TGTTTAGGCTTCTTTGCACAAA
TRINITY_DN10214_c0_g1_i2.377	FORWARD	350	20	58.90	50.00	CAGCCAACCAACAACAGACA
TRINITY_DN10214_c0_g1_i2.377	REVERSE	541	20	60.25	50.00	TGCACATTCGCCAGTGTACA
TRINITY_DN10214_c0_g1_i2.633	FORWARD	448	20	59.76	50.00	CGGAGCCATTGTTTTTCGCT
TRINITY_DN10214_c0_g1_i2.633	REVERSE	669	20	59.83	50.00	TCGCGCATAAGTTCGTGGTA
TRINITY_DN10223_c0_g1_i2.56	FORWARD	11	20	59.69	50.00	CAACAGCAGCAGCATCAACA
TRINITY_DN10223_c0_g1_i2.56	REVERSE	193	20	60.25	55.00	GCCCACCTTTCGGCGTATAT
TRINITY_DN10232_c0_g1_i1.1069	FORWARD	959	20	60.25	50.00	AAAGGAATTTCCGGGCGTCA
TRINITY_DN10232_c0_g1_i1.1069	REVERSE	1125	20	58.95	50.00	GCCCCAAACACTTGACCAAT
TRINITY_DN10233_c0_g1_i1.250	FORWARD	99	20	60.32	55.00	TCCACCCACTAGTGCATTGC
TRINITY_DN10233_c0_g1_i1.250	REVERSE	292	20	60.04	55.00	CGGTTAGGCGGTTCTTGAGT
TRINITY_DN10235_c0_g1_i1.114	FORWARD	71	27	59.93	33.33	TGTCTACTTGAAAAATGTCAAAGCTGA
TRINITY_DN10235_c0_g1_i1.114	REVERSE	175	20	60.32	50.00	TCCAACATCAAAACGCACGC
TRINITY_DN10236_c0_g1_i1.110	FORWARD	72	20	59.53	50.00	TGGCGGTAAGTCTGTGTGTT
TRINITY_DN10236_c0_g1_i1.110	REVERSE	239	20	59.55	50.00	AACAGCGGCTTTGAATAGCG
TRINITY_DN10236_c0_g1_i1.290	FORWARD	156	22	59.63	45.46	TGTCCTAATCAGTTGTGTGGCT
TRINITY_DN10236_c0_g1_i1.290	REVERSE	350	20	59.83	55.00	GACGTGTGCTCTTCCGATCT
TRINITY_DN10236_c0_g1_i2.110	FORWARD	72	20	59.53	50.00	TGGCGGTAAGTCTGTGTGTT
TRINITY_DN10236_c0_g1_i2.110	REVERSE	239	20	59.55	50.00	AACAGCGGCTTTGAATAGCG
TRINITY_DN10240_c0_g1_i1.133	FORWARD	37	20	60.11	55.00	CAGACGTGTGCTCTTCCGAT
TRINITY_DN10240_c0_g1_i1.133	REVERSE	217	21	60.07	52.38	ACATCTCGATTGGTGGTGACC
TRINITY_DN10240_c0_g1_i2.164	FORWARD	29	20	59.97	55.00	CTGGAGTTCAGACGTGTGCT
TRINITY_DN10240_c0_g1_i2.164	REVERSE	187	21	59.53	52.38	ACAGATGTAGTGGAGAGCGTG
TRINITY_DN10240_c0_g1_i3.235	FORWARD	190	20	59.90	55.00	GCATTATGTTGTGTCCGCCC
TRINITY_DN10240_c0_g1_i3.235	REVERSE	367	22	59.38	40.91	AGGCAAAAAGTTCGATGTTCGT
TRINITY_DN10244_c0_g1_i1.420	FORWARD	257	20	58.95	50.00	AGGTTTAACCGTCAGCTCCA
TRINITY_DN10244_c0_g1_i1.420	REVERSE	441	20	59.90	55.00	TATGTGTCCTGGCATCGACG
TRINITY_DN10249_c0_g1_i1.320	FORWARD	214	20	59.96	55.00	ATTGGGACGGACAACAGACC
TRINITY_DN10249_c0_g1_i1.320	REVERSE	391	20	59.96	50.00	AGGCTGTCCGCAAACCATTA
TRINITY_DN10249_c0_g1_i1.465	FORWARD	331	20	59.96	50.00	TGCATGTAGCTGCACTGGAA
TRINITY_DN10249_c0_g1_i1.465	REVERSE	513	20	60.03	50.00	TTAGCCATCCATGCAGCCAA
TRINITY_DN10249_c0_g1_i1.611	FORWARD	456	20	60.03	50.00	AGGCTTAGTTGGCATGGCAT
TRINITY_DN10249_c0_g1_i1.611	REVERSE	630	20	60.46	55.00	TTACCGACTGCATGCATCCC
TRINITY_DN10249_c0_g1_i2.286	FORWARD	180	20	59.96	55.00	ATTGGGACGGACAACAGACC
TRINITY_DN10249_c0_g1_i2.286	REVERSE	357	20	59.96	50.00	AGGCTGTCCGCAAACCATTA
TRINITY_DN10249_c0_g1_i2.431	FORWARD	297	20	59.96	50.00	TGCATGTAGCTGCACTGGAA
TRINITY_DN10249_c0_g1_i2.431	REVERSE	479	20	60.03	50.00	TTAGCCATCCATGCAGCCAA
TRINITY_DN10249_c0_g1_i2.577	FORWARD	422	20	60.03	50.00	AGGCTTAGTTGGCATGGCAT
TRINITY_DN10249_c0_g1_i2.577	REVERSE	596	20	60.46	55.00	TTACCGACTGCATGCATCCC
TRINITY_DN10249_c0_g2_i1.194	FORWARD	30	20	59.97	55.00	TGGAGTTCAGACGTGTGCTC
TRINITY_DN10249_c0_g2_i1.194	REVERSE	213	20	60.46	55.00	TTACCGACTGCATGCATCCC
TRINITY_DN10249_c0_g2_i1.71	FORWARD	30	20	59.97	55.00	TGGAGTTCAGACGTGTGCTC
TRINITY_DN10249_c0_g2_i1.71	REVERSE	213	20	60.46	55.00	TTACCGACTGCATGCATCCC
TRINITY_DN10276_c0_g1_i1.891	FORWARD	750	20	60.61	50.00	TTGCCTTGGCCGTTGATCAT
TRINITY_DN10276_c0_g1_i1.891	REVERSE	931	20	59.97	55.00	TGGAGTTCAGACGTGTGCTC
TRINITY_DN10286_c0_g1_i1.778	FORWARD	634	20	59.89	60.00	GGCAATACCGGAGTAGGTGG
TRINITY_DN10286_c0_g1_i1.778	REVERSE	813	20	59.54	50.00	ACGTTAGCATATGGGTCGCA
TRINITY_DN10300_c0_g1_i1.202	FORWARD	84	20	59.96	50.00	ATGTGGGGTGCATTTGGCTA
TRINITY_DN10300_c0_g1_i1.202	REVERSE	265	20	59.55	55.00	GCAAATACAGGCACTTCGGG
TRINITY_DN10300_c0_g2_i1.202	FORWARD	84	20	59.96	50.00	ATGTGGGGTGCATTTGGCTA
TRINITY_DN10300_c0_g2_i1.202	REVERSE	265	20	59.55	55.00	GCAAATACAGGCACTTCGGG
TRINITY_DN10300_c0_g3_i1.199	FORWARD	81	20	59.96	50.00	ATGTGGGGTGCATTTGGCTA
TRINITY_DN10300_c0_g3_i1.199	REVERSE	262	20	59.55	55.00	GCAAATACAGGCACTTCGGG
TRINITY_DN10303_c0_g2_i1.326	FORWARD	260	20	59.97	50.00	AACGCAACAACCACACATCG
TRINITY_DN10303_c0_g2_i1.326	REVERSE	431	20	60.04	55.00	GTTGGCTGCTTTCTCTTGCC
TRINITY_DN10303_c0_g2_i2.127	FORWARD	35	20	60.11	55.00	CAGACGTGTGCTCTTCCGAT
TRINITY_DN10303_c0_g2_i2.127	REVERSE	215	20	60.25	55.00	GCCACTTCCCCCTTGGATTT
TRINITY_DN10303_c0_g3_i1.130	FORWARD	35	20	60.11	55.00	CAGACGTGTGCTCTTCCGAT
TRINITY_DN10303_c0_g3_i1.130	REVERSE	214	20	60.25	55.00	GCCACTTCCCCCTTGGATTT
TRINITY_DN10308_c0_g1_i1.410	FORWARD	172	20	59.97	50.00	TTCAACGACACGCCTGATGA
TRINITY_DN10308_c0_g1_i1.410	REVERSE	445	24	59.54	41.67	TGGAGCATACAGTCTTTACTTCGA
TRINITY_DN10308_c0_g1_i2.326	FORWARD	88	20	59.97	50.00	TTCAACGACACGCCTGATGA
TRINITY_DN10308_c0_g1_i2.326	REVERSE	361	24	59.54	41.67	TGGAGCATACAGTCTTTACTTCGA
TRINITY_DN10311_c0_g2_i1.432	FORWARD	393	20	59.82	55.00	ACACATAACTAGGGCAGCCG
TRINITY_DN10311_c0_g2_i1.432	REVERSE	569	20	59.97	50.00	CCGGCCAAATTGCTGTCAAA
TRINITY_DN10314_c0_g1_i1.192	FORWARD	41	20	60.11	55.00	CGTGTGCTCTTCCGATCTGT
TRINITY_DN10314_c0_g1_i1.192	REVERSE	218	27	57.21	29.63	TGGTATTATTTACTTTCAAGACACTGT
TRINITY_DN10314_c0_g2_i1.182	FORWARD	37	20	60.11	55.00	CAGACGTGTGCTCTTCCGAT
TRINITY_DN10314_c0_g2_i1.182	REVERSE	208	27	57.21	29.63	TGGTATTATTTACTTTCAAGACACTGT
TRINITY_DN10314_c0_g2_i2.193	FORWARD	39	20	59.83	55.00	GACGTGTGCTCTTCCGATCT
TRINITY_DN10314_c0_g2_i2.193	REVERSE	219	27	57.21	29.63	TGGTATTATTTACTTTCAAGACACTGT
TRINITY_DN10314_c0_g3_i1.176	FORWARD	29	20	59.97	55.00	CTGGAGTTCAGACGTGTGCT
TRINITY_DN10314_c0_g3_i1.176	REVERSE	202	27	57.21	29.63	TGGTATTATTTACTTTCAAGACACTGT
TRINITY_DN10315_c2_g1_i1.585	FORWARD	525	20	60.04	55.00	CAACACCACTGCCTGCAATC
TRINITY_DN10315_c2_g1_i1.585	REVERSE	702	20	60.04	55.00	CCAGCAACAGCATCCACAAC
TRINITY_DN10322_c0_g1_i1.528	FORWARD	444	20	60.11	55.00	GCAGCCAATGTACAAACCGG
TRINITY_DN10322_c0_g1_i1.528	REVERSE	628	20	60.67	55.00	CTCAACCTCTCGCACATGCA
TRINITY_DN10330_c0_g1_i2.98	FORWARD	48	20	59.83	55.00	CACAGCAGCAACATGTAGCC
TRINITY_DN10330_c0_g1_i2.98	REVERSE	238	20	59.38	50.00	AAGTAATAGTGGTGGCGCCA
TRINITY_DN10337_c0_g1_i1.354	FORWARD	247	20	59.68	50.00	AGTCAGTGCAGCAGACGATT
TRINITY_DN10337_c0_g1_i1.354	REVERSE	389	20	59.68	50.00	GCTGCTGATGCTGTTGGTTT
TRINITY_DN10337_c0_g2_i1.253	FORWARD	146	20	59.68	50.00	AGTCAGTGCAGCAGACGATT
TRINITY_DN10337_c0_g2_i1.253	REVERSE	288	20	59.68	50.00	GCTGCTGATGCTGTTGGTTT
TRINITY_DN10337_c1_g1_i1.501	FORWARD	358	20	59.76	50.00	TACAAACCGATCCGAGCGTT
TRINITY_DN10337_c1_g1_i1.501	REVERSE	516	21	57.16	42.86	CTCACCAATTTCATCAACGCT
TRINITY_DN10337_c1_g1_i2.285	FORWARD	142	20	59.76	50.00	TACAAACCGATCCGAGCGTT
TRINITY_DN10337_c1_g1_i2.285	REVERSE	300	21	57.16	42.86	CTCACCAATTTCATCAACGCT
TRINITY_DN10338_c0_g1_i1.143	FORWARD	43	20	60.18	50.00	AGAGTGCATATGCCGCCATT
TRINITY_DN10338_c0_g1_i1.143	REVERSE	228	20	59.83	55.00	CGTGTGCTCTTCCGATCTCA
TRINITY_DN10338_c0_g2_i1.143	FORWARD	43	20	60.18	50.00	AGAGTGCATATGCCGCCATT
TRINITY_DN10338_c0_g2_i1.143	REVERSE	228	20	59.83	55.00	CGTGTGCTCTTCCGATCTCA
TRINITY_DN10338_c0_g3_i1.143	FORWARD	106	20	59.62	50.00	TTGTTCACCTTGTTGACGCG
TRINITY_DN10338_c0_g3_i1.143	REVERSE	295	20	59.82	50.00	ACGATGATGATGGGCTTGCT
TRINITY_DN10338_c0_g3_i2.143	FORWARD	106	20	59.62	50.00	TTGTTCACCTTGTTGACGCG
TRINITY_DN10338_c0_g3_i2.143	REVERSE	295	20	59.82	50.00	ACGATGATGATGGGCTTGCT
TRINITY_DN10344_c0_g1_i1.1024	FORWARD	943	22	59.76	40.91	ACTTTGGGCAAAACTGCTTTCA
TRINITY_DN10344_c0_g1_i1.1024	REVERSE	1122	21	59.46	47.62	TGGCTTCCTAATTTTGGTGCG
TRINITY_DN10344_c0_g1_i2.1013	FORWARD	932	22	59.76	40.91	ACTTTGGGCAAAACTGCTTTCA
TRINITY_DN10344_c0_g1_i2.1013	REVERSE	1111	21	59.46	47.62	TGGCTTCCTAATTTTGGTGCG
TRINITY_DN10344_c0_g1_i3.1279	FORWARD	1198	22	59.76	40.91	ACTTTGGGCAAAACTGCTTTCA
TRINITY_DN10344_c0_g1_i3.1279	REVERSE	1377	21	59.46	47.62	TGGCTTCCTAATTTTGGTGCG
TRINITY_DN10344_c0_g1_i4.1290	FORWARD	1209	22	59.76	40.91	ACTTTGGGCAAAACTGCTTTCA
TRINITY_DN10344_c0_g1_i4.1290	REVERSE	1388	21	59.46	47.62	TGGCTTCCTAATTTTGGTGCG
TRINITY_DN10346_c0_g1_i1.87	FORWARD	54	20	59.83	50.00	ACACCACAACAACCTTTGCG
TRINITY_DN10346_c0_g1_i1.87	REVERSE	231	20	60.04	50.00	TGCGTTGACACTTGCGATTG
TRINITY_DN10358_c0_g1_i1.358	FORWARD	240	21	59.14	47.62	CAGGTGCGTTAAGTTTGTCGA
TRINITY_DN10358_c0_g1_i1.358	REVERSE	422	20	60.60	55.00	TACAGAGCAGTTTTGGCCGG
TRINITY_DN10368_c0_g1_i1.1128	FORWARD	983	20	59.89	50.00	AAATGCACCCACCTGTTTGC
TRINITY_DN10368_c0_g1_i1.1128	REVERSE	1140	27	57.23	29.63	ATTCTTTCGATTCATGTACATATCTGT
TRINITY_DN10368_c0_g1_i1.378	FORWARD	356	20	59.13	50.00	GAATGACGCTGTGGCAAGAA
TRINITY_DN10368_c0_g1_i1.378	REVERSE	533	20	59.75	55.00	ACGCCTTGTGCTGTACCTAG
TRINITY_DN10368_c0_g2_i1.127	FORWARD	63	22	58.15	45.46	TGTTGAGTGAAGACTAGGGAGT
TRINITY_DN10368_c0_g2_i1.127	REVERSE	238	20	60.32	55.00	TCGAGATTAGCATTCCGCCG
TRINITY_DN10375_c1_g1_i2.505	FORWARD	384	21	59.39	52.38	AGTCATAGCATCGCTCAGGAG
TRINITY_DN10375_c1_g1_i2.505	REVERSE	565	20	59.90	60.00	CTCTTCCGATCTGTGGAGGC
TRINITY_DN10375_c1_g4_i1.151	FORWARD	60	20	59.60	50.00	AAGTTGAGCGGCAGGTTAGT
TRINITY_DN10375_c1_g4_i1.151	REVERSE	221	20	60.11	55.00	CAGACGTGTGCTCTTCCGAT
TRINITY_DN10384_c1_g1_i2.426	FORWARD	389	20	60.03	55.00	AGTGGGGAATACAGCAGCAC
TRINITY_DN10384_c1_g1_i2.426	REVERSE	577	20	59.31	55.00	CCCACATGGTGACTCCTCAA
TRINITY_DN10384_c1_g1_i3.680	FORWARD	643	20	60.03	55.00	AGTGGGGAATACAGCAGCAC
TRINITY_DN10384_c1_g1_i3.680	REVERSE	831	20	59.31	55.00	CCCACATGGTGACTCCTCAA
TRINITY_DN10387_c0_g1_i4.295	FORWARD	230	24	60.08	37.50	TGCTTGTGTGTGTCATTTTGAACT
TRINITY_DN10387_c0_g1_i4.295	REVERSE	409	20	59.89	50.00	TACACATCGGTTGGGCACAA
TRINITY_DN10387_c1_g1_i1.47	FORWARD	3	23	57.49	34.78	TCTTCACCGCAAATTTAACAACT
TRINITY_DN10387_c1_g1_i1.47	REVERSE	124	21	59.52	52.38	CTCTAGCTGAATGTGGAGCCA
TRINITY_DN10391_c0_g1_i1.307	FORWARD	279	20	59.90	55.00	CATGCCTTCAGAAATGCCCG
TRINITY_DN10391_c0_g1_i1.307	REVERSE	500	22	57.11	36.36	AAAACCATAAGGCAAATCAGCA
TRINITY_DN10391_c0_g2_i1.307	FORWARD	279	20	59.90	55.00	CATGCCTTCAGAAATGCCCG
TRINITY_DN10391_c0_g2_i1.307	REVERSE	500	22	57.11	36.36	AAAACCATAAGGCAAATCAGCA
TRINITY_DN10391_c0_g3_i1.307	FORWARD	279	20	59.90	55.00	CATGCCTTCAGAAATGCCCG
TRINITY_DN10391_c0_g3_i1.307	REVERSE	500	22	57.11	36.36	AAAACCATAAGGCAAATCAGCA
TRINITY_DN10391_c0_g4_i1.307	FORWARD	279	20	59.90	55.00	CATGCCTTCAGAAATGCCCG
TRINITY_DN10391_c0_g4_i1.307	REVERSE	500	22	57.11	36.36	AAAACCATAAGGCAAATCAGCA
TRINITY_DN10418_c0_g1_i1.164	FORWARD	131	20	60.18	55.00	TGGGACCAGAGTTCACGAGA
TRINITY_DN10418_c0_g1_i1.164	REVERSE	308	20	59.75	50.00	TAGCGCCATGGTGAAACGTA
TRINITY_DN10421_c0_g1_i1.68	FORWARD	19	25	58.51	40.00	TCACTCTACTTCCAACCTACATAGT
TRINITY_DN10421_c0_g1_i1.68	REVERSE	174	20	60.11	55.00	TATTCGTTTCCCCCTTCGCC
TRINITY_DN10421_c0_g2_i1.68	FORWARD	19	25	58.51	40.00	TCACTCTACTTCCAACCTACATAGT
TRINITY_DN10421_c0_g2_i1.68	REVERSE	174	20	60.18	50.00	ATTCGTTTCCCCCTTTGCCA
TRINITY_DN10421_c0_g3_i1.68	FORWARD	19	25	58.51	40.00	TCACTCTACTTCCAACCTACATAGT
TRINITY_DN10421_c0_g3_i1.68	REVERSE	175	20	60.11	55.00	TATTCGTTTCCCCCTTCGCC
TRINITY_DN10431_c0_g1_i1.326	FORWARD	212	20	60.04	50.00	AGCGGTGTTGATGCGAAGTA
TRINITY_DN10431_c0_g1_i1.326	REVERSE	391	21	60.07	52.38	TGAGGAGATTGAGAACACGCC
TRINITY_DN10431_c0_g1_i2.326	FORWARD	212	20	60.04	50.00	AGCGGTGTTGATGCGAAGTA
TRINITY_DN10431_c0_g1_i2.326	REVERSE	391	21	60.07	52.38	TGAGGAGATTGAGAACACGCC
TRINITY_DN10439_c0_g1_i1.801	FORWARD	682	20	59.97	55.00	TCTGAGCAAGAGCAGTGTGG
TRINITY_DN10439_c0_g1_i1.801	REVERSE	857	20	58.57	50.00	CACACGCATACACTCAAGCT
TRINITY_DN10439_c0_g1_i2.373	FORWARD	254	20	59.97	55.00	TCTGAGCAAGAGCAGTGTGG
TRINITY_DN10439_c0_g1_i2.373	REVERSE	429	20	58.57	50.00	CACACGCATACACTCAAGCT
TRINITY_DN10439_c0_g2_i1.302	FORWARD	183	20	59.97	55.00	TCTGAGCAAGAGCAGTGTGG
TRINITY_DN10439_c0_g2_i1.302	REVERSE	358	20	58.57	50.00	CACACGCATACACTCAAGCT
TRINITY_DN10440_c0_g1_i1.271	FORWARD	125	20	58.44	55.00	CGAATATACGGGGGATGGGA
TRINITY_DN10440_c0_g1_i1.271	REVERSE	305	22	59.83	50.00	GCCTCCCTTCAAGTAGTATGCA
TRINITY_DN10440_c0_g1_i2.287	FORWARD	141	20	58.44	55.00	CGAATATACGGGGGATGGGA
TRINITY_DN10440_c0_g1_i2.287	REVERSE	321	22	59.83	50.00	GCCTCCCTTCAAGTAGTATGCA
TRINITY_DN10440_c0_g1_i3.157	FORWARD	28	20	59.97	55.00	CTGGAGTTCAGACGTGTGCT
TRINITY_DN10440_c0_g1_i3.157	REVERSE	192	22	59.83	50.00	TGCCTCCCTTCAAGTAGTATGC
TRINITY_DN10440_c0_g1_i4.313	FORWARD	167	20	58.44	55.00	CGAATATACGGGGGATGGGA
TRINITY_DN10440_c0_g1_i4.313	REVERSE	347	22	59.83	50.00	GCCTCCCTTCAAGTAGTATGCA
TRINITY_DN10469_c0_g1_i1.691	FORWARD	645	20	60.03	55.00	AAAGCCTCCATTTCCTCCGG
TRINITY_DN10469_c0_g1_i1.691	REVERSE	818	20	59.97	55.00	CCGTCTCGTCTGACACCAAA
TRINITY_DN10469_c0_g1_i2.1553	FORWARD	1507	20	60.03	55.00	AAAGCCTCCATTTCCTCCGG
TRINITY_DN10469_c0_g1_i2.1553	REVERSE	1680	20	59.97	55.00	CCGTCTCGTCTGACACCAAA
TRINITY_DN10469_c0_g1_i4.811	FORWARD	765	20	60.03	55.00	AAAGCCTCCATTTCCTCCGG
TRINITY_DN10469_c0_g1_i4.811	REVERSE	938	20	59.97	55.00	CCGTCTCGTCTGACACCAAA
TRINITY_DN10469_c0_g1_i5.2096	FORWARD	2050	20	60.03	55.00	AAAGCCTCCATTTCCTCCGG
TRINITY_DN10469_c0_g1_i5.2096	REVERSE	2223	20	59.97	55.00	CCGTCTCGTCTGACACCAAA
TRINITY_DN10471_c0_g1_i1.343	FORWARD	204	20	60.39	50.00	AGCGTCGAACAGCAGCAATA
TRINITY_DN10471_c0_g1_i1.343	REVERSE	396	20	60.04	55.00	TCAGTCTCGTGCAGCTCAAG
TRINITY_DN10471_c0_g1_i2.57	FORWARD	33	20	58.83	45.00	TCACAACAGCAGCAACAACA
TRINITY_DN10471_c0_g1_i2.57	REVERSE	211	20	59.54	50.00	CAGCTGCGGCCATTAATGTT
TRINITY_DN10471_c0_g1_i2.726	FORWARD	587	20	60.39	50.00	AGCGTCGAACAGCAGCAATA
TRINITY_DN10471_c0_g1_i2.726	REVERSE	779	20	60.04	55.00	TCAGTCTCGTGCAGCTCAAG
TRINITY_DN10471_c0_g1_i3.726	FORWARD	587	20	60.39	50.00	AGCGTCGAACAGCAGCAATA
TRINITY_DN10471_c0_g1_i3.726	REVERSE	779	20	60.04	55.00	TCAGTCTCGTGCAGCTCAAG
TRINITY_DN10483_c0_g1_i1.224	FORWARD	77	20	59.63	55.00	CGTCGGTCATACGCACAAAG
TRINITY_DN10483_c0_g1_i1.224	REVERSE	301	21	60.00	47.62	GCGAAATGTTGCTTGTTCCCT
TRINITY_DN10489_c0_g1_i1.30	FORWARD	3	27	57.89	33.33	TGTTGATCCAAAGATAGAAGAAATAGC
TRINITY_DN10489_c0_g1_i1.30	REVERSE	182	20	59.18	55.00	ACTCCGAGGGACGAAATGAG
TRINITY_DN10498_c0_g1_i1.63	FORWARD	27	20	59.67	50.00	ACCGGAATGTGCACATGAGA
TRINITY_DN10498_c0_g1_i1.63	REVERSE	184	20	60.39	50.00	ACAATACACACTCCGCGCAT
TRINITY_DN10498_c0_g1_i2.63	FORWARD	27	20	59.67	50.00	ACCGGAATGTGCACATGAGA
TRINITY_DN10498_c0_g1_i2.63	REVERSE	184	20	60.39	50.00	ACAATACACACTCCGCGCAT
TRINITY_DN10498_c0_g2_i1.63	FORWARD	27	20	59.67	50.00	ACCGGAATGTGCACATGAGA
TRINITY_DN10498_c0_g2_i1.63	REVERSE	234	20	59.83	55.00	GTGCTCTTCCGATCTCTGCA
TRINITY_DN10501_c0_g1_i1.348	FORWARD	216	20	60.39	50.00	ATTGTGCCCTTGAAATGCGC
TRINITY_DN10501_c0_g1_i1.348	REVERSE	370	20	59.31	50.00	ATGTGTGTGGACATCGGACA
TRINITY_DN10501_c0_g1_i2.367	FORWARD	235	20	60.39	50.00	ATTGTGCCCTTGAAATGCGC
TRINITY_DN10501_c0_g1_i2.367	REVERSE	389	20	59.31	50.00	ATGTGTGTGGACATCGGACA
TRINITY_DN10503_c0_g1_i1.1212	FORWARD	1065	20	60.25	55.00	CAACACCCACGGATGACAGT
TRINITY_DN10503_c0_g1_i1.1212	REVERSE	1244	20	59.97	50.00	TCAAAACAAGTGGAAGCGCG
TRINITY_DN10503_c0_g1_i2.877	FORWARD	730	20	60.25	55.00	CAACACCCACGGATGACAGT
TRINITY_DN10503_c0_g1_i2.877	REVERSE	909	20	59.97	50.00	TCAAAACAAGTGGAAGCGCG
TRINITY_DN10503_c0_g1_i3.596	FORWARD	449	20	60.25	55.00	CAACACCCACGGATGACAGT
TRINITY_DN10503_c0_g1_i3.596	REVERSE	628	20	59.97	50.00	TCAAAACAAGTGGAAGCGCG
TRINITY_DN10503_c0_g1_i5.319	FORWARD	172	20	60.25	55.00	CAACACCCACGGATGACAGT
TRINITY_DN10503_c0_g1_i5.319	REVERSE	351	20	59.97	50.00	TCAAAACAAGTGGAAGCGCG
TRINITY_DN10503_c0_g1_i6.294	FORWARD	147	20	60.25	55.00	CAACACCCACGGATGACAGT
TRINITY_DN10503_c0_g1_i6.294	REVERSE	326	20	59.97	50.00	TCAAAACAAGTGGAAGCGCG
TRINITY_DN10508_c0_g1_i1.340	FORWARD	220	25	59.24	36.00	ACCACTTATTTTTACTCAGCGTTCA
TRINITY_DN10508_c0_g1_i1.340	REVERSE	395	21	60.00	52.38	CCAGTTACAAAAGTGCAGGGC
TRINITY_DN10508_c0_g2_i1.409	FORWARD	289	25	59.24	36.00	ACCACTTATTTTTACTCAGCGTTCA
TRINITY_DN10508_c0_g2_i1.409	REVERSE	464	21	60.00	52.38	CCAGTTACAAAAGTGCAGGGC
TRINITY_DN10508_c0_g2_i2.1452	FORWARD	1332	25	59.24	36.00	ACCACTTATTTTTACTCAGCGTTCA
TRINITY_DN10508_c0_g2_i2.1452	REVERSE	1507	21	60.00	52.38	CCAGTTACAAAAGTGCAGGGC
TRINITY_DN10526_c0_g1_i1.502	FORWARD	349	20	60.04	55.00	ATACAACGAGTGTGGGGCTG
TRINITY_DN10526_c0_g1_i1.502	REVERSE	546	20	57.97	45.00	TGGCGGAAAGAATATCGCAA
TRINITY_DN10535_c0_g1_i5.69	FORWARD	37	20	60.11	55.00	CAGACGTGTGCTCTTCCGAT
TRINITY_DN10535_c0_g1_i5.69	REVERSE	217	20	61.11	60.00	CGGGCTCCTCTGGTAATCGA
TRINITY_DN10539_c0_g1_i1.91	FORWARD	28	20	59.97	55.00	CTGGAGTTCAGACGTGTGCT
TRINITY_DN10539_c0_g1_i1.91	REVERSE	146	20	57.60	45.00	TTTCTGCCGCTCACATATGT
TRINITY_DN10539_c0_g2_i2.60	FORWARD	3	25	57.88	36.00	TCTCTTAAACCCGCATATAAACTCT
TRINITY_DN10539_c0_g2_i2.60	REVERSE	114	20	59.89	50.00	TGCCCAATGCTAAAGGTGGT
TRINITY_DN10539_c0_g4_i1.60	FORWARD	3	25	57.88	36.00	TCTCTTAAACCCGCATATAAACTCT
TRINITY_DN10539_c0_g4_i1.60	REVERSE	147	23	59.50	43.48	TCAGTACTTGCTTAAAGCCTTGC
TRINITY_DN10540_c0_g3_i2.334	FORWARD	313	21	59.03	47.62	AGTAGTGCCCTCTCGAAAACA
TRINITY_DN10540_c0_g3_i2.334	REVERSE	493	20	59.61	50.00	AGGTAGGCCGTTCGAAAACA
TRINITY_DN10540_c0_g3_i3.170	FORWARD	149	21	59.03	47.62	AGTAGTGCCCTCTCGAAAACA
TRINITY_DN10540_c0_g3_i3.170	REVERSE	329	20	59.61	50.00	AGGTAGGCCGTTCGAAAACA
TRINITY_DN10542_c0_g1_i1.26	FORWARD	3	20	60.18	50.00	TCTGCCGTTGTTGTTGTTGC
TRINITY_DN10542_c0_g1_i1.26	REVERSE	171	20	59.69	50.00	CAATTCCGTCGCCACAACAA
TRINITY_DN10542_c0_g1_i2.26	FORWARD	3	20	60.18	50.00	TCTGCCGTTGTTGTTGTTGC
TRINITY_DN10542_c0_g1_i2.26	REVERSE	171	20	59.69	50.00	CAATTCCGTCGCCACAACAA
TRINITY_DN10542_c0_g1_i3.26	FORWARD	3	20	60.18	50.00	TCTGCCGTTGTTGTTGTTGC
TRINITY_DN10542_c0_g1_i3.26	REVERSE	171	20	59.69	50.00	CAATTCCGTCGCCACAACAA
TRINITY_DN10542_c1_g1_i1.67	FORWARD	14	20	59.82	60.00	CCCTCCTCCTGCAATTCCTC
TRINITY_DN10542_c1_g1_i1.67	REVERSE	143	20	60.18	50.00	TGTTGTTGCTGTTGCTGCTG
TRINITY_DN10558_c0_g1_i1.238	FORWARD	165	23	57.88	34.78	AGCAATGTGAATAAAAGCGAACA
TRINITY_DN10558_c0_g1_i1.238	REVERSE	316	21	59.23	47.62	TGAGAATAGGCGGGTTATGCA
TRINITY_DN10558_c0_g1_i2.238	FORWARD	165	23	57.88	34.78	AGCAATGTGAATAAAAGCGAACA
TRINITY_DN10558_c0_g1_i2.238	REVERSE	316	21	59.23	47.62	TGAGAATAGGCGGGTTATGCA
TRINITY_DN10558_c0_g1_i3.238	FORWARD	165	23	57.88	34.78	AGCAATGTGAATAAAAGCGAACA
TRINITY_DN10558_c0_g1_i3.238	REVERSE	316	21	59.23	47.62	TGAGAATAGGCGGGTTATGCA
TRINITY_DN10565_c0_g1_i1.847	FORWARD	707	20	59.90	50.00	TTTTTGGCCTATGCATCGCG
TRINITY_DN10565_c0_g1_i1.847	REVERSE	888	23	59.87	43.48	CCCTGCACTTTATTATTGCTGCA
TRINITY_DN10565_c0_g1_i2.1125	FORWARD	985	20	59.90	50.00	TTTTTGGCCTATGCATCGCG
TRINITY_DN10565_c0_g1_i2.1125	REVERSE	1166	23	59.87	43.48	CCCTGCACTTTATTATTGCTGCA
TRINITY_DN10565_c0_g1_i3.1126	FORWARD	986	20	59.90	50.00	TTTTTGGCCTATGCATCGCG
TRINITY_DN10565_c0_g1_i3.1126	REVERSE	1167	23	59.87	43.48	CCCTGCACTTTATTATTGCTGCA
TRINITY_DN10565_c0_g1_i4.282	FORWARD	142	20	59.90	50.00	TTTTTGGCCTATGCATCGCG
TRINITY_DN10565_c0_g1_i4.282	REVERSE	323	23	59.87	43.48	CCCTGCACTTTATTATTGCTGCA
TRINITY_DN10565_c0_g1_i5.265	FORWARD	125	20	59.90	50.00	TTTTTGGCCTATGCATCGCG
TRINITY_DN10565_c0_g1_i5.265	REVERSE	306	23	59.87	43.48	CCCTGCACTTTATTATTGCTGCA
TRINITY_DN10565_c0_g1_i6.1086	FORWARD	946	20	59.90	50.00	TTTTTGGCCTATGCATCGCG
TRINITY_DN10565_c0_g1_i6.1086	REVERSE	1127	23	59.87	43.48	CCCTGCACTTTATTATTGCTGCA
TRINITY_DN10565_c0_g1_i7.440	FORWARD	300	20	59.90	50.00	TTTTTGGCCTATGCATCGCG
TRINITY_DN10565_c0_g1_i7.440	REVERSE	481	23	59.87	43.48	CCCTGCACTTTATTATTGCTGCA
TRINITY_DN10569_c0_g1_i1.247	FORWARD	127	20	60.53	55.00	TTTCTCCTTGTCACCGCCAC
TRINITY_DN10569_c0_g1_i1.247	REVERSE	309	20	59.97	55.00	GTGTGTCTGTTGGTTGTCGC
TRINITY_DN10569_c0_g1_i1.448	FORWARD	419	20	59.82	55.00	TACATCTACAACTGGCCGGC
TRINITY_DN10569_c0_g1_i1.448	REVERSE	593	20	59.83	55.00	GTCTCGAACTCGCCTCCATT
TRINITY_DN10570_c0_g1_i1.188	FORWARD	126	20	60.18	55.00	GCGTCATTTTCGAAGGCAGG
TRINITY_DN10570_c0_g1_i1.188	REVERSE	307	20	59.97	55.00	GCACCAACACCACCATCAAC
TRINITY_DN10570_c0_g1_i1.357	FORWARD	324	20	60.25	50.00	TGCGCATGAGTTGGTTGGTA
TRINITY_DN10570_c0_g1_i1.357	REVERSE	502	20	58.01	45.00	TGCCACATCATCCAACAACA
TRINITY_DN10570_c0_g1_i1.720	FORWARD	695	20	60.60	55.00	GGCTGTCGTCATGTTGGTCA
TRINITY_DN10570_c0_g1_i1.720	REVERSE	897	21	59.60	42.86	AGCACAACAACAATTGTCGCT
TRINITY_DN10570_c0_g1_i2.188	FORWARD	126	20	60.18	55.00	GCGTCATTTTCGAAGGCAGG
TRINITY_DN10570_c0_g1_i2.188	REVERSE	307	20	59.97	55.00	GCACCAACACCACCATCAAC
TRINITY_DN10570_c0_g1_i2.357	FORWARD	324	20	60.25	50.00	TGCGCATGAGTTGGTTGGTA
TRINITY_DN10570_c0_g1_i2.357	REVERSE	502	20	58.01	45.00	TGCCACATCATCCAACAACA
TRINITY_DN10570_c0_g1_i3.188	FORWARD	126	20	60.18	55.00	GCGTCATTTTCGAAGGCAGG
TRINITY_DN10570_c0_g1_i3.188	REVERSE	307	20	59.97	55.00	GCACCAACACCACCATCAAC
TRINITY_DN10570_c0_g1_i3.357	FORWARD	324	20	60.25	50.00	TGCGCATGAGTTGGTTGGTA
TRINITY_DN10570_c0_g1_i3.357	REVERSE	502	20	58.01	45.00	TGCCACATCATCCAACAACA
TRINITY_DN10570_c0_g1_i3.720	FORWARD	583	20	59.74	50.00	TGGTGTTGGTGTTGGTAGCA
TRINITY_DN10570_c0_g1_i3.720	REVERSE	773	20	59.83	55.00	CGTGTGCTCTTCCGATCTCA
TRINITY_DN10570_c0_g2_i1.137	FORWARD	23	20	59.63	55.00	GCATCTGTAACAGTCGCTGC
TRINITY_DN10570_c0_g2_i1.137	REVERSE	186	20	60.04	55.00	GTCTTCTGCAAACGCCACTG
TRINITY_DN10573_c0_g2_i1.996	FORWARD	849	20	59.55	50.00	TGAACGATTTCCATGCGCTG
TRINITY_DN10573_c0_g2_i1.996	REVERSE	1016	21	59.67	47.62	GTGTGCCATTTTGTGTTTGCC
TRINITY_DN10574_c0_g1_i1.1466	FORWARD	1291	20	59.76	55.00	GGTGCAGATCAAACTTGGCC
TRINITY_DN10574_c0_g1_i1.1466	REVERSE	1484	21	59.58	47.62	ACGATATGGCAGAGGCATTCA
TRINITY_DN10574_c1_g1_i1.43	FORWARD	2	20	60.11	55.00	CAGACGTGTGCTCTTCCGAT
TRINITY_DN10574_c1_g1_i1.43	REVERSE	112	21	57.16	42.86	ACCGCTTTCTATGGCTTATGA
TRINITY_DN10580_c0_g1_i1.1074	FORWARD	1042	22	59.26	40.91	ACAGCAACAACAACACTAACGT
TRINITY_DN10580_c0_g1_i1.1074	REVERSE	1220	20	59.97	55.00	GCTGCTATACACTTTGCGGC
TRINITY_DN10580_c0_g1_i1.1342	FORWARD	1256	20	59.46	55.00	GAGAGAGGCAGCCTGCTTAA
TRINITY_DN10580_c0_g1_i1.1342	REVERSE	1431	20	59.88	55.00	TCATCTTTCCCTCCACCCCT
TRINITY_DN10580_c0_g1_i1.34	FORWARD	11	20	60.25	50.00	CACGCCAACAACAGTTGCAT
TRINITY_DN10580_c0_g1_i1.34	REVERSE	201	20	60.18	55.00	CACTCGCACTTGTCGCATTC
TRINITY_DN10580_c0_g1_i2.1141	FORWARD	1055	20	59.46	55.00	GAGAGAGGCAGCCTGCTTAA
TRINITY_DN10580_c0_g1_i2.1141	REVERSE	1230	20	59.88	55.00	TCATCTTTCCCTCCACCCCT
TRINITY_DN10580_c0_g1_i2.873	FORWARD	841	22	59.26	40.91	ACAGCAACAACAACACTAACGT
TRINITY_DN10580_c0_g1_i2.873	REVERSE	1019	20	59.97	55.00	GCTGCTATACACTTTGCGGC
TRINITY_DN10588_c0_g1_i1.1202	FORWARD	1079	20	59.97	55.00	CATGAGCGCAGTGATGCTTC
TRINITY_DN10588_c0_g1_i1.1202	REVERSE	1259	20	59.33	50.00	GTTCGTGGACAATTGGTGCA
TRINITY_DN10588_c0_g1_i2.1226	FORWARD	1103	20	59.97	55.00	CATGAGCGCAGTGATGCTTC
TRINITY_DN10588_c0_g1_i2.1226	REVERSE	1283	20	59.33	50.00	GTTCGTGGACAATTGGTGCA
TRINITY_DN10588_c0_g1_i3.1341	FORWARD	1218	20	59.97	55.00	CATGAGCGCAGTGATGCTTC
TRINITY_DN10588_c0_g1_i3.1341	REVERSE	1398	20	59.33	50.00	GTTCGTGGACAATTGGTGCA
TRINITY_DN10591_c0_g1_i1.1964	FORWARD	1834	20	59.75	50.00	TTCGCTGCAGGATCATGTCA
TRINITY_DN10591_c0_g1_i1.1964	REVERSE	2012	20	59.75	50.00	TGCGATTGACTGTGGCCATA
TRINITY_DN10591_c0_g1_i2.1245	FORWARD	1115	20	59.75	50.00	TTCGCTGCAGGATCATGTCA
TRINITY_DN10591_c0_g1_i2.1245	REVERSE	1293	20	59.75	50.00	TGCGATTGACTGTGGCCATA
TRINITY_DN10591_c0_g1_i3.2333	FORWARD	2203	20	59.75	50.00	TTCGCTGCAGGATCATGTCA
TRINITY_DN10591_c0_g1_i3.2333	REVERSE	2381	20	59.75	50.00	TGCGATTGACTGTGGCCATA
TRINITY_DN10591_c0_g1_i3.386	FORWARD	298	20	60.04	55.00	GCCAGGCTCACTTCAGTCAT
TRINITY_DN10591_c0_g1_i3.386	REVERSE	476	20	60.11	50.00	TTGTTTGGTGGCAACGGTTG
TRINITY_DN10593_c0_g1_i1.93	FORWARD	1	22	57.07	36.36	AAAGTTAGCGTGGGAAATGTTT
TRINITY_DN10593_c0_g1_i1.93	REVERSE	171	21	60.13	47.62	TGGCTCGTTGTTACAGGTTGT
TRINITY_DN10594_c0_g1_i1.588	FORWARD	426	20	59.28	55.00	GCCCGTCGTGTTAGGAATTG
TRINITY_DN10594_c0_g1_i1.588	REVERSE	615	20	60.87	55.00	GCGCGTATAGGCAGACGAAA
TRINITY_DN10594_c0_g1_i3.439	FORWARD	277	20	59.28	55.00	GCCCGTCGTGTTAGGAATTG
TRINITY_DN10594_c0_g1_i3.439	REVERSE	466	20	60.87	55.00	GCGCGTATAGGCAGACGAAA
TRINITY_DN10594_c0_g1_i4.341	FORWARD	179	20	59.28	55.00	GCCCGTCGTGTTAGGAATTG
TRINITY_DN10594_c0_g1_i4.341	REVERSE	368	20	60.87	55.00	GCGCGTATAGGCAGACGAAA
TRINITY_DN10597_c0_g1_i1.395	FORWARD	303	20	60.04	50.00	TGCTGTGCGCTCATGTAAGA
TRINITY_DN10597_c0_g1_i1.395	REVERSE	432	20	59.97	55.00	CTGGAGTTCAGACGTGTGCT
TRINITY_DN10598_c0_g1_i1.649	FORWARD	553	22	59.83	50.00	CAGGGATTATGAGGTTCAGGCA
TRINITY_DN10598_c0_g1_i1.649	REVERSE	732	20	60.18	50.00	AACTTGTGCAGTTCGCCTCT
TRINITY_DN10598_c0_g1_i2.649	FORWARD	553	22	59.83	50.00	CAGGGATTATGAGGTTCAGGCA
TRINITY_DN10598_c0_g1_i2.649	REVERSE	732	20	60.18	50.00	AACTTGTGCAGTTCGCCTCT
TRINITY_DN10600_c0_g1_i1.367	FORWARD	209	20	59.52	50.00	TGGTCCCAATGGCAGTTTCT
TRINITY_DN10600_c0_g1_i1.367	REVERSE	405	20	59.84	55.00	GACGCACAAGCAGTAACGTC
TRINITY_DN10600_c0_g1_i1.48	FORWARD	7	20	60.46	55.00	GCGGTCGCACTATACACACA
TRINITY_DN10600_c0_g1_i1.48	REVERSE	174	20	59.48	50.00	ACAAAAACGCAGGCGGTATC
TRINITY_DN10600_c0_g1_i2.367	FORWARD	296	20	59.90	60.00	GACGAGGGTTAGTGTAGCCG
TRINITY_DN10600_c0_g1_i2.367	REVERSE	472	20	59.90	50.00	AGAAACAGTGCCAACAACGC
TRINITY_DN10600_c0_g1_i2.48	FORWARD	7	20	60.46	55.00	GCGGTCGCACTATACACACA
TRINITY_DN10600_c0_g1_i2.48	REVERSE	174	20	59.48	50.00	ACAAAAACGCAGGCGGTATC
TRINITY_DN10600_c0_g1_i3.367	FORWARD	296	20	59.90	60.00	GACGAGGGTTAGTGTAGCCG
TRINITY_DN10600_c0_g1_i3.367	REVERSE	472	20	59.90	50.00	AGAAACAGTGCCAACAACGC
TRINITY_DN10600_c0_g1_i3.48	FORWARD	7	20	60.46	55.00	GCGGTCGCACTATACACACA
TRINITY_DN10600_c0_g1_i3.48	REVERSE	174	20	59.48	50.00	ACAAAAACGCAGGCGGTATC
TRINITY_DN10600_c0_g2_i1.48	FORWARD	7	20	60.46	55.00	GCGGTCGCACTATACACACA
TRINITY_DN10600_c0_g2_i1.48	REVERSE	174	20	59.48	50.00	ACAAAAACGCAGGCGGTATC
TRINITY_DN10602_c0_g1_i1.1004	FORWARD	981	21	60.00	52.38	AGGAAGGAAGCTGTAGCACAC
TRINITY_DN10602_c0_g1_i1.1004	REVERSE	1149	20	60.04	50.00	CTTCATCACGCCAAAACGCA
TRINITY_DN10602_c0_g1_i1.53	FORWARD	29	23	59.37	39.13	TGACAGCAACATCAACATCAACA
TRINITY_DN10602_c0_g1_i1.53	REVERSE	246	20	57.63	45.00	AGTTTGCTTCTGCCTCCTTT
TRINITY_DN10612_c0_g2_i1.27	FORWARD	7	20	57.47	45.00	TGGGGAATGTTTATGCTGCT
TRINITY_DN10612_c0_g2_i1.27	REVERSE	186	20	60.32	55.00	TTGAGTACTGAAGGTGGCGC
TRINITY_DN10613_c0_g2_i1.140	FORWARD	23	20	60.25	50.00	TCTCGAAACCGCTGCTGAAA
TRINITY_DN10613_c0_g2_i1.140	REVERSE	193	20	60.11	55.00	CAGACGTGTGCTCTTCCGAT
TRINITY_DN10613_c0_g3_i1.392	FORWARD	315	20	60.25	50.00	TCTCGAAACCGCTGCTGAAA
TRINITY_DN10613_c0_g3_i1.392	REVERSE	493	20	59.97	55.00	CTGGAGTTCAGACGTGTGCT
TRINITY_DN10613_c0_g4_i1.140	FORWARD	23	20	60.25	50.00	TCTCGAAACCGCTGCTGAAA
TRINITY_DN10613_c0_g4_i1.140	REVERSE	162	20	59.97	55.00	CTGGAGTTCAGACGTGTGCT
TRINITY_DN10613_c0_g5_i1.140	FORWARD	23	20	60.25	50.00	TCTCGAAACCGCTGCTGAAA
TRINITY_DN10613_c0_g5_i1.140	REVERSE	201	20	59.97	55.00	CTGGAGTTCAGACGTGTGCT
TRINITY_DN10613_c0_g7_i1.140	FORWARD	23	20	60.25	50.00	TCTCGAAACCGCTGCTGAAA
TRINITY_DN10613_c0_g7_i1.140	REVERSE	193	20	60.11	55.00	CAGACGTGTGCTCTTCCGAT
TRINITY_DN10624_c0_g1_i1.1140	FORWARD	982	20	59.34	55.00	ACTAGAGCGTCATCAGCGAG
TRINITY_DN10624_c0_g1_i1.1140	REVERSE	1160	20	60.39	50.00	GCAAGCGCGTCACTTTCATT
TRINITY_DN10624_c0_g2_i1.259	FORWARD	124	20	59.90	50.00	AAACAGCTGAGGACGAACGT
TRINITY_DN10624_c0_g2_i1.259	REVERSE	298	20	59.83	55.00	CAATTCCGCTTGGAGTGCAG
TRINITY_DN10627_c0_g1_i1.131	FORWARD	24	23	57.29	34.78	AGTTCATTTTGTAATGCCGAACT
TRINITY_DN10627_c0_g1_i1.131	REVERSE	147	20	60.32	50.00	AAAGCAAGGAGGACGCGATT
TRINITY_DN10627_c0_g1_i2.131	FORWARD	24	23	57.29	34.78	AGTTCATTTTGTAATGCCGAACT
TRINITY_DN10627_c0_g1_i2.131	REVERSE	147	20	60.32	50.00	AAAGCAAGGAGGACGCGATT
TRINITY_DN10629_c0_g1_i1.103	FORWARD	29	20	59.97	55.00	CTGGAGTTCAGACGTGTGCT
TRINITY_DN10629_c0_g1_i1.103	REVERSE	152	21	59.79	47.62	TGCCTCCTTCATATTCGCACA
TRINITY_DN10629_c0_g2_i1.581	FORWARD	447	20	59.76	55.00	GTGTGCTCTCGCTCCTACAA
TRINITY_DN10629_c0_g2_i1.581	REVERSE	630	21	59.79	47.62	TGCCTCCTTCATATTCGCACA
TRINITY_DN10629_c0_g2_i2.336	FORWARD	202	20	59.76	55.00	GTGTGCTCTCGCTCCTACAA
TRINITY_DN10629_c0_g2_i2.336	REVERSE	385	21	59.79	47.62	TGCCTCCTTCATATTCGCACA
TRINITY_DN10629_c0_g2_i3.446	FORWARD	312	20	59.76	55.00	GTGTGCTCTCGCTCCTACAA
TRINITY_DN10629_c0_g2_i3.446	REVERSE	495	21	59.79	47.62	TGCCTCCTTCATATTCGCACA
TRINITY_DN10629_c0_g2_i4.422	FORWARD	288	20	59.76	55.00	GTGTGCTCTCGCTCCTACAA
TRINITY_DN10629_c0_g2_i4.422	REVERSE	471	21	59.79	47.62	TGCCTCCTTCATATTCGCACA
TRINITY_DN10629_c0_g3_i1.103	FORWARD	29	20	59.97	55.00	CTGGAGTTCAGACGTGTGCT
TRINITY_DN10629_c0_g3_i1.103	REVERSE	152	21	59.79	47.62	TGCCTCCTTCATATTCGCACA
TRINITY_DN10633_c0_g1_i1.226	FORWARD	73	20	59.40	50.00	ACCACATTAACCCAAAGCGC
TRINITY_DN10633_c0_g1_i1.226	REVERSE	252	20	60.04	50.00	TGCAAGGCGCCATTTTAACC
TRINITY_DN10635_c0_g1_i1.226	FORWARD	39	20	60.11	55.00	ACGTGTGCTCTTCCGATCTG
TRINITY_DN10635_c0_g1_i1.226	REVERSE	259	20	60.04	55.00	GTGCTCTGCGTTGGTAGTCT
TRINITY_DN10635_c0_g1_i2.492	FORWARD	314	20	59.19	50.00	GCAGCGAGATGGAAAAGCTT
TRINITY_DN10635_c0_g1_i2.492	REVERSE	525	20	60.04	55.00	GTGCTCTGCGTTGGTAGTCT
TRINITY_DN10635_c0_g1_i3.188	FORWARD	41	20	60.11	55.00	CGTGTGCTCTTCCGATCTGT
TRINITY_DN10635_c0_g1_i3.188	REVERSE	221	20	60.04	55.00	GTGCTCTGCGTTGGTAGTCT
TRINITY_DN10635_c0_g1_i4.157	FORWARD	28	20	59.97	55.00	CTGGAGTTCAGACGTGTGCT
TRINITY_DN10635_c0_g1_i4.157	REVERSE	205	20	59.97	50.00	TCACTCGGCTTTGATGTGCT
TRINITY_DN10635_c0_g1_i5.482	FORWARD	304	20	59.19	50.00	GCAGCGAGATGGAAAAGCTT
TRINITY_DN10635_c0_g1_i5.482	REVERSE	515	20	60.04	55.00	GTGCTCTGCGTTGGTAGTCT
TRINITY_DN10637_c0_g1_i1.489	FORWARD	348	21	57.85	42.86	ACAAAGTATGAAGCTGCTGGT
TRINITY_DN10637_c0_g1_i1.489	REVERSE	564	20	59.46	45.00	TGTGTTGCAAAAGCTTGGCT
TRINITY_DN10637_c0_g1_i2.999	FORWARD	858	21	57.85	42.86	ACAAAGTATGAAGCTGCTGGT
TRINITY_DN10637_c0_g1_i2.999	REVERSE	1074	20	59.46	45.00	TGTGTTGCAAAAGCTTGGCT
TRINITY_DN10637_c0_g1_i3.827	FORWARD	686	21	57.85	42.86	ACAAAGTATGAAGCTGCTGGT
TRINITY_DN10637_c0_g1_i3.827	REVERSE	902	20	59.46	45.00	TGTGTTGCAAAAGCTTGGCT
TRINITY_DN10637_c0_g1_i4.1033	FORWARD	892	21	57.85	42.86	ACAAAGTATGAAGCTGCTGGT
TRINITY_DN10637_c0_g1_i4.1033	REVERSE	1108	20	59.46	45.00	TGTGTTGCAAAAGCTTGGCT
TRINITY_DN10638_c0_g1_i1.1037	FORWARD	891	20	59.83	50.00	CCACAACAACAGCAACAGCA
TRINITY_DN10638_c0_g1_i1.1037	REVERSE	1069	20	60.11	50.00	AGGCATACCCATTGCTGCAT
TRINITY_DN10638_c0_g1_i1.261	FORWARD	197	20	60.03	50.00	ACAAGGACAGGCCCAAACAA
TRINITY_DN10638_c0_g1_i1.261	REVERSE	374	20	59.55	55.00	CGCACAATAACCTTGGACCG
TRINITY_DN10638_c0_g1_i2.699	FORWARD	553	20	59.83	50.00	CCACAACAACAGCAACAGCA
TRINITY_DN10638_c0_g1_i2.699	REVERSE	731	20	60.11	50.00	AGGCATACCCATTGCTGCAT
TRINITY_DN10638_c0_g1_i3.124	FORWARD	57	20	60.18	55.00	CTCACAAGGACAGGCCCAAA
TRINITY_DN10638_c0_g1_i3.124	REVERSE	237	20	59.55	55.00	CGCACAATAACCTTGGACCG
TRINITY_DN10638_c0_g1_i3.900	FORWARD	754	20	59.83	50.00	CCACAACAACAGCAACAGCA
TRINITY_DN10638_c0_g1_i3.900	REVERSE	932	20	60.11	50.00	AGGCATACCCATTGCTGCAT
TRINITY_DN10638_c0_g1_i4.192	FORWARD	128	20	60.03	50.00	ACAAGGACAGGCCCAAACAA
TRINITY_DN10638_c0_g1_i4.192	REVERSE	305	20	59.55	55.00	CGCACAATAACCTTGGACCG
TRINITY_DN10638_c0_g1_i4.968	FORWARD	822	20	59.83	50.00	CCACAACAACAGCAACAGCA
TRINITY_DN10638_c0_g1_i4.968	REVERSE	1000	20	60.11	50.00	AGGCATACCCATTGCTGCAT
TRINITY_DN10638_c0_g2_i1.67	FORWARD	29	20	59.97	55.00	CTGGAGTTCAGACGTGTGCT
TRINITY_DN10638_c0_g2_i1.67	REVERSE	150	20	59.21	50.00	CTTTTCGCATCACGCTCAGT
TRINITY_DN10640_c0_g1_i1.1684	FORWARD	1547	20	59.97	50.00	GTGGCGCTAAAGCAAACCAA
TRINITY_DN10640_c0_g1_i1.1684	REVERSE	1712	24	58.98	41.67	TCTGGGTAAATACTACGTGAAGGT
TRINITY_DN10643_c0_g1_i1.349	FORWARD	312	20	59.24	55.00	TGATGAGGATGAAGAGGGCG
TRINITY_DN10643_c0_g1_i1.349	REVERSE	505	21	60.60	52.38	GGCTGTATAAATGCGCAGTGC
TRINITY_DN10644_c0_g1_i1.121	FORWARD	45	23	59.74	43.48	TCATTTGCTCTCCCAGTGTATGT
TRINITY_DN10644_c0_g1_i1.121	REVERSE	202	20	59.68	50.00	GCTGCCTTGTCCAATTGCTT
TRINITY_DN10644_c0_g2_i1.121	FORWARD	45	23	59.74	43.48	TCATTTGCTCTCCCAGTGTATGT
TRINITY_DN10644_c0_g2_i1.121	REVERSE	202	20	59.68	50.00	GCTGCCTTGTCCAATTGCTT
TRINITY_DN10644_c0_g3_i1.121	FORWARD	45	23	59.74	43.48	TCATTTGCTCTCCCAGTGTATGT
TRINITY_DN10644_c0_g3_i1.121	REVERSE	200	20	60.11	50.00	TGCCTTGTCCAGTTGCTTCA
TRINITY_DN10649_c0_g1_i1.227	FORWARD	10	20	59.39	50.00	ACGATGCTGTTAGAACCCGT
TRINITY_DN10649_c0_g1_i1.227	REVERSE	258	22	60.22	50.00	GGGAGCGCATAATTTCAGTTGG
TRINITY_DN10649_c0_g1_i1.59	FORWARD	10	20	59.39	50.00	ACGATGCTGTTAGAACCCGT
TRINITY_DN10649_c0_g1_i1.59	REVERSE	220	20	58.08	50.00	AGTGAGTGAGTGAATCGGGA
TRINITY_DN10653_c0_g2_i1.53	FORWARD	10	20	59.82	50.00	TGGCAACGATCTGGCGAATA
TRINITY_DN10653_c0_g2_i1.53	REVERSE	176	20	59.56	50.00	GCAACATTCACAATTGGCGC
TRINITY_DN10653_c0_g3_i1.53	FORWARD	10	20	59.82	50.00	TGGCAACGATCTGGCGAATA
TRINITY_DN10653_c0_g3_i1.53	REVERSE	181	20	60.04	50.00	GTGGTGCCACATTCGCAATT
TRINITY_DN10653_c0_g3_i1.843	FORWARD	703	20	60.85	60.00	CCCTCCCTTTGTTCCCTCCT
TRINITY_DN10653_c0_g3_i1.843	REVERSE	887	21	58.73	42.86	AGAGTGTACGCGTGTTTTTGT
TRINITY_DN10653_c0_g3_i2.294	FORWARD	154	20	60.85	60.00	CCCTCCCTTTGTTCCCTCCT
TRINITY_DN10653_c0_g3_i2.294	REVERSE	338	21	58.73	42.86	AGAGTGTACGCGTGTTTTTGT
TRINITY_DN10660_c0_g1_i1.71	FORWARD	27	20	59.97	55.00	CTGGAGTTCAGACGTGTGCT
TRINITY_DN10660_c0_g1_i1.71	REVERSE	179	20	59.14	50.00	TGCGTGAAGACGGTAAAAGC
TRINITY_DN10660_c0_g1_i2.71	FORWARD	27	20	59.97	55.00	CTGGAGTTCAGACGTGTGCT
TRINITY_DN10660_c0_g1_i2.71	REVERSE	191	20	59.56	50.00	CGCCAATTAACGCGTGAAGA
TRINITY_DN10662_c0_g1_i1.118	FORWARD	72	20	60.18	50.00	ACGACGACAACAACAGCTGA
TRINITY_DN10662_c0_g1_i1.118	REVERSE	283	20	58.86	50.00	CGTTTGGATTTGTGCAAGCC
TRINITY_DN10670_c0_g1_i1.221	FORWARD	185	20	59.48	55.00	CACCACACACCTGCATAAGC
TRINITY_DN10670_c0_g1_i1.221	REVERSE	364	20	59.90	55.00	CGCGCCTAAAAGCTCACTTC
TRINITY_DN10670_c0_g1_i2.1183	FORWARD	1147	20	59.48	55.00	CACCACACACCTGCATAAGC
TRINITY_DN10670_c0_g1_i2.1183	REVERSE	1326	20	59.90	55.00	CGCGCCTAAAAGCTCACTTC
TRINITY_DN10670_c0_g1_i3.1162	FORWARD	1126	20	59.48	55.00	CACCACACACCTGCATAAGC
TRINITY_DN10670_c0_g1_i3.1162	REVERSE	1305	20	59.90	55.00	CGCGCCTAAAAGCTCACTTC
TRINITY_DN10675_c0_g1_i1.196	FORWARD	140	27	58.20	33.33	ACTCTACTACACACTTTAATACAAGCT
TRINITY_DN10675_c0_g1_i1.196	REVERSE	322	21	59.99	47.62	TCTTTTGCCTATGCCAGCTCA
TRINITY_DN10675_c0_g2_i1.94	FORWARD	41	20	59.83	55.00	CGTGTGCTCTTCCGATCTCA
TRINITY_DN10675_c0_g2_i1.94	REVERSE	220	21	59.99	47.62	TCTTTTGCCTATGCCAGCTCA
TRINITY_DN10675_c0_g3_i1.102	FORWARD	29	20	59.97	55.00	CTGGAGTTCAGACGTGTGCT
TRINITY_DN10675_c0_g3_i1.102	REVERSE	195	20	60.11	55.00	GGCCAGCAGCTGAATGTAGA
TRINITY_DN10675_c0_g4_i1.101	FORWARD	28	20	59.97	55.00	CTGGAGTTCAGACGTGTGCT
TRINITY_DN10675_c0_g4_i1.101	REVERSE	194	20	60.11	55.00	GGCCAGCAGCTGAATGTAGA
TRINITY_DN10675_c0_g6_i1.196	FORWARD	160	27	57.39	29.63	ACAAGCTAAATGATACGGTAATAGTTT
TRINITY_DN10675_c0_g6_i1.196	REVERSE	343	20	60.11	55.00	CGGCATTCTGCTTGGTCAAC
TRINITY_DN10675_c0_g7_i1.101	FORWARD	28	20	59.97	55.00	CTGGAGTTCAGACGTGTGCT
TRINITY_DN10675_c0_g7_i1.101	REVERSE	194	20	60.11	55.00	GGCCAGCAGCTGAATGTAGA
TRINITY_DN10675_c0_g8_i1.93	FORWARD	40	20	59.83	55.00	CGTGTGCTCTTCCGATCTCA
TRINITY_DN10675_c0_g8_i1.93	REVERSE	219	21	59.99	47.62	TCTTTTGCCTATGCCAGCTCA
TRINITY_DN10677_c0_g4_i2.106	FORWARD	67	21	57.10	38.10	TTGGCAACCATTGTGAAAACT
TRINITY_DN10677_c0_g4_i2.106	REVERSE	194	23	60.12	43.48	ACCGTTCAACCCTTTGTAACTCT
TRINITY_DN10692_c0_g3_i1.228	FORWARD	126	20	59.97	50.00	CATAATGCTGCACATGCGCT
TRINITY_DN10692_c0_g3_i1.228	REVERSE	310	20	59.67	55.00	TACAACACCCATGCCTCAGG
TRINITY_DN10695_c0_g1_i1.1714	FORWARD	1595	20	59.82	50.00	TCCAAAGGTCGTTGACGTGT
TRINITY_DN10695_c0_g1_i1.1714	REVERSE	1754	20	59.97	55.00	CTGGAGTTCAGACGTGTGCT
TRINITY_DN10712_c1_g1_i1.629	FORWARD	468	20	60.11	55.00	TGTGTATGGCAGTAGCAGGC
TRINITY_DN10712_c1_g1_i1.629	REVERSE	643	23	57.37	39.13	CGTTTCTCCAAAGCTAGGAAAAT
TRINITY_DN10714_c0_g1_i1.702	FORWARD	604	20	60.04	55.00	AGCCGAACGAAGAGGTCAAG
TRINITY_DN10714_c0_g1_i1.702	REVERSE	785	20	59.69	50.00	TGCGTTGTGTAGCTAACGGA
TRINITY_DN10714_c0_g1_i3.96	FORWARD	29	20	59.97	55.00	CTGGAGTTCAGACGTGTGCT
TRINITY_DN10714_c0_g1_i3.96	REVERSE	179	20	59.69	50.00	TGCGTTGTGTAGCTAACGGA
TRINITY_DN10721_c1_g1_i1.278	FORWARD	129	20	60.04	50.00	ACAGCGAAATGGCGACTACA
TRINITY_DN10721_c1_g1_i1.278	REVERSE	292	24	59.46	41.67	TCTGGCCTATTCCATATGTATGCA
TRINITY_DN10721_c1_g2_i1.278	FORWARD	129	20	60.04	50.00	ACAGCGAAATGGCGACTACA
TRINITY_DN10721_c1_g2_i1.278	REVERSE	292	24	59.46	41.67	TCTGGCCTATTCCATATGTATGCA
TRINITY_DN10722_c0_g2_i1.293	FORWARD	219	21	60.20	47.62	AGCTTCGTGTAAACACTGCCT
TRINITY_DN10722_c0_g2_i1.293	REVERSE	389	20	59.97	55.00	CTGGAGTTCAGACGTGTGCT
TRINITY_DN10737_c0_g1_i1.183	FORWARD	93	20	58.53	45.00	TCTTTTCACCGTTGTTGCCA
TRINITY_DN10737_c0_g1_i1.183	REVERSE	259	20	60.03	60.00	AGGTGAGGCTACTGAGAGGG
TRINITY_DN10739_c0_g1_i1.558	FORWARD	452	20	60.40	55.00	TTGATTTTAGCGCCCTCCCC
TRINITY_DN10739_c0_g1_i1.558	REVERSE	594	20	57.30	50.00	GCTCCACACATATCCACAGT
TRINITY_DN10739_c0_g1_i2.377	FORWARD	271	20	60.40	55.00	TTGATTTTAGCGCCCTCCCC
TRINITY_DN10739_c0_g1_i2.377	REVERSE	413	20	57.30	50.00	GCTCCACACATATCCACAGT
TRINITY_DN10739_c0_g2_i1.217	FORWARD	39	20	59.83	55.00	CGTGTGCTCTTCCGATCTCA
TRINITY_DN10739_c0_g2_i1.217	REVERSE	253	20	57.30	50.00	GCTCCACACATATCCACAGT
TRINITY_DN10747_c0_g1_i1.477	FORWARD	336	20	59.69	50.00	GCAGTCGCAAACACACATGA
TRINITY_DN10747_c0_g1_i1.477	REVERSE	518	20	59.97	55.00	CTCCATAGGCCGAGCGAAAT
TRINITY_DN10768_c0_g2_i1.435	FORWARD	311	20	60.18	55.00	AGTCATCCAATGGCCGTACG
TRINITY_DN10768_c0_g2_i1.435	REVERSE	498	20	59.48	50.00	GCACCGTACAAATTGAGCGT
TRINITY_DN10769_c0_g1_i1.650	FORWARD	506	20	60.18	55.00	GAATGGGCGCTGTGGATTTG
TRINITY_DN10769_c0_g1_i1.650	REVERSE	682	23	59.74	43.48	TCGTCTCATTGTAGCAGTTCACT
TRINITY_DN10771_c1_g1_i1.196	FORWARD	136	20	59.96	55.00	ACACCACCACGACCATTACC
TRINITY_DN10771_c1_g1_i1.196	REVERSE	308	20	59.97	50.00	AGCATTGTTGGAAACACCGC
TRINITY_DN10778_c0_g1_i1.201	FORWARD	79	20	59.32	50.00	TGCAGAGTACGAACAGGCTT
TRINITY_DN10778_c0_g1_i1.201	REVERSE	296	21	59.86	52.38	GCTGAGGTTAATAGTGGCGGA
TRINITY_DN10778_c0_g1_i2.201	FORWARD	79	20	59.32	50.00	TGCAGAGTACGAACAGGCTT
TRINITY_DN10778_c0_g1_i2.201	REVERSE	296	21	59.86	52.38	GCTGAGGTTAATAGTGGCGGA
TRINITY_DN10782_c0_g1_i1.402	FORWARD	243	20	59.82	50.00	AAGCAAGAGCCACACACAGA
TRINITY_DN10782_c0_g1_i1.402	REVERSE	426	20	58.17	45.00	TCTGTTGTTGTTGCTGTGGT
TRINITY_DN10782_c0_g1_i2.341	FORWARD	182	20	59.82	50.00	AAGCAAGAGCCACACACAGA
TRINITY_DN10782_c0_g1_i2.341	REVERSE	365	20	58.17	45.00	TCTGTTGTTGTTGCTGTGGT
TRINITY_DN10787_c0_g1_i1.186	FORWARD	102	22	60.03	50.00	GCAGAAATTCCCACAAACTCCC
TRINITY_DN10787_c0_g1_i1.186	REVERSE	229	20	60.18	60.00	CACTCCAGTAGCATTCCCCG
TRINITY_DN10787_c0_g2_i1.62	FORWARD	2	20	58.58	50.00	ACTGCTCTCTTGTGACACCT
TRINITY_DN10787_c0_g2_i1.62	REVERSE	158	20	59.77	55.00	CGGTTCAACAACGTTACCGG
TRINITY_DN10787_c0_g2_i2.62	FORWARD	2	20	58.58	50.00	ACTGCTCTCTTGTGACACCT
TRINITY_DN10787_c0_g2_i2.62	REVERSE	158	20	59.77	55.00	CGGTTCAACAACGTTACCGG
TRINITY_DN10789_c0_g3_i1.569	FORWARD	420	20	60.04	50.00	GAAAAGCCGGCGACCAAATT
TRINITY_DN10789_c0_g3_i1.569	REVERSE	622	21	59.59	47.62	AGTCGCTTCACAGTTCACTCA
TRINITY_DN10794_c0_g1_i1.424	FORWARD	282	20	59.82	55.00	AGAGTCCGAGGAGCGACATA
TRINITY_DN10794_c0_g1_i1.424	REVERSE	468	21	60.13	52.38	CCCTCATACCGATGTTGTGCT
TRINITY_DN10794_c0_g1_i2.341	FORWARD	199	20	59.82	55.00	AGAGTCCGAGGAGCGACATA
TRINITY_DN10794_c0_g1_i2.341	REVERSE	385	21	60.13	52.38	CCCTCATACCGATGTTGTGCT
TRINITY_DN10797_c0_g1_i1.330	FORWARD	264	21	57.34	42.86	TGCTCGACTTCTACACACATT
TRINITY_DN10797_c0_g1_i1.330	REVERSE	456	22	59.83	40.91	TGCTTCCATTGCTTTTGTGTGT
TRINITY_DN10798_c0_g1_i1.59	FORWARD	27	20	59.68	55.00	GAGGTCAGACGTGTGCTCTT
TRINITY_DN10798_c0_g1_i1.59	REVERSE	194	24	58.06	41.67	CTTCCTCCTATTGACTTAATGGCT
TRINITY_DN10802_c0_g2_i1.1240	FORWARD	1071	20	59.96	50.00	ACCCACATCCAAGCGCTTTA
TRINITY_DN10802_c0_g2_i1.1240	REVERSE	1250	22	58.47	40.91	TCATATCGCGTTGTTCCAATGA
TRINITY_DN10802_c0_g2_i2.2544	FORWARD	2375	20	59.96	50.00	ACCCACATCCAAGCGCTTTA
TRINITY_DN10802_c0_g2_i2.2544	REVERSE	2554	22	58.47	40.91	TCATATCGCGTTGTTCCAATGA
TRINITY_DN10802_c0_g2_i3.1895	FORWARD	1726	20	59.96	50.00	ACCCACATCCAAGCGCTTTA
TRINITY_DN10802_c0_g2_i3.1895	REVERSE	1905	22	58.47	40.91	TCATATCGCGTTGTTCCAATGA
TRINITY_DN10802_c0_g2_i4.314	FORWARD	145	20	59.96	50.00	ACCCACATCCAAGCGCTTTA
TRINITY_DN10802_c0_g2_i4.314	REVERSE	324	22	58.47	40.91	TCATATCGCGTTGTTCCAATGA
TRINITY_DN10805_c0_g1_i1.200	FORWARD	38	20	59.83	55.00	GACGTGTGCTCTTCCGATCT
TRINITY_DN10805_c0_g1_i1.200	REVERSE	234	20	59.62	60.00	CCCTACACTACGCTCTTCCG
TRINITY_DN10805_c0_g2_i1.370	FORWARD	254	21	60.13	57.14	GGGAGGTTGATAAGGCAGACC
TRINITY_DN10805_c0_g2_i1.370	REVERSE	429	20	59.04	60.00	GCGACCACCTAGATCTACCC
TRINITY_DN10805_c0_g2_i2.870	FORWARD	754	21	60.13	57.14	GGGAGGTTGATAAGGCAGACC
TRINITY_DN10805_c0_g2_i2.870	REVERSE	929	20	59.04	60.00	GCGACCACCTAGATCTACCC
TRINITY_DN10807_c0_g12_i1.353	FORWARD	228	20	58.26	50.00	GCGACAAGCTCCCACTTTAT
TRINITY_DN10807_c0_g12_i1.353	REVERSE	426	20	60.11	55.00	AACTCTGGCTGCCTCGATTC
TRINITY_DN10807_c0_g13_i1.55	FORWARD	29	20	57.95	45.00	TTTGAGGTCGCTGAAACCAA
TRINITY_DN10807_c0_g13_i1.55	REVERSE	204	20	59.97	55.00	CTGGAGTTCAGACGTGTGCT
TRINITY_DN10807_c0_g15_i1.353	FORWARD	228	20	58.26	50.00	GCGACAAGCTCCCACTTTAT
TRINITY_DN10807_c0_g15_i1.353	REVERSE	426	20	60.11	55.00	AACTCTGGCTGCCTCGATTC
TRINITY_DN10807_c0_g20_i1.55	FORWARD	1	20	58.43	45.00	CTCGGCCAAAAAGCGTTTTT
TRINITY_DN10807_c0_g20_i1.55	REVERSE	115	20	59.53	50.00	TGCTGAGTCCCAAAAGAGCA
TRINITY_DN10807_c0_g20_i2.55	FORWARD	1	20	58.43	45.00	CTCGGCCAAAAAGCGTTTTT
TRINITY_DN10807_c0_g20_i2.55	REVERSE	115	20	59.53	50.00	TGCTGAGTCCCAAAAGAGCA
TRINITY_DN10807_c0_g21_i1.353	FORWARD	228	20	58.26	50.00	GCGACAAGCTCCCACTTTAT
TRINITY_DN10807_c0_g21_i1.353	REVERSE	426	20	60.11	55.00	AACTCTGGCTGCCTCGATTC
TRINITY_DN10807_c0_g4_i1.353	FORWARD	228	20	58.26	50.00	GCGACAAGCTCCCACTTTAT
TRINITY_DN10807_c0_g4_i1.353	REVERSE	426	20	60.11	55.00	AACTCTGGCTGCCTCGATTC
TRINITY_DN10807_c0_g7_i1.353	FORWARD	228	20	58.26	50.00	GCGACAAGCTCCCACTTTAT
TRINITY_DN10807_c0_g7_i1.353	REVERSE	426	20	60.11	55.00	AACTCTGGCTGCCTCGATTC
TRINITY_DN10816_c0_g1_i1.457	FORWARD	298	20	60.18	55.00	TACCCTCCATATCAGCGGCT
TRINITY_DN10816_c0_g1_i1.457	REVERSE	475	21	59.40	42.86	GCAGCGCAAAATTTTCAACCA
TRINITY_DN10816_c0_g1_i2.457	FORWARD	343	20	60.32	50.00	CTGTTTGGCGTTTGGCGATT
TRINITY_DN10816_c0_g1_i2.457	REVERSE	523	20	59.90	55.00	CTTCTATCGGCAAGAGCGGT
TRINITY_DN10820_c0_g1_i1.46	FORWARD	1	27	57.77	29.63	GACGCTGTAGTAAATTTTTCTTTTTCA
TRINITY_DN10820_c0_g1_i1.46	REVERSE	134	21	59.46	47.62	AGCGAGGAAAAGTAGCGAAGA
TRINITY_DN10828_c0_g1_i1.39	FORWARD	1	25	58.55	36.00	GCCAAGGTACATACAAATTTTGTGA
TRINITY_DN10828_c0_g1_i1.39	REVERSE	181	20	59.97	55.00	CTGGAGTTCAGACGTGTGCT
TRINITY_DN10828_c0_g2_i1.39	FORWARD	1	25	58.55	36.00	GCCAAGGTACATACAAATTTTGTGA
TRINITY_DN10828_c0_g2_i1.39	REVERSE	217	20	60.39	50.00	GCTGTTTGCCCGCATCATTT
TRINITY_DN10828_c0_g2_i2.39	FORWARD	1	25	58.55	36.00	GCCAAGGTACATACAAATTTTGTGA
TRINITY_DN10828_c0_g2_i2.39	REVERSE	217	20	60.39	50.00	GCTGTTTGCCCGCATCATTT
TRINITY_DN10828_c0_g2_i3.39	FORWARD	1	25	58.55	36.00	GCCAAGGTACATACAAATTTTGTGA
TRINITY_DN10828_c0_g2_i3.39	REVERSE	217	20	60.39	50.00	GCTGTTTGCCCGCATCATTT
TRINITY_DN10837_c0_g1_i1.1630	FORWARD	1558	20	60.25	55.00	GCCAAGGTCACAAAGTGCAC
TRINITY_DN10837_c0_g1_i1.1630	REVERSE	1704	20	59.83	50.00	TCTAAAATCGACTCGCCGCA
TRINITY_DN10837_c0_g1_i1.2113	FORWARD	1924	21	60.27	52.38	CGTCGCACATTATTTGAGGGC
TRINITY_DN10837_c0_g1_i1.2113	REVERSE	2134	20	58.03	45.00	TCTTCCGTCTTTTGCTTGCT
TRINITY_DN10845_c0_g2_i2.459	FORWARD	322	20	59.76	50.00	TTTCATGTCGTTCACGCTGC
TRINITY_DN10845_c0_g2_i2.459	REVERSE	498	20	59.32	50.00	CACTGAAAGCATTTGGGGCA
TRINITY_DN10855_c0_g2_i1.214	FORWARD	153	22	59.50	45.46	TGCACAGGCTAACGGTATAAGT
TRINITY_DN10855_c0_g2_i1.214	REVERSE	339	20	59.82	55.00	AGGCTAACGATGAGCTGGTG
TRINITY_DN10855_c0_g2_i2.214	FORWARD	153	22	59.50	45.46	TGCACAGGCTAACGGTATAAGT
TRINITY_DN10855_c0_g2_i2.214	REVERSE	339	20	59.82	55.00	AGGCTAACGATGAGCTGGTG
TRINITY_DN10863_c0_g1_i1.30	FORWARD	7	20	59.83	55.00	GTGTGCTCTTCCGATCTCGT
TRINITY_DN10863_c0_g1_i1.30	REVERSE	197	20	60.11	55.00	TCTGATTGTAGCCAGCCTGC
TRINITY_DN10863_c0_g1_i2.36	FORWARD	8	20	59.89	55.00	AAGCTATGGTGGCTATGGGC
TRINITY_DN10863_c0_g1_i2.36	REVERSE	206	20	60.11	55.00	TCTGATTGTAGCCAGCCTGC
TRINITY_DN10866_c0_g2_i1.352	FORWARD	305	20	59.89	60.00	CTATAAGTCCCACCACCGCC
TRINITY_DN10866_c0_g2_i1.352	REVERSE	493	20	60.11	55.00	GCGGACATACTCTTGCACCT
TRINITY_DN10869_c0_g1_i1.1552	FORWARD	1405	20	60.04	50.00	AAACGGTTTGACGGCGAATG
TRINITY_DN10869_c0_g1_i1.1552	REVERSE	1580	20	59.90	55.00	GCCATTGTCTGCTGCTGATG
TRINITY_DN10869_c0_g1_i2.1625	FORWARD	1507	20	59.90	55.00	TAAGCATACCAGAGCAGCGG
TRINITY_DN10869_c0_g1_i2.1625	REVERSE	1680	20	59.76	50.00	TGTTGTATGAGCGCAGTCGA
TRINITY_DN10875_c1_g2_i1.287	FORWARD	139	20	60.04	55.00	GTCATCTGTGACGACTGGCA
TRINITY_DN10875_c1_g2_i1.287	REVERSE	326	20	59.90	50.00	TGCTGGTGTTGTTTGCTTCG
TRINITY_DN10875_c1_g5_i1.136	FORWARD	29	20	59.97	55.00	CTGGAGTTCAGACGTGTGCT
TRINITY_DN10875_c1_g5_i1.136	REVERSE	197	20	59.90	50.00	AAGTGCGGACTTGTTGTTGC
TRINITY_DN10875_c1_g5_i1.556	FORWARD	408	20	60.04	55.00	GTCATCTGTGACGACTGGCA
TRINITY_DN10875_c1_g5_i1.556	REVERSE	595	20	59.90	50.00	TGCTGGTGTTGTTTGCTTCG
TRINITY_DN1088_c0_g1_i1.35	FORWARD	6	21	59.25	47.62	AGGAACACAGACACACGTACA
TRINITY_DN1088_c0_g1_i1.35	REVERSE	202	20	60.04	55.00	TTACGTCGTTCACTCAGCCC
TRINITY_DN10892_c0_g1_i1.186	FORWARD	100	21	60.00	47.62	TGTCTGACGCAGGCAAATAGT
TRINITY_DN10892_c0_g1_i1.186	REVERSE	221	20	59.97	55.00	CTGGAGTTCAGACGTGTGCT
TRINITY_DN10892_c0_g2_i1.182	FORWARD	100	21	60.00	47.62	TGTCTGACGCAGGCAAATAGT
TRINITY_DN10892_c0_g2_i1.182	REVERSE	217	20	59.97	55.00	CTGGAGTTCAGACGTGTGCT
TRINITY_DN10894_c0_g1_i3.451	FORWARD	380	20	59.89	55.00	ATGCTGCCGTATGTTAGGGG
TRINITY_DN10894_c0_g1_i3.451	REVERSE	560	20	59.82	55.00	CGCCTTCATCTACTGTGCCT
TRINITY_DN10907_c0_g1_i1.132	FORWARD	20	20	59.18	50.00	ATTTGCAGCACCCATAGCAC
TRINITY_DN10907_c0_g1_i1.132	REVERSE	206	20	59.28	55.00	GTTCGAGATGCAGTCGTTGG
TRINITY_DN10907_c0_g2_i1.132	FORWARD	20	20	59.18	50.00	ATTTGCAGCACCCATAGCAC
TRINITY_DN10907_c0_g2_i1.132	REVERSE	206	20	59.28	55.00	GTTCGAGATGCAGTCGTTGG
TRINITY_DN10910_c0_g1_i1.321	FORWARD	180	20	59.97	55.00	CGCAATGCTCATCACGTCAG
TRINITY_DN10910_c0_g1_i1.321	REVERSE	354	20	59.97	60.00	CCCGCGATCTCTTACCCTTC
TRINITY_DN10910_c0_g1_i2.1348	FORWARD	1207	20	59.97	55.00	CGCAATGCTCATCACGTCAG
TRINITY_DN10910_c0_g1_i2.1348	REVERSE	1381	20	59.97	60.00	CCCGCGATCTCTTACCCTTC
TRINITY_DN10912_c0_g1_i1.396	FORWARD	329	20	59.63	50.00	TTTTATTCGAGAGCACGCGC
TRINITY_DN10912_c0_g1_i1.396	REVERSE	504	20	59.89	50.00	TTGCCAATTCCCTCAGCTGT
TRINITY_DN10914_c0_g1_i1.59	FORWARD	27	25	57.17	36.00	TTGTACCTATTCATACACCTATCGT
TRINITY_DN10914_c0_g1_i1.59	REVERSE	196	20	59.44	50.00	AAGGAAAACTCACAGGGGCA
TRINITY_DN10914_c0_g1_i2.59	FORWARD	27	25	57.17	36.00	TTGTACCTATTCATACACCTATCGT
TRINITY_DN10914_c0_g1_i2.59	REVERSE	196	20	59.44	50.00	AAGGAAAACTCACAGGGGCA
TRINITY_DN10914_c0_g1_i3.59	FORWARD	27	25	57.17	36.00	TTGTACCTATTCATACACCTATCGT
TRINITY_DN10914_c0_g1_i3.59	REVERSE	196	20	59.44	50.00	AAGGAAAACTCACAGGGGCA
TRINITY_DN10914_c0_g1_i4.59	FORWARD	27	25	57.17	36.00	TTGTACCTATTCATACACCTATCGT
TRINITY_DN10914_c0_g1_i4.59	REVERSE	196	20	59.44	50.00	AAGGAAAACTCACAGGGGCA
TRINITY_DN10914_c0_g1_i5.59	FORWARD	27	25	57.17	36.00	TTGTACCTATTCATACACCTATCGT
TRINITY_DN10914_c0_g1_i5.59	REVERSE	196	20	59.44	50.00	AAGGAAAACTCACAGGGGCA
TRINITY_DN10914_c0_g1_i6.59	FORWARD	27	25	57.17	36.00	TTGTACCTATTCATACACCTATCGT
TRINITY_DN10914_c0_g1_i6.59	REVERSE	196	20	59.44	50.00	AAGGAAAACTCACAGGGGCA
TRINITY_DN10914_c0_g1_i7.59	FORWARD	27	25	57.17	36.00	TTGTACCTATTCATACACCTATCGT
TRINITY_DN10914_c0_g1_i7.59	REVERSE	196	20	59.44	50.00	AAGGAAAACTCACAGGGGCA
TRINITY_DN10914_c0_g1_i8.59	FORWARD	27	25	57.17	36.00	TTGTACCTATTCATACACCTATCGT
TRINITY_DN10914_c0_g1_i8.59	REVERSE	196	20	59.44	50.00	AAGGAAAACTCACAGGGGCA
TRINITY_DN10914_c0_g1_i9.59	FORWARD	27	25	57.17	36.00	TTGTACCTATTCATACACCTATCGT
TRINITY_DN10914_c0_g1_i9.59	REVERSE	196	20	59.44	50.00	AAGGAAAACTCACAGGGGCA
TRINITY_DN10924_c0_g1_i1.227	FORWARD	172	20	59.90	45.00	AATCACGTTTTTGCGCCACA
TRINITY_DN10924_c0_g1_i1.227	REVERSE	372	20	59.82	55.00	TGCCTACCGATCCCAATTGG
TRINITY_DN10924_c0_g1_i2.227	FORWARD	172	20	59.90	45.00	AATCACGTTTTTGCGCCACA
TRINITY_DN10924_c0_g1_i2.227	REVERSE	354	21	59.78	47.62	TGGTCATTCCCCAAGTGTTGT
TRINITY_DN10924_c0_g1_i3.227	FORWARD	172	20	59.90	45.00	AATCACGTTTTTGCGCCACA
TRINITY_DN10924_c0_g1_i3.227	REVERSE	372	20	59.82	55.00	TGCCTACCGATCCCAATTGG
TRINITY_DN10925_c0_g3_i1.178	FORWARD	147	21	59.54	47.62	ACGGCAGAAAAACGACATAGC
TRINITY_DN10925_c0_g3_i1.178	REVERSE	330	20	59.39	55.00	GTGGAAAGCGTAGGGACAGA
TRINITY_DN10925_c0_g3_i2.106	FORWARD	75	21	59.54	47.62	ACGGCAGAAAAACGACATAGC
TRINITY_DN10925_c0_g3_i2.106	REVERSE	258	20	59.39	55.00	GTGGAAAGCGTAGGGACAGA
TRINITY_DN10949_c0_g1_i1.472	FORWARD	350	20	58.57	50.00	TCTGTTTAGTGGTCTGGCCA
TRINITY_DN10949_c0_g1_i1.472	REVERSE	531	20	59.89	55.00	GCCAAGGACTGTCACTCCAA
TRINITY_DN10949_c0_g1_i2.271	FORWARD	149	20	58.57	50.00	TCTGTTTAGTGGTCTGGCCA
TRINITY_DN10949_c0_g1_i2.271	REVERSE	330	20	59.89	55.00	GCCAAGGACTGTCACTCCAA
TRINITY_DN10949_c0_g1_i3.1000	FORWARD	878	20	58.57	50.00	TCTGTTTAGTGGTCTGGCCA
TRINITY_DN10949_c0_g1_i3.1000	REVERSE	1059	20	59.89	55.00	GCCAAGGACTGTCACTCCAA
TRINITY_DN10949_c0_g1_i5.986	FORWARD	864	20	58.57	50.00	TCTGTTTAGTGGTCTGGCCA
TRINITY_DN10949_c0_g1_i5.986	REVERSE	1045	20	59.89	55.00	GCCAAGGACTGTCACTCCAA
TRINITY_DN10949_c0_g1_i7.594	FORWARD	472	20	58.57	50.00	TCTGTTTAGTGGTCTGGCCA
TRINITY_DN10949_c0_g1_i7.594	REVERSE	653	20	59.89	55.00	GCCAAGGACTGTCACTCCAA
TRINITY_DN10949_c0_g1_i8.663	FORWARD	541	20	58.57	50.00	TCTGTTTAGTGGTCTGGCCA
TRINITY_DN10949_c0_g1_i8.663	REVERSE	722	20	59.89	55.00	GCCAAGGACTGTCACTCCAA
TRINITY_DN10949_c0_g1_i9.853	FORWARD	731	20	58.57	50.00	TCTGTTTAGTGGTCTGGCCA
TRINITY_DN10949_c0_g1_i9.853	REVERSE	912	20	59.89	55.00	GCCAAGGACTGTCACTCCAA
TRINITY_DN10951_c1_g1_i1.507	FORWARD	396	20	59.90	55.00	GATGGAGAGTTGCGCGTAGA
TRINITY_DN10951_c1_g1_i1.507	REVERSE	563	20	60.18	55.00	GCGCAGACGTTTGTATGTGG
TRINITY_DN10951_c1_g2_i1.948	FORWARD	837	20	59.90	55.00	GATGGAGAGTTGCGCGTAGA
TRINITY_DN10951_c1_g2_i1.948	REVERSE	1004	20	60.18	55.00	GCGCAGACGTTTGTATGTGG
TRINITY_DN10954_c0_g1_i1.510	FORWARD	442	20	60.32	50.00	GCCGCTGCAAACAAACTCAT
TRINITY_DN10954_c0_g1_i1.510	REVERSE	619	20	60.04	55.00	GCGTTTAGGTCGGAGGTGAA
TRINITY_DN10969_c0_g1_i1.174	FORWARD	116	20	60.94	50.00	GCGCCGTTGCTTTGATGTTT
TRINITY_DN10969_c0_g1_i1.174	REVERSE	328	22	59.49	45.46	AGGTTCCTGTTCCTGTTTCTGT
TRINITY_DN10969_c0_g1_i1.314	FORWARD	116	20	60.94	50.00	GCGCCGTTGCTTTGATGTTT
TRINITY_DN10969_c0_g1_i1.314	REVERSE	328	22	59.49	45.46	AGGTTCCTGTTCCTGTTTCTGT
TRINITY_DN10969_c0_g1_i2.248	FORWARD	190	20	60.94	50.00	GCGCCGTTGCTTTGATGTTT
TRINITY_DN10969_c0_g1_i2.248	REVERSE	402	22	59.49	45.46	AGGTTCCTGTTCCTGTTTCTGT
TRINITY_DN10969_c0_g1_i2.388	FORWARD	190	20	60.94	50.00	GCGCCGTTGCTTTGATGTTT
TRINITY_DN10969_c0_g1_i2.388	REVERSE	402	22	59.49	45.46	AGGTTCCTGTTCCTGTTTCTGT
TRINITY_DN10969_c0_g1_i3.108	FORWARD	40	20	59.83	55.00	ACGTGTGCTCTTCCGATCTC
TRINITY_DN10969_c0_g1_i3.108	REVERSE	262	22	59.49	45.46	AGGTTCCTGTTCCTGTTTCTGT
TRINITY_DN10969_c0_g1_i3.248	FORWARD	40	20	59.83	55.00	ACGTGTGCTCTTCCGATCTC
TRINITY_DN10969_c0_g1_i3.248	REVERSE	262	22	59.49	45.46	AGGTTCCTGTTCCTGTTTCTGT
TRINITY_DN1097_c0_g1_i1.305	FORWARD	281	22	59.96	45.46	TGAAGCCTTCTCGAAATCACCA
TRINITY_DN1097_c0_g1_i1.305	REVERSE	464	20	59.76	55.00	CGCCAGTTCCGACTCTAACA
TRINITY_DN10995_c0_g1_i1.669	FORWARD	587	20	60.32	60.00	GCCCGTTATAGCCTGCCTAC
TRINITY_DN10995_c0_g1_i1.669	REVERSE	767	20	59.83	55.00	AATGACGACAGCCCGTACTC
TRINITY_DN10995_c0_g1_i3.438	FORWARD	356	20	60.32	60.00	GCCCGTTATAGCCTGCCTAC
TRINITY_DN10995_c0_g1_i3.438	REVERSE	536	20	59.83	55.00	AATGACGACAGCCCGTACTC
TRINITY_DN11001_c0_g1_i1.117	FORWARD	1	20	60.11	55.00	CAGACGTGTGCTCTTCCGAT
TRINITY_DN11001_c0_g1_i1.117	REVERSE	147	20	59.55	50.00	ATGAAAGCATCGTTTCGGCC
TRINITY_DN11001_c0_g1_i2.283	FORWARD	160	20	59.63	55.00	CGTTTCGGCTACAAGATGCC
TRINITY_DN11001_c0_g1_i2.283	REVERSE	313	20	59.55	50.00	ATGAAAGCATCGTTTCGGCC
TRINITY_DN11005_c0_g1_i1.178	FORWARD	36	21	59.11	47.62	ACCTCACTTAACGTAGCAGCT
TRINITY_DN11005_c0_g1_i1.178	REVERSE	224	21	59.28	47.62	GCGGCAGCATTGTTTGTTAAG
TRINITY_DN11027_c0_g1_i1.1039	FORWARD	796	20	60.04	50.00	CGTGAACGCGTGGCTAAAAA
TRINITY_DN11027_c0_g1_i1.1039	REVERSE	1053	22	59.63	45.46	TGAAGGTGAGTGTATGTGTGCT
TRINITY_DN11027_c0_g1_i3.734	FORWARD	491	20	60.04	50.00	CGTGAACGCGTGGCTAAAAA
TRINITY_DN11027_c0_g1_i3.734	REVERSE	748	22	59.63	45.46	TGAAGGTGAGTGTATGTGTGCT
TRINITY_DN11028_c0_g1_i1.354	FORWARD	314	20	59.90	50.00	AAACAGCTCGTTCTCACCGT
TRINITY_DN11028_c0_g1_i1.354	REVERSE	483	20	60.40	60.00	ACCTATACCACCTCCTGCCC
TRINITY_DN1102_c0_g1_i1.49	FORWARD	17	22	57.64	40.91	TTGTGAATGTGTAGGTTAGCCA
TRINITY_DN1102_c0_g1_i1.49	REVERSE	147	22	59.83	45.46	TCCTCTGACGTTTTCCACTTGT
TRINITY_DN1102_c0_g2_i1.49	FORWARD	17	22	57.64	40.91	TTGTGAATGTGTAGGTTAGCCA
TRINITY_DN1102_c0_g2_i1.49	REVERSE	147	22	59.83	45.46	TCCTCTGACGTTTTCCACTTGT
TRINITY_DN11036_c0_g1_i1.200	FORWARD	33	20	59.97	55.00	CTTGGACCGGCAAAGTTGTG
TRINITY_DN11036_c0_g1_i1.200	REVERSE	212	20	59.68	50.00	AATGTGGCTGTGCGTCTACT
TRINITY_DN11037_c1_g2_i1.209	FORWARD	151	20	60.25	50.00	AAGCTCTGGATGCAACAGCA
TRINITY_DN11037_c1_g2_i1.209	REVERSE	288	20	60.11	55.00	CAGACGTGTGCTCTTCCGAT
TRINITY_DN11045_c1_g6_i1.219	FORWARD	113	26	58.05	30.77	ACAACACAGAAATATTGTTGGAATGA
TRINITY_DN11045_c1_g6_i1.219	REVERSE	251	20	58.43	50.00	TGGACTGATCGAATGGACCA
TRINITY_DN11055_c0_g1_i2.96	FORWARD	54	20	59.90	55.00	GATCTGCCTTTCAAGCAGCG
TRINITY_DN11055_c0_g1_i2.96	REVERSE	235	20	60.04	55.00	CAAACGTCCACAAGTCGCTG
TRINITY_DN11056_c1_g1_i2.106	FORWARD	28	20	59.97	55.00	CTGGAGTTCAGACGTGTGCT
TRINITY_DN11056_c1_g1_i2.106	REVERSE	189	20	59.39	50.00	TTGTGCTGGTGACTATCGCT
TRINITY_DN11056_c2_g1_i1.157	FORWARD	36	20	60.18	55.00	ACGAATACGAGACGGTGCAG
TRINITY_DN11056_c2_g1_i1.157	REVERSE	205	21	60.07	47.62	TGCTGTTGTTGTTGTTGGTGG
TRINITY_DN11059_c0_g2_i1.27	FORWARD	5	20	59.90	55.00	CGTCTTCGATGGAGCCGTTA
TRINITY_DN11059_c0_g2_i1.27	REVERSE	197	20	58.93	55.00	GTATGCCATACTAGCGCAGC
TRINITY_DN11060_c0_g1_i1.385	FORWARD	338	20	60.11	55.00	AACAGCTATCGACGGTGGTG
TRINITY_DN11060_c0_g1_i1.385	REVERSE	517	20	59.76	55.00	GGTTGCAGTGGCTTCATGAC
TRINITY_DN11065_c1_g1_i1.652	FORWARD	596	20	59.75	50.00	ACGGATGACACTGATGCGAA
TRINITY_DN11065_c1_g1_i1.652	REVERSE	763	25	57.54	40.00	CCGATCTCTCTTATGTGGTAGTATT
TRINITY_DN11065_c1_g2_i1.1008	FORWARD	952	20	59.75	50.00	ACGGATGACACTGATGCGAA
TRINITY_DN11065_c1_g2_i1.1008	REVERSE	1119	25	57.54	40.00	CCGATCTCTCTTATGTGGTAGTATT
TRINITY_DN11065_c1_g2_i2.1226	FORWARD	1170	20	59.75	50.00	ACGGATGACACTGATGCGAA
TRINITY_DN11065_c1_g2_i2.1226	REVERSE	1337	25	57.54	40.00	CCGATCTCTCTTATGTGGTAGTATT
TRINITY_DN11065_c1_g3_i1.688	FORWARD	632	20	59.75	50.00	ACGGATGACACTGATGCGAA
TRINITY_DN11065_c1_g3_i1.688	REVERSE	799	25	57.54	40.00	CCGATCTCTCTTATGTGGTAGTATT
TRINITY_DN11065_c1_g4_i1.53	FORWARD	1	20	59.83	55.00	AGACGTGTGCTCTTCCGATC
TRINITY_DN11065_c1_g4_i1.53	REVERSE	151	20	59.75	55.00	TCTTCTACGCTTCCACTGGC
TRINITY_DN11065_c1_g4_i1.838	FORWARD	782	20	59.75	50.00	ACGGATGACACTGATGCGAA
TRINITY_DN11065_c1_g4_i1.838	REVERSE	949	25	57.54	40.00	CCGATCTCTCTTATGTGGTAGTATT
TRINITY_DN11065_c1_g4_i2.172	FORWARD	92	20	59.75	55.00	ACTTGCTGTAGGCTGGCTAC
TRINITY_DN11065_c1_g4_i2.172	REVERSE	270	20	59.75	55.00	TCTTCTACGCTTCCACTGGC
TRINITY_DN11065_c1_g4_i2.957	FORWARD	901	20	59.75	50.00	ACGGATGACACTGATGCGAA
TRINITY_DN11065_c1_g4_i2.957	REVERSE	1068	25	57.54	40.00	CCGATCTCTCTTATGTGGTAGTATT
TRINITY_DN11069_c0_g1_i1.266	FORWARD	135	24	57.61	33.33	AAAAGCTATTCTTGGACGAACAAA
TRINITY_DN11069_c0_g1_i1.266	REVERSE	291	21	58.92	47.62	AGCAGGTCAATTTTACGAGGC
TRINITY_DN11069_c0_g2_i1.266	FORWARD	196	23	59.80	47.83	CCCCAAGGGTATTTAACTTTGCC
TRINITY_DN11069_c0_g2_i1.266	REVERSE	291	21	58.92	47.62	AGCAGGTCAATTTTACGAGGC
TRINITY_DN11069_c0_g3_i1.266	FORWARD	135	24	57.61	33.33	AAAAGCTATTCTTGGACGAACAAA
TRINITY_DN11069_c0_g3_i1.266	REVERSE	291	21	58.92	47.62	AGCAGGTCAATTTTACGAGGC
TRINITY_DN11070_c0_g1_i1.324	FORWARD	184	20	60.39	55.00	CGGTGTGCGTGGGTACATAA
TRINITY_DN11070_c0_g1_i1.324	REVERSE	360	20	59.76	55.00	GCTGTTAACTTGTTCGGGCC
TRINITY_DN11070_c0_g1_i2.324	FORWARD	184	20	60.39	55.00	CGGTGTGCGTGGGTACATAA
TRINITY_DN11070_c0_g1_i2.324	REVERSE	360	20	59.76	55.00	GCTGTTAACTTGTTCGGGCC
TRINITY_DN11077_c0_g1_i1.29	FORWARD	1	23	59.81	47.83	CCGATCTCTGTGGACTACTTTGT
TRINITY_DN11077_c0_g1_i1.29	REVERSE	134	22	59.45	45.46	ACGAATTATACATGCCTTGGCG
TRINITY_DN11077_c0_g3_i1.29	FORWARD	1	23	59.81	47.83	CCGATCTCTGTGGACTACTTTGT
TRINITY_DN11077_c0_g3_i1.29	REVERSE	134	22	59.45	45.46	ACGAATTATACATGCCTTGGCG
TRINITY_DN11077_c0_g4_i1.29	FORWARD	1	23	59.81	47.83	CCGATCTCTGTGGACTACTTTGT
TRINITY_DN11077_c0_g4_i1.29	REVERSE	134	22	59.45	45.46	ACGAATTATACATGCCTTGGCG
TRINITY_DN11085_c0_g1_i1.317	FORWARD	294	20	60.18	50.00	ATTGTCTGCTGCCAGGGTTT
TRINITY_DN11085_c0_g1_i1.317	REVERSE	477	21	59.58	47.62	TGCAACACCTGACTGTGATCT
TRINITY_DN11104_c0_g1_i3.139	FORWARD	37	20	60.11	55.00	CAGACGTGTGCTCTTCCGAT
TRINITY_DN11104_c0_g1_i3.139	REVERSE	215	20	60.04	55.00	AGCCGGTTCGACTAACACTG
TRINITY_DN11106_c0_g1_i3.72	FORWARD	39	20	59.83	55.00	GACGTGTGCTCTTCCGATCT
TRINITY_DN11106_c0_g1_i3.72	REVERSE	295	21	60.00	47.62	CGCTTGCACCTTACTTTTGCT
TRINITY_DN11106_c0_g1_i4.72	FORWARD	39	20	59.83	55.00	GACGTGTGCTCTTCCGATCT
TRINITY_DN11106_c0_g1_i4.72	REVERSE	295	21	60.00	47.62	CGCTTGCACCTTACTTTTGCT
TRINITY_DN11108_c0_g1_i1.647	FORWARD	506	20	60.11	55.00	GGTGCTGGAAGTGCGAAATG
TRINITY_DN11108_c0_g1_i1.647	REVERSE	687	20	59.97	50.00	ACGAAGACGAGCACCATTGT
TRINITY_DN11108_c0_g1_i1.940	FORWARD	778	20	60.25	50.00	TGCGAGAATTGCTGGTCACA
TRINITY_DN11108_c0_g1_i1.940	REVERSE	968	22	59.83	40.91	TGACGTTGGGAAAAACATTGCA
TRINITY_DN11108_c0_g1_i2.395	FORWARD	254	20	60.11	55.00	GGTGCTGGAAGTGCGAAATG
TRINITY_DN11108_c0_g1_i2.395	REVERSE	435	20	59.97	50.00	ACGAAGACGAGCACCATTGT
TRINITY_DN11108_c0_g1_i2.688	FORWARD	526	20	60.25	50.00	TGCGAGAATTGCTGGTCACA
TRINITY_DN11108_c0_g1_i2.688	REVERSE	716	22	59.83	40.91	TGACGTTGGGAAAAACATTGCA
TRINITY_DN11114_c0_g1_i1.107	FORWARD	9	21	57.88	42.86	AGTGTTGCCGTTATTGTGAGA
TRINITY_DN11114_c0_g1_i1.107	REVERSE	158	20	58.19	45.00	TGCATGTATTCGTGTGTGCT
TRINITY_DN11114_c0_g2_i1.107	FORWARD	9	21	57.88	42.86	AGTGTTGCCGTTATTGTGAGA
TRINITY_DN11114_c0_g2_i1.107	REVERSE	158	20	58.19	45.00	TGCATGTATTCGTGTGTGCT
TRINITY_DN11114_c0_g2_i1.310	FORWARD	239	22	59.78	50.00	GCGATGGACAGCAGTATAAACG
TRINITY_DN11114_c0_g2_i1.310	REVERSE	405	23	59.69	39.13	ACTCTGCGTTATTGTTGCTTTGT
TRINITY_DN11114_c0_g2_i2.204	FORWARD	133	22	59.78	50.00	GCGATGGACAGCAGTATAAACG
TRINITY_DN11114_c0_g2_i2.204	REVERSE	299	23	59.69	39.13	ACTCTGCGTTATTGTTGCTTTGT
TRINITY_DN11117_c0_g1_i1.339	FORWARD	165	20	59.68	50.00	TCGGGTTTTATGCCGACTGT
TRINITY_DN11117_c0_g1_i1.339	REVERSE	357	26	57.03	30.77	CCGATCTGTCTTTAAATTGTGAAATT
TRINITY_DN11117_c0_g2_i1.212	FORWARD	60	20	59.06	55.00	CGGTGTAAAGCGATCCATGG
TRINITY_DN11117_c0_g2_i1.212	REVERSE	230	26	57.03	30.77	CCGATCTGTCTTTAAATTGTGAAATT
TRINITY_DN11117_c0_g4_i1.212	FORWARD	60	20	59.06	55.00	CGGTGTAAAGCGATCCATGG
TRINITY_DN11117_c0_g4_i1.212	REVERSE	230	26	57.03	30.77	CCGATCTGTCTTTAAATTGTGAAATT
TRINITY_DN11121_c0_g2_i1.278	FORWARD	201	20	59.46	55.00	GGAGGGCGGAAATCTTACCA
TRINITY_DN11121_c0_g2_i1.278	REVERSE	332	26	59.56	38.46	TGTCTTGGTATCTGTATTTACCACCT
TRINITY_DN11122_c0_g1_i1.40	FORWARD	4	20	59.97	55.00	TCTTCGGTTCGGTCCAAGTG
TRINITY_DN11122_c0_g1_i1.40	REVERSE	172	21	58.23	42.86	AGCGGTTTTTCGATTCACTCT
TRINITY_DN11122_c0_g1_i2.40	FORWARD	4	20	59.97	55.00	TCTTCGGTTCGGTCCAAGTG
TRINITY_DN11122_c0_g1_i2.40	REVERSE	172	21	58.23	42.86	AGCGGTTTTTCGATTCACTCT
TRINITY_DN11122_c0_g1_i3.40	FORWARD	4	20	59.97	55.00	TCTTCGGTTCGGTCCAAGTG
TRINITY_DN11122_c0_g1_i3.40	REVERSE	181	23	58.36	39.13	AGCAGTTTTTCGATTCACTCTCT
TRINITY_DN11122_c0_g1_i4.40	FORWARD	4	20	59.97	55.00	TCTTCGGTTCGGTCCAAGTG
TRINITY_DN11122_c0_g1_i4.40	REVERSE	181	23	58.36	39.13	AGCAGTTTTTCGATTCACTCTCT
TRINITY_DN11122_c0_g2_i1.40	FORWARD	4	20	59.97	55.00	TCTTCGGTTCGGTCCAAGTG
TRINITY_DN11122_c0_g2_i1.40	REVERSE	181	23	58.36	39.13	AGCAGTTTTTCGATTCACTCTCT
TRINITY_DN11122_c0_g3_i1.40	FORWARD	4	20	59.97	55.00	TCTTCGGTTCGGTCCAAGTG
TRINITY_DN11122_c0_g3_i1.40	REVERSE	115	22	59.76	54.54	TCTCCTTCCTCTCTCTTCTCCC
TRINITY_DN11144_c0_g1_i1.378	FORWARD	274	20	59.96	55.00	GCCGCACCCCAATATGGATA
TRINITY_DN11144_c0_g1_i1.378	REVERSE	461	20	59.90	55.00	TGATTGCTGATCGGACTCGG
TRINITY_DN11144_c0_g1_i2.173	FORWARD	69	20	59.96	55.00	GCCGCACCCCAATATGGATA
TRINITY_DN11144_c0_g1_i2.173	REVERSE	256	20	59.90	55.00	TGATTGCTGATCGGACTCGG
TRINITY_DN11164_c0_g1_i1.162	FORWARD	41	20	59.83	55.00	CGTGTGCTCTTCCGATCTCA
TRINITY_DN11164_c0_g1_i1.162	REVERSE	232	23	57.42	39.13	AGGAGAAATGTCTGGAAAGAAGT
TRINITY_DN11164_c0_g1_i2.213	FORWARD	66	20	60.39	55.00	GGACAACATCGCCACAGCTA
TRINITY_DN11164_c0_g1_i2.213	REVERSE	283	23	57.42	39.13	AGGAGAAATGTCTGGAAAGAAGT
TRINITY_DN11172_c0_g1_i1.444	FORWARD	424	20	60.25	60.00	CGCCGTACAACTACCGGTAG
TRINITY_DN11172_c0_g1_i1.444	REVERSE	606	20	60.39	55.00	GTAATGCCAAGCCGTCAGGA
TRINITY_DN11179_c0_g1_i1.276	FORWARD	162	20	58.69	50.00	TCCGACGATGATGACGATGA
TRINITY_DN11179_c0_g1_i1.276	REVERSE	326	20	59.84	55.00	GCTTACGATATCGCACACGC
TRINITY_DN11180_c0_g1_i1.278	FORWARD	143	20	60.03	50.00	AGCCATACAAATCCCGCACA
TRINITY_DN11180_c0_g1_i1.278	REVERSE	304	27	59.46	33.33	GCAGAAAACTTTGAGTTAAACTTGACA
TRINITY_DN11180_c0_g2_i1.278	FORWARD	143	20	60.03	50.00	AGCCATACAAATCCCGCACA
TRINITY_DN11180_c0_g2_i1.278	REVERSE	304	27	59.46	33.33	GCAGAAAACTTTGAGTTAAACTTGACA
TRINITY_DN11180_c0_g3_i1.278	FORWARD	143	20	60.03	50.00	AGCCATACAAATCCCGCACA
TRINITY_DN11180_c0_g3_i1.278	REVERSE	304	27	59.46	33.33	GCAGAAAACTTTGAGTTAAACTTGACA
TRINITY_DN11180_c0_g4_i1.476	FORWARD	341	20	60.03	50.00	AGCCATACAAATCCCGCACA
TRINITY_DN11180_c0_g4_i1.476	REVERSE	502	27	59.46	33.33	GCAGAAAACTTTGAGTTAAACTTGACA
TRINITY_DN11180_c0_g4_i2.1570	FORWARD	1435	20	60.03	50.00	AGCCATACAAATCCCGCACA
TRINITY_DN11180_c0_g4_i2.1570	REVERSE	1596	27	59.46	33.33	GCAGAAAACTTTGAGTTAAACTTGACA
TRINITY_DN11180_c0_g4_i2.631	FORWARD	595	20	60.04	55.00	CAGCAACAACTGTCGCTGTC
TRINITY_DN11180_c0_g4_i2.631	REVERSE	775	20	60.25	55.00	GTACCGTTGAAGCGCATTCG
TRINITY_DN11180_c0_g4_i3.1770	FORWARD	1734	20	60.04	55.00	CAGCAACAACTGTCGCTGTC
TRINITY_DN11180_c0_g4_i3.1770	REVERSE	1914	20	60.25	55.00	GTACCGTTGAAGCGCATTCG
TRINITY_DN11180_c0_g4_i3.2709	FORWARD	2574	20	60.03	50.00	AGCCATACAAATCCCGCACA
TRINITY_DN11180_c0_g4_i3.2709	REVERSE	2735	27	59.46	33.33	GCAGAAAACTTTGAGTTAAACTTGACA
TRINITY_DN11180_c0_g4_i4.1832	FORWARD	1796	20	60.04	55.00	CAGCAACAACTGTCGCTGTC
TRINITY_DN11180_c0_g4_i4.1832	REVERSE	1976	20	60.25	55.00	GTACCGTTGAAGCGCATTCG
TRINITY_DN11180_c0_g4_i4.2771	FORWARD	2636	20	60.03	50.00	AGCCATACAAATCCCGCACA
TRINITY_DN11180_c0_g4_i4.2771	REVERSE	2797	27	59.46	33.33	GCAGAAAACTTTGAGTTAAACTTGACA
TRINITY_DN11180_c0_g4_i5.1915	FORWARD	1879	20	60.04	55.00	CAGCAACAACTGTCGCTGTC
TRINITY_DN11180_c0_g4_i5.1915	REVERSE	2059	20	60.25	55.00	GTACCGTTGAAGCGCATTCG
TRINITY_DN11180_c0_g4_i5.2854	FORWARD	2719	20	60.03	50.00	AGCCATACAAATCCCGCACA
TRINITY_DN11180_c0_g4_i5.2854	REVERSE	2880	27	59.46	33.33	GCAGAAAACTTTGAGTTAAACTTGACA
TRINITY_DN11186_c0_g1_i1.1412	FORWARD	1288	20	59.62	50.00	ACCACGCACCACAAAATCAC
TRINITY_DN11186_c0_g1_i1.1412	REVERSE	1466	20	60.11	55.00	GCTACACGACCATCCGGAAA
TRINITY_DN11186_c0_g1_i2.1411	FORWARD	1287	20	59.62	50.00	ACCACGCACCACAAAATCAC
TRINITY_DN11186_c0_g1_i2.1411	REVERSE	1465	20	60.11	55.00	GCTACACGACCATCCGGAAA
TRINITY_DN11186_c0_g1_i4.1411	FORWARD	1287	20	59.62	50.00	ACCACGCACCACAAAATCAC
TRINITY_DN11186_c0_g1_i4.1411	REVERSE	1465	20	60.11	55.00	GCTACACGACCATCCGGAAA
TRINITY_DN11186_c0_g1_i5.1412	FORWARD	1288	20	59.62	50.00	ACCACGCACCACAAAATCAC
TRINITY_DN11186_c0_g1_i5.1412	REVERSE	1466	20	60.11	55.00	GCTACACGACCATCCGGAAA
TRINITY_DN11194_c0_g1_i1.47	FORWARD	18	21	59.54	52.38	CGACTGCTACTCAACAACAGC
TRINITY_DN11194_c0_g1_i1.47	REVERSE	208	19	60.38	57.90	ATTCGATGGTGTGGGTGCC
TRINITY_DN11202_c0_g1_i1.109	FORWARD	64	20	59.83	55.00	GCTAAAGTGACAGCAGCGTG
TRINITY_DN11202_c0_g1_i1.109	REVERSE	239	20	59.75	55.00	TGGCTCGTAAGGTAAAGGCC
TRINITY_DN11202_c0_g2_i1.575	FORWARD	530	20	59.83	55.00	GCTAAAGTGACAGCAGCGTG
TRINITY_DN11202_c0_g2_i1.575	REVERSE	705	20	59.75	55.00	TGGCTCGTAAGGTAAAGGCC
TRINITY_DN11202_c0_g2_i2.1241	FORWARD	1196	20	59.83	55.00	GCTAAAGTGACAGCAGCGTG
TRINITY_DN11202_c0_g2_i2.1241	REVERSE	1371	20	59.75	55.00	TGGCTCGTAAGGTAAAGGCC
TRINITY_DN11202_c0_g2_i3.1404	FORWARD	1359	20	59.83	55.00	GCTAAAGTGACAGCAGCGTG
TRINITY_DN11202_c0_g2_i3.1404	REVERSE	1534	20	59.75	55.00	TGGCTCGTAAGGTAAAGGCC
TRINITY_DN11202_c0_g2_i4.550	FORWARD	505	20	59.83	55.00	GCTAAAGTGACAGCAGCGTG
TRINITY_DN11202_c0_g2_i4.550	REVERSE	680	20	59.75	55.00	TGGCTCGTAAGGTAAAGGCC
TRINITY_DN11204_c0_g4_i1.335	FORWARD	235	20	59.62	50.00	GCAAACTTCCGGCAGACAAA
TRINITY_DN11204_c0_g4_i1.335	REVERSE	422	20	59.40	50.00	TCGCTTCATTGACCGAGTGA
TRINITY_DN11204_c0_g4_i2.91	FORWARD	21	20	60.75	50.00	TGTCCCGCACACAATGTGTT
TRINITY_DN11204_c0_g4_i2.91	REVERSE	193	21	60.07	47.62	TGCGAGTTGTTAGTGATCGCT
TRINITY_DN11205_c0_g1_i1.209	FORWARD	71	20	58.66	50.00	ACTCCTAACTTCCGCACACT
TRINITY_DN11205_c0_g1_i1.209	REVERSE	246	21	58.73	52.38	GCTCACATTCTACTTCCACCG
TRINITY_DN11205_c0_g1_i2.293	FORWARD	155	20	58.66	50.00	ACTCCTAACTTCCGCACACT
TRINITY_DN11205_c0_g1_i2.293	REVERSE	330	21	58.73	52.38	GCTCACATTCTACTTCCACCG
TRINITY_DN11205_c1_g1_i1.1757	FORWARD	1618	20	59.77	55.00	CGAAGTGTTGTGCTGCTCAG
TRINITY_DN11205_c1_g1_i1.1757	REVERSE	1796	20	59.83	55.00	CGACGAGAACTCCGCAACTA
TRINITY_DN11205_c1_g1_i3.1382	FORWARD	1243	20	59.77	55.00	CGAAGTGTTGTGCTGCTCAG
TRINITY_DN11205_c1_g1_i3.1382	REVERSE	1421	20	59.83	55.00	CGACGAGAACTCCGCAACTA
TRINITY_DN11205_c1_g1_i4.869	FORWARD	730	20	59.77	55.00	CGAAGTGTTGTGCTGCTCAG
TRINITY_DN11205_c1_g1_i4.869	REVERSE	908	20	59.83	55.00	CGACGAGAACTCCGCAACTA
TRINITY_DN11214_c0_g1_i1.587	FORWARD	560	20	60.04	50.00	ATGGTGCGCGAACACTAGAA
TRINITY_DN11214_c0_g1_i1.587	REVERSE	757	20	60.18	55.00	GTGTTGATAGCGTGCACTGC
TRINITY_DN11214_c0_g1_i2.824	FORWARD	797	20	60.04	50.00	ATGGTGCGCGAACACTAGAA
TRINITY_DN11214_c0_g1_i2.824	REVERSE	994	20	60.18	55.00	GTGTTGATAGCGTGCACTGC
TRINITY_DN11214_c0_g1_i3.546	FORWARD	519	20	60.04	50.00	ATGGTGCGCGAACACTAGAA
TRINITY_DN11214_c0_g1_i3.546	REVERSE	716	20	60.18	55.00	GTGTTGATAGCGTGCACTGC
TRINITY_DN11214_c0_g1_i4.896	FORWARD	869	20	60.04	50.00	ATGGTGCGCGAACACTAGAA
TRINITY_DN11214_c0_g1_i4.896	REVERSE	1066	20	60.18	55.00	GTGTTGATAGCGTGCACTGC
TRINITY_DN11217_c0_g1_i1.76	FORWARD	49	20	59.90	50.00	AATTTCCTCTTTACGCGCGC
TRINITY_DN11217_c0_g1_i1.76	REVERSE	144	24	59.90	41.67	TGCACACATTCTACATACACATGC
TRINITY_DN11217_c0_g3_i1.76	FORWARD	49	20	59.90	50.00	AATTTCCTCTTTACGCGCGC
TRINITY_DN11217_c0_g3_i1.76	REVERSE	144	24	59.90	41.67	TGCACACATTCTACATACACATGC
TRINITY_DN11217_c0_g6_i1.76	FORWARD	49	20	59.90	50.00	AATTTCCTCTTTACGCGCGC
TRINITY_DN11217_c0_g6_i1.76	REVERSE	144	24	59.90	41.67	TGCACACATTCTACATACACATGC
TRINITY_DN1122_c0_g1_i1.161	FORWARD	43	20	59.96	50.00	TGCAATGATTGGGGAAGCCT
TRINITY_DN1122_c0_g1_i1.161	REVERSE	197	22	58.48	45.46	TGGGATCACTAGTGTCAAAGGA
TRINITY_DN1122_c0_g2_i1.161	FORWARD	43	20	59.96	50.00	TGCAATGATTGGGGAAGCCT
TRINITY_DN1122_c0_g2_i1.161	REVERSE	198	22	58.48	45.46	TGGGATCACTAGTGTCAAAGGA
TRINITY_DN11232_c0_g1_i1.383	FORWARD	226	20	60.88	55.00	GATAGAGCGGCGGATGCAAA
TRINITY_DN11232_c0_g1_i1.383	REVERSE	422	20	59.06	50.00	GCGGCAAGCGTAATCCAATA
TRINITY_DN11232_c0_g1_i2.152	FORWARD	26	20	59.97	55.00	CTGGAGTTCAGACGTGTGCT
TRINITY_DN11232_c0_g1_i2.152	REVERSE	205	21	60.00	42.86	TGCGATTTTTACTTTGCGGCA
TRINITY_DN11232_c0_g1_i3.303	FORWARD	146	20	60.88	55.00	GATAGAGCGGCGGATGCAAA
TRINITY_DN11232_c0_g1_i3.303	REVERSE	342	20	59.06	50.00	GCGGCAAGCGTAATCCAATA
TRINITY_DN11235_c0_g1_i1.118	FORWARD	74	24	57.13	33.33	TTGTCTCATTTCAATACCAACGAA
TRINITY_DN11235_c0_g1_i1.118	REVERSE	258	20	59.28	55.00	CCGCAAAGCAGAAGTACGAG
TRINITY_DN11235_c0_g1_i2.118	FORWARD	74	24	57.13	33.33	TTGTCTCATTTCAATACCAACGAA
TRINITY_DN11235_c0_g1_i2.118	REVERSE	258	20	59.28	55.00	CCGCAAAGCAGAAGTACGAG
TRINITY_DN11240_c0_g1_i1.355	FORWARD	294	20	60.11	55.00	GCATAACCATGGCCTTCCCT
TRINITY_DN11240_c0_g1_i1.355	REVERSE	482	22	59.32	45.46	TGGGCGATACAATAAACCAACG
TRINITY_DN11240_c0_g1_i2.86	FORWARD	49	20	59.69	45.00	ATGCGCGCAGTTTTGAAAGA
TRINITY_DN11240_c0_g1_i2.86	REVERSE	220	22	59.32	45.46	TGGGCGATACAATAAACCAACG
TRINITY_DN11246_c0_g1_i1.658	FORWARD	534	20	60.03	55.00	GGGCAGGAGACGATGGAAAA
TRINITY_DN11246_c0_g1_i1.658	REVERSE	711	20	60.18	55.00	ACACAACCACCTTCCCTTCG
TRINITY_DN11246_c0_g2_i1.141	FORWARD	29	20	59.97	55.00	CTGGAGTTCAGACGTGTGCT
TRINITY_DN11246_c0_g2_i1.141	REVERSE	209	20	59.83	50.00	TGTTGCTCACGTCTCACACA
TRINITY_DN11247_c0_g1_i1.271	FORWARD	141	20	59.33	50.00	ACAATGAAGTTGCACACCGG
TRINITY_DN11247_c0_g1_i1.271	REVERSE	316	20	60.81	55.00	CCGGCGTTTGGCTTACGATA
TRINITY_DN11247_c0_g1_i2.256	FORWARD	126	20	59.33	50.00	ACAATGAAGTTGCACACCGG
TRINITY_DN11247_c0_g1_i2.256	REVERSE	301	20	60.81	55.00	CCGGCGTTTGGCTTACGATA
TRINITY_DN11247_c0_g1_i3.359	FORWARD	229	20	59.33	50.00	ACAATGAAGTTGCACACCGG
TRINITY_DN11247_c0_g1_i3.359	REVERSE	404	20	60.81	55.00	CCGGCGTTTGGCTTACGATA
TRINITY_DN11250_c0_g2_i1.60	FORWARD	2	27	58.15	33.33	TCATTCGTATCATGTCTAGAGATTTCA
TRINITY_DN11250_c0_g2_i1.60	REVERSE	178	20	59.89	55.00	AGGTCATTCTATGCCGCCAG
TRINITY_DN11256_c0_g1_i1.59	FORWARD	29	20	59.97	55.00	CTGGAGTTCAGACGTGTGCT
TRINITY_DN11256_c0_g1_i1.59	REVERSE	209	20	59.69	50.00	GCCACATTCAAGCGACACAA
TRINITY_DN11256_c0_g2_i1.58	FORWARD	28	20	59.97	55.00	CTGGAGTTCAGACGTGTGCT
TRINITY_DN11256_c0_g2_i1.58	REVERSE	208	20	59.69	50.00	GCCACATTCAAGCGACACAA
TRINITY_DN11256_c0_g3_i1.532	FORWARD	342	20	60.72	60.00	CGTCACGTCGACCGATATCG
TRINITY_DN11256_c0_g3_i1.532	REVERSE	558	20	59.31	50.00	TTAGGCGTTCACCATGGGAA
TRINITY_DN11256_c0_g3_i1.813	FORWARD	775	20	59.97	50.00	AAATGGACACACAGCGCAAC
TRINITY_DN11256_c0_g3_i1.813	REVERSE	950	20	60.25	45.00	ACACAAATTGCAATGCCGCA
TRINITY_DN11256_c0_g3_i2.188	FORWARD	36	20	60.11	55.00	CAGACGTGTGCTCTTCCGAT
TRINITY_DN11256_c0_g3_i2.188	REVERSE	215	20	59.31	50.00	TTTAGGCGTTCACCATGGGA
TRINITY_DN11256_c0_g3_i2.470	FORWARD	297	20	58.24	45.00	TGCCGTTAATGCACGTTTTG
TRINITY_DN11256_c0_g3_i2.470	REVERSE	501	21	60.14	52.38	CCGGATTGTAGTTTGCAGTGC
TRINITY_DN11267_c1_g1_i1.51	FORWARD	24	20	60.03	55.00	TTGAGGCCCTATTCTCCCGA
TRINITY_DN11267_c1_g1_i1.51	REVERSE	210	20	60.18	60.00	CGGCCTAGCTCCCTTTTCTC
TRINITY_DN11268_c0_g1_i1.56	FORWARD	30	20	59.97	55.00	TGGAGTTCAGACGTGTGCTC
TRINITY_DN11268_c0_g1_i1.56	REVERSE	222	20	59.96	50.00	TGCTCCATGATGCACCCTTT
TRINITY_DN11268_c0_g1_i2.56	FORWARD	30	20	59.97	55.00	TGGAGTTCAGACGTGTGCTC
TRINITY_DN11268_c0_g1_i2.56	REVERSE	222	20	59.96	50.00	TGCTCCATGATGCACCCTTT
TRINITY_DN11275_c0_g1_i1.77	FORWARD	7	20	60.11	55.00	CGTGTGCTCTTCCGATCTGT
TRINITY_DN11275_c0_g1_i1.77	REVERSE	212	20	59.81	55.00	CCCCAACCCTCCAACTTCAA
TRINITY_DN11281_c0_g1_i1.865	FORWARD	797	21	57.74	42.86	ACGCAAATACCTCAGCATACA
TRINITY_DN11281_c0_g1_i1.865	REVERSE	1014	25	57.67	32.00	TGGCAAATACGAGTATTTAAATGCT
TRINITY_DN11281_c0_g1_i2.1020	FORWARD	952	21	57.74	42.86	ACGCAAATACCTCAGCATACA
TRINITY_DN11281_c0_g1_i2.1020	REVERSE	1169	25	57.67	32.00	TGGCAAATACGAGTATTTAAATGCT
TRINITY_DN11281_c0_g1_i3.1250	FORWARD	1182	21	57.74	42.86	ACGCAAATACCTCAGCATACA
TRINITY_DN11281_c0_g1_i3.1250	REVERSE	1399	25	57.67	32.00	TGGCAAATACGAGTATTTAAATGCT
TRINITY_DN11281_c0_g1_i4.676	FORWARD	608	21	57.74	42.86	ACGCAAATACCTCAGCATACA
TRINITY_DN11281_c0_g1_i4.676	REVERSE	825	25	57.67	32.00	TGGCAAATACGAGTATTTAAATGCT
TRINITY_DN11281_c0_g1_i5.205	FORWARD	137	21	57.74	42.86	ACGCAAATACCTCAGCATACA
TRINITY_DN11281_c0_g1_i5.205	REVERSE	354	25	57.67	32.00	TGGCAAATACGAGTATTTAAATGCT
TRINITY_DN11293_c0_g1_i2.3143	FORWARD	3119	20	59.97	50.00	GCTAAAACCGGCAGTTGCAA
TRINITY_DN11293_c0_g1_i2.3143	REVERSE	3300	20	60.11	55.00	CTGTTGGTACGTGCACATGC
TRINITY_DN11296_c1_g1_i1.32	FORWARD	5	24	59.90	37.50	TGTTGCATTTGTTCTAGTTGCTGT
TRINITY_DN11296_c1_g1_i1.32	REVERSE	180	20	60.18	50.00	ATTCCAGTTGCAGCCACAGT
TRINITY_DN11296_c2_g2_i1.481	FORWARD	448	20	60.11	60.00	GGCCCACGTACTTACTCACC
TRINITY_DN11296_c2_g2_i1.481	REVERSE	628	20	60.18	55.00	GTTGCTGATGTAACTGCCGC
TRINITY_DN11301_c0_g1_i1.266	FORWARD	241	20	59.18	50.00	TGCGCTAGAGCACCAACTAT
TRINITY_DN11301_c0_g1_i1.266	REVERSE	418	21	59.06	42.86	ACTTGTTGTGATGTTTCGCGA
TRINITY_DN11302_c0_g1_i1.312	FORWARD	209	20	59.69	55.00	GGCGAAGTGTTGACCTTTGG
TRINITY_DN11302_c0_g1_i1.312	REVERSE	372	20	59.97	55.00	CTGGAGTTCAGACGTGTGCT
TRINITY_DN11302_c0_g1_i2.312	FORWARD	222	20	60.54	55.00	CCTTTGGGTGCACTACGGTT
TRINITY_DN11302_c0_g1_i2.312	REVERSE	407	22	57.79	40.91	ACCGAGCATCAATAAAGACAGT
TRINITY_DN11302_c0_g1_i3.312	FORWARD	258	22	59.69	45.46	AGGCATCTTGGAACTTACAGCT
TRINITY_DN11302_c0_g1_i3.312	REVERSE	443	20	60.11	55.00	CGTGTGCTCTTCCGATCTGT
TRINITY_DN11308_c0_g1_i1.266	FORWARD	202	19	60.15	57.90	CATGCGAACACCGTCAACG
TRINITY_DN11308_c0_g1_i1.266	REVERSE	396	20	59.75	55.00	CTTCTGTCGCCGGTTTAGGA
TRINITY_DN11308_c0_g1_i2.114	FORWARD	49	20	60.11	55.00	TTCCGATCTCACCGTCAACG
TRINITY_DN11308_c0_g1_i2.114	REVERSE	244	20	59.75	55.00	CTTCTGTCGCCGGTTTAGGA
TRINITY_DN11308_c0_g1_i3.266	FORWARD	202	19	60.15	57.90	CATGCGAACACCGTCAACG
TRINITY_DN11308_c0_g1_i3.266	REVERSE	396	20	59.75	55.00	CTTCTGTCGCCGGTTTAGGA
TRINITY_DN11308_c0_g1_i4.114	FORWARD	49	20	60.11	55.00	TTCCGATCTCACCGTCAACG
TRINITY_DN11308_c0_g1_i4.114	REVERSE	244	20	59.75	55.00	CTTCTGTCGCCGGTTTAGGA
TRINITY_DN11318_c0_g1_i1.627	FORWARD	572	20	59.90	50.00	CGCTAAATTGGCAATGGCGA
TRINITY_DN11318_c0_g1_i1.627	REVERSE	747	20	60.11	55.00	GAAATCGTCAACCCAACGCC
TRINITY_DN11318_c0_g1_i2.627	FORWARD	572	20	59.90	50.00	CGCTAAATTGGCAATGGCGA
TRINITY_DN11318_c0_g1_i2.627	REVERSE	747	20	60.11	55.00	GAAATCGTCAACCCAACGCC
TRINITY_DN11318_c0_g1_i3.627	FORWARD	572	20	59.90	50.00	CGCTAAATTGGCAATGGCGA
TRINITY_DN11318_c0_g1_i3.627	REVERSE	747	20	60.11	55.00	GAAATCGTCAACCCAACGCC
TRINITY_DN11318_c0_g1_i4.627	FORWARD	572	20	59.90	50.00	CGCTAAATTGGCAATGGCGA
TRINITY_DN11318_c0_g1_i4.627	REVERSE	747	20	60.11	55.00	GAAATCGTCAACCCAACGCC
TRINITY_DN11323_c0_g1_i1.833	FORWARD	685	20	59.49	50.00	TAATTCACACAACAGCGGCG
TRINITY_DN11323_c0_g1_i1.833	REVERSE	863	20	59.55	55.00	CTATGCCGTTGTGTTCCTGC
TRINITY_DN11337_c0_g2_i1.1281	FORWARD	1234	20	60.11	55.00	AAGTCGCCATGATCCAGGTG
TRINITY_DN11337_c0_g2_i1.1281	REVERSE	1364	20	59.89	50.00	AACCATTTGGCGTGAGGACT
TRINITY_DN11347_c0_g1_i1.33	FORWARD	3	24	59.24	41.67	ACACTTCAGACACTGACTATACGT
TRINITY_DN11347_c0_g1_i1.33	REVERSE	185	20	59.46	50.00	TCCCAATTCTCATGCTCGCT
TRINITY_DN11347_c0_g2_i1.33	FORWARD	3	24	59.24	41.67	ACACTTCAGACACTGACTATACGT
TRINITY_DN11347_c0_g2_i1.33	REVERSE	198	20	60.40	55.00	CCAGATGCAGTGCTCCCAAT
TRINITY_DN11347_c0_g3_i1.33	FORWARD	3	24	59.24	41.67	ACACTTCAGACACTGACTATACGT
TRINITY_DN11347_c0_g3_i1.33	REVERSE	185	20	59.46	50.00	TCCCAATTCTCATGCTCGCT
TRINITY_DN11347_c0_g4_i1.33	FORWARD	3	24	59.24	41.67	ACACTTCAGACACTGACTATACGT
TRINITY_DN11347_c0_g4_i1.33	REVERSE	185	20	59.46	50.00	TCCCAATTCTCATGCTCGCT
TRINITY_DN11347_c0_g5_i1.33	FORWARD	3	24	59.24	41.67	ACACTTCAGACACTGACTATACGT
TRINITY_DN11347_c0_g5_i1.33	REVERSE	185	20	59.46	50.00	TCCCAATTCTCATGCTCGCT
TRINITY_DN11349_c0_g1_i3.555	FORWARD	344	20	59.27	55.00	GGTGAATTCCTAGCGTTGCC
TRINITY_DN11349_c0_g1_i3.555	REVERSE	570	22	59.27	45.46	GCGAAAGTCTGTCAAAATTGGC
TRINITY_DN11352_c0_g1_i1.133	FORWARD	41	20	60.04	50.00	GCGCACACTTTCGGTCATTT
TRINITY_DN11352_c0_g1_i1.133	REVERSE	242	20	59.27	45.00	ACGGCTTTAACACACGCAAA
TRINITY_DN11352_c0_g2_i1.116	FORWARD	28	20	59.97	55.00	CTGGAGTTCAGACGTGTGCT
TRINITY_DN11352_c0_g2_i1.116	REVERSE	200	20	60.04	50.00	AAATGACCGAAAGTGTGCGC
TRINITY_DN11352_c0_g2_i1.292	FORWARD	200	20	60.04	50.00	GCGCACACTTTCGGTCATTT
TRINITY_DN11352_c0_g2_i1.292	REVERSE	401	20	59.27	45.00	ACGGCTTTAACACACGCAAA
TRINITY_DN11352_c0_g2_i2.1173	FORWARD	1081	20	60.04	50.00	GCGCACACTTTCGGTCATTT
TRINITY_DN11352_c0_g2_i2.1173	REVERSE	1282	20	59.27	45.00	ACGGCTTTAACACACGCAAA
TRINITY_DN11352_c0_g2_i2.122	FORWARD	28	20	59.97	55.00	CTGGAGTTCAGACGTGTGCT
TRINITY_DN11352_c0_g2_i2.122	REVERSE	155	22	59.37	45.46	GTTTGCCTCCATCCTTTCAACA
TRINITY_DN11352_c0_g2_i2.991	FORWARD	909	20	59.97	50.00	GCAGCGGTGGCAAAACTAAA
TRINITY_DN11352_c0_g2_i2.991	REVERSE	1081	20	60.04	50.00	AAATGACCGAAAGTGTGCGC
TRINITY_DN11360_c0_g1_i1.42	FORWARD	1	26	59.91	34.62	CGCATGATTTTGGAACATTTTAAGCT
TRINITY_DN11360_c0_g1_i1.42	REVERSE	150	20	59.83	50.00	TCCTAGCTTACAACGCGCAT
TRINITY_DN11366_c0_g1_i1.608	FORWARD	578	20	59.89	50.00	ACCACTCAAAGAGCTCGCAA
TRINITY_DN11366_c0_g1_i1.608	REVERSE	759	20	59.40	55.00	TACTCCTCAACCAGTGTCGC
TRINITY_DN11366_c0_g1_i2.2007	FORWARD	1977	20	59.89	50.00	ACCACTCAAAGAGCTCGCAA
TRINITY_DN11366_c0_g1_i2.2007	REVERSE	2158	20	59.40	55.00	TACTCCTCAACCAGTGTCGC
TRINITY_DN11366_c0_g1_i3.326	FORWARD	296	20	59.89	50.00	ACCACTCAAAGAGCTCGCAA
TRINITY_DN11366_c0_g1_i3.326	REVERSE	477	20	59.40	55.00	TACTCCTCAACCAGTGTCGC
TRINITY_DN11370_c0_g1_i1.179	FORWARD	39	20	59.83	55.00	GACGTGTGCTCTTCCGATCT
TRINITY_DN11370_c0_g1_i1.179	REVERSE	224	20	60.18	50.00	TGCTCCGCATAACGCATGTA
TRINITY_DN11370_c0_g1_i2.524	FORWARD	483	20	59.96	55.00	TCCAGTGCACCTTAAGGCAG
TRINITY_DN11370_c0_g1_i2.524	REVERSE	654	20	58.33	45.00	TTTCGAACTTTGCCCGAAGT
TRINITY_DN1137_c0_g1_i1.62	FORWARD	23	20	59.97	55.00	TGGAGTTCAGACGTGTGCTC
TRINITY_DN1137_c0_g1_i1.62	REVERSE	203	20	59.46	55.00	CATGTGTACCCCCATCGGAA
TRINITY_DN11396_c0_g1_i2.66	FORWARD	39	20	59.83	55.00	GACGTGTGCTCTTCCGATCT
TRINITY_DN11396_c0_g1_i2.66	REVERSE	224	20	60.39	55.00	TCCGCATTTCGTCCAAGAGG
TRINITY_DN1139_c0_g1_i1.109	FORWARD	79	20	58.40	45.00	TCGAAAGGCAGCAAATCACA
TRINITY_DN1139_c0_g1_i1.109	REVERSE	251	20	59.40	55.00	ACGTACGGTGACTGGAGTTC
TRINITY_DN11401_c0_g2_i1.681	FORWARD	518	20	59.97	50.00	AAGAGTCATCAAGTGGCGCA
TRINITY_DN11401_c0_g2_i1.681	REVERSE	703	20	60.04	55.00	CGTTTTGGCTTCTGCTCACC
TRINITY_DN11407_c0_g1_i1.82	FORWARD	35	26	57.04	26.92	TTTTCAGCTTCATTACAATGGAAAAA
TRINITY_DN11407_c0_g1_i1.82	REVERSE	224	20	59.83	55.00	ACGTGTGCTCTTCCGATCTC
TRINITY_DN11407_c0_g2_i3.82	FORWARD	35	26	57.04	26.92	TTTTCAGCTTCATTACAATGGAAAAA
TRINITY_DN11407_c0_g2_i3.82	REVERSE	238	24	59.61	45.83	GGAAGAGAGTAAAACAGTGATGCC
TRINITY_DN11407_c0_g2_i4.82	FORWARD	35	26	57.04	26.92	TTTTCAGCTTCATTACAATGGAAAAA
TRINITY_DN11407_c0_g2_i4.82	REVERSE	238	24	59.61	45.83	GGAAGAGAGTAAAACAGTGATGCC
TRINITY_DN11407_c0_g2_i5.82	FORWARD	35	26	57.04	26.92	TTTTCAGCTTCATTACAATGGAAAAA
TRINITY_DN11407_c0_g2_i5.82	REVERSE	238	24	59.61	45.83	GGAAGAGAGTAAAACAGTGATGCC
TRINITY_DN11407_c0_g2_i7.82	FORWARD	35	26	57.04	26.92	TTTTCAGCTTCATTACAATGGAAAAA
TRINITY_DN11407_c0_g2_i7.82	REVERSE	238	24	59.61	45.83	GGAAGAGAGTAAAACAGTGATGCC
TRINITY_DN11409_c0_g1_i1.476	FORWARD	314	20	60.25	55.00	CGAACCACCTTCAGACCGTT
TRINITY_DN11409_c0_g1_i1.476	REVERSE	525	21	59.60	47.62	ACACACAGTCTTTTCAACGCC
TRINITY_DN11409_c0_g1_i2.228	FORWARD	66	20	60.25	55.00	CGAACCACCTTCAGACCGTT
TRINITY_DN11409_c0_g1_i2.228	REVERSE	276	20	58.99	50.00	GACTGTGTGTTTCAACGCCT
TRINITY_DN11409_c0_g1_i3.240	FORWARD	78	20	60.25	55.00	CGAACCACCTTCAGACCGTT
TRINITY_DN11409_c0_g1_i3.240	REVERSE	288	20	58.99	50.00	GACTGTGTGTTTCAACGCCT
TRINITY_DN11409_c0_g1_i4.227	FORWARD	65	20	60.25	55.00	CGAACCACCTTCAGACCGTT
TRINITY_DN11409_c0_g1_i4.227	REVERSE	275	20	57.96	45.00	ACACAGTCTTTTCAACGCCT
TRINITY_DN11411_c0_g4_i1.412	FORWARD	293	20	59.97	50.00	TTTCCTTCACGCGTGCTACT
TRINITY_DN11411_c0_g4_i1.412	REVERSE	454	20	60.11	50.00	AAAAACCACGCACAACCACC
TRINITY_DN11411_c0_g4_i2.412	FORWARD	293	20	59.97	50.00	TTTCCTTCACGCGTGCTACT
TRINITY_DN11411_c0_g4_i2.412	REVERSE	454	20	60.11	50.00	AAAAACCACGCACAACCACC
TRINITY_DN11411_c0_g4_i3.412	FORWARD	293	20	59.97	50.00	TTTCCTTCACGCGTGCTACT
TRINITY_DN11411_c0_g4_i3.412	REVERSE	454	20	60.11	50.00	AAAAACCACGCACAACCACC
TRINITY_DN11415_c1_g1_i1.155	FORWARD	91	20	59.61	60.00	GCCCTCAGCATAGACTCCTG
TRINITY_DN11415_c1_g1_i1.155	REVERSE	268	20	60.11	55.00	CAGACGTGTGCTCTTCCGAT
TRINITY_DN11415_c1_g1_i2.155	FORWARD	25	20	59.97	55.00	CATTTCCATAGGCAACGCGG
TRINITY_DN11415_c1_g1_i2.155	REVERSE	196	20	60.18	50.00	GCAAACATGCGCCAGCTATT
TRINITY_DN11424_c0_g1_i1.844	FORWARD	802	20	60.32	50.00	TGTCACCGCCTAATTTCGCA
TRINITY_DN11424_c0_g1_i1.844	REVERSE	992	20	60.18	55.00	CCTGCGTCGACAATTTGCTC
TRINITY_DN11424_c0_g1_i2.999	FORWARD	957	20	60.32	50.00	TGTCACCGCCTAATTTCGCA
TRINITY_DN11424_c0_g1_i2.999	REVERSE	1147	20	60.18	55.00	CCTGCGTCGACAATTTGCTC
TRINITY_DN1142_c0_g1_i1.248	FORWARD	175	20	59.96	55.00	GTGAAGGGTTAGGCAACGGA
TRINITY_DN1142_c0_g1_i1.248	REVERSE	356	20	60.04	50.00	CGCGCACAACAAAGATTCCA
TRINITY_DN11439_c0_g1_i1.88	FORWARD	40	26	59.74	34.62	ACAGAAAATTGTAGGTGCTCATTTCA
TRINITY_DN11439_c0_g1_i1.88	REVERSE	215	20	59.97	55.00	CTGGAGTTCAGACGTGTGCT
TRINITY_DN11439_c0_g2_i1.87	FORWARD	1	20	58.32	45.00	TCTTGGGCTTGTTTAACGCA
TRINITY_DN11439_c0_g2_i1.87	REVERSE	119	20	58.91	50.00	CAATGAATTGGGCCGTACGT
TRINITY_DN11439_c0_g3_i1.88	FORWARD	40	26	59.74	34.62	ACAGAAAATTGTAGGTGCTCATTTCA
TRINITY_DN11439_c0_g3_i1.88	REVERSE	215	20	59.97	55.00	CTGGAGTTCAGACGTGTGCT
TRINITY_DN11439_c0_g4_i1.88	FORWARD	40	26	59.74	34.62	ACAGAAAATTGTAGGTGCTCATTTCA
TRINITY_DN11439_c0_g4_i1.88	REVERSE	216	20	59.96	55.00	GACTCTTCGGGCAGGGAAAA
TRINITY_DN11439_c0_g4_i2.88	FORWARD	40	26	59.74	34.62	ACAGAAAATTGTAGGTGCTCATTTCA
TRINITY_DN11439_c0_g4_i2.88	REVERSE	216	20	59.96	55.00	GACTCTTCGGGCAGGGAAAA
TRINITY_DN11441_c0_g1_i1.260	FORWARD	104	20	60.03	55.00	ACCCGCAATAGTCTCCTCCT
TRINITY_DN11441_c0_g1_i1.260	REVERSE	279	26	57.08	30.77	TTTACTTCACCACATCTATTCAACTT
TRINITY_DN11441_c0_g1_i2.157	FORWARD	43	20	60.11	55.00	TGTGCTCTTCCGATCTGCAG
TRINITY_DN11441_c0_g1_i2.157	REVERSE	224	20	60.03	55.00	AGGAGGAGACTATTGCGGGT
TRINITY_DN11441_c0_g1_i2.380	FORWARD	224	20	60.03	55.00	ACCCGCAATAGTCTCCTCCT
TRINITY_DN11441_c0_g1_i2.380	REVERSE	399	26	57.08	30.77	TTTACTTCACCACATCTATTCAACTT
TRINITY_DN11441_c0_g1_i3.185	FORWARD	84	20	59.90	50.00	GCAGCAGCATACATTTCGCA
TRINITY_DN11441_c0_g1_i3.185	REVERSE	264	20	60.03	55.00	TGCTGCAAATGGAGGAGGAG
TRINITY_DN11441_c0_g1_i3.408	FORWARD	252	20	60.03	55.00	ACCCGCAATAGTCTCCTCCT
TRINITY_DN11441_c0_g1_i3.408	REVERSE	427	26	57.08	30.77	TTTACTTCACCACATCTATTCAACTT
TRINITY_DN11441_c0_g1_i4.270	FORWARD	169	20	59.90	50.00	GCAGCAGCATACATTTCGCA
TRINITY_DN11441_c0_g1_i4.270	REVERSE	349	20	60.03	55.00	TGCTGCAAATGGAGGAGGAG
TRINITY_DN11441_c0_g1_i4.493	FORWARD	337	20	60.03	55.00	ACCCGCAATAGTCTCCTCCT
TRINITY_DN11441_c0_g1_i4.493	REVERSE	512	26	57.08	30.77	TTTACTTCACCACATCTATTCAACTT
TRINITY_DN11441_c0_g1_i5.237	FORWARD	136	20	59.90	50.00	GCAGCAGCATACATTTCGCA
TRINITY_DN11441_c0_g1_i5.237	REVERSE	316	20	60.03	55.00	TGCTGCAAATGGAGGAGGAG
TRINITY_DN11441_c0_g1_i5.460	FORWARD	304	20	60.03	55.00	ACCCGCAATAGTCTCCTCCT
TRINITY_DN11441_c0_g1_i5.460	REVERSE	479	26	57.08	30.77	TTTACTTCACCACATCTATTCAACTT
TRINITY_DN11442_c0_g1_i1.557	FORWARD	415	20	59.90	55.00	TTATGTACGTCTCACCGCGG
TRINITY_DN11442_c0_g1_i1.557	REVERSE	602	20	60.32	50.00	ACTTTGCACGCCTTATCGGT
TRINITY_DN11449_c1_g1_i1.156	FORWARD	29	20	59.97	55.00	CTGGAGTTCAGACGTGTGCT
TRINITY_DN11449_c1_g1_i1.156	REVERSE	209	20	60.18	55.00	ATCTGCATCTGGAGCAGCTG
TRINITY_DN11449_c1_g1_i2.112	FORWARD	79	20	60.59	55.00	CGCCTTCATCAGCGAATTGC
TRINITY_DN11449_c1_g1_i2.112	REVERSE	233	20	60.46	55.00	AACCAATCTCCATCGGCGTC
TRINITY_DN11449_c1_g1_i3.156	FORWARD	29	20	59.97	55.00	CTGGAGTTCAGACGTGTGCT
TRINITY_DN11449_c1_g1_i3.156	REVERSE	209	20	60.18	55.00	ATCTGCATCTGGAGCAGCTG
TRINITY_DN1144_c0_g1_i1.28	FORWARD	4	20	59.55	50.00	GTGAACGTGTGGTTGTTGCT
TRINITY_DN1144_c0_g1_i1.28	REVERSE	111	20	59.47	50.00	TGGCAGCAATACTCGCTACA
TRINITY_DN1144_c0_g2_i1.28	FORWARD	4	20	59.55	50.00	GTGAACGTGTGGTTGTTGCT
TRINITY_DN1144_c0_g2_i1.28	REVERSE	115	20	59.19	50.00	AGTTTGGCAGCAATACTCGC
TRINITY_DN11454_c0_g1_i2.116	FORWARD	27	20	59.97	55.00	CTGGAGTTCAGACGTGTGCT
TRINITY_DN11454_c0_g1_i2.116	REVERSE	202	20	60.39	55.00	ATAAGCTGTCACTGCCACCG
TRINITY_DN11454_c0_g1_i4.217	FORWARD	101	20	59.62	50.00	CCCAAAAACGACGAAAGGCA
TRINITY_DN11454_c0_g1_i4.217	REVERSE	282	20	60.68	55.00	TGATGCTGCTGTTGCCTCTC
TRINITY_DN11454_c0_g1_i5.211	FORWARD	95	20	59.62	50.00	CCCAAAAACGACGAAAGGCA
TRINITY_DN11454_c0_g1_i5.211	REVERSE	276	20	60.68	55.00	TGATGCTGCTGTTGCCTCTC
TRINITY_DN11457_c0_g1_i1.196	FORWARD	154	20	59.75	50.00	TTGGGATTGCGATTGTTGGC
TRINITY_DN11457_c0_g1_i1.196	REVERSE	264	20	59.97	55.00	CTGGAGTTCAGACGTGTGCT
TRINITY_DN11457_c0_g2_i1.196	FORWARD	154	20	59.75	50.00	TTGGGATTGCGATTGTTGGC
TRINITY_DN11457_c0_g2_i1.196	REVERSE	269	20	59.97	55.00	CTGGAGTTCAGACGTGTGCT
TRINITY_DN11457_c0_g3_i1.196	FORWARD	154	20	59.75	50.00	TTGGGATTGCGATTGTTGGC
TRINITY_DN11457_c0_g3_i1.196	REVERSE	307	20	59.97	55.00	CTGGAGTTCAGACGTGTGCT
TRINITY_DN11457_c0_g4_i1.196	FORWARD	154	20	59.75	50.00	TTGGGATTGCGATTGTTGGC
TRINITY_DN11457_c0_g4_i1.196	REVERSE	348	20	59.76	50.00	GCAGTGGCGCATTAAAACCT
TRINITY_DN11457_c0_g4_i1.536	FORWARD	427	20	59.54	50.00	ATTGCTCTATGCGACACCGA
TRINITY_DN11457_c0_g4_i1.536	REVERSE	607	20	59.97	55.00	CTGGAGTTCAGACGTGTGCT
TRINITY_DN11457_c0_g4_i2.196	FORWARD	154	20	59.75	50.00	TTGGGATTGCGATTGTTGGC
TRINITY_DN11457_c0_g4_i2.196	REVERSE	348	20	59.76	50.00	GCAGTGGCGCATTAAAACCT
TRINITY_DN11457_c0_g4_i3.196	FORWARD	154	20	59.75	50.00	TTGGGATTGCGATTGTTGGC
TRINITY_DN11457_c0_g4_i3.196	REVERSE	348	20	59.76	50.00	GCAGTGGCGCATTAAAACCT
TRINITY_DN11457_c0_g4_i4.196	FORWARD	154	20	59.75	50.00	TTGGGATTGCGATTGTTGGC
TRINITY_DN11457_c0_g4_i4.196	REVERSE	348	20	59.76	50.00	GCAGTGGCGCATTAAAACCT
TRINITY_DN11461_c0_g1_i1.458	FORWARD	425	20	60.39	50.00	AGGCGCTGCTCAATCATGAA
TRINITY_DN11461_c0_g1_i1.458	REVERSE	607	20	59.62	45.00	TGCGTGCAACTTTTAGCGTT
TRINITY_DN11461_c0_g1_i1.91	FORWARD	39	23	59.75	43.48	ACACTGAAAAGAACGTGTATGCC
TRINITY_DN11461_c0_g1_i1.91	REVERSE	232	20	59.55	50.00	GCCGCGCAGGGTTAAATTAA
TRINITY_DN11465_c0_g1_i2.352	FORWARD	331	21	58.26	47.62	ACGCCTACATATGTTACAGCG
TRINITY_DN11465_c0_g1_i2.352	REVERSE	529	20	59.89	50.00	TCCAACCTTTCCGTTGCGTA
TRINITY_DN11467_c0_g1_i1.1341	FORWARD	1261	20	58.95	50.00	ACTGGGTTACTCTTTCGCCA
TRINITY_DN11467_c0_g1_i1.1341	REVERSE	1400	20	57.48	45.00	TTTGAGATCGTGAACGGTGT
TRINITY_DN11467_c0_g1_i2.1994	FORWARD	1914	20	58.95	50.00	ACTGGGTTACTCTTTCGCCA
TRINITY_DN11467_c0_g1_i2.1994	REVERSE	2053	20	57.48	45.00	TTTGAGATCGTGAACGGTGT
TRINITY_DN11467_c0_g1_i3.2059	FORWARD	1979	20	58.95	50.00	ACTGGGTTACTCTTTCGCCA
TRINITY_DN11467_c0_g1_i3.2059	REVERSE	2118	20	57.48	45.00	TTTGAGATCGTGAACGGTGT
TRINITY_DN11467_c0_g1_i3.99	FORWARD	30	20	59.97	55.00	TGGAGTTCAGACGTGTGCTC
TRINITY_DN11467_c0_g1_i3.99	REVERSE	210	20	60.04	55.00	CCGCTGATCCCTGTGAAGTT
TRINITY_DN11467_c0_g1_i4.1843	FORWARD	1763	20	58.95	50.00	ACTGGGTTACTCTTTCGCCA
TRINITY_DN11467_c0_g1_i4.1843	REVERSE	1902	20	57.48	45.00	TTTGAGATCGTGAACGGTGT
TRINITY_DN11474_c0_g1_i3.556	FORWARD	413	20	60.03	55.00	GGCTTGGGAGTTGATGCTCT
TRINITY_DN11474_c0_g1_i3.556	REVERSE	614	20	60.18	60.00	GTGTGCTCTTCCGATCTCCC
TRINITY_DN11483_c0_g1_i1.76	FORWARD	54	21	58.99	47.62	TCACTAACCGCAAGCATGATG
TRINITY_DN11483_c0_g1_i1.76	REVERSE	215	20	59.82	55.00	TCGGGCGTATCTCTGAGTCT
TRINITY_DN11483_c0_g1_i2.76	FORWARD	54	21	58.99	47.62	TCACTAACCGCAAGCATGATG
TRINITY_DN11483_c0_g1_i2.76	REVERSE	215	20	59.82	55.00	TCGGGCGTATCTCTGAGTCT
TRINITY_DN11483_c0_g1_i3.76	FORWARD	54	21	58.99	47.62	TCACTAACCGCAAGCATGATG
TRINITY_DN11483_c0_g1_i3.76	REVERSE	215	20	59.82	55.00	TCGGGCGTATCTCTGAGTCT
TRINITY_DN11484_c0_g1_i1.170	FORWARD	29	20	59.97	55.00	TGGAGTTCAGACGTGTGCTC
TRINITY_DN11484_c0_g1_i1.170	REVERSE	210	21	60.27	47.62	GCACAGCGTCGTTTTGTAACA
TRINITY_DN11484_c0_g2_i1.170	FORWARD	29	20	59.97	55.00	TGGAGTTCAGACGTGTGCTC
TRINITY_DN11484_c0_g2_i1.170	REVERSE	210	21	60.27	47.62	GCACAGCGTCGTTTTGTAACA
TRINITY_DN11484_c0_g3_i1.170	FORWARD	29	20	59.97	55.00	TGGAGTTCAGACGTGTGCTC
TRINITY_DN11484_c0_g3_i1.170	REVERSE	210	21	60.27	47.62	GCACAGCGTCGTTTTGTAACA
TRINITY_DN11485_c0_g1_i1.211	FORWARD	123	20	59.76	50.00	CACGCCTACGCAACAAACAT
TRINITY_DN11485_c0_g1_i1.211	REVERSE	305	20	60.88	50.00	AAAATTTTGCAGCACCGGGC
TRINITY_DN11497_c0_g1_i1.318	FORWARD	188	20	60.04	55.00	CAGCGTGTTTAACCAGGTGC
TRINITY_DN11497_c0_g1_i1.318	REVERSE	368	20	59.91	55.00	CTTTCGCACTGACATGAGCG
TRINITY_DN11497_c0_g2_i1.51	FORWARD	4	20	60.18	60.00	GCGACCAGCTGTAGTAGTGG
TRINITY_DN11497_c0_g2_i1.51	REVERSE	153	20	60.18	50.00	TCTGCAGCTCTTTGGGCTTT
TRINITY_DN11497_c0_g2_i1.925	FORWARD	795	20	60.04	55.00	CAGCGTGTTTAACCAGGTGC
TRINITY_DN11497_c0_g2_i1.925	REVERSE	975	20	59.91	55.00	CTTTCGCACTGACATGAGCG
TRINITY_DN11497_c0_g2_i2.848	FORWARD	718	20	60.04	55.00	CAGCGTGTTTAACCAGGTGC
TRINITY_DN11497_c0_g2_i2.848	REVERSE	898	20	59.91	55.00	CTTTCGCACTGACATGAGCG
TRINITY_DN11497_c0_g2_i3.534	FORWARD	404	20	60.04	55.00	CAGCGTGTTTAACCAGGTGC
TRINITY_DN11497_c0_g2_i3.534	REVERSE	584	20	59.91	55.00	CTTTCGCACTGACATGAGCG
TRINITY_DN11497_c0_g3_i1.318	FORWARD	188	20	60.04	55.00	CAGCGTGTTTAACCAGGTGC
TRINITY_DN11497_c0_g3_i1.318	REVERSE	368	20	59.91	55.00	CTTTCGCACTGACATGAGCG
TRINITY_DN11504_c0_g1_i1.91	FORWARD	67	20	60.32	50.00	TCAGCCAGCAAGCCGTTATT
TRINITY_DN11504_c0_g1_i1.91	REVERSE	224	20	59.61	50.00	TCGAAAGAAGGTCGTTGCCT
TRINITY_DN11504_c0_g3_i1.91	FORWARD	67	20	60.32	50.00	TCAGCCAGCAAGCCGTTATT
TRINITY_DN11504_c0_g3_i1.91	REVERSE	210	20	59.97	55.00	CTGGAGTTCAGACGTGTGCT
TRINITY_DN11513_c0_g1_i1.1884	FORWARD	1778	20	60.68	55.00	AAGTGATTCTTGGGGAGCGC
TRINITY_DN11513_c0_g1_i1.1884	REVERSE	1964	20	59.46	50.00	ACCCTGGAAAGTCACGTGTT
TRINITY_DN11513_c0_g1_i1.46	FORWARD	1	19	58.82	52.63	TTTCATTACTGGCAGCGGC
TRINITY_DN11513_c0_g1_i1.46	REVERSE	98	20	59.53	55.00	TGGACCCACTTCTGTCAACC
TRINITY_DN11517_c0_g1_i1.979	FORWARD	897	23	59.94	47.83	GCATTCATGTGTACCAACCTACG
TRINITY_DN11517_c0_g1_i1.979	REVERSE	1077	20	59.97	50.00	TTGAGCTGCGTTTTTCTGCC
TRINITY_DN11517_c0_g1_i2.943	FORWARD	841	22	60.10	45.46	ACAAGCGGATGTACAAACATGC
TRINITY_DN11517_c0_g1_i2.943	REVERSE	1035	20	59.41	50.00	TGCGTTTTTCTGCCTACAGC
TRINITY_DN11517_c0_g1_i3.251	FORWARD	149	22	60.10	45.46	ACAAGCGGATGTACAAACATGC
TRINITY_DN11517_c0_g1_i3.251	REVERSE	343	20	59.41	50.00	TGCGTTTTTCTGCCTACAGC
TRINITY_DN11517_c0_g1_i4.251	FORWARD	169	23	59.94	47.83	GCATTCATGTGTACCAACCTACG
TRINITY_DN11517_c0_g1_i4.251	REVERSE	349	20	59.97	50.00	TTGAGCTGCGTTTTTCTGCC
TRINITY_DN11526_c1_g1_i1.1111	FORWARD	1016	20	59.33	50.00	AAAAAGGTCAACAGAGCGCC
TRINITY_DN11526_c1_g1_i1.1111	REVERSE	1193	22	58.25	40.91	TCTTTTCCGACACCAAATAGCA
TRINITY_DN11526_c1_g1_i2.1048	FORWARD	953	20	59.33	50.00	AAAAAGGTCAACAGAGCGCC
TRINITY_DN11526_c1_g1_i2.1048	REVERSE	1130	22	58.25	40.91	TCTTTTCCGACACCAAATAGCA
TRINITY_DN11544_c0_g1_i1.195	FORWARD	119	19	60.01	52.63	TTAGCGGCGCCACTTGTAA
TRINITY_DN11544_c0_g1_i1.195	REVERSE	303	21	60.00	52.38	GCAGCCCTTATGAGAAATGCG
TRINITY_DN11544_c0_g1_i2.195	FORWARD	119	19	60.01	52.63	TTAGCGGCGCCACTTGTAA
TRINITY_DN11544_c0_g1_i2.195	REVERSE	303	21	60.00	52.38	GCAGCCCTTATGAGAAATGCG
TRINITY_DN11545_c0_g1_i1.527	FORWARD	369	20	60.25	55.00	GGCCTTGACCTGAATTGGGT
TRINITY_DN11545_c0_g1_i1.527	REVERSE	560	20	60.32	50.00	GGCCCAATGCAGCAAACATT
TRINITY_DN11551_c0_g1_i1.405	FORWARD	265	20	60.11	55.00	CCGACTTACAAACTTGCGGC
TRINITY_DN11551_c0_g1_i1.405	REVERSE	439	21	58.97	42.86	AGGTGAACAATTGCTGCTTGT
TRINITY_DN11558_c0_g1_i2.1427	FORWARD	1286	20	59.76	55.00	ACCGACGAGTTACACTTCCG
TRINITY_DN11558_c0_g1_i2.1427	REVERSE	1454	22	59.20	50.00	CTGCTTATCAGCCGAATCTGTC
TRINITY_DN1155_c0_g1_i1.189	FORWARD	125	20	59.97	50.00	GCTGACAGCAAAGTCGCAAA
TRINITY_DN1155_c0_g1_i1.189	REVERSE	336	20	59.90	50.00	AGCGTTTCTTCGACCACAGT
TRINITY_DN1155_c0_g1_i1.61	FORWARD	31	20	60.04	50.00	TGTGTCGTTTGCTGCATTCG
TRINITY_DN1155_c0_g1_i1.61	REVERSE	205	20	59.07	45.00	AAATGGTGCAAACAAACGCG
TRINITY_DN11561_c0_g2_i1.204	FORWARD	88	20	60.04	55.00	GTGGCTGCTTTTGTTAGGGC
TRINITY_DN11561_c0_g2_i1.204	REVERSE	269	20	60.11	50.00	ACAGCAGCAATGACGCAATG
TRINITY_DN11563_c0_g1_i1.417	FORWARD	265	20	59.97	50.00	AGCCGCTACTTCAACGGAAA
TRINITY_DN11563_c0_g1_i1.417	REVERSE	434	20	58.34	50.00	CCGATCTCGCCAAACTTCAT
TRINITY_DN11563_c0_g2_i1.1697	FORWARD	1545	20	59.97	50.00	AGCCGCTACTTCAACGGAAA
TRINITY_DN11563_c0_g2_i1.1697	REVERSE	1714	20	58.34	50.00	CCGATCTCGCCAAACTTCAT
TRINITY_DN11563_c0_g2_i2.1471	FORWARD	1319	20	59.97	50.00	AGCCGCTACTTCAACGGAAA
TRINITY_DN11563_c0_g2_i2.1471	REVERSE	1488	20	58.34	50.00	CCGATCTCGCCAAACTTCAT
TRINITY_DN11566_c0_g1_i1.22	FORWARD	2	20	58.21	50.00	CCAATTGAAGGTGTTGCTGC
TRINITY_DN11566_c0_g1_i1.22	REVERSE	198	20	60.58	55.00	CGCATTCACACTCGCATTCG
TRINITY_DN11566_c0_g1_i1.874	FORWARD	802	20	60.18	60.00	GATGAGGAAGTCGAGCCACC
TRINITY_DN11566_c0_g1_i1.874	REVERSE	986	20	60.11	50.00	GTTGCGCGCACTCAAACATA
TRINITY_DN11575_c0_g1_i1.1827	FORWARD	1791	20	59.75	50.00	TATATTAATGGGCGCGCGGA
TRINITY_DN11575_c0_g1_i1.1827	REVERSE	1963	20	57.56	45.00	TTCCCACAAAGAACACAGCT
TRINITY_DN11575_c0_g1_i1.2218	FORWARD	2169	20	58.04	45.00	TGCTGTTTCCGCAGTACTTT
TRINITY_DN11575_c0_g1_i1.2218	REVERSE	2382	20	59.16	45.00	AAAACCCAAAGGCATGTGCA
TRINITY_DN11575_c0_g1_i2.348	FORWARD	299	20	58.04	45.00	TGCTGTTTCCGCAGTACTTT
TRINITY_DN11575_c0_g1_i2.348	REVERSE	512	20	59.16	45.00	AAAACCCAAAGGCATGTGCA
TRINITY_DN11575_c0_g1_i3.1158	FORWARD	1122	20	59.75	50.00	TATATTAATGGGCGCGCGGA
TRINITY_DN11575_c0_g1_i3.1158	REVERSE	1294	20	57.56	45.00	TTCCCACAAAGAACACAGCT
TRINITY_DN11575_c0_g1_i3.1549	FORWARD	1500	20	58.04	45.00	TGCTGTTTCCGCAGTACTTT
TRINITY_DN11575_c0_g1_i3.1549	REVERSE	1713	20	59.16	45.00	AAAACCCAAAGGCATGTGCA
TRINITY_DN11581_c0_g1_i1.195	FORWARD	80	20	59.69	50.00	CCGCACCAAAACTCAATGCT
TRINITY_DN11581_c0_g1_i1.195	REVERSE	336	20	60.04	50.00	TCACGTGCGCTATCCAGTTT
TRINITY_DN11581_c0_g1_i2.212	FORWARD	93	20	59.62	50.00	GCACTCGCACCAAAACTCAA
TRINITY_DN11581_c0_g1_i2.212	REVERSE	353	20	60.04	50.00	TCACGTGCGCTATCCAGTTT
TRINITY_DN11581_c0_g2_i1.195	FORWARD	80	20	59.69	50.00	CCGCACCAAAACTCAATGCT
TRINITY_DN11581_c0_g2_i1.195	REVERSE	336	20	60.04	50.00	TCACGTGCGCTATCCAGTTT
TRINITY_DN11581_c0_g3_i1.212	FORWARD	93	20	59.62	50.00	GCACTCGCACCAAAACTCAA
TRINITY_DN11581_c0_g3_i1.212	REVERSE	353	20	60.04	50.00	TCACGTGCGCTATCCAGTTT
TRINITY_DN11581_c0_g4_i1.154	FORWARD	36	20	59.76	50.00	CGCTCGCACCAAAACTCAAT
TRINITY_DN11581_c0_g4_i1.154	REVERSE	295	20	60.04	50.00	TCACGTGCGCTATCCAGTTT
TRINITY_DN11581_c0_g5_i1.112	FORWARD	5	20	59.83	55.00	ACGTGTGCTCTTCCGATCTC
TRINITY_DN11581_c0_g5_i1.112	REVERSE	253	20	60.04	50.00	TCACGTGCGCTATCCAGTTT
TRINITY_DN11589_c0_g1_i1.966	FORWARD	899	20	59.82	50.00	TTCTAACACGCCCACACACA
TRINITY_DN11589_c0_g1_i1.966	REVERSE	1085	20	59.82	50.00	AGCAGTCGTGGGTTTGACTT
TRINITY_DN11595_c0_g1_i2.336	FORWARD	198	20	60.11	55.00	CCCTTCCCACACCAAAAGGT
TRINITY_DN11595_c0_g1_i2.336	REVERSE	389	20	59.89	50.00	GCAGGGGTTTGCCATTGTTT
TRINITY_DN11595_c0_g1_i3.243	FORWARD	105	20	60.11	55.00	CCCTTCCCACACCAAAAGGT
TRINITY_DN11595_c0_g1_i3.243	REVERSE	296	20	59.89	50.00	GCAGGGGTTTGCCATTGTTT
TRINITY_DN11599_c0_g1_i1.352	FORWARD	222	21	59.93	47.62	GGCAAAATGTCACACTGTGCT
TRINITY_DN11599_c0_g1_i1.352	REVERSE	399	20	60.18	55.00	GCGTGCGTTTAAGGTGTACG
TRINITY_DN11599_c0_g1_i2.434	FORWARD	304	21	59.93	47.62	GGCAAAATGTCACACTGTGCT
TRINITY_DN11599_c0_g1_i2.434	REVERSE	481	20	60.18	55.00	GCGTGCGTTTAAGGTGTACG
TRINITY_DN11607_c0_g1_i1.111	FORWARD	89	20	59.60	50.00	AGTGAAAGTGCGGGATGTGA
TRINITY_DN11607_c0_g1_i1.111	REVERSE	324	22	59.17	40.91	AGAATGCCATCAACACATTGCT
TRINITY_DN11607_c0_g1_i1.273	FORWARD	116	20	60.18	55.00	GGTGGTGGTGGTGTTGATGA
TRINITY_DN11607_c0_g1_i1.273	REVERSE	374	20	60.11	55.00	GACAGCGAAAGGGATCGTGA
TRINITY_DN11607_c0_g1_i1.442	FORWARD	374	20	60.11	55.00	TCACGATCCCTTTCGCTGTC
TRINITY_DN11607_c0_g1_i1.442	REVERSE	488	20	60.11	55.00	CAGACGTGTGCTCTTCCGAT
TRINITY_DN11607_c1_g1_i2.362	FORWARD	255	20	60.32	50.00	AGTTATTCGCCGCCACTTGT
TRINITY_DN11607_c1_g1_i2.362	REVERSE	432	20	59.56	55.00	CATTGTGTGAGCGAGTCAGC
TRINITY_DN11609_c0_g1_i1.203	FORWARD	39	20	59.83	55.00	CGTGTGCTCTTCCGATCTCA
TRINITY_DN11609_c0_g1_i1.203	REVERSE	223	20	59.91	55.00	GTTGTCGGTGCGATAACGTG
TRINITY_DN1160_c0_g1_i1.241	FORWARD	56	26	59.35	34.62	GGTGGCAAAAATAGATTTTTACTGCA
TRINITY_DN1160_c0_g1_i1.241	REVERSE	258	20	60.11	55.00	CGTGTGCTCTTCCGATCTGT
TRINITY_DN1160_c0_g2_i1.241	FORWARD	214	20	60.25	55.00	GTTGCCCAAGAACAGTGTGC
TRINITY_DN1160_c0_g2_i1.241	REVERSE	345	20	59.40	50.00	TGTAACGATGGCAGTTCGGA
TRINITY_DN11618_c0_g1_i2.49	FORWARD	1	22	59.36	45.46	TGGCACTCTCCACAAATCTACA
TRINITY_DN11618_c0_g1_i2.49	REVERSE	181	20	59.89	50.00	ACCCCCGTTACCATTGCTTT
TRINITY_DN11618_c1_g1_i1.100	FORWARD	20	20	59.96	55.00	TTTCCCCCTCCATTGAAGGC
TRINITY_DN11618_c1_g1_i1.100	REVERSE	200	20	59.69	50.00	ACAGCAACATCAACAGCAGC
TRINITY_DN11619_c0_g1_i1.187	FORWARD	60	20	59.83	50.00	TGCTGTTGTGGTTGCTGTTG
TRINITY_DN11619_c0_g1_i1.187	REVERSE	237	20	60.04	55.00	CAACAGTACGAGCAGCAGGA
TRINITY_DN11619_c0_g1_i2.229	FORWARD	132	20	59.83	50.00	TGCAGCTGTGGTTGTTGTTG
TRINITY_DN11619_c0_g1_i2.229	REVERSE	310	20	59.97	50.00	AGAGCAGCAAAAGCAAGCAC
TRINITY_DN11619_c0_g1_i3.231	FORWARD	134	20	59.83	50.00	TGCAGCTGTGGTTGTTGTTG
TRINITY_DN11619_c0_g1_i3.231	REVERSE	312	20	59.97	50.00	AGAGCAGCAAAAGCAAGCAC
TRINITY_DN11619_c0_g1_i4.231	FORWARD	113	20	59.69	50.00	TGTTGACGCCATGTTTGCTC
TRINITY_DN11619_c0_g1_i4.231	REVERSE	294	20	60.03	50.00	ACGGGGTCAACAACAACAGT
TRINITY_DN11619_c0_g1_i5.189	FORWARD	60	20	59.83	50.00	GTTGCTGTTGTGGTTGCTGT
TRINITY_DN11619_c0_g1_i5.189	REVERSE	239	20	60.04	55.00	CAACAGTACGAGCAGCAGGA
TRINITY_DN11619_c0_g1_i7.293	FORWARD	166	20	59.83	50.00	TGCTGTTGTGGTTGCTGTTG
TRINITY_DN11619_c0_g1_i7.293	REVERSE	343	20	60.04	55.00	CAACAGTACGAGCAGCAGGA
TRINITY_DN11619_c0_g1_i7.56	FORWARD	1	20	59.83	50.00	TGCAGCTGTGGTTGTTGTTG
TRINITY_DN11619_c0_g1_i7.56	REVERSE	183	20	59.89	50.00	AGAAGCAAGCATGGGGTCAA
TRINITY_DN11624_c0_g1_i1.164	FORWARD	41	20	59.68	50.00	GCTGCTGCAGTTGTGGATTT
TRINITY_DN11624_c0_g1_i1.164	REVERSE	218	21	59.73	47.62	TGCGACCCATTTACAAGCAAC
TRINITY_DN11627_c0_g1_i1.211	FORWARD	44	20	59.83	55.00	GTGCTCTTCCGATCTCAGCA
TRINITY_DN11627_c0_g1_i1.211	REVERSE	239	27	58.67	33.33	TCTATTCAATTTTATGCGAGGTTAACG
TRINITY_DN11627_c0_g2_i1.533	FORWARD	443	20	57.31	45.00	TCCACCATCAAATGTTGGGT
TRINITY_DN11627_c0_g2_i1.533	REVERSE	622	23	57.43	34.78	TTTTGTTATGCTAAGCGTTTTGC
TRINITY_DN11627_c0_g2_i2.508	FORWARD	418	20	57.31	45.00	TCCACCATCAAATGTTGGGT
TRINITY_DN11627_c0_g2_i2.508	REVERSE	597	23	57.43	34.78	TTTTGTTATGCTAAGCGTTTTGC
TRINITY_DN11627_c0_g2_i3.476	FORWARD	386	20	57.31	45.00	TCCACCATCAAATGTTGGGT
TRINITY_DN11627_c0_g2_i3.476	REVERSE	565	23	57.43	34.78	TTTTGTTATGCTAAGCGTTTTGC
TRINITY_DN11630_c0_g1_i1.1927	FORWARD	1878	20	60.18	55.00	CAATTCACCAGTGCGTACGC
TRINITY_DN11630_c0_g1_i1.1927	REVERSE	2058	20	60.11	55.00	ATTGTGTACGCCCAGTCGAG
TRINITY_DN11630_c0_g1_i2.511	FORWARD	462	20	60.18	55.00	CAATTCACCAGTGCGTACGC
TRINITY_DN11630_c0_g1_i2.511	REVERSE	642	20	60.11	55.00	ATTGTGTACGCCCAGTCGAG
TRINITY_DN11631_c1_g1_i1.81	FORWARD	48	25	58.75	36.00	ACTGGAATGAATTTGGTATGACTGT
TRINITY_DN11631_c1_g1_i1.81	REVERSE	183	20	60.25	55.00	TCCAGTGGTAGTGCACAAGC
TRINITY_DN11631_c1_g2_i1.81	FORWARD	48	25	58.75	36.00	ACTGGAATGAATTTGGTATGACTGT
TRINITY_DN11631_c1_g2_i1.81	REVERSE	214	20	59.83	55.00	AGACGTGTGCTCTTCCGATC
TRINITY_DN11631_c1_g3_i1.81	FORWARD	48	25	58.75	36.00	ACTGGAATGAATTTGGTATGACTGT
TRINITY_DN11631_c1_g3_i1.81	REVERSE	211	20	59.83	55.00	AGACGTGTGCTCTTCCGATC
TRINITY_DN11631_c1_g3_i2.81	FORWARD	48	25	58.75	36.00	ACTGGAATGAATTTGGTATGACTGT
TRINITY_DN11631_c1_g3_i2.81	REVERSE	180	20	60.25	55.00	TCCAGTGGTAGTGCACAAGC
TRINITY_DN11631_c2_g2_i1.471	FORWARD	312	20	59.07	55.00	CGGCTGAAAGACCATCATCG
TRINITY_DN11631_c2_g2_i1.471	REVERSE	497	22	58.85	40.91	TGCACAATTCTCATGTTCTGCT
TRINITY_DN11631_c2_g2_i2.471	FORWARD	351	21	59.93	47.62	TGTCTGTTTGCAAGCACCATG
TRINITY_DN11631_c2_g2_i2.471	REVERSE	532	20	59.97	55.00	GTGCATACGACATTGCGGTC
TRINITY_DN11631_c2_g2_i3.466	FORWARD	307	20	59.07	55.00	CGGCTGAAAGACCATCATCG
TRINITY_DN11631_c2_g2_i3.466	REVERSE	492	22	58.85	40.91	TGCACAATTCTCATGTTCTGCT
TRINITY_DN11631_c2_g2_i4.466	FORWARD	346	21	59.93	47.62	TGTCTGTTTGCAAGCACCATG
TRINITY_DN11631_c2_g2_i4.466	REVERSE	527	20	59.97	55.00	GTGCATACGACATTGCGGTC
TRINITY_DN11631_c3_g1_i1.176	FORWARD	121	20	59.28	55.00	GCGAGTTAAGGTTTACCGGC
TRINITY_DN11631_c3_g1_i1.176	REVERSE	231	20	60.11	55.00	CAGACGTGTGCTCTTCCGAT
TRINITY_DN11632_c0_g2_i5.163	FORWARD	3	20	59.83	55.00	GACGTGTGCTCTTCCGATCT
TRINITY_DN11632_c0_g2_i5.163	REVERSE	187	20	59.46	55.00	CATCACCATCGTCCTCCACA
TRINITY_DN11634_c1_g1_i1.520	FORWARD	365	20	60.39	55.00	GCGGTGCTGGTAGTAAAGCT
TRINITY_DN11634_c1_g1_i1.520	REVERSE	543	24	59.00	33.33	TGTTGAAGTTGTGCCAATTTTTGT
TRINITY_DN11636_c1_g2_i1.186	FORWARD	28	20	59.90	55.00	CTTCTCGCATTTTCGGGCAG
TRINITY_DN11636_c1_g2_i1.186	REVERSE	208	20	59.90	55.00	CTGCGTGCTGGATTGTTACG
TRINITY_DN11636_c1_g4_i1.202	FORWARD	39	20	59.83	55.00	GACGTGTGCTCTTCCGATCT
TRINITY_DN11636_c1_g4_i1.202	REVERSE	219	20	59.96	50.00	TGCTGGATTGTTACGTGCCT
TRINITY_DN11636_c1_g5_i2.653	FORWARD	495	20	59.90	55.00	CTTCTCGCATTTTCGGGCAG
TRINITY_DN11636_c1_g5_i2.653	REVERSE	675	20	59.90	55.00	CTGCGTGCTGGATTGTTACG
TRINITY_DN11636_c1_g8_i1.360	FORWARD	238	20	60.11	55.00	TGGATACTTGTGGACGCGTC
TRINITY_DN11636_c1_g8_i1.360	REVERSE	426	20	60.25	50.00	GCGCGTGAATCATGATTGCA
TRINITY_DN11645_c0_g1_i2.159	FORWARD	39	20	59.83	55.00	GACGTGTGCTCTTCCGATCT
TRINITY_DN11645_c0_g1_i2.159	REVERSE	219	20	59.61	55.00	CTGTCCTTCCTCAGCACACA
TRINITY_DN11650_c0_g2_i1.77	FORWARD	28	20	59.97	55.00	CTGGAGTTCAGACGTGTGCT
TRINITY_DN11650_c0_g2_i1.77	REVERSE	161	20	59.74	50.00	AAAACAAGTGAGGGGGCAGT
TRINITY_DN11650_c0_g5_i1.312	FORWARD	160	20	59.75	55.00	GGCTGAATGGAGTGCTACCA
TRINITY_DN11650_c0_g5_i1.312	REVERSE	366	20	60.11	55.00	CACTATCTCCGCTGCACACA
TRINITY_DN1165_c0_g1_i1.209	FORWARD	141	21	59.39	42.86	ACACAAACGCAATACATGGCA
TRINITY_DN1165_c0_g1_i1.209	REVERSE	346	20	60.46	55.00	CGCAGCACACACCCTATGAT
TRINITY_DN1165_c0_g2_i1.209	FORWARD	133	20	59.27	50.00	GTCACTTGACACAAACGCCA
TRINITY_DN1165_c0_g2_i1.209	REVERSE	346	20	60.46	55.00	CGCAGCACACACCCTATGAT
TRINITY_DN11660_c0_g1_i1.707	FORWARD	581	20	60.39	60.00	CCACTTCACCGTTACCTCCG
TRINITY_DN11660_c0_g1_i1.707	REVERSE	758	20	59.62	55.00	TGATGACGATGACGACGAGG
TRINITY_DN11660_c0_g1_i2.707	FORWARD	581	20	60.39	60.00	CCACTTCACCGTTACCTCCG
TRINITY_DN11660_c0_g1_i2.707	REVERSE	758	20	59.62	55.00	TGATGACGATGACGACGAGG
TRINITY_DN11661_c0_g1_i1.164	FORWARD	93	22	59.19	45.46	GCTAGCAAGCTTGAGTTTGTCT
TRINITY_DN11661_c0_g1_i1.164	REVERSE	265	22	59.97	45.46	ACGTATTGTCCACACAGAACGA
TRINITY_DN11661_c0_g1_i2.164	FORWARD	93	22	58.67	45.46	GCTAGCAAGCTTGAGTTTCTCT
TRINITY_DN11661_c0_g1_i2.164	REVERSE	265	22	59.97	45.46	ACGTATTGTCCACACAGAACGA
TRINITY_DN11664_c0_g1_i1.250	FORWARD	217	20	59.76	55.00	GCTGTAACCACTTTGGCGAC
TRINITY_DN11664_c0_g1_i1.250	REVERSE	395	20	60.25	55.00	GCTCGTATCCACAGCGCTAA
TRINITY_DN11664_c0_g1_i1.479	FORWARD	395	20	60.25	55.00	TTAGCGCTGTGGATACGAGC
TRINITY_DN11664_c0_g1_i1.479	REVERSE	575	20	59.90	55.00	GAACAACGAGCGCTCCATTC
TRINITY_DN11664_c0_g3_i1.331	FORWARD	298	20	59.76	55.00	GCTGTAACCACTTTGGCGAC
TRINITY_DN11664_c0_g3_i1.331	REVERSE	476	20	60.25	55.00	GCTCGTATCCACAGCGCTAA
TRINITY_DN11664_c0_g3_i1.560	FORWARD	476	20	60.25	55.00	TTAGCGCTGTGGATACGAGC
TRINITY_DN11664_c0_g3_i1.560	REVERSE	656	20	59.90	55.00	GAACAACGAGCGCTCCATTC
TRINITY_DN11681_c0_g1_i1.115	FORWARD	62	22	58.79	40.91	ACATTTGCTTTTGTTGAAGGCC
TRINITY_DN11681_c0_g1_i1.115	REVERSE	235	20	59.97	55.00	CTGGAGTTCAGACGTGTGCT
TRINITY_DN11681_c0_g1_i2.115	FORWARD	62	22	58.79	40.91	ACATTTGCTTTTGTTGAAGGCC
TRINITY_DN11681_c0_g1_i2.115	REVERSE	193	21	58.84	47.62	TGTGAATCGGAAAGGGAAAGC
TRINITY_DN11681_c0_g1_i3.115	FORWARD	62	22	58.79	40.91	ACATTTGCTTTTGTTGAAGGCC
TRINITY_DN11681_c0_g1_i3.115	REVERSE	170	20	59.97	55.00	CTGGAGTTCAGACGTGTGCT
TRINITY_DN11681_c0_g2_i1.115	FORWARD	62	22	58.79	40.91	ACATTTGCTTTTGTTGAAGGCC
TRINITY_DN11681_c0_g2_i1.115	REVERSE	227	20	60.11	55.00	CAGACGTGTGCTCTTCCGAT
TRINITY_DN11681_c0_g2_i2.115	FORWARD	62	22	58.79	40.91	ACATTTGCTTTTGTTGAAGGCC
TRINITY_DN11681_c0_g2_i2.115	REVERSE	203	23	59.49	43.48	ACTCGAGTTAGTTGTGAATCGGA
TRINITY_DN11681_c0_g2_i3.115	FORWARD	62	22	58.79	40.91	ACATTTGCTTTTGTTGAAGGCC
TRINITY_DN11681_c0_g2_i3.115	REVERSE	170	20	59.97	55.00	CTGGAGTTCAGACGTGTGCT
TRINITY_DN11684_c1_g1_i1.371	FORWARD	306	20	59.90	50.00	AGCAGCAGCAACAACACTTG
TRINITY_DN11684_c1_g1_i1.371	REVERSE	491	20	59.26	50.00	TGAGTTTGTGGTTGCTGCTG
TRINITY_DN11684_c1_g1_i2.371	FORWARD	306	20	59.90	50.00	AGCAGCAGCAACAACACTTG
TRINITY_DN11684_c1_g1_i2.371	REVERSE	491	20	59.26	50.00	TGAGTTTGTGGTTGCTGCTG
TRINITY_DN11684_c1_g1_i5.386	FORWARD	321	20	59.90	50.00	AGCAGCAGCAACAACACTTG
TRINITY_DN11684_c1_g1_i5.386	REVERSE	506	20	59.26	50.00	TGAGTTTGTGGTTGCTGCTG
TRINITY_DN11684_c1_g1_i7.386	FORWARD	321	20	59.90	50.00	AGCAGCAGCAACAACACTTG
TRINITY_DN11684_c1_g1_i7.386	REVERSE	506	20	59.26	50.00	TGAGTTTGTGGTTGCTGCTG
TRINITY_DN11687_c0_g1_i1.106	FORWARD	53	20	59.83	55.00	CCGTCTCATATCGGCGCATA
TRINITY_DN11687_c0_g1_i1.106	REVERSE	236	20	59.83	50.00	GGCGCGCTAGAACCAATTTT
TRINITY_DN11687_c0_g1_i1.552	FORWARD	394	20	60.46	50.00	ATCATGCCGCGAACCTCATT
TRINITY_DN11687_c0_g1_i1.552	REVERSE	574	20	60.11	55.00	ACAGACATCTACGTGTGCGG
TRINITY_DN11687_c0_g2_i1.106	FORWARD	1	21	58.33	52.38	GATCTGGGCCACTACTCTACA
TRINITY_DN11687_c0_g2_i1.106	REVERSE	162	20	59.97	55.00	CTGGAGTTCAGACGTGTGCT
TRINITY_DN11688_c0_g1_i1.335	FORWARD	178	20	59.47	55.00	ACAGACTCACCGCATCTGAG
TRINITY_DN11688_c0_g1_i1.335	REVERSE	419	22	59.96	45.46	ACAGGTTTGAGCTGAATCTCGT
TRINITY_DN11688_c0_g2_i1.2094	FORWARD	1937	20	59.47	55.00	ACAGACTCACCGCATCTGAG
TRINITY_DN11688_c0_g2_i1.2094	REVERSE	2178	22	59.96	45.46	ACAGGTTTGAGCTGAATCTCGT
TRINITY_DN11688_c0_g2_i1.220	FORWARD	80	20	59.31	50.00	TCTGTCAATTTCTGGGGCGA
TRINITY_DN11688_c0_g2_i1.220	REVERSE	257	20	59.75	55.00	TGTAGGCAAGCCAGCTAAGG
TRINITY_DN11688_c0_g2_i2.1595	FORWARD	1438	20	59.47	55.00	ACAGACTCACCGCATCTGAG
TRINITY_DN11688_c0_g2_i2.1595	REVERSE	1679	22	59.96	45.46	ACAGGTTTGAGCTGAATCTCGT
TRINITY_DN11688_c0_g2_i3.1723	FORWARD	1566	20	59.47	55.00	ACAGACTCACCGCATCTGAG
TRINITY_DN11688_c0_g2_i3.1723	REVERSE	1807	22	59.96	45.46	ACAGGTTTGAGCTGAATCTCGT
TRINITY_DN11688_c0_g2_i4.1034	FORWARD	877	20	59.47	55.00	ACAGACTCACCGCATCTGAG
TRINITY_DN11688_c0_g2_i4.1034	REVERSE	1118	22	59.96	45.46	ACAGGTTTGAGCTGAATCTCGT
TRINITY_DN11688_c0_g3_i1.335	FORWARD	178	20	59.47	55.00	ACAGACTCACCGCATCTGAG
TRINITY_DN11688_c0_g3_i1.335	REVERSE	419	22	59.96	45.46	ACAGGTTTGAGCTGAATCTCGT
TRINITY_DN11693_c0_g1_i1.50	FORWARD	29	20	59.82	55.00	GTCCAGGCGGTTACGGTAAT
TRINITY_DN11693_c0_g1_i1.50	REVERSE	184	21	60.01	52.38	GCTCAATTACACTTAGCCGCG
TRINITY_DN11693_c0_g2_i1.145	FORWARD	76	20	59.88	50.00	ATGGTGGAGGTTTTGGCCAT
TRINITY_DN11693_c0_g2_i1.145	REVERSE	243	20	60.18	55.00	GAAGACGACGCCGAAGATGA
TRINITY_DN11693_c0_g2_i3.239	FORWARD	162	20	60.10	50.00	TTTTGGCCATGGTGGAGGTT
TRINITY_DN11693_c0_g2_i3.239	REVERSE	337	20	60.18	55.00	GAAGACGACGCCGAAGATGA
TRINITY_DN11693_c0_g2_i4.396	FORWARD	319	20	60.10	50.00	TTTTGGCCATGGTGGAGGTT
TRINITY_DN11693_c0_g2_i4.396	REVERSE	494	20	60.18	55.00	GAAGACGACGCCGAAGATGA
TRINITY_DN11693_c0_g2_i5.432	FORWARD	355	20	60.10	50.00	TTTTGGCCATGGTGGAGGTT
TRINITY_DN11693_c0_g2_i5.432	REVERSE	530	20	60.18	55.00	GAAGACGACGCCGAAGATGA
TRINITY_DN11693_c0_g2_i6.384	FORWARD	307	20	60.10	50.00	TTTTGGCCATGGTGGAGGTT
TRINITY_DN11693_c0_g2_i6.384	REVERSE	482	20	60.18	55.00	GAAGACGACGCCGAAGATGA
TRINITY_DN11693_c0_g2_i7.227	FORWARD	150	20	60.10	50.00	TTTTGGCCATGGTGGAGGTT
TRINITY_DN11693_c0_g2_i7.227	REVERSE	325	20	60.18	55.00	GAAGACGACGCCGAAGATGA
TRINITY_DN11694_c0_g1_i1.112	FORWARD	72	23	59.06	39.13	CCATTGAATGCATGCATTTTCCA
TRINITY_DN11694_c0_g1_i1.112	REVERSE	212	20	60.04	50.00	TTTATTTGGCCAGTGTGCGC
TRINITY_DN11694_c0_g1_i1.292	FORWARD	212	20	60.04	50.00	GCGCACACTGGCCAAATAAA
TRINITY_DN11694_c0_g1_i1.292	REVERSE	489	20	59.68	50.00	TGGCAAGTCACGCATGAGTA
TRINITY_DN11694_c0_g1_i2.112	FORWARD	72	23	59.06	39.13	CCATTGAATGCATGCATTTTCCA
TRINITY_DN11694_c0_g1_i2.112	REVERSE	212	20	60.04	50.00	TTTATTTGGCCAGTGTGCGC
TRINITY_DN11694_c0_g1_i2.292	FORWARD	212	20	60.04	50.00	GCGCACACTGGCCAAATAAA
TRINITY_DN11694_c0_g1_i2.292	REVERSE	471	20	59.68	50.00	TGGCAAGTCACGCATGAGTA
TRINITY_DN11699_c0_g3_i4.47	FORWARD	18	23	58.08	39.13	AGTGTAATTTGATGGGAAGCTCA
TRINITY_DN11699_c0_g3_i4.47	REVERSE	177	20	59.54	50.00	AGCAGTTGCAATAATGGCGG
TRINITY_DN116_c0_g1_i1.494	FORWARD	381	20	59.69	55.00	CCATATCTTGGCAGCGCTTG
TRINITY_DN116_c0_g1_i1.494	REVERSE	553	21	59.19	42.86	AGCGCTGCATTACAACATTCA
TRINITY_DN11705_c0_g1_i1.229	FORWARD	110	20	58.61	45.00	TGACCGCAACATTGTCCAAA
TRINITY_DN11705_c0_g1_i1.229	REVERSE	305	20	59.89	50.00	AACAACAGCAGCGTCTACCA
TRINITY_DN11709_c0_g1_i2.583	FORWARD	533	20	59.75	55.00	GCCAGGAGAAGAGCCATCAA
TRINITY_DN11709_c0_g1_i2.583	REVERSE	728	20	60.11	55.00	CCGGCCGATAGTTTGGAACT
TRINITY_DN11709_c0_g1_i3.68	FORWARD	30	20	59.97	55.00	TGGAGTTCAGACGTGTGCTC
TRINITY_DN11709_c0_g1_i3.68	REVERSE	213	20	60.11	55.00	CCGGCCGATAGTTTGGAACT
TRINITY_DN11709_c0_g1_i4.147	FORWARD	97	20	59.75	55.00	GCCAGGAGAAGAGCCATCAA
TRINITY_DN11709_c0_g1_i4.147	REVERSE	292	20	60.11	55.00	CCGGCCGATAGTTTGGAACT
TRINITY_DN1170_c0_g1_i1.399	FORWARD	280	20	60.25	60.00	CCCTTGCCTGCATCCCTATC
TRINITY_DN1170_c0_g1_i1.399	REVERSE	429	20	59.32	50.00	ACTCGCCACTGTACACACAT
TRINITY_DN11714_c0_g1_i1.229	FORWARD	95	20	60.25	60.00	CGACATCGAAGGAGGAGCTG
TRINITY_DN11714_c0_g1_i1.229	REVERSE	275	22	59.90	45.46	ACACCTCGTACATGTGTGTTCA
TRINITY_DN11714_c0_g2_i1.506	FORWARD	374	20	59.82	55.00	GCATCGAAGGAGGAGCTGAA
TRINITY_DN11714_c0_g2_i1.506	REVERSE	552	22	59.90	45.46	ACACCTCGTACATGTGTGTTCA
TRINITY_DN11714_c0_g2_i2.453	FORWARD	321	20	59.82	55.00	GCATCGAAGGAGGAGCTGAA
TRINITY_DN11714_c0_g2_i2.453	REVERSE	499	22	59.90	45.46	ACACCTCGTACATGTGTGTTCA
TRINITY_DN11715_c0_g1_i1.488	FORWARD	432	22	59.71	45.46	GCTTCATGCTTCATATGCACGA
TRINITY_DN11715_c0_g1_i1.488	REVERSE	541	20	58.59	50.00	TGTACGGTCACAGAACCTGT
TRINITY_DN11715_c0_g3_i1.488	FORWARD	432	22	59.71	45.46	GCTTCATGCTTCATATGCACGA
TRINITY_DN11715_c0_g3_i1.488	REVERSE	539	20	58.59	50.00	TGTACGGTCACAGAACCTGT
TRINITY_DN11715_c0_g3_i2.488	FORWARD	432	22	59.71	45.46	GCTTCATGCTTCATATGCACGA
TRINITY_DN11715_c0_g3_i2.488	REVERSE	584	20	60.11	55.00	CAGACGTGTGCTCTTCCGAT
TRINITY_DN11727_c0_g1_i1.3279	FORWARD	3124	20	58.93	45.00	ACGCATGAACGTTATGCGAA
TRINITY_DN11727_c0_g1_i1.3279	REVERSE	3299	20	60.39	55.00	GTTGTATGTTGTGGCGTGGC
TRINITY_DN11727_c0_g1_i2.970	FORWARD	815	20	58.93	45.00	ACGCATGAACGTTATGCGAA
TRINITY_DN11727_c0_g1_i2.970	REVERSE	990	20	60.39	55.00	GTTGTATGTTGTGGCGTGGC
TRINITY_DN11727_c0_g1_i3.3574	FORWARD	3419	20	58.93	45.00	ACGCATGAACGTTATGCGAA
TRINITY_DN11727_c0_g1_i3.3574	REVERSE	3594	20	60.39	55.00	GTTGTATGTTGTGGCGTGGC
TRINITY_DN11737_c0_g1_i1.447	FORWARD	422	20	60.25	60.00	CCAAGGTCACCACAAGGAGG
TRINITY_DN11737_c0_g1_i1.447	REVERSE	568	20	59.68	50.00	TGAACGTTGTCATCGCTCCT
TRINITY_DN11737_c0_g1_i2.594	FORWARD	569	20	60.25	60.00	CCAAGGTCACCACAAGGAGG
TRINITY_DN11737_c0_g1_i2.594	REVERSE	715	20	59.68	50.00	TGAACGTTGTCATCGCTCCT
TRINITY_DN11737_c0_g1_i3.432	FORWARD	407	20	60.25	60.00	CCAAGGTCACCACAAGGAGG
TRINITY_DN11737_c0_g1_i3.432	REVERSE	553	20	59.68	50.00	TGAACGTTGTCATCGCTCCT
TRINITY_DN11739_c0_g2_i1.407	FORWARD	258	20	60.18	55.00	CAGCATCAACGTCATTGGCC
TRINITY_DN11739_c0_g2_i1.407	REVERSE	423	23	59.03	39.13	ACGTTACAACTAAACGCATTTGC
TRINITY_DN11739_c0_g2_i2.706	FORWARD	557	20	60.18	55.00	CAGCATCAACGTCATTGGCC
TRINITY_DN11739_c0_g2_i2.706	REVERSE	722	23	59.03	39.13	ACGTTACAACTAAACGCATTTGC
TRINITY_DN11746_c0_g1_i1.135	FORWARD	48	20	60.74	55.00	AGATGGCGACCGTCTTTTCG
TRINITY_DN11746_c0_g1_i1.135	REVERSE	197	20	59.39	50.00	ACCGCGATACACACCTTTCT
TRINITY_DN11746_c0_g2_i1.353	FORWARD	214	20	60.46	50.00	TGCTACAATGCGAGCGACAT
TRINITY_DN11746_c0_g2_i1.353	REVERSE	399	22	59.25	45.46	TGCACTGAACTATTGATGGTGC
TRINITY_DN11746_c0_g3_i1.135	FORWARD	48	20	60.74	55.00	AGATGGCGACCGTCTTTTCG
TRINITY_DN11746_c0_g3_i1.135	REVERSE	197	20	59.39	50.00	ACCGCGATACACACCTTTCT
TRINITY_DN11752_c0_g1_i11.255	FORWARD	207	20	60.18	55.00	AACTCGCGAGCTACTTCGTC
TRINITY_DN11752_c0_g1_i11.255	REVERSE	394	20	59.70	50.00	TGCGAACAAAACCGACGAAG
TRINITY_DN11752_c0_g1_i11.503	FORWARD	394	20	59.70	50.00	CTTCGTCGGTTTTGTTCGCA
TRINITY_DN11752_c0_g1_i11.503	REVERSE	615	20	60.04	50.00	GCGCTGGAAGCAATTGACAA
TRINITY_DN11752_c0_g1_i12.255	FORWARD	207	20	60.18	55.00	AACTCGCGAGCTACTTCGTC
TRINITY_DN11752_c0_g1_i12.255	REVERSE	394	20	59.70	50.00	TGCGAACAAAACCGACGAAG
TRINITY_DN11752_c0_g1_i12.503	FORWARD	394	20	59.70	50.00	CTTCGTCGGTTTTGTTCGCA
TRINITY_DN11752_c0_g1_i12.503	REVERSE	615	20	60.04	50.00	GCGCTGGAAGCAATTGACAA
TRINITY_DN11752_c0_g1_i13.255	FORWARD	207	20	60.18	55.00	AACTCGCGAGCTACTTCGTC
TRINITY_DN11752_c0_g1_i13.255	REVERSE	394	20	59.70	50.00	TGCGAACAAAACCGACGAAG
TRINITY_DN11752_c0_g1_i13.503	FORWARD	394	20	59.70	50.00	CTTCGTCGGTTTTGTTCGCA
TRINITY_DN11752_c0_g1_i13.503	REVERSE	615	20	60.04	50.00	GCGCTGGAAGCAATTGACAA
TRINITY_DN11752_c0_g1_i3.255	FORWARD	207	20	60.18	55.00	AACTCGCGAGCTACTTCGTC
TRINITY_DN11752_c0_g1_i3.255	REVERSE	388	20	60.11	55.00	CAGACGTGTGCTCTTCCGAT
TRINITY_DN11752_c0_g1_i4.255	FORWARD	207	20	60.18	55.00	AACTCGCGAGCTACTTCGTC
TRINITY_DN11752_c0_g1_i4.255	REVERSE	394	20	59.70	50.00	TGCGAACAAAACCGACGAAG
TRINITY_DN11752_c0_g1_i4.503	FORWARD	394	20	59.70	50.00	CTTCGTCGGTTTTGTTCGCA
TRINITY_DN11752_c0_g1_i4.503	REVERSE	615	20	60.04	50.00	GCGCTGGAAGCAATTGACAA
TRINITY_DN11752_c0_g1_i5.255	FORWARD	207	20	60.18	55.00	AACTCGCGAGCTACTTCGTC
TRINITY_DN11752_c0_g1_i5.255	REVERSE	394	20	59.70	50.00	TGCGAACAAAACCGACGAAG
TRINITY_DN11752_c0_g1_i5.503	FORWARD	394	20	59.70	50.00	CTTCGTCGGTTTTGTTCGCA
TRINITY_DN11752_c0_g1_i5.503	REVERSE	615	20	60.04	50.00	GCGCTGGAAGCAATTGACAA
TRINITY_DN11752_c0_g1_i7.255	FORWARD	207	20	60.18	55.00	AACTCGCGAGCTACTTCGTC
TRINITY_DN11752_c0_g1_i7.255	REVERSE	394	20	59.70	50.00	TGCGAACAAAACCGACGAAG
TRINITY_DN11752_c0_g1_i7.503	FORWARD	394	20	59.70	50.00	CTTCGTCGGTTTTGTTCGCA
TRINITY_DN11752_c0_g1_i7.503	REVERSE	615	20	60.04	50.00	GCGCTGGAAGCAATTGACAA
TRINITY_DN11752_c0_g1_i8.255	FORWARD	207	20	60.18	55.00	AACTCGCGAGCTACTTCGTC
TRINITY_DN11752_c0_g1_i8.255	REVERSE	394	20	59.70	50.00	TGCGAACAAAACCGACGAAG
TRINITY_DN11752_c0_g1_i8.503	FORWARD	394	20	59.70	50.00	CTTCGTCGGTTTTGTTCGCA
TRINITY_DN11752_c0_g1_i8.503	REVERSE	615	20	60.04	50.00	GCGCTGGAAGCAATTGACAA
TRINITY_DN11752_c0_g2_i1.47	FORWARD	24	20	59.97	50.00	TGCGTTTCGAGTTGCTGTTG
TRINITY_DN11752_c0_g2_i1.47	REVERSE	199	20	59.97	55.00	CTGGAGTTCAGACGTGTGCT
TRINITY_DN11752_c0_g2_i2.47	FORWARD	24	20	59.97	50.00	TGCGTTTCGAGTTGCTGTTG
TRINITY_DN11752_c0_g2_i2.47	REVERSE	187	20	59.90	50.00	CAGCAGCAACAACAACGTCA
TRINITY_DN11754_c0_g3_i4.1036	FORWARD	971	20	59.76	50.00	TTACACGCTCATCACGACGT
TRINITY_DN11754_c0_g3_i4.1036	REVERSE	1151	20	60.11	55.00	ACGTGTGCTCTTCCGATCTG
TRINITY_DN11755_c0_g1_i1.70	FORWARD	45	22	59.70	45.46	GCCACTTAAGATGTGTTTGCCA
TRINITY_DN11755_c0_g1_i1.70	REVERSE	228	24	57.18	33.33	TGCTTAAACTCATTTGCAGATACA
TRINITY_DN11755_c0_g2_i1.82	FORWARD	44	22	59.70	45.46	TGCCACTTAAGATGTGTTTGCC
TRINITY_DN11755_c0_g2_i1.82	REVERSE	219	24	57.18	33.33	TGCTTAAACTCATTTGCAGATACA
TRINITY_DN11755_c0_g3_i1.82	FORWARD	45	22	59.70	45.46	GCCACTTAAGATGTGTTTGCCA
TRINITY_DN11755_c0_g3_i1.82	REVERSE	232	24	57.18	33.33	TGCTTAAACTCATTTGCAGATACA
TRINITY_DN11755_c1_g1_i2.58	FORWARD	37	20	59.83	55.00	CGTGTGCTCTTCCGATCTCA
TRINITY_DN11755_c1_g1_i2.58	REVERSE	299	21	59.59	47.62	ACTCACTGTCGCTTCCTTTGA
TRINITY_DN11758_c0_g1_i1.1071	FORWARD	900	20	60.18	55.00	GGAGGATGTGCGTGCATTTG
TRINITY_DN11758_c0_g1_i1.1071	REVERSE	1096	24	59.96	37.50	TGCCTTAAATTTACGTGTTGCACT
TRINITY_DN11758_c0_g1_i2.1040	FORWARD	869	20	60.18	55.00	GGAGGATGTGCGTGCATTTG
TRINITY_DN11758_c0_g1_i2.1040	REVERSE	1065	24	59.96	37.50	TGCCTTAAATTTACGTGTTGCACT
TRINITY_DN11763_c0_g1_i1.210	FORWARD	105	20	60.52	55.00	CTTTCATTTGAGCCTCGCGC
TRINITY_DN11763_c0_g1_i1.210	REVERSE	286	20	59.69	50.00	CGCGCCTCAAAGTCCTTTTT
TRINITY_DN11763_c0_g1_i1.493	FORWARD	393	20	59.02	50.00	TGAGTGCTCACATACCTGCA
TRINITY_DN11763_c0_g1_i1.493	REVERSE	555	21	57.72	42.86	TGCTTTACTGACAGTGTTGGT
TRINITY_DN11763_c0_g1_i2.99	FORWARD	37	20	59.83	55.00	CGTGTGCTCTTCCGATCTCA
TRINITY_DN11763_c0_g1_i2.99	REVERSE	222	22	59.51	40.91	ACATTTGGCGAATAATGCACCA
TRINITY_DN11767_c0_g2_i1.189	FORWARD	146	20	59.96	50.00	AACCTTGGAGCGTAATGGCA
TRINITY_DN11767_c0_g2_i1.189	REVERSE	319	21	59.87	47.62	TGCATTCGCAGCACATTAGTG
TRINITY_DN11767_c0_g2_i2.557	FORWARD	514	20	59.96	50.00	AACCTTGGAGCGTAATGGCA
TRINITY_DN11767_c0_g2_i2.557	REVERSE	687	21	59.87	47.62	TGCATTCGCAGCACATTAGTG
TRINITY_DN11772_c0_g1_i1.913	FORWARD	784	20	60.18	55.00	CTGCTGATCCGACGCTACAA
TRINITY_DN11772_c0_g1_i1.913	REVERSE	958	21	59.38	47.62	TGTCTGAATGAGTCAAGGCGA
TRINITY_DN11772_c0_g1_i2.2695	FORWARD	2566	20	60.18	55.00	CTGCTGATCCGACGCTACAA
TRINITY_DN11772_c0_g1_i2.2695	REVERSE	2740	21	59.38	47.62	TGTCTGAATGAGTCAAGGCGA
TRINITY_DN11772_c0_g1_i4.1442	FORWARD	1313	20	60.18	55.00	CTGCTGATCCGACGCTACAA
TRINITY_DN11772_c0_g1_i4.1442	REVERSE	1487	21	59.38	47.62	TGTCTGAATGAGTCAAGGCGA
TRINITY_DN11772_c0_g1_i5.2187	FORWARD	2058	20	60.18	55.00	CTGCTGATCCGACGCTACAA
TRINITY_DN11772_c0_g1_i5.2187	REVERSE	2232	21	59.38	47.62	TGTCTGAATGAGTCAAGGCGA
TRINITY_DN11772_c0_g1_i6.1580	FORWARD	1451	20	60.18	55.00	CTGCTGATCCGACGCTACAA
TRINITY_DN11772_c0_g1_i6.1580	REVERSE	1625	21	59.38	47.62	TGTCTGAATGAGTCAAGGCGA
TRINITY_DN11772_c0_g1_i7.250	FORWARD	121	20	60.18	55.00	CTGCTGATCCGACGCTACAA
TRINITY_DN11772_c0_g1_i7.250	REVERSE	295	21	59.38	47.62	TGTCTGAATGAGTCAAGGCGA
TRINITY_DN11772_c0_g1_i8.2338	FORWARD	2209	20	60.18	55.00	CTGCTGATCCGACGCTACAA
TRINITY_DN11772_c0_g1_i8.2338	REVERSE	2383	21	59.38	47.62	TGTCTGAATGAGTCAAGGCGA
TRINITY_DN11774_c0_g1_i1.842	FORWARD	778	20	59.97	50.00	CCACGTTGCACGACAAACAT
TRINITY_DN11774_c0_g1_i1.842	REVERSE	955	20	60.11	55.00	CGCCAACAGTCCTTCGGTAT
TRINITY_DN11774_c0_g1_i2.842	FORWARD	778	20	59.97	50.00	CCACGTTGCACGACAAACAT
TRINITY_DN11774_c0_g1_i2.842	REVERSE	955	20	60.11	55.00	CGCCAACAGTCCTTCGGTAT
TRINITY_DN11774_c0_g1_i5.58	FORWARD	7	20	59.83	55.00	CGTGTGCTCTTCCGATCTCA
TRINITY_DN11774_c0_g1_i5.58	REVERSE	193	20	59.76	50.00	ATGTTTCGAGTTGCAGCTGC
TRINITY_DN11774_c0_g1_i6.58	FORWARD	7	20	59.83	55.00	CGTGTGCTCTTCCGATCTCA
TRINITY_DN11774_c0_g1_i6.58	REVERSE	193	20	59.76	50.00	ATGTTTCGAGTTGCAGCTGC
TRINITY_DN11782_c0_g1_i1.766	FORWARD	666	20	59.90	50.00	TTCCCGAAAGTGAGCAACGA
TRINITY_DN11782_c0_g1_i1.766	REVERSE	840	26	58.11	38.46	CCGATCTCTCCTTTATTTAGATCAGT
TRINITY_DN11788_c0_g1_i1.532	FORWARD	395	20	59.97	50.00	CGTGAAGCCAAGCGTCAAAA
TRINITY_DN11788_c0_g1_i1.532	REVERSE	625	25	59.22	40.00	TGGGCTATTAACGTCACTATATCCA
TRINITY_DN11788_c0_g1_i3.1134	FORWARD	997	20	59.97	50.00	CGTGAAGCCAAGCGTCAAAA
TRINITY_DN11788_c0_g1_i3.1134	REVERSE	1227	25	59.22	40.00	TGGGCTATTAACGTCACTATATCCA
TRINITY_DN11788_c0_g1_i6.809	FORWARD	672	20	59.97	50.00	CGTGAAGCCAAGCGTCAAAA
TRINITY_DN11788_c0_g1_i6.809	REVERSE	902	25	59.22	40.00	TGGGCTATTAACGTCACTATATCCA
TRINITY_DN11788_c0_g1_i7.1129	FORWARD	992	20	59.97	50.00	CGTGAAGCCAAGCGTCAAAA
TRINITY_DN11788_c0_g1_i7.1129	REVERSE	1222	25	59.22	40.00	TGGGCTATTAACGTCACTATATCCA
TRINITY_DN11796_c1_g1_i1.275	FORWARD	201	20	59.35	50.00	CGTCAAAACGGTTTGTCGGA
TRINITY_DN11796_c1_g1_i1.275	REVERSE	396	20	60.18	55.00	CACGAAGGGTGCGGATGTAT
TRINITY_DN11796_c1_g1_i2.96	FORWARD	7	20	59.83	55.00	CGTGTGCTCTTCCGATCTCA
TRINITY_DN11796_c1_g1_i2.96	REVERSE	217	20	60.18	55.00	CACGAAGGGTGCGGATGTAT
TRINITY_DN11802_c0_g2_i1.314	FORWARD	290	20	59.75	50.00	TGGAAACGCGATGTATGGGT
TRINITY_DN11802_c0_g2_i1.314	REVERSE	466	20	60.11	55.00	TAATCCGCTGGCCTGGAAAG
TRINITY_DN11802_c0_g2_i2.314	FORWARD	290	20	59.75	50.00	TGGAAACGCGATGTATGGGT
TRINITY_DN11802_c0_g2_i2.314	REVERSE	466	20	60.11	55.00	TAATCCGCTGGCCTGGAAAG
TRINITY_DN11802_c0_g2_i3.314	FORWARD	290	20	59.75	50.00	TGGAAACGCGATGTATGGGT
TRINITY_DN11802_c0_g2_i3.314	REVERSE	466	20	60.11	55.00	TAATCCGCTGGCCTGGAAAG
TRINITY_DN11803_c0_g1_i1.132	FORWARD	17	24	59.03	37.50	ACACGTAGTTGAAAAATGAAAGCG
TRINITY_DN11803_c0_g1_i1.132	REVERSE	197	20	59.31	55.00	CTGCACTCCTCTTTTCCCCT
TRINITY_DN11803_c0_g1_i5.87	FORWARD	38	20	59.83	55.00	GACGTGTGCTCTTCCGATCT
TRINITY_DN11803_c0_g1_i5.87	REVERSE	234	20	60.25	50.00	TTTCCGCCCTTTCCGCTTTA
TRINITY_DN11806_c0_g1_i1.79	FORWARD	35	20	58.74	50.00	AGCACATCTGAGCTGAGTCA
TRINITY_DN11806_c0_g1_i1.79	REVERSE	243	20	59.63	55.00	CTCGTAGTGTCGACGCATCT
TRINITY_DN11811_c0_g1_i1.1112	FORWARD	984	20	61.01	55.00	TTGCCCGTTCGTTCAGATCG
TRINITY_DN11811_c0_g1_i1.1112	REVERSE	1162	20	59.69	55.00	CAAAAGGGCGTGTGTTACCC
TRINITY_DN11811_c0_g1_i1.518	FORWARD	480	20	58.88	50.00	TGGGATAGCGCTTAAGCTCA
TRINITY_DN11811_c0_g1_i1.518	REVERSE	687	20	59.90	55.00	AGAATCTACAGCTCGCCTGC
TRINITY_DN11811_c0_g1_i2.115	FORWARD	42	20	59.89	55.00	TGCTCTTCCGATCTGATGGC
TRINITY_DN11811_c0_g1_i2.115	REVERSE	230	20	59.23	50.00	AGGAGTGTGAAAGGCATGGT
TRINITY_DN11822_c0_g1_i1.36	FORWARD	2	19	60.60	57.90	AACATGTGCCAACGGGGAG
TRINITY_DN11822_c0_g1_i1.36	REVERSE	191	20	59.69	45.00	ATGCGTTTGTTGCGATTGGT
TRINITY_DN11824_c0_g2_i1.764	FORWARD	681	20	58.35	45.00	ACATGCAAGCGTATAAGCGT
TRINITY_DN11824_c0_g2_i1.764	REVERSE	862	20	59.63	55.00	GTCGCGCAAGTTAACTACCG
TRINITY_DN11829_c0_g1_i2.530	FORWARD	491	20	59.97	55.00	TAACTGACGGTGCCTTGGTC
TRINITY_DN11829_c0_g1_i2.530	REVERSE	659	20	59.90	55.00	TTCGACGATACGCTGGAAGG
TRINITY_DN11840_c0_g4_i1.67	FORWARD	5	20	58.35	45.00	TTGAAAACACGACGCAGACT
TRINITY_DN11840_c0_g4_i1.67	REVERSE	145	20	59.76	50.00	CAAAAGAATGCGCGGGAGTT
TRINITY_DN11840_c0_g5_i1.67	FORWARD	5	20	58.35	45.00	TTGAAAACACGACGCAGACT
TRINITY_DN11840_c0_g5_i1.67	REVERSE	145	20	59.76	50.00	CAAAAGAATGCGCGGGAGTT
TRINITY_DN11847_c0_g2_i1.88	FORWARD	56	22	59.36	45.46	TCTACAGCTACTGTTTTGCCCT
TRINITY_DN11847_c0_g2_i1.88	REVERSE	174	20	60.32	55.00	TTGCATACACACCCTCACGG
TRINITY_DN11847_c0_g2_i2.88	FORWARD	67	21	58.74	47.62	TGTTTTGCCCTAATTTCCCCC
TRINITY_DN11847_c0_g2_i2.88	REVERSE	250	20	60.11	55.00	CGTGTGCTCTTCCGATCTGT
TRINITY_DN11850_c0_g1_i1.121	FORWARD	40	20	59.83	55.00	ACGTGTGCTCTTCCGATCTC
TRINITY_DN11850_c0_g1_i1.121	REVERSE	239	21	57.64	47.62	CTTCATATCGAAGCCGTGAGA
TRINITY_DN11850_c0_g2_i1.121	FORWARD	40	20	59.83	55.00	ACGTGTGCTCTTCCGATCTC
TRINITY_DN11850_c0_g2_i1.121	REVERSE	239	21	57.64	47.62	CTTCATATCGAAGCCGTGAGA
TRINITY_DN11850_c0_g3_i1.465	FORWARD	374	20	59.97	55.00	GTGCCCACTCTGCAGTTTTG
TRINITY_DN11850_c0_g3_i1.465	REVERSE	583	21	57.64	47.62	CTTCATATCGAAGCCGTGAGA
TRINITY_DN11850_c0_g3_i2.678	FORWARD	587	20	59.97	55.00	GTGCCCACTCTGCAGTTTTG
TRINITY_DN11850_c0_g3_i2.678	REVERSE	796	21	57.64	47.62	CTTCATATCGAAGCCGTGAGA
TRINITY_DN11851_c1_g1_i2.128	FORWARD	75	20	59.20	50.00	TGCGGACAAATAACGGAAGC
TRINITY_DN11851_c1_g1_i2.128	REVERSE	245	23	59.12	39.13	AGCGACACAGTTAACAATTTGGA
TRINITY_DN11856_c0_g1_i1.113	FORWARD	92	20	59.69	50.00	AAAGGCAAAACGAAGGAGCG
TRINITY_DN11856_c0_g1_i1.113	REVERSE	277	20	59.67	50.00	TGGGGATCGCAGCAAAGTAA
TRINITY_DN11856_c0_g2_i1.629	FORWARD	502	20	59.90	50.00	AGCAATGCCGCGTTACATTC
TRINITY_DN11856_c0_g2_i1.629	REVERSE	691	21	57.59	42.86	TTCGCCCTCAACTAACATTCA
TRINITY_DN11856_c0_g4_i1.113	FORWARD	92	20	59.69	50.00	AAAGGCAAAACGAAGGAGCG
TRINITY_DN11856_c0_g4_i1.113	REVERSE	277	20	59.67	50.00	TGGGGATCGCAGCAAAGTAA
TRINITY_DN11862_c0_g1_i1.211	FORWARD	76	20	60.32	55.00	GTTGGGCGTCAATCTCAGGT
TRINITY_DN11862_c0_g1_i1.211	REVERSE	249	21	59.22	47.62	GCTTGTTGCGACATTTGTGAC
TRINITY_DN11862_c0_g2_i1.170	FORWARD	29	20	59.97	55.00	CTGGAGTTCAGACGTGTGCT
TRINITY_DN11862_c0_g2_i1.170	REVERSE	208	21	59.22	47.62	GCTTGTTGCGACATTTGTGAC
TRINITY_DN11862_c0_g3_i1.21	FORWARD	1	19	57.69	47.37	ATCACTCGCAACAGCAGTT
TRINITY_DN11862_c0_g3_i1.21	REVERSE	186	20	59.05	50.00	GCGCTGCCAATATTAGTGCT
TRINITY_DN11862_c0_g3_i1.768	FORWARD	628	20	60.46	55.00	GATCGGTTGGGCGTCAATCT
TRINITY_DN11862_c0_g3_i1.768	REVERSE	806	21	59.22	47.62	GCTTGTTGCGACATTTGTGAC
TRINITY_DN11862_c0_g3_i2.105	FORWARD	17	20	59.83	55.00	CGTGTGCTCTTCCGATCTCA
TRINITY_DN11862_c0_g3_i2.105	REVERSE	201	20	59.41	50.00	ATTGCTTATGCTAGCGCTGC
TRINITY_DN11862_c0_g3_i2.770	FORWARD	630	20	60.46	55.00	GATCGGTTGGGCGTCAATCT
TRINITY_DN11862_c0_g3_i2.770	REVERSE	808	21	59.22	47.62	GCTTGTTGCGACATTTGTGAC
TRINITY_DN11863_c0_g2_i1.209	FORWARD	181	20	60.18	45.00	ATTTTGCATTCGTCGCGCAT
TRINITY_DN11863_c0_g2_i1.209	REVERSE	351	20	60.04	55.00	TCCAATCGTTCCTTGACGGG
TRINITY_DN11866_c0_g1_i1.171	FORWARD	146	20	59.97	55.00	GTGCCTTCAAACACCACGTC
TRINITY_DN11866_c0_g1_i1.171	REVERSE	325	20	59.90	60.00	GCTCCTCATCCTCAGCAGTC
TRINITY_DN11866_c0_g1_i2.592	FORWARD	567	20	59.97	55.00	GTGCCTTCAAACACCACGTC
TRINITY_DN11866_c0_g1_i2.592	REVERSE	746	20	59.90	60.00	GCTCCTCATCCTCAGCAGTC
TRINITY_DN11879_c0_g1_i1.491	FORWARD	459	20	59.76	50.00	ACTGCATTTACGCACAAGCC
TRINITY_DN11879_c0_g1_i1.491	REVERSE	638	20	59.97	55.00	CTGGAGTTCAGACGTGTGCT
TRINITY_DN11879_c0_g1_i1.54	FORWARD	29	20	60.46	55.00	TAAACCCGCATGTACGACGG
TRINITY_DN11879_c0_g1_i1.54	REVERSE	244	20	60.04	50.00	ATGAATGAACCCTCACGCGT
TRINITY_DN11886_c1_g1_i1.59	FORWARD	26	20	60.32	55.00	CAGCAAGCAACAACCAGTCG
TRINITY_DN11886_c1_g1_i1.59	REVERSE	149	21	59.10	47.62	TCATCCATCTGCAGTGTCAGT
TRINITY_DN11886_c1_g1_i2.220	FORWARD	98	20	59.60	50.00	TGGGTAGCGGTAACAGCAAA
TRINITY_DN11886_c1_g1_i2.220	REVERSE	278	20	60.81	55.00	TGCGGCTGCTGCATTAGTAG
TRINITY_DN11886_c1_g1_i2.582	FORWARD	423	20	60.46	55.00	AATTGTAGTAGCCCGTGCCG
TRINITY_DN11886_c1_g1_i2.582	REVERSE	603	20	61.02	55.00	GCTCGCATTCTTCTGTGGCT
TRINITY_DN11886_c1_g1_i3.103	FORWARD	29	20	59.97	55.00	CTGGAGTTCAGACGTGTGCT
TRINITY_DN11886_c1_g1_i3.103	REVERSE	199	21	59.10	47.62	TCATCCATCTGCAGTGTCAGT
TRINITY_DN11886_c1_g1_i4.220	FORWARD	98	20	59.60	50.00	TGGGTAGCGGTAACAGCAAA
TRINITY_DN11886_c1_g1_i4.220	REVERSE	278	20	60.81	55.00	TGCGGCTGCTGCATTAGTAG
TRINITY_DN11886_c1_g1_i4.582	FORWARD	436	20	59.56	55.00	CGTGCCGTACAGCAAAGTAC
TRINITY_DN11886_c1_g1_i4.582	REVERSE	614	21	59.94	52.38	CGCATTCTTCTGTGGCTTAGC
TRINITY_DN11891_c0_g1_i1.128	FORWARD	67	20	59.97	55.00	CTATGGGAGCTTGCGCCATA
TRINITY_DN11891_c0_g1_i1.128	REVERSE	243	20	60.39	55.00	GTTCGTCCAAAAGCTTCCGC
TRINITY_DN11891_c0_g1_i2.128	FORWARD	67	20	59.97	55.00	CTATGGGAGCTTGCGCCATA
TRINITY_DN11891_c0_g1_i2.128	REVERSE	243	20	60.39	55.00	GTTCGTCCAAAAGCTTCCGC
TRINITY_DN11893_c0_g1_i1.924	FORWARD	792	20	59.90	55.00	GCTATGGCCTTTGAGTTGCG
TRINITY_DN11893_c0_g1_i1.924	REVERSE	976	20	60.04	55.00	GTGCCTTCTGGTGCCAAATG
TRINITY_DN11893_c0_g1_i2.951	FORWARD	819	20	59.90	55.00	GCTATGGCCTTTGAGTTGCG
TRINITY_DN11893_c0_g1_i2.951	REVERSE	1003	20	60.04	55.00	GTGCCTTCTGGTGCCAAATG
TRINITY_DN11893_c0_g1_i3.955	FORWARD	803	20	59.89	55.00	TATCGCCCAGAGTACGGCTA
TRINITY_DN11893_c0_g1_i3.955	REVERSE	972	20	59.83	55.00	AGACGTGTGCTCTTCCGATC
TRINITY_DN11897_c0_g2_i1.363	FORWARD	312	20	60.03	50.00	ATCAAGTGGCATGGGCATGA
TRINITY_DN11897_c0_g2_i1.363	REVERSE	493	20	60.25	50.00	TGTTGCTGAGAGTGCTGCAT
TRINITY_DN11897_c0_g2_i2.367	FORWARD	316	20	60.03	50.00	ATCAAGTGGCATGGGCATGA
TRINITY_DN11897_c0_g2_i2.367	REVERSE	497	20	60.25	50.00	TGTTGCTGAGAGTGCTGCAT
TRINITY_DN11897_c0_g2_i3.274	FORWARD	98	20	60.25	50.00	AATCAAATGGGTGCCGGGAA
TRINITY_DN11897_c0_g2_i3.274	REVERSE	292	20	58.94	50.00	GCACATGTTGTTGCATCTGC
TRINITY_DN1189_c0_g1_i1.359	FORWARD	249	20	60.46	50.00	AATATCAGCACCGCGAGCAA
TRINITY_DN1189_c0_g1_i1.359	REVERSE	389	24	57.60	33.33	TGGTAGTCTTTGTTTGCATTCATT
TRINITY_DN11900_c0_g1_i2.241	FORWARD	160	20	57.37	45.00	AGTGAAATCGGTGTGTTGGA
TRINITY_DN11900_c0_g1_i2.241	REVERSE	325	20	60.04	50.00	TACAAATGTGTGTGCGCGTG
TRINITY_DN11900_c0_g1_i3.238	FORWARD	157	20	57.37	45.00	AGTGAAATCGGTGTGTTGGA
TRINITY_DN11900_c0_g1_i3.238	REVERSE	322	20	60.04	50.00	TACAAATGTGTGTGCGCGTG
TRINITY_DN11905_c0_g1_i1.345	FORWARD	173	20	59.26	45.00	AGCAGCAAAAGTTTGAGCGT
TRINITY_DN11905_c0_g1_i1.345	REVERSE	355	26	59.31	34.62	ACAATCTAATTCGCATTTGTGTATGC
TRINITY_DN11905_c0_g2_i1.714	FORWARD	542	20	59.26	45.00	AGCAGCAAAAGTTTGAGCGT
TRINITY_DN11905_c0_g2_i1.714	REVERSE	724	26	59.31	34.62	ACAATCTAATTCGCATTTGTGTATGC
TRINITY_DN11905_c0_g2_i2.1713	FORWARD	1541	20	59.26	45.00	AGCAGCAAAAGTTTGAGCGT
TRINITY_DN11905_c0_g2_i2.1713	REVERSE	1723	26	59.31	34.62	ACAATCTAATTCGCATTTGTGTATGC
TRINITY_DN11905_c0_g2_i2.682	FORWARD	550	20	59.97	55.00	CCAGCCAAAGAGCCAAAACC
TRINITY_DN11905_c0_g2_i2.682	REVERSE	724	20	60.11	55.00	ACCAATGGTCGCTGACTAGC
TRINITY_DN11905_c0_g2_i3.1194	FORWARD	1022	20	59.26	45.00	AGCAGCAAAAGTTTGAGCGT
TRINITY_DN11905_c0_g2_i3.1194	REVERSE	1204	26	59.31	34.62	ACAATCTAATTCGCATTTGTGTATGC
TRINITY_DN11905_c0_g2_i3.163	FORWARD	31	20	59.97	55.00	CCAGCCAAAGAGCCAAAACC
TRINITY_DN11905_c0_g2_i3.163	REVERSE	205	20	60.11	55.00	ACCAATGGTCGCTGACTAGC
TRINITY_DN11907_c0_g1_i1.58	FORWARD	19	20	59.83	50.00	ATGCTCGCAACTGCAACATC
TRINITY_DN11907_c0_g1_i1.58	REVERSE	199	20	59.90	50.00	GCAGCGATGTTGAAGCGAAT
TRINITY_DN11913_c0_g1_i1.519	FORWARD	498	20	59.60	50.00	AAAAAGTGGAGGCTCGAGCT
TRINITY_DN11913_c0_g1_i1.519	REVERSE	645	20	59.61	55.00	AGCCCATTACATCCTCGTCG
TRINITY_DN11915_c0_g1_i1.1828	FORWARD	1741	20	59.90	50.00	CCGCTTGCGTCGAAATCATT
TRINITY_DN11915_c0_g1_i1.1828	REVERSE	1917	20	60.53	55.00	GCTGTATGGACCGCGAATCA
TRINITY_DN11915_c0_g1_i1.29	FORWARD	6	20	59.56	55.00	CTACAAGTACACGTTGCGGC
TRINITY_DN11915_c0_g1_i1.29	REVERSE	205	20	60.88	60.00	CGACCATCACCCATAGCGTG
TRINITY_DN11915_c0_g1_i2.532	FORWARD	445	20	59.90	50.00	CCGCTTGCGTCGAAATCATT
TRINITY_DN11915_c0_g1_i2.532	REVERSE	621	20	60.53	55.00	GCTGTATGGACCGCGAATCA
TRINITY_DN11915_c0_g1_i3.929	FORWARD	864	20	59.89	55.00	ATCCCCCAACTGACACCAAC
TRINITY_DN11915_c0_g1_i3.929	REVERSE	1036	20	59.47	50.00	ATTTTCAGTGGATGTGCGGC
TRINITY_DN11915_c0_g1_i4.891	FORWARD	804	20	59.90	50.00	CCGCTTGCGTCGAAATCATT
TRINITY_DN11915_c0_g1_i4.891	REVERSE	980	20	60.53	55.00	GCTGTATGGACCGCGAATCA
TRINITY_DN11915_c0_g1_i5.1790	FORWARD	1703	20	59.90	50.00	CCGCTTGCGTCGAAATCATT
TRINITY_DN11915_c0_g1_i5.1790	REVERSE	1879	20	60.53	55.00	GCTGTATGGACCGCGAATCA
TRINITY_DN11915_c0_g1_i5.29	FORWARD	6	20	59.56	55.00	CTACAAGTACACGTTGCGGC
TRINITY_DN11915_c0_g1_i5.29	REVERSE	205	20	60.88	60.00	CGACCATCACCCATAGCGTG
TRINITY_DN11916_c1_g4_i2.340	FORWARD	258	20	60.04	50.00	AGCCGAATATGCGCGTCATA
TRINITY_DN11916_c1_g4_i2.340	REVERSE	427	20	59.97	55.00	GACGTATCTCGGCGATTGGT
TRINITY_DN11919_c0_g1_i1.233	FORWARD	183	20	57.98	45.00	TTCTGTGAAAGTGTGTGCGA
TRINITY_DN11919_c0_g1_i1.233	REVERSE	340	20	59.68	50.00	TAGAAAACGCTCTGGACGCA
TRINITY_DN11922_c0_g1_i1.344	FORWARD	282	22	59.32	40.91	ACGCACAAGAAAACATCACACT
TRINITY_DN11922_c0_g1_i1.344	REVERSE	511	24	59.71	41.67	AGGATCCTGGGTCTTAAATTGTGT
TRINITY_DN11922_c0_g2_i1.991	FORWARD	929	22	59.32	40.91	ACGCACAAGAAAACATCACACT
TRINITY_DN11922_c0_g2_i1.991	REVERSE	1158	24	59.71	41.67	AGGATCCTGGGTCTTAAATTGTGT
TRINITY_DN11922_c0_g2_i2.734	FORWARD	672	22	59.32	40.91	ACGCACAAGAAAACATCACACT
TRINITY_DN11922_c0_g2_i2.734	REVERSE	901	24	59.71	41.67	AGGATCCTGGGTCTTAAATTGTGT
TRINITY_DN11922_c0_g2_i3.699	FORWARD	637	22	59.32	40.91	ACGCACAAGAAAACATCACACT
TRINITY_DN11922_c0_g2_i3.699	REVERSE	866	24	59.71	41.67	AGGATCCTGGGTCTTAAATTGTGT
TRINITY_DN11923_c0_g1_i1.109	FORWARD	39	20	60.53	60.00	GCCGTCAGGAGTCGAGAATG
TRINITY_DN11923_c0_g1_i1.109	REVERSE	225	20	60.39	55.00	CCACTTCGGCTGCTGTACAT
TRINITY_DN11923_c0_g1_i1.554	FORWARD	437	20	60.32	55.00	TCATCGAGGCAACACCAGTG
TRINITY_DN11923_c0_g1_i1.554	REVERSE	617	20	60.11	55.00	TCATCCTCAACACCATCCGC
TRINITY_DN11923_c0_g2_i1.109	FORWARD	39	20	60.53	60.00	GCCGTCAGGAGTCGAGAATG
TRINITY_DN11923_c0_g2_i1.109	REVERSE	225	20	60.39	55.00	CCACTTCGGCTGCTGTACAT
TRINITY_DN11923_c0_g2_i1.554	FORWARD	437	20	60.32	55.00	TCATCGAGGCAACACCAGTG
TRINITY_DN11923_c0_g2_i1.554	REVERSE	617	20	60.11	55.00	TCATCCTCAACACCATCCGC
TRINITY_DN11923_c1_g2_i1.769	FORWARD	728	20	59.25	50.00	TGAGGGTGACGACGAAAAGT
TRINITY_DN11923_c1_g2_i1.769	REVERSE	910	20	60.11	55.00	GCAAACAGTCGATGTGCAGG
TRINITY_DN11923_c1_g2_i3.225	FORWARD	151	20	59.83	60.00	GGTACTGACCACTGGCGTAG
TRINITY_DN11923_c1_g2_i3.225	REVERSE	330	20	59.83	50.00	CACCAACAACAGCAGCAACA
TRINITY_DN11930_c0_g2_i1.558	FORWARD	407	20	60.18	55.00	CAGCGATGCGACAGACAAAC
TRINITY_DN11930_c0_g2_i1.558	REVERSE	576	20	59.91	55.00	TTCTCGTCGTCGTCGTCATC
TRINITY_DN11930_c0_g2_i1.56	FORWARD	36	20	59.83	55.00	GACGTGTGCTCTTCCGATCT
TRINITY_DN11930_c0_g2_i1.56	REVERSE	260	20	60.60	55.00	CGTCGTGACCCAATCCAACA
TRINITY_DN11931_c0_g2_i1.764	FORWARD	652	20	60.04	50.00	CAAAGCGCAAAAAGCACGTG
TRINITY_DN11931_c0_g2_i1.764	REVERSE	857	21	58.98	42.86	ACATCGACAAACTTTGTGGCA
TRINITY_DN11931_c0_g2_i1.78	FORWARD	39	20	59.83	55.00	GACGTGTGCTCTTCCGATCT
TRINITY_DN11931_c0_g2_i1.78	REVERSE	220	20	60.04	50.00	GCTTGCGACGTTGTTGCTAA
TRINITY_DN11931_c0_g2_i2.649	FORWARD	537	20	60.04	50.00	CAAAGCGCAAAAAGCACGTG
TRINITY_DN11931_c0_g2_i2.649	REVERSE	742	21	58.98	42.86	ACATCGACAAACTTTGTGGCA
TRINITY_DN11937_c0_g1_i1.765	FORWARD	698	20	60.04	55.00	CTTGCCGGTACAAAGTGTGC
TRINITY_DN11937_c0_g1_i1.765	REVERSE	874	20	60.03	50.00	TTGGGCGATCAGTTGATGCT
TRINITY_DN11944_c0_g1_i1.195	FORWARD	154	20	59.68	50.00	ATGGTCTCTTCGGACGCAAA
TRINITY_DN11944_c0_g1_i1.195	REVERSE	328	20	59.68	50.00	TGAGCTGGTCGACGATTTGT
TRINITY_DN11949_c0_g1_i2.169	FORWARD	40	20	60.11	55.00	ACGTGTGCTCTTCCGATCTG
TRINITY_DN11949_c0_g1_i2.169	REVERSE	247	22	59.90	40.91	ACTTCGCTTCATTTTGTGTGCA
TRINITY_DN11949_c0_g1_i3.1148	FORWARD	1027	24	60.32	41.67	GCGTAGTTTCAGAAACAAAAACGC
TRINITY_DN11949_c0_g1_i3.1148	REVERSE	1226	22	59.90	40.91	ACTTCGCTTCATTTTGTGTGCA
TRINITY_DN11949_c0_g1_i4.1491	FORWARD	1370	24	60.32	41.67	GCGTAGTTTCAGAAACAAAAACGC
TRINITY_DN11949_c0_g1_i4.1491	REVERSE	1569	22	59.90	40.91	ACTTCGCTTCATTTTGTGTGCA
TRINITY_DN11949_c0_g1_i5.1594	FORWARD	1473	24	60.32	41.67	GCGTAGTTTCAGAAACAAAAACGC
TRINITY_DN11949_c0_g1_i5.1594	REVERSE	1672	22	59.90	40.91	ACTTCGCTTCATTTTGTGTGCA
TRINITY_DN11949_c0_g1_i6.121	FORWARD	29	20	59.97	55.00	CTGGAGTTCAGACGTGTGCT
TRINITY_DN11949_c0_g1_i6.121	REVERSE	199	22	59.90	40.91	ACTTCGCTTCATTTTGTGTGCA
TRINITY_DN11949_c0_g1_i7.1166	FORWARD	1045	24	60.32	41.67	GCGTAGTTTCAGAAACAAAAACGC
TRINITY_DN11949_c0_g1_i7.1166	REVERSE	1244	22	59.90	40.91	ACTTCGCTTCATTTTGTGTGCA
TRINITY_DN11949_c0_g1_i8.1114	FORWARD	993	24	60.32	41.67	GCGTAGTTTCAGAAACAAAAACGC
TRINITY_DN11949_c0_g1_i8.1114	REVERSE	1192	22	59.90	40.91	ACTTCGCTTCATTTTGTGTGCA
TRINITY_DN11951_c0_g1_i1.265	FORWARD	216	20	59.83	50.00	ACGTGGACACAAACAGACGA
TRINITY_DN11951_c0_g1_i1.265	REVERSE	417	20	59.42	50.00	GAGGTGCGTTTAACAAGCGT
TRINITY_DN11951_c0_g1_i2.124	FORWARD	29	20	59.97	55.00	TGGAGTTCAGACGTGTGCTC
TRINITY_DN11951_c0_g1_i2.124	REVERSE	212	21	59.87	52.38	GGATCAACCTTTGCGAAGAGC
TRINITY_DN11962_c0_g1_i1.1297	FORWARD	1144	20	60.39	55.00	CGAACACGTGGCGTTCTAGA
TRINITY_DN11962_c0_g1_i1.1297	REVERSE	1325	21	59.93	52.38	GGGATCGACGTCGTATTTCCA
TRINITY_DN11965_c0_g1_i1.590	FORWARD	539	20	59.90	50.00	GTTTGTTGCAGTGGTGGCAT
TRINITY_DN11965_c0_g1_i1.590	REVERSE	730	20	60.39	55.00	CCTGCAGCCGTTGAGAATCT
TRINITY_DN11965_c0_g1_i2.325	FORWARD	262	20	60.32	50.00	TACAAGAGCATTGCGGCTGT
TRINITY_DN11965_c0_g1_i2.325	REVERSE	445	20	59.76	50.00	GTGGCGAAAATGCAGACGAA
TRINITY_DN11965_c0_g1_i3.608	FORWARD	557	20	59.90	50.00	GTTTGTTGCAGTGGTGGCAT
TRINITY_DN11965_c0_g1_i3.608	REVERSE	748	20	60.39	55.00	CCTGCAGCCGTTGAGAATCT
TRINITY_DN11967_c0_g1_i1.410	FORWARD	260	20	59.90	50.00	GCAGCAAGCAGAAACACACA
TRINITY_DN11967_c0_g1_i1.410	REVERSE	442	20	59.82	55.00	TAGCCACCTTATTGGGCGAC
TRINITY_DN11967_c0_g1_i2.1804	FORWARD	1654	20	59.90	50.00	GCAGCAAGCAGAAACACACA
TRINITY_DN11967_c0_g1_i2.1804	REVERSE	1836	20	59.82	55.00	TAGCCACCTTATTGGGCGAC
TRINITY_DN11967_c0_g1_i7.427	FORWARD	277	20	59.90	50.00	GCAGCAAGCAGAAACACACA
TRINITY_DN11967_c0_g1_i7.427	REVERSE	459	20	59.82	55.00	TAGCCACCTTATTGGGCGAC
TRINITY_DN11967_c0_g1_i8.230	FORWARD	80	20	59.90	50.00	GCAGCAAGCAGAAACACACA
TRINITY_DN11967_c0_g1_i8.230	REVERSE	262	20	59.82	55.00	TAGCCACCTTATTGGGCGAC
TRINITY_DN11971_c0_g1_i1.1723	FORWARD	1573	20	60.54	55.00	GGGAAAAGGGACCGCAAGAA
TRINITY_DN11971_c0_g1_i1.1723	REVERSE	1779	20	57.56	45.00	TCGGGCTTCCATTAAATGCT
TRINITY_DN11971_c0_g1_i2.881	FORWARD	731	20	60.54	55.00	GGGAAAAGGGACCGCAAGAA
TRINITY_DN11971_c0_g1_i2.881	REVERSE	937	20	57.56	45.00	TCGGGCTTCCATTAAATGCT
TRINITY_DN11971_c0_g1_i3.306	FORWARD	156	20	60.54	55.00	GGGAAAAGGGACCGCAAGAA
TRINITY_DN11971_c0_g1_i3.306	REVERSE	362	20	57.56	45.00	TCGGGCTTCCATTAAATGCT
TRINITY_DN11977_c0_g1_i1.155	FORWARD	106	20	60.11	55.00	TGTCAAGGCATAGCTGTCCG
TRINITY_DN11977_c0_g1_i1.155	REVERSE	297	20	60.03	55.00	CTGCCAATTGCTGTCCCCTA
TRINITY_DN11979_c0_g1_i1.33	FORWARD	7	20	60.47	55.00	TGCTTGGACTTGTCCAACCC
TRINITY_DN11979_c0_g1_i1.33	REVERSE	183	20	59.97	55.00	CTGGAGTTCAGACGTGTGCT
TRINITY_DN11979_c0_g2_i1.140	FORWARD	97	20	60.18	55.00	TGGTCTCCTGACTGAGTGCT
TRINITY_DN11979_c0_g2_i1.140	REVERSE	280	20	59.83	55.00	GACGTGTGCTCTTCCGATCT
TRINITY_DN11986_c0_g1_i1.32	FORWARD	12	20	59.89	50.00	TAACGGCTCCAACTGCTTGT
TRINITY_DN11986_c0_g1_i1.32	REVERSE	221	20	60.18	55.00	GACGGTGTGTTGGTGGAGAA
TRINITY_DN11992_c0_g1_i1.30	FORWARD	2	26	57.53	30.77	TTTACTGTCGCACGTTTTATATAAGT
TRINITY_DN11992_c0_g1_i1.30	REVERSE	182	20	60.11	55.00	TCGCGGTGTCAACCTATCAC
TRINITY_DN11992_c0_g1_i2.30	FORWARD	2	26	57.53	30.77	TTTACTGTCGCACGTTTTATATAAGT
TRINITY_DN11992_c0_g1_i2.30	REVERSE	182	20	60.11	55.00	TCGCGGTGTCAACCTATCAC
TRINITY_DN11992_c0_g1_i3.30	FORWARD	2	26	57.53	30.77	TTTACTGTCGCACGTTTTATATAAGT
TRINITY_DN11992_c0_g1_i3.30	REVERSE	182	20	60.11	55.00	TCGCGGTGTCAACCTATCAC
TRINITY_DN11992_c0_g1_i4.30	FORWARD	2	26	57.53	30.77	TTTACTGTCGCACGTTTTATATAAGT
TRINITY_DN11992_c0_g1_i4.30	REVERSE	182	20	60.11	55.00	TCGCGGTGTCAACCTATCAC
TRINITY_DN11992_c0_g1_i5.30	FORWARD	2	26	57.53	30.77	TTTACTGTCGCACGTTTTATATAAGT
TRINITY_DN11992_c0_g1_i5.30	REVERSE	182	20	60.11	55.00	TCGCGGTGTCAACCTATCAC
TRINITY_DN11993_c0_g2_i2.2484	FORWARD	2402	20	59.55	55.00	GGCTTGCGAAATGAGGAAGG
TRINITY_DN11993_c0_g2_i2.2484	REVERSE	2592	22	58.92	40.91	TCACTTTGTGCACTGTCAAAGT
TRINITY_DN11993_c0_g2_i4.1951	FORWARD	1869	20	59.55	55.00	GGCTTGCGAAATGAGGAAGG
TRINITY_DN11993_c0_g2_i4.1951	REVERSE	2059	22	58.92	40.91	TCACTTTGTGCACTGTCAAAGT
TRINITY_DN11994_c0_g1_i1.104	FORWARD	45	24	57.66	37.50	ACTACAGTTGTAAGCACATACTCA
TRINITY_DN11994_c0_g1_i1.104	REVERSE	216	26	58.64	34.62	CGATCTGTCCTTTTAAAACAATGACA
TRINITY_DN11994_c0_g2_i1.1044	FORWARD	886	20	60.32	50.00	CGTGGTTTCGCAGGCAATTT
TRINITY_DN11994_c0_g2_i1.1044	REVERSE	1065	27	57.09	29.63	GACCACATGTTACAATTTCTTTTATGA
TRINITY_DN11994_c0_g2_i2.1126	FORWARD	968	20	60.32	50.00	CGTGGTTTCGCAGGCAATTT
TRINITY_DN11994_c0_g2_i2.1126	REVERSE	1147	27	57.09	29.63	GACCACATGTTACAATTTCTTTTATGA
TRINITY_DN11994_c0_g2_i3.1138	FORWARD	980	20	60.32	50.00	CGTGGTTTCGCAGGCAATTT
TRINITY_DN11994_c0_g2_i3.1138	REVERSE	1159	27	57.09	29.63	GACCACATGTTACAATTTCTTTTATGA
TRINITY_DN11997_c0_g1_i1.411	FORWARD	292	20	60.32	50.00	GCGAAAACACCACGCGTTTA
TRINITY_DN11997_c0_g1_i1.411	REVERSE	467	20	59.83	55.00	GCTGGACATTTCGGTGTTCG
TRINITY_DN11997_c0_g1_i2.420	FORWARD	301	20	60.32	50.00	GCGAAAACACCACGCGTTTA
TRINITY_DN11997_c0_g1_i2.420	REVERSE	476	20	59.83	55.00	GCTGGACATTTCGGTGTTCG
TRINITY_DN11997_c0_g1_i3.505	FORWARD	386	20	60.32	50.00	GCGAAAACACCACGCGTTTA
TRINITY_DN11997_c0_g1_i3.505	REVERSE	561	20	59.83	55.00	GCTGGACATTTCGGTGTTCG
TRINITY_DN11997_c0_g1_i8.515	FORWARD	396	20	60.32	50.00	GCGAAAACACCACGCGTTTA
TRINITY_DN11997_c0_g1_i8.515	REVERSE	571	20	59.83	55.00	GCTGGACATTTCGGTGTTCG
TRINITY_DN11997_c0_g2_i1.166	FORWARD	27	20	59.97	55.00	TGGAGTTCAGACGTGTGCTC
TRINITY_DN11997_c0_g2_i1.166	REVERSE	208	20	60.18	50.00	TGTTCGTGCGTATATGGCGT
TRINITY_DN11997_c0_g3_i1.142	FORWARD	23	20	60.32	50.00	GCGAAAACACCACGCGTTTA
TRINITY_DN11997_c0_g3_i1.142	REVERSE	198	20	59.83	55.00	GCTGGACATTTCGGTGTTCG
TRINITY_DN11998_c0_g1_i1.1690	FORWARD	1638	20	59.96	55.00	TTAAGTTTTCGGGGTCGGGG
TRINITY_DN11998_c0_g1_i1.1690	REVERSE	1819	21	60.13	47.62	AGTTGTTCTGGAGACAACGCA
TRINITY_DN11998_c0_g1_i7.2537	FORWARD	2485	20	59.96	55.00	TTAAGTTTTCGGGGTCGGGG
TRINITY_DN11998_c0_g1_i7.2537	REVERSE	2666	21	60.13	47.62	AGTTGTTCTGGAGACAACGCA
TRINITY_DN12010_c0_g2_i1.270	FORWARD	239	20	60.18	55.00	CGGCATTCGTTTTAACCGGG
TRINITY_DN12010_c0_g2_i1.270	REVERSE	410	20	59.83	50.00	GCCGACGGAAATGCGTTTTA
TRINITY_DN12010_c0_g2_i2.494	FORWARD	463	20	60.18	55.00	CGGCATTCGTTTTAACCGGG
TRINITY_DN12010_c0_g2_i2.494	REVERSE	634	20	59.83	50.00	GCCGACGGAAATGCGTTTTA
TRINITY_DN12010_c0_g2_i3.174	FORWARD	40	20	59.83	55.00	ACGTGTGCTCTTCCGATCTC
TRINITY_DN12010_c0_g2_i3.174	REVERSE	223	20	59.62	45.00	ACGTTGCAAAGGCGTCAATT
TRINITY_DN12010_c0_g2_i4.65	FORWARD	29	20	59.97	55.00	CTGGAGTTCAGACGTGTGCT
TRINITY_DN12010_c0_g2_i4.65	REVERSE	205	20	59.83	50.00	GCCGACGGAAATGCGTTTTA
TRINITY_DN12010_c0_g2_i6.367	FORWARD	336	20	60.18	55.00	CGGCATTCGTTTTAACCGGG
TRINITY_DN12010_c0_g2_i6.367	REVERSE	507	20	59.83	50.00	GCCGACGGAAATGCGTTTTA
TRINITY_DN12015_c0_g1_i1.374	FORWARD	218	19	60.08	57.90	CTTCACCGAAGTGGGCGAT
TRINITY_DN12015_c0_g1_i1.374	REVERSE	402	20	59.11	55.00	CTCACACTACCCAGCGGTTA
TRINITY_DN12015_c0_g2_i1.107	FORWARD	18	20	60.03	55.00	GGCTGGCCCTTAGCTAACAA
TRINITY_DN12015_c0_g2_i1.107	REVERSE	194	20	60.11	55.00	TCGACGTCGACAACTACTGC
TRINITY_DN12015_c0_g2_i1.228	FORWARD	118	20	60.11	55.00	GTGGTGCGGATGATGGTGTA
TRINITY_DN12015_c0_g2_i1.228	REVERSE	292	20	59.76	50.00	ATAGCAACAGCAACGCCAAC
TRINITY_DN12015_c0_g3_i1.150	FORWARD	1	20	60.11	55.00	AGGGTGTATAGTCGAGCGGT
TRINITY_DN12015_c0_g3_i1.150	REVERSE	185	20	60.18	60.00	CCTAGAGGAGCCGAGTAGCA
TRINITY_DN12015_c0_g3_i1.451	FORWARD	421	20	59.89	55.00	GAAGTGGTTGTGGACGAGGT
TRINITY_DN12015_c0_g3_i1.451	REVERSE	599	20	59.20	50.00	CACACCGCAAGCGAATACTT
TRINITY_DN12015_c0_g3_i2.150	FORWARD	1	20	60.11	55.00	AGGGTGTATAGTCGAGCGGT
[truncated: 19,937 more rows]
